# Supplementary material for: SRSF3 and SRSF7 modulate 3′UTR length through suppression or activation of proximal polyadenylation sites and regulation of CFIm levels
Source: Genome Biol. 2021 Mar 11;22:82. doi: 10.1186/s13059-021-02298-y (PMC7948361; doi:10.1186/s13059-021-02298-y)
Supplement: Supplementary file 2 — Additional file 2. [file 13059_2021_2298_MOESM2_ESM.xlsx]

## Sheet: Legend
Table S1: Genes with significant changes in 3’UTR length upon KD of Srsf3 and Srsf7 quantified with DaPars. Information on 686 SRSF3 targets and 134 SRSF7 targets with absolute distal polyA site usage index [|ΔPDUI|] > 5% and false discovery rate (FDR) < 0.1. Additional information from the DaPars output: Ensembl transcript IDs, gene names and genomic coordinates of the underlying 3’UTR; expressi…

## Sheet: DaPars_KD.SRSF3_vs_Ctrl
Ensembl_gene_ID	Gene_name	Chrom	Strand	fit_value	Predicted_Proximal_APA	Loci	Ctrl_1_long_exp	Ctrl_1_short_exp	Ctrl_1_PDUI	Ctrl_2_long_exp	Ctrl_2_short_exp	Ctrl_2_PDUI	KD.SRSF3_1_long_exp	KD.SRSF3_1_short_exp	KD.SRSF3_1_PDUI	KD.SRSF3_2_long_exp	KD.SRSF3_2_short_exp	KD.SRSF3_2_PDUI	Group_Ctrl_Mean_PDUI	Group_KD.SRSF3_Mean_PDUI	PDUI_Group_diff	P-value	Adjusted_P-value
ENSMUST00000098686.3	Arid3b	chr9	-	1117.4	57794833	chr9:57794687-57795034	3.13	41.73	0.07	4.09	34.36	0.11	38.95	16.01	0.71	43.42	8.28	0.84	0.09	0.775	-0.685	2.66725e-12	5.79882e-10
ENSMUST00000197984.4	Smarcc1	chr9	+	2288.1	110235078	chr9:110234877-110235291	21.86	185.16	0.11	20.28	192.87	0.1	113.57	149.52	0.43	120.95	148.61	0.45	0.105	0.44	-0.335	4.02128e-17	1.64764e-14
ENSMUST00000161003.1	Ctdp1	chr18	-	206.5	80408194	chr18:80407965-80408781	20.04	26.49	0.43	28.91	18.33	0.61	61.07	20.05	0.75	68.73	8.77	0.89	0.52	0.82	-0.3	0.000872911	0.0150715
ENSMUST00000036229.12	Ctdp1	chr18	-	203	80408189	chr18:80407959-80408781	19.14	27.27	0.41	26.04	21.26	0.55	57.96	23.18	0.71	65.13	12.51	0.84	0.48	0.775	-0.295	0.000742998	0.0133561
ENSMUST00000029186.13	Dhx35	chr2	+	70.3	158857867	chr2:158857080-158858214	26.48	8.55	0.76	23.2	12.2	0.66	34.31	0	1	33.7	0	1	0.71	1	-0.29	0.000901992	0.0154983
ENSMUST00000215156.1	Thy1	chr9	+	319.4	44046850	chr9:44046622-44046945	33.15	26.98	0.55	51.53	9.97	0.84	61.26	2.61	0.96	57.75	0	1	0.695	0.98	-0.285	1.97277e-05	0.000693593
ENSMUST00000010038.9	Snap47	chr11	-	355.6	59407383	chr11:59407134-59407810	51.16	62.11	0.45	74.09	37.68	0.66	85.81	30.66	0.74	95.91	6.79	0.93	0.555	0.835	-0.28	9.96248e-06	0.000396009
ENSMUST00000026324.9	Acot9	chrX	+	773.1	155297547	chrX:155297346-155297654	32.38	17.78	0.65	33.49	26.19	0.56	52.79	2.36	0.96	39.79	13.04	0.75	0.605	0.855	-0.25	0.00371526	0.0458056
ENSMUST00000098576.9	Zfp280d	chr9	+	87.1	72362915	chr9:72362480-72363777	37.9	13.01	0.74	42.07	14.05	0.75	37.28	0	1	38.88	1.05	0.97	0.745	0.985	-0.24	0.000475371	0.00955495
ENSMUST00000103129.8	Dsn1	chr2	-	80.3	156995592	chr2:156995265-156996281	22.13	18.02	0.55	30.24	7.3	0.81	39.7	0	1	37.26	7.35	0.84	0.68	0.92	-0.24	0.00881055	0.0850941
ENSMUST00000112810.7	Gtdc1	chr2	-	60.2	44565307	chr2:44564412-44565534	26.59	12.86	0.67	29.06	5.61	0.84	46.44	0.95	0.98	46.88	0	1	0.755	0.99	-0.235	0.000321251	0.00691371
ENSMUST00000183410.7	Zfp280d	chr9	+	87.3	72362918	chr9:72362480-72363761	38.05	12.76	0.75	41.91	14.2	0.75	37.09	0	1	38.93	1	0.97	0.75	0.985	-0.235	0.000475371	0.00955495
ENSMUST00000098545.11	Tlcd1	chr11	+	122.3	78180376	chr11:78180175-78180480	49.33	29.11	0.63	60.27	25.14	0.71	45.28	2.33	0.95	35.58	5.64	0.86	0.67	0.905	-0.235	0.000855301	0.0147914
ENSMUST00000024260.13	Pcbp4	chr9	+	2557.8	106463408	chr9:106463131-106463962	305.63	94.37	0.76	336.19	98.49	0.77	281.9	2.51	0.99	268.67	0	1	0.765	0.995	-0.23	3.8775e-22	4.58967e-19
ENSMUST00000102961.9	Cntfr	chr4	-	142.5	41657769	chr4:41657498-41658152	61.55	20.23	0.75	58.19	30.9	0.65	33.52	5.32	0.86	32.3	0	1	0.7	0.93	-0.23	0.0039242	0.0476133
ENSMUST00000060311.11	Hip1	chr5	-	496	135409399	chr5:135406531-135411269	46.85	16.15	0.74	44.19	23.12	0.66	55.4	4.75	0.92	56.66	4.18	0.93	0.7	0.925	-0.225	0.00105037	0.0175936
ENSMUST00000112523.7	Clstn3	chr6	-	437.1	124431042	chr6:124430759-124431732	38.7	42	0.48	55.32	26.64	0.67	42.22	15.6	0.73	57.14	8.64	0.87	0.575	0.8	-0.225	0.00639364	0.0681114
ENSMUST00000077672.11	Col4a3bp	chr13	+	96.3	96637418	chr13:96637118-96637550	26.13	15.45	0.63	26.14	12.57	0.68	44.45	0	1	30.66	9.89	0.76	0.655	0.88	-0.225	0.00776791	0.0786424
ENSMUST00000204899.1	Gm43980	chr6	+	196.1	49255839	chr6:49254851-49256462	50.95	16.15	0.76	47.12	15.57	0.75	36.25	1.97	0.95	36.66	0	1	0.755	0.975	-0.22	0.000854888	0.0147914
ENSMUST00000017981.9	Nkiras2	chr11	+	250.6	100626778	chr11:100625994-100627543	49.76	18.9	0.72	53.19	13.74	0.79	89.35	6.45	0.93	100.43	0	1	0.755	0.965	-0.21	7.50947e-05	0.0020725
ENSMUST00000108295.7	Unc119	chr11	+	579.3	78348968	chr11:78348465-78349164	41.19	18.57	0.69	43.7	17.23	0.72	60.62	0	1	49.87	10.24	0.83	0.705	0.915	-0.21	0.00461529	0.0542678
ENSMUST00000183468.1	Zfp280d	chr9	+	89.4	72362739	chr9:72362480-72363627	42	9	0.82	43.51	18.68	0.7	36.04	1.4	0.96	39.14	0.85	0.98	0.76	0.97	-0.21	0.00643172	0.0683804
ENSMUST00000160576.1	Bag5	chr12	-	80.6	111711177	chr12:111709904-111711412	31.01	15.19	0.67	33.1	6.54	0.83	37.15	3.75	0.91	37.04	0	1	0.75	0.955	-0.205	0.00775492	0.0786162
ENSMUST00000082424.10	Selenop	chr15	+	102.4	3279757	chr15:3279102-3280508	37.77	15.36	0.71	39.46	11.42	0.78	45.97	1.68	0.96	40.33	3.33	0.92	0.745	0.94	-0.195	0.00485262	0.0560683
ENSMUST00000080583.5	Gstcd	chr3	-	411.6	132982949	chr3:132982772-132983219	56.07	22.82	0.71	69.92	7.31	0.91	69.72	0	1	71.13	0	1	0.81	1	-0.19	3.5976e-05	0.00112721
ENSMUST00000037472.12	Leng8	chr7	+	1072.1	4145473	chr7:4145266-4147915	85.45	44.1	0.66	88.74	27.43	0.76	78.91	11.34	0.87	80.81	5.79	0.93	0.71	0.9	-0.19	0.000494637	0.00977921
ENSMUST00000112538.3	Zranb3	chr1	-	91.7	127954864	chr1:127954670-127955065	35.09	4.6	0.88	35.6	13.28	0.73	38.04	0.34	0.99	34.48	0	1	0.805	0.995	-0.19	0.00671817	0.0701654
ENSMUST00000164296.7	Brd3	chr2	-	110.8	27448010	chr2:27447843-27448369	64.67	23.11	0.74	54.19	42.99	0.56	57.93	10.36	0.85	46.87	9.76	0.83	0.65	0.84	-0.19	0.0099338	0.0934847
ENSMUST00000101249.8	Hnrnpab	chr11	-	2208928	51601689	chr11:51601328-51601890	769.44	179.99	0.81	756.95	163.32	0.82	871.82	0	1	898.76	0	1	0.815	1	-0.185	1.42778e-53	7.60505e-50
ENSMUST00000163186.1	Gm17231	chr9	+	121.6	57834109	chr9:57833877-57834200	51.59	17.99	0.74	53.46	6.42	0.89	77.95	0	1	66.33	0	1	0.815	1	-0.185	6.4754e-05	0.00183464
ENSMUST00000021164.3	Pimreg	chr11	+	1092.6	72047178	chr11:72046687-72047370	95.4	79.07	0.55	110.94	74.35	0.6	151.45	63.66	0.7	173.05	38.47	0.82	0.575	0.76	-0.185	0.000139475	0.00354612
ENSMUST00000041317.2	Ammecr1	chrX	-	419.6	142855446	chrX:142851146-142855647	65.08	23.39	0.74	61.35	8.31	0.88	55.56	0	1	54.58	0.63	0.99	0.81	0.995	-0.185	0.000373879	0.00784043
ENSMUST00000007482.6	Mrpl49	chr19	-	604.8	6054762	chr19:6053712-6054982	79.81	36.42	0.69	79.81	51.48	0.61	132.77	22.45	0.86	129.79	31.34	0.81	0.65	0.835	-0.185	0.000437789	0.0089688
ENSMUST00000058265.7	C1galt1c1	chrX	-	80.2	38631920	chrX:38630785-38632123	29	3.95	0.88	29.36	9.57	0.75	37.62	0	1	40.17	0	1	0.815	1	-0.185	0.00953507	0.0902908
ENSMUST00000027472.6	Efhd1	chr1	+	190	87309906	chr1:87309661-87310839	73.97	24.23	0.75	85	10.42	0.89	59.93	0	1	60.73	0	1	0.82	1	-0.18	0.000267908	0.0060335
ENSMUST00000196280.4	Rap1gds1	chr3	-	313.1	138927511	chr3:138925906-138927712	67.35	17.72	0.79	72.56	19.41	0.79	64.89	0.74	0.99	66.89	3.19	0.95	0.79	0.97	-0.18	0.000283542	0.00630599
ENSMUST00000215298.1	1700017B05Rik	chr9	-	130.5	57253906	chr9:57253610-57254329	49.47	18.32	0.73	61.93	6.89	0.9	66.25	0.61	0.99	62.91	0	1	0.815	0.995	-0.18	0.000292542	0.00645228
ENSMUST00000174411.1	Smad7	chr18	+	98.6	75394173	chr18:75393827-75394365	37.76	24.29	0.61	36.1	10.2	0.78	56.08	10.79	0.84	52.87	5.15	0.91	0.695	0.875	-0.18	0.0105736	0.0975216
ENSMUST00000172142.7	Nisch	chr14	-	102.8	31184057	chr14:31183313-31184397	42.44	5.2	0.89	35.87	12.25	0.75	39.55	0	1	36.94	0.27	0.99	0.82	0.995	-0.175	0.00755044	0.0770448
ENSMUST00000109570.7	Aar2	chr2	+	170.3	156567621	chr2:156566865-156568156	33.46	13.94	0.71	38.49	8.81	0.81	55.84	0	1	48.53	7.42	0.87	0.76	0.935	-0.175	0.00944925	0.0896374
ENSMUST00000036187.8	Qsox2	chr2	-	418.2	26209561	chr2:26209283-26209793	56.72	16.31	0.78	73.37	13.66	0.84	98.94	0	1	115.99	5.43	0.96	0.81	0.98	-0.17	0.000230259	0.0053911
ENSMUST00000048774.12	Copg2	chr6	-	332.9	30748722	chr6:30748465-30748987	73.68	23.39	0.76	66.69	32.21	0.67	98.86	22.43	0.82	127.67	6.94	0.95	0.715	0.885	-0.17	0.00160459	0.0243848
ENSMUST00000060092.12	Upf2	chr2	+	130.7	6055634	chr2:6055433-6056703	45.14	14.17	0.76	53.68	11	0.83	63.37	2.32	0.96	66.3	2.36	0.97	0.795	0.965	-0.17	0.00356229	0.0442813
ENSMUST00000052266.14	Exoc4	chr6	+	119	33972335	chr6:33971914-33973979	30.21	11.42	0.73	34.36	2.69	0.93	43.63	0	1	41.46	0	1	0.83	1	-0.17	0.00442335	0.0527681
ENSMUST00000044217.15	Syne2	chr12	+	213.2	76110061	chr12:76109822-76110900	45.82	11.1	0.81	51.35	9.3	0.85	47.75	0	1	47.21	0.26	0.99	0.83	0.995	-0.165	0.00198824	0.0283543
ENSMUST00000020307.10	Anapc16	chr10	-	464.3	59988520	chr10:59987908-59988838	49.77	58.47	0.46	51.92	66.6	0.44	86.16	52.55	0.62	90.31	58.25	0.61	0.45	0.615	-0.165	0.00801828	0.0802808
ENSMUST00000105886.7	Dhdds	chr4	-	76.1	133971052	chr4:133970949-133971253	57.43	10.62	0.84	54.14	10.36	0.84	71.32	0	1	70.81	0	1	0.84	1	-0.16	0.000421142	0.00869462
ENSMUST00000002625.14	Uck1	chr2	-	300.3	32255959	chr2:32255005-32256211	51.46	27.28	0.65	54.44	17.35	0.76	109.46	15.9	0.87	108.91	17.23	0.86	0.705	0.865	-0.16	0.00482661	0.0560426
ENSMUST00000163320.7	Cic	chr7	+	240.6	25293700	chr7:25293168-25294145	63.5	5.1	0.93	53.31	18.95	0.74	61.46	1.13	0.98	67.31	0	1	0.835	0.99	-0.155	0.000330459	0.00708326
ENSMUST00000030795.9	Abcf2	chr5	-	723.8	24565530	chr5:24565345-24566003	105.39	63.91	0.62	90.81	82.5	0.52	162.42	65.34	0.71	162.25	56.02	0.74	0.57	0.725	-0.155	0.00127221	0.0203745
ENSMUST00000091246.10	Flcn	chr11	-	142.2	59792610	chr11:59791790-59792811	53.08	37.27	0.59	61.68	13.11	0.82	80.72	25.06	0.76	89.83	3.6	0.96	0.705	0.86	-0.155	0.0106175	0.0975744
ENSMUST00000054730.9	Mfsd14b	chr13	-	494.3	65066660	chr13:65065146-65066861	87.15	20.52	0.81	85.91	20.49	0.81	98.52	8.32	0.92	101.77	0.6	0.99	0.81	0.955	-0.145	0.000809903	0.014261
ENSMUST00000047689.10	Fignl1	chr11	-	908.2	11801077	chr11:11800288-11803063	97.33	33.28	0.75	123.78	2.11	0.98	138.02	0	1	138.58	0	1	0.865	1	-0.135	2.04414e-06	0.000102236
ENSMUST00000214179.1	Pafah1b2	chr9	-	538.8	45968765	chr9:45968684-45968966	132.91	19.7	0.87	116.52	31.34	0.79	112.2	8.44	0.93	133.14	0	1	0.83	0.965	-0.135	0.000255992	0.00583957
ENSMUST00000119814.2	Hnrnph3	chr10	-	854.9	63018024	chr10:63017807-63018225	16.6	120.07	0.12	17	113.62	0.13	28.4	85.95	0.25	31.08	83.02	0.27	0.125	0.26	-0.135	0.0079015	0.0797109
ENSMUST00000119168.7	Zfp740	chr15	+	429.9	102212797	chr15:102212596-102215598	92.55	22.43	0.8	88.75	8.96	0.91	91.97	0	1	88.13	2.38	0.97	0.855	0.985	-0.13	0.000494789	0.00977921
ENSMUST00000047145.13	Trim41	chr11	-	598	48806907	chr11:48806434-48807846	58	19.55	0.75	67.85	3.29	0.95	86.45	3.17	0.96	94.56	0	1	0.85	0.98	-0.13	0.00125677	0.0201937
ENSMUST00000146074.7	Zfp568	chr7	+	314.5	30025442	chr7:30022218-30028282	52.58	10.97	0.83	52.81	6.48	0.89	69.42	1.14	0.98	71.12	0	1	0.86	0.99	-0.13	0.00157533	0.0239743
ENSMUST00000115446.7	Cldn12	chr5	-	542.5	5507704	chr5:5505111-5508454	80.67	25.08	0.76	82.29	8.95	0.9	87.99	2.69	0.97	84.44	4	0.95	0.83	0.96	-0.13	0.00188444	0.0272386
ENSMUST00000110985.1	Tsc22d4	chr5	+	132	137759274	chr5:137759067-137759432	53.87	5.09	0.91	58.01	12.23	0.83	62.37	0	1	65.96	0	1	0.87	1	-0.13	0.00288947	0.0376303
ENSMUST00000099376.10	Wbp1l	chr19	+	512.8	46654728	chr19:46653965-46657382	68.55	11.25	0.86	68.04	16.93	0.8	90.97	2.98	0.97	87.71	4.68	0.95	0.83	0.96	-0.13	0.00367947	0.0455254
ENSMUST00000111855.4	Wbp1l	chr19	+	512.8	46654728	chr19:46653965-46657385	68.52	11.27	0.86	68.05	16.92	0.8	90.95	3	0.97	87.68	4.71	0.95	0.83	0.96	-0.13	0.00367947	0.0455254
ENSMUST00000138302.8	Wbp1l	chr19	+	512.8	46654728	chr19:46653965-46657389	68.49	11.31	0.86	68.06	16.91	0.8	90.92	3.03	0.97	87.63	4.77	0.95	0.83	0.96	-0.13	0.00367947	0.0455254
ENSMUST00000136516.8	Zfp961	chr8	+	135.9	71968100	chr8:71967899-71968278	41.35	4.11	0.91	37.55	10.32	0.78	70.24	1.19	0.98	55.87	1.61	0.97	0.845	0.975	-0.13	0.00899795	0.0861233
ENSMUST00000167546.1	Usf1	chr1	+	958.4	171418392	chr1:171418032-171418743	127.63	35.05	0.78	128.67	19.9	0.87	159.5	0.3	1	159.93	18.44	0.9	0.825	0.95	-0.125	0.000653198	0.0121229
ENSMUST00000113127.6	G3bp2	chr5	-	965.8	92052922	chr5:92052164-92053123	197.62	47.82	0.81	187.3	63.82	0.75	132.25	17.98	0.88	150.35	12.17	0.93	0.78	0.905	-0.125	0.00110217	0.0182888
ENSMUST00000087614.10	Aebp2	chr6	+	614.9	140650957	chr6:140650756-140652826	94.48	11.89	0.89	97.64	26.58	0.79	73.41	3.49	0.95	75.69	1.5	0.98	0.84	0.965	-0.125	0.00196687	0.028125
ENSMUST00000019931.11	Lrp11	chr10	+	202.7	7624755	chr10:7623630-7625483	72.17	16.6	0.81	83.43	5.27	0.94	70.2	0	1	70.48	0	1	0.875	1	-0.125	0.00234983	0.0320348
ENSMUST00000060947.13	Cldn12	chr5	-	542.2	5507129	chr5:5505109-5508454	76.9	21.8	0.78	80.42	8.82	0.9	88.59	0.3	1	82.48	6.2	0.93	0.84	0.965	-0.125	0.00528861	0.0599995
ENSMUST00000028892.10	Idh3b	chr2	-	2975.3	130279525	chr2:130279313-130279726	129.44	163.07	0.44	148.38	158.03	0.48	132.62	93.43	0.59	135.66	101.26	0.57	0.46	0.58	-0.12	0.00852484	0.0832403
ENSMUST00000219962.1	Txnrd1	chr10	+	4035.3	82896425	chr10:82895977-82896605	185.05	37.75	0.83	188.6	38.77	0.83	282.81	11.49	0.96	267.96	19.28	0.93	0.83	0.945	-0.115	1.57695e-05	0.000575317
ENSMUST00000031309.15	Wsb2	chr5	+	156.1	117377891	chr5:117377390-117378103	41.06	11.04	0.79	47.7	1.07	0.98	80.57	0	1	83.13	0	1	0.885	1	-0.115	0.00254265	0.0341575
ENSMUST00000088357.11	Atn1	chr6	-	561.1	124742786	chr6:124742544-124743105	58.92	0	1	47.03	14.1	0.77	66	0	1	60.6	0	1	0.885	1	-0.115	0.00509303	0.0581522
ENSMUST00000005017.14	Hdgf	chr3	+	35235.2	87915103	chr3:87914902-87916132	831.33	160.66	0.84	859.62	105.24	0.89	781.19	35.12	0.96	825.11	6.23	0.99	0.865	0.975	-0.11	8.84212e-19	6.72822e-16
ENSMUST00000159697.1	Acat2	chr17	-	54650	12943646	chr17:12943443-12944032	456.21	239.09	0.66	433.72	296.54	0.59	605.71	197.29	0.75	611.81	238	0.72	0.625	0.735	-0.11	2.733e-06	0.000130559
ENSMUST00000035121.13	Amotl2	chr9	+	307.3	102732588	chr9:102731648-102733418	56.97	7.72	0.88	62.07	6.96	0.9	76.77	0	1	84.48	0	1	0.89	1	-0.11	0.00321215	0.0406885
ENSMUST00000121231.7	Cept1	chr3	-	190.9	106503230	chr3:106503030-106503744	47.81	12	0.8	58.44	3.39	0.95	48.91	1.73	0.97	77.87	0	1	0.875	0.985	-0.11	0.00543756	0.0609895
ENSMUST00000159109.1	Zfp609	chr9	-	375.7	65693806	chr9:65692391-65695694	66.69	14.99	0.82	67.94	5.27	0.93	72.17	2.39	0.97	74.81	0	1	0.875	0.985	-0.11	0.00917834	0.0873788
ENSMUST00000119010.7	Armcx2	chrX	-	2034.7	134806526	chrX:134804145-134807013	218.47	27.74	0.89	212.53	23.58	0.9	208.97	0.51	1	209.05	0.18	1	0.895	1	-0.105	1.59369e-07	1.05071e-05
ENSMUST00000029707.12	Gpatch4	chr3	+	569.2	88055701	chr3:88054958-88055990	68.15	8.61	0.89	74.94	8.63	0.9	124.85	0	1	119.65	0.12	1	0.895	1	-0.105	0.000454644	0.00922537
ENSMUST00000166021.7	Gpatch4	chr3	+	567.8	88055703	chr3:88054958-88055993	67.48	9.29	0.88	74.92	8.65	0.9	124.85	0	1	118.91	0.91	0.99	0.89	0.995	-0.105	0.000473489	0.00955318
ENSMUST00000107218.9	Nbr1	chr11	+	263	101580787	chr11:101580585-101581012	134.54	17.55	0.88	127.64	20.42	0.86	165.07	9.19	0.95	180.12	0	1	0.87	0.975	-0.105	0.000576216	0.0110404
ENSMUST00000092074.11	Stat6	chr10	+	273.2	127659998	chr10:127659795-127660918	59.67	11.5	0.84	61.57	3.3	0.95	68.52	0	1	69.16	0	1	0.895	1	-0.105	0.00628211	0.067463
ENSMUST00000107659.7	Nfe2l1	chr11	-	25263.1	96817692	chr11:96817599-96817930	457.03	59.14	0.89	430.94	119.67	0.78	584.42	40.05	0.94	673.07	49.34	0.93	0.835	0.935	-0.1	2.96728e-08	2.59102e-06
ENSMUST00000048670.9	Slc35f2	chr9	+	5619.9	53817770	chr9:53816783-53818154	214.92	30.75	0.87	221.97	23.37	0.9	215.38	6.21	0.97	225.76	0	1	0.885	0.985	-0.1	1.27507e-05	0.00048861
ENSMUST00000121433.1	Ube2e3	chr2	+	160.8	78920159	chr2:78919958-78920297	110.02	0	1	92.5	31.05	0.75	109.6	0	1	107	5.65	0.95	0.875	0.975	-0.1	0.00171341	0.025281
ENSMUST00000040638.14	Pbx3	chr2	-	338	34172772	chr2:34171723-34172973	53.92	1.87	0.97	58.17	14.91	0.8	84.48	0	1	89.4	3.15	0.97	0.885	0.985	-0.1	0.00467797	0.0548273
ENSMUST00000137724.7	Clcn6	chr4	-	1807.4	148005372	chr4:148004259-148006861	137.43	25.56	0.84	137.65	19.03	0.88	162.67	9.93	0.94	173.37	4.45	0.97	0.86	0.955	-0.095	0.00161684	0.0244315
ENSMUST00000111962.7	Hnrnpa3	chr2	+	93894.8	75666079	chr2:75665398-75669407	122.39	387.38	0.24	126.37	410.15	0.24	123.98	238.17	0.34	125.43	257.59	0.33	0.24	0.335	-0.095	0.00185139	0.0269438
ENSMUST00000040271.11	Cep85	chr4	-	357.2	134130890	chr4:134129858-134131439	75.66	11.63	0.87	79.02	6.86	0.92	84.59	1.82	0.98	84.96	0	1	0.895	0.99	-0.095	0.00314261	0.0400936
ENSMUST00000030404.4	Ppie	chr4	-	1616.4	123127245	chr4:123127115-123127446	101.16	18.6	0.84	117.48	10.26	0.92	123.49	4.66	0.96	135.2	1.87	0.99	0.88	0.975	-0.095	0.00459782	0.0541222
ENSMUST00000033905.12	Ankrd10	chr8	-	1702	11612277	chr8:11611584-11612947	173.89	45.59	0.79	188.19	38.53	0.83	179.64	21.41	0.89	175.43	15.45	0.92	0.81	0.905	-0.095	0.00523806	0.0594894
ENSMUST00000030032.12	Tmeff1	chr4	+	1275.7	48662775	chr4:48662001-48663131	196	52.69	0.79	192.37	52.03	0.79	197.39	19.14	0.91	184.61	30.98	0.86	0.79	0.885	-0.095	0.00600607	0.0654219
ENSMUST00000117442.7	Prelid3b	chr2	-	882.3	174465735	chr2:174465585-174465936	155.77	20.72	0.88	123.02	24.54	0.83	158.91	17.13	0.9	166.56	0	1	0.855	0.95	-0.095	0.0065248	0.0690941
ENSMUST00000211926.1	Zfp1	chr8	+	187.1	111669898	chr8:111669491-111670682	71.43	16.1	0.82	74.81	0.87	0.99	61.35	0	1	61.09	0	1	0.905	1	-0.095	0.0104669	0.0969597
ENSMUST00000007005.13	Acat2	chr17	-	33178.4	12943641	chr17:12942890-12944032	423.66	269.92	0.61	436.69	290.93	0.6	561.23	241.11	0.7	584.33	264.39	0.69	0.605	0.695	-0.09	0.000310959	0.00674674
ENSMUST00000146444.7	Tab2	chr10	-	600.5	7906654	chr10:7905653-7907577	123.48	19.82	0.86	120.93	14.03	0.9	138.36	8.2	0.94	149.75	0	1	0.88	0.97	-0.09	0.0043588	0.0521734
ENSMUST00000021282.11	Pfas	chr11	-	2191.4	68987296	chr11:68985697-68988273	167.3	36.75	0.82	165.76	27.57	0.86	172.31	23.44	0.88	182.91	6.38	0.97	0.84	0.925	-0.085	0.00754769	0.0770448
ENSMUST00000112391.7	2020-03-05	chr19	+	4360.1	37220840	chr19:37220639-37221076	14.29	149.53	0.09	7.87	178.14	0.04	26.81	177.01	0.13	35.5	171.23	0.17	0.065	0.15	-0.085	0.00808772	0.0808241
ENSMUST00000117066.7	Pigt	chr2	+	555.3	164502679	chr2:164502478-164503120	4.94	310.58	0.02	3.09	301.39	0.01	23.42	225.98	0.09	23.63	219.99	0.1	0.015	0.095	-0.08	1.08103e-05	0.000421839
ENSMUST00000026243.3	Mgea5	chr19	-	928	45751529	chr19:45750261-45751730	132.21	16.41	0.89	137.19	10.14	0.93	112.47	0	1	117.04	2.94	0.98	0.91	0.99	-0.08	0.00427119	0.0512976
ENSMUST00000048073.8	Pigs	chr11	+	2082.7	78341935	chr11:78341734-78342782	238.97	68.93	0.78	250.06	66.63	0.79	302.08	56.14	0.84	324.39	40.29	0.89	0.785	0.865	-0.08	0.00545717	0.0610664
ENSMUST00000205830.1	Cdipt	chr7	+	319.6	126979736	chr7:126979535-126979821	106.58	28.76	0.79	139.14	2.13	0.98	169.29	3.58	0.98	178.98	9.8	0.95	0.885	0.965	-0.08	0.0106603	0.0978155
ENSMUST00000086844.9	Tcf7	chr11	-	1018.4	52253026	chr11:52252371-52253962	143.35	14.9	0.91	145.7	16.58	0.9	143.45	5.89	0.96	151.58	0	1	0.905	0.98	-0.075	0.00195768	0.0280689
ENSMUST00000084771.2	Ptges3	chr10	+	63891.5	128076534	chr10:128076067-128076978	558.73	257.22	0.68	603.17	198.27	0.75	699.29	211.58	0.77	767.9	189.19	0.8	0.715	0.785	-0.07	0.00143728	0.0223523
ENSMUST00000074733.10	2020-09-11	chr5	+	1343	93172987	chr5:93171339-93174958	183.18	17.07	0.91	174.75	13.02	0.93	131.33	3.19	0.98	135.2	0	1	0.92	0.99	-0.07	0.00311899	0.0399589
ENSMUST00000213874.1	Usp28	chr9	+	703.5	49041575	chr9:49041374-49042510	114.66	4.78	0.96	114.41	18.38	0.86	122.95	0	1	130.52	5.66	0.96	0.91	0.98	-0.07	0.0101143	0.0948485
ENSMUST00000041683.8	Usp22	chr11	-	1930.9	61154312	chr11:61151785-61154513	195.57	13.22	0.94	186.71	14.51	0.93	191.18	0	1	193.12	0	1	0.935	1	-0.065	0.000214523	0.00506721
ENSMUST00000037099.8	Clic4	chr4	-	4583.7	135216155	chr4:135213969-135217265	260.2	44.22	0.85	261.16	13.93	0.95	326.46	13.65	0.96	332.14	11.22	0.97	0.9	0.965	-0.065	0.00106902	0.0178499
ENSMUST00000050328.14	Eif2s3x	chrX	-	3678.9	94190554	chrX:94188707-94190922	330.17	60.14	0.85	324.4	64.51	0.83	348.06	47.54	0.88	361.1	25.35	0.93	0.84	0.905	-0.065	0.00496694	0.0567936
ENSMUST00000163473.7	Papola	chr12	+	371.9	105836966	chr12:105836765-105837131	200.45	2.15	0.99	197.39	24.61	0.89	192.22	0	1	186.38	0	1	0.94	1	-0.06	0.000251204	0.00576741
ENSMUST00000032272.12	Adipor2	chr6	-	4673.6	119355497	chr6:119353150-119355928	276.96	27.14	0.91	276.1	19.3	0.93	219.52	3.07	0.99	216.96	6.29	0.97	0.92	0.98	-0.06	0.00235156	0.0320348
ENSMUST00000078945.11	Grsf1	chr5	-	758	88659731	chr5:88659448-88660459	159.63	22.04	0.88	170.4	2.94	0.98	157.74	2.91	0.98	184.1	0	1	0.93	0.99	-0.06	0.00294663	0.0381415
ENSMUST00000117633.7	Son	chr16	+	1144.1	91678899	chr16:91678154-91679207	112.38	8.6	0.93	110.6	8.02	0.93	154.44	0	1	159.62	3.99	0.98	0.93	0.99	-0.06	0.00575738	0.0637561
ENSMUST00000023362.14	Ntan1	chr16	+	1603.5	13835341	chr16:13835135-13835451	88.09	12.54	0.88	119.48	0	1	120.86	0	1	144.41	0	1	0.94	1	-0.06	0.00792317	0.0798409
ENSMUST00000026221.5	Scd2	chr19	+	234463	44303543	chr19:44303001-44306864	1799.99	248.01	0.88	1794.66	177.02	0.91	1932.93	174.42	0.92	1915.97	38.18	0.98	0.895	0.95	-0.055	2.88263e-10	4.14981e-08
ENSMUST00000059524.6	Gm4737	chr16	-	93739	46154549	chr16:46152985-46155077	830.43	200.59	0.81	823.6	211.9	0.8	796.23	143.47	0.85	774.77	117.69	0.87	0.805	0.86	-0.055	0.000933553	0.0158615
ENSMUST00000107657.7	Nfe2l1	chr11	-	19844.6	96820315	chr11:96818182-96820516	441.41	57.86	0.88	443.32	69.13	0.87	488.41	51.63	0.9	491.01	22.28	0.96	0.875	0.93	-0.055	0.00291461	0.0378651
ENSMUST00000068581.8	Gja1	chr10	+	30340.1	56387981	chr10:56387534-56390415	769.93	318.78	0.71	763.54	289.57	0.73	662.08	227.45	0.74	664.98	160.65	0.81	0.72	0.775	-0.055	0.00399985	0.0482564
ENSMUST00000163666.2	Eif4a1	chr11	-	1312246	69667416	chr11:69666936-69667617	1253.28	2194.37	0.36	1409.39	2009.48	0.41	1493.73	2856.66	0.34	1453.04	3089.71	0.32	0.385	0.33	0.055	2.28354e-07	1.47434e-05
ENSMUST00000102866.9	Set	chr2	+	123405	30071196	chr2:30070919-30072577	770.15	1450.3	0.35	793.48	1430.3	0.36	707.19	1658.73	0.3	740.53	1744.17	0.3	0.355	0.3	0.055	0.000112502	0.00295193
ENSMUST00000099173.10	Eif2s2	chr2	-	12153.5	154872471	chr2:154871410-154872900	135.47	566.18	0.19	139.03	619.54	0.18	96.71	615.55	0.14	90.22	652.82	0.12	0.185	0.13	0.055	0.00196158	0.028087
ENSMUST00000150975.7	Pabpn1	chr14	+	60630.8	54897272	chr14:54896952-54898096	98.01	555.6	0.15	104.95	546.36	0.16	77.38	678.02	0.1	78.68	720.49	0.1	0.155	0.1	0.055	0.00223593	0.0310128
ENSMUST00000027123.14	Hspd1	chr1	-	42389.4	55078048	chr1:55077835-55078440	659.26	287.56	0.7	704.77	230.35	0.75	754.45	381.55	0.66	773.12	371.45	0.68	0.725	0.67	0.055	0.00637461	0.0680448
ENSMUST00000112529.7	Sms	chrX	-	8752.7	157445684	chrX:157443855-157446176	195.88	491.8	0.28	198.89	535.24	0.27	135.95	492.17	0.22	144.02	517.41	0.22	0.275	0.22	0.055	0.00978556	0.0922527
ENSMUST00000150350.8	Rpl13a	chr7	-	708492	45125831	chr7:45125558-45126032	590.13	1280.61	0.32	652.89	1617.45	0.29	479.17	1398.13	0.26	429.08	1433.12	0.23	0.305	0.245	0.06	6.00828e-05	0.00172523
ENSMUST00000203077.2	Serbp1	chr6	+	98789.8	67284104	chr6:67283903-67284311	752.09	762.32	0.5	827.2	800.87	0.51	688.56	838.51	0.45	694.5	878.71	0.44	0.505	0.445	0.06	0.00160793	0.0244006
ENSMUST00000116476.8	Pabpn1	chr14	+	28355.1	54897322	chr14:54897121-54898156	92.84	541.09	0.15	103	497.37	0.17	71.45	643.16	0.1	78.15	691.25	0.1	0.16	0.1	0.06	0.00174568	0.0256665
ENSMUST00000032078.8	Cct7	chr6	+	156706	85468254	chr6:85468053-85468475	704.96	552.14	0.56	843.74	477.77	0.64	768.62	598.07	0.56	761.95	701.18	0.52	0.6	0.54	0.06	0.0018552	0.0269624
ENSMUST00000139129.8	Srsf1	chr11	+	11157.1	88051375	chr11:88049412-88053755	82.72	460.54	0.15	81.61	450.35	0.15	42.72	428.67	0.09	44.12	456.32	0.09	0.15	0.09	0.06	0.00212993	0.0299738
ENSMUST00000005826.8	Cs	chr10	+	2778.9	128361278	chr10:128360968-128362479	243.88	6.91	0.97	243.97	5.69	0.98	283.62	13.62	0.95	264.56	36.03	0.88	0.975	0.915	0.06	0.00415101	0.0499669
ENSMUST00000020169.8	Enpp3	chr10	-	6801.2	24773864	chr10:24772406-24774072	117.6	487.31	0.19	122.95	505.43	0.2	65.58	429.38	0.13	74.4	466.73	0.14	0.195	0.135	0.06	0.00645504	0.0685598
ENSMUST00000119865.7	Mtfr1	chr3	+	162.8	19219239	chr3:19219038-19219370	105.17	0.5	1	110.45	0.13	1	125.12	0	1	119.72	16.61	0.88	1	0.94	0.06	0.00890135	0.0855936
ENSMUST00000106753.2	Tmem59	chr4	+	2055.3	107200569	chr4:107200368-107200698	318.94	0	1	338.81	0	1	395.39	32.25	0.92	400.98	21.76	0.95	1	0.935	0.065	2.05457e-07	1.3346e-05
ENSMUST00000033486.5	Plp2	chrX	-	4521.1	7668304	chrX:7668186-7668506	376.81	8.78	0.98	416.4	10.57	0.98	362.33	30.23	0.92	395.35	36.76	0.91	0.98	0.915	0.065	0.000191594	0.00457634
ENSMUST00000179865.7	Canx	chr11	-	95419.7	50295074	chr11:50293961-50296335	356.01	774.15	0.32	391.15	786.38	0.33	345.47	1031.27	0.25	399.81	1094.94	0.27	0.325	0.26	0.065	0.000342569	0.0072842
ENSMUST00000101354.9	Slbp	chr5	-	1461.9	33640369	chr5:33640055-33640928	193.37	2.96	0.98	198.94	0	1	175.66	12.72	0.93	191.24	16.36	0.92	0.99	0.925	0.065	0.000793583	0.0140293
ENSMUST00000033720.11	Rbbp7	chrX	+	37120.2	162778746	chrX:162778348-162778919	156.33	678.86	0.19	222.6	637.34	0.26	141.82	685.16	0.17	132.92	727.89	0.15	0.225	0.16	0.065	0.00165902	0.0247528
ENSMUST00000005705.7	Trim28	chr7	+	87460.3	13030913	chr7:13030689-13031035	687.22	187.08	0.79	757.01	206.52	0.79	764.09	242.1	0.76	733.34	324.01	0.69	0.79	0.725	0.065	0.00187127	0.0271045
ENSMUST00000025955.6	Eif3a	chr19	-	13833.6	60762103	chr19:60761116-60762304	371.5	452.47	0.45	366.04	442.7	0.45	264.44	426.37	0.38	273.43	430.48	0.39	0.45	0.385	0.065	0.0104045	0.096634
ENSMUST00000116286.8	Stk40	chr4	+	1023.9	126139879	chr4:126138810-126141028	104.01	3.13	0.97	115.16	0	1	149.67	16.43	0.9	163.31	10.11	0.94	0.985	0.92	0.065	0.0105426	0.0974072
ENSMUST00000165017.1	Nolc1	chr19	+	8005	46084346	chr19:46084012-46085528	69.68	390.99	0.15	72.79	366.73	0.17	61.42	600.76	0.09	60.71	647.12	0.09	0.16	0.09	0.07	0.000609648	0.0114543
ENSMUST00000019118.7	Sart3	chr5	-	635.8	113742823	chr5:113742446-113743303	139.73	1.99	0.99	150.13	0	1	127.19	12.39	0.91	136.77	9.03	0.94	0.995	0.925	0.07	0.00074347	0.0133561
ENSMUST00000028817.6	Pcna	chr2	-	28527.2	132249462	chr2:132249162-132249695	217.64	449.71	0.33	276.11	406.2	0.4	253.02	619.14	0.29	263.03	622.05	0.3	0.365	0.295	0.07	0.00313142	0.0399993
ENSMUST00000102528.10	Ppp1cc	chr5	+	10668.9	122174324	chr5:122174055-122175273	424.87	332.33	0.56	440.26	252.05	0.64	362.08	290.08	0.56	360.22	362.34	0.5	0.6	0.53	0.07	0.00730977	0.075165
ENSMUST00000105361.9	Dazap1	chr10	+	2494.6	80287793	chr10:80287536-80287893	334.89	3.13	0.99	341.45	5.88	0.98	269.14	23.42	0.92	260.76	28.22	0.9	0.985	0.91	0.075	9.03831e-06	0.00036334
ENSMUST00000020637.8	Canx	chr11	-	110087	50295080	chr11:50294467-50296335	484.36	647.56	0.43	528.08	650.85	0.45	487.42	891.95	0.35	567.63	929.45	0.38	0.44	0.365	0.075	0.00023976	0.00556463
ENSMUST00000172868.7	Ube2i	chr17	-	58375.2	25268412	chr17:25266567-25268613	112.54	442	0.2	107.23	396.73	0.21	79.41	554.42	0.13	79.78	531.23	0.13	0.205	0.13	0.075	0.000314	0.00679886
ENSMUST00000176485.7	Nsun2	chr13	+	2963.5	69633773	chr13:69633572-69634046	354.82	26.86	0.93	343.49	48.65	0.88	401.9	101.31	0.8	444.55	69.42	0.86	0.905	0.83	0.075	0.00221652	0.0307856
ENSMUST00000109462.7	Plcg1	chr2	+	491.2	160762295	chr2:160762094-160763286	115.06	0	1	116.89	0	1	124.14	1	0.99	115.4	18.65	0.86	1	0.925	0.075	0.00372361	0.0458056
ENSMUST00000090002.9	Hnrnpa2b1	chr6	-	55057.3	51461215	chr6:51461124-51461433	312.02	194.65	0.62	338.74	166.46	0.67	565.48	433.24	0.57	629.27	467.36	0.57	0.645	0.57	0.075	0.00584432	0.0643177
ENSMUST00000001884.13	Clpb	chr7	+	653.1	101787777	chr7:101787505-101790168	42.87	232	0.16	43.5	246.91	0.15	26.4	295.33	0.08	26.64	296.15	0.08	0.155	0.08	0.075	0.00692899	0.0718739
ENSMUST00000025989.8	Tm9sf3	chr19	-	2661.5	41213858	chr19:41210842-41215139	28.07	193.88	0.13	30.65	189.42	0.14	14.8	218.48	0.06	15.98	242.19	0.06	0.135	0.06	0.075	0.0109093	0.0995002
ENSMUST00000016703.7	H3f3b	chr11	-	91527.9	116023098	chr11:116021961-116023535	560.71	936.1	0.37	567.13	965.02	0.37	474.49	1165.76	0.29	492.05	1186.43	0.29	0.37	0.29	0.08	1.29469e-06	6.86184e-05
ENSMUST00000020238.13	Hsp90b1	chr10	-	214539	86690927	chr10:86690840-86691128	790.12	376.16	0.68	1038.44	313.17	0.77	1070.58	498.49	0.68	1098.71	692.58	0.61	0.725	0.645	0.08	3.45311e-06	0.000160637
ENSMUST00000053150.7	Rps27rt	chr9	-	278686	114982513	chr9:114982366-114982739	568.19	209.72	0.73	842.82	43.26	0.95	598.97	137.9	0.81	567.59	230.16	0.71	0.84	0.76	0.08	8.9044e-06	0.000359313
ENSMUST00000003572.9	Gars	chr6	+	9331.5	55079421	chr6:55079220-55079500	374.07	60.07	0.86	496.64	0	1	342.5	34.31	0.91	325.59	84.37	0.79	0.93	0.85	0.08	4.57767e-05	0.00136983
ENSMUST00000034277.13	Emc8	chr8	-	947.3	120657874	chr8:120653914-120658248	29.57	187.01	0.14	30.93	198.96	0.13	18.09	298	0.06	17.08	323.25	0.05	0.135	0.055	0.08	0.000937238	0.0158987
ENSMUST00000022894.13	Ywhaz	chr15	-	41555.4	36771968	chr15:36770770-36772777	415.07	351.74	0.54	412.48	327.15	0.56	463.37	499.49	0.48	468.13	551.78	0.46	0.55	0.47	0.08	0.00118429	0.0192908
ENSMUST00000085651.11	Nptn	chr9	+	512.5	58652060	chr9:58651859-58652856	125	0	1	126.07	0	1	138.26	11.37	0.92	150.91	12.26	0.92	1	0.92	0.08	0.00137829	0.0215925
ENSMUST00000020886.8	Nampt	chr12	+	4558.1	32850897	chr12:32850423-32853349	82.59	336.73	0.2	88.75	337.43	0.21	54.51	380.43	0.13	53.1	375.17	0.12	0.205	0.125	0.08	0.00211866	0.0298546
ENSMUST00000109601.7	Rab1a	chr11	+	4502.3	20225121	chr11:20224648-20225464	332.7	118.89	0.74	344.55	95.19	0.78	368.84	171.58	0.68	391.92	180.68	0.68	0.76	0.68	0.08	0.00892431	0.0857265
ENSMUST00000018143.15	Ddx27	chr2	+	2573.8	167034840	chr2:167034639-167034947	128.11	4.69	0.96	137.79	0	1	71.93	0	1	60.11	15.19	0.8	0.98	0.9	0.08	0.0101841	0.0954184
ENSMUST00000085519.12	Anp32a	chr9	+	36064	62377755	chr9:62377554-62378812	216.99	883.23	0.2	218.8	884.55	0.2	108.14	794.55	0.12	108.92	900.02	0.11	0.2	0.115	0.085	1.64774e-07	1.0769e-05
ENSMUST00000006611.8	Srm	chr4	+	17108.1	148594488	chr4:148594287-148594619	396.86	41.92	0.9	455.02	0	1	456.35	47.91	0.9	444.35	89.52	0.83	0.95	0.865	0.085	2.92992e-06	0.000138722
ENSMUST00000099475.11	Serf2	chr2	+	154321	121450971	chr2:121450770-121451054	606.21	410.81	0.6	841.45	277.97	0.75	716.78	402.35	0.64	618.36	529.81	0.54	0.675	0.59	0.085	1.76168e-05	0.00062913
ENSMUST00000196304.1	Gatad1	chr5	-	1233.9	3641372	chr5:3641290-3641580	199.07	2.56	0.99	195.59	0	1	236.64	7.33	0.97	231.62	39.79	0.85	0.995	0.91	0.085	2.08254e-05	0.000727388
ENSMUST00000197859.4	Ube2d3	chr3	+	6143.5	135465871	chr3:135465195-135468198	91.19	389.35	0.19	91.69	388.17	0.19	61.71	516.74	0.11	62.15	538.22	0.1	0.19	0.105	0.085	6.97418e-05	0.00194492
ENSMUST00000020538.12	Xpo1	chr11	+	12797.8	23296201	chr11:23295961-23297597	173.15	363.63	0.32	190.37	380.43	0.33	133.39	406.68	0.25	142.59	479.06	0.23	0.325	0.24	0.085	0.000738973	0.0133561
ENSMUST00000034983.6	Atp1b3	chr9	-	7040.3	96332989	chr9:96332655-96333694	313.21	101.91	0.75	366.61	66.29	0.85	321.59	132.69	0.71	350.58	134.79	0.72	0.8	0.715	0.085	0.00378016	0.0463941
ENSMUST00000088627.10	Zic3	chrX	+	434.9	58034571	chrX:58034370-58036559	109.51	0	1	107.4	0	1	52.94	9.53	0.85	57.49	1.04	0.98	1	0.915	0.085	0.00520035	0.0592506
ENSMUST00000122328.7	Pxdn	chr12	+	3883.5	30015652	chr12:30015451-30017658	176.83	6.14	0.97	177.79	11.98	0.94	132.41	10.38	0.93	139.17	32.05	0.81	0.955	0.87	0.085	0.00659569	0.0693549
ENSMUST00000058011.7	Mcm2	chr6	-	3825.9	88883660	chr6:88883474-88884110	267.6	78.35	0.77	279.54	68.5	0.8	222.78	122.25	0.65	251.47	84.56	0.75	0.785	0.7	0.085	0.006675	0.0699322
ENSMUST00000060188.13	Ppp1r2	chr16	-	1225.4	31254061	chr16:31251537-31254733	37.51	167.04	0.18	40.75	158.58	0.2	21.94	183.99	0.11	20.66	193.56	0.1	0.19	0.105	0.085	0.00797376	0.0800608
ENSMUST00000026560.13	Psmd13	chr7	+	4114.6	140898405	chr7:140898193-140898642	133.2	269.36	0.33	170.08	212.72	0.44	135.49	328.08	0.29	141.65	321.99	0.31	0.385	0.3	0.085	0.00894964	0.085815
ENSMUST00000111836.3	Smg7	chr1	-	201.1	152839184	chr1:152838870-152839385	77.16	0	1	80.17	0	1	48.77	10.34	0.83	49.48	0	1	1	0.915	0.085	0.0102241	0.0956254
ENSMUST00000032413.6	Etnk1	chr6	+	963.3	143203758	chr6:143203384-143208546	152.6	0	1	136.29	0	1	121.21	21.43	0.85	123.62	3.28	0.97	1	0.91	0.09	0.000120497	0.00311566
ENSMUST00000102746.10	Uba2	chr7	-	10104.5	34140950	chr7:34140688-34141466	278.12	139.14	0.67	322.05	110.95	0.74	273.56	150.42	0.65	256.42	185.94	0.58	0.705	0.615	0.09	0.00394544	0.0478166
ENSMUST00000102507.9	Capzb	chr4	+	2969.4	139291255	chr4:139291003-139291758	202.4	191.09	0.51	217.25	211.52	0.51	216.76	303.49	0.42	224.81	315.29	0.42	0.51	0.42	0.09	0.00452228	0.0536479
ENSMUST00000027792.5	Srp9	chr1	+	3395	182131644	chr1:182131336-182132407	80.11	233.03	0.26	90.84	238.32	0.28	71.1	309.36	0.19	67.18	327.09	0.17	0.27	0.18	0.09	0.00597233	0.0651878
ENSMUST00000163610.8	Psmd13	chr7	+	3832.4	140898401	chr7:140898193-140898612	151.6	253.08	0.37	189.42	195.33	0.49	156.32	310.08	0.34	160.01	307.29	0.34	0.43	0.34	0.09	0.00600389	0.0654219
ENSMUST00000128187.7	Hnrnpdl	chr5	-	1231.4	100034783	chr5:100033577-100034984	87.34	227.9	0.28	87.16	232.63	0.27	50.77	209.13	0.2	49.06	242.45	0.17	0.275	0.185	0.09	0.00612041	0.0661265
ENSMUST00000018184.9	Rrp7a	chr15	-	289.8	83116769	chr15:83116674-83116971	164.66	0	1	139.64	20.08	0.87	172.93	28.32	0.86	176.77	35.38	0.83	0.935	0.845	0.09	0.00735384	0.0754482
ENSMUST00000033008.9	Psma1	chr7	-	5438.3	114264755	chr7:114264606-114264956	222.6	161.44	0.58	215.95	199.2	0.52	199.72	227.77	0.47	202.69	249.79	0.45	0.55	0.46	0.09	0.00868392	0.0841763
ENSMUST00000106439.1	Mrpl38	chr11	-	1541.1	116131921	chr11:116131817-116132130	158.51	14.4	0.92	172.69	22.83	0.88	182.94	24.98	0.88	163.43	58.16	0.74	0.9	0.81	0.09	0.0106248	0.0975744
ENSMUST00000073089.12	Miga1	chr3	-	566.5	152276437	chr3:152273849-152276853	78.64	0	1	71.43	0	1	61.12	10.74	0.85	64.89	1.7	0.97	1	0.91	0.09	0.0107577	0.0985402
ENSMUST00000136342.8	Srrm1	chr4	-	29477.6	135321253	chr4:135321094-135321454	347.17	17.57	0.95	396.8	5.93	0.99	411.57	64.94	0.86	432.63	55.35	0.89	0.97	0.875	0.095	1.47473e-07	9.81894e-06
ENSMUST00000167140.7	Mpst	chr15	+	2046.8	78413714	chr15:78413379-78414002	169.2	0	1	177.08	0	1	152.28	0	1	133.29	32.24	0.81	1	0.905	0.095	4.78673e-06	0.000212471
ENSMUST00000106291.9	Ube2d3	chr3	+	6316.1	135465816	chr3:135465195-135466058	413.23	70.28	0.85	421.21	61.06	0.87	446.79	140.01	0.76	466.89	141.72	0.77	0.86	0.765	0.095	3.27095e-05	0.00104016
ENSMUST00000001452.13	Cct3	chr3	+	12325.7	88321645	chr3:88321444-88321767	419.55	224.06	0.65	512.87	179.45	0.74	447.13	283.74	0.61	457.56	312	0.59	0.695	0.6	0.095	0.000187277	0.00451372
ENSMUST00000068705.12	Mpzl1	chr1	-	833.4	165592833	chr1:165592240-165593677	156.52	17.51	0.9	182.14	0	1	163.38	36.02	0.82	189.48	24.49	0.89	0.95	0.855	0.095	0.000994006	0.016755
ENSMUST00000130411.6	Srsf6	chr2	+	6419.1	162934980	chr2:162934412-162937121	189.09	287.48	0.4	179.54	284.12	0.39	182.6	439.04	0.29	192.39	435.96	0.31	0.395	0.3	0.095	0.0015574	0.0237693
ENSMUST00000030896.14	Tprgl	chr4	-	461.9	154158266	chr4:154157485-154158565	120.39	4.73	0.96	117.93	0	1	143.7	28.89	0.83	156.76	10.03	0.94	0.98	0.885	0.095	0.00203932	0.0289279
ENSMUST00000049385.13	Eif1	chr11	+	28284.8	100321527	chr11:100321317-100322096	569.22	657.96	0.46	634.82	735.42	0.46	594.31	999.32	0.37	612.23	1115.17	0.35	0.46	0.36	0.1	3.62548e-08	3.0594e-06
ENSMUST00000000804.6	Ddx3x	chrX	+	6174.7	13291769	chrX:13291413-13294052	409.06	315.44	0.56	408.9	287.51	0.59	377.59	421.77	0.47	369.77	396.47	0.48	0.575	0.475	0.1	0.00015071	0.0037688
ENSMUST00000094693.10	Srsf5	chr12	+	15980.7	80950018	chr12:80949720-80950507	249.73	282.84	0.47	236.76	276.68	0.46	231.69	390.18	0.37	251.24	453.37	0.36	0.465	0.365	0.1	0.000445628	0.00905969
ENSMUST00000120238.1	Trim24	chr6	+	393.5	37965749	chr6:37965501-37965932	86.67	1.01	0.99	99.06	0	1	81.61	18.91	0.81	110.67	1.88	0.98	0.995	0.895	0.1	0.00192846	0.0276872
ENSMUST00000103133.3	Smarce1	chr11	-	4171.4	99210065	chr11:99209047-99210277	157.32	233	0.4	156.35	274.75	0.36	101.32	261.25	0.28	101	258.35	0.28	0.38	0.28	0.1	0.00357376	0.0443721
ENSMUST00000042498.13	Hdlbp	chr1	-	1640.4	93408058	chr1:93407762-93408259	207.23	44.14	0.82	218.36	32.64	0.87	189.71	87.31	0.68	204.48	47.83	0.81	0.845	0.745	0.1	0.00445339	0.0528896
ENSMUST00000165576.7	Fam3c	chr6	-	1125	22308079	chr6:22306520-22308538	60.23	153.99	0.28	54.78	170	0.24	41.52	210.08	0.17	41.57	234.2	0.15	0.26	0.16	0.1	0.00453787	0.0537731
ENSMUST00000052529.3	Ppp1r15b	chr1	+	1016.5	133136977	chr1:133136663-133139783	161.66	22.18	0.88	162.8	1.54	0.99	130.58	33.78	0.79	135.89	18.47	0.88	0.935	0.835	0.1	0.00483168	0.0560426
ENSMUST00000027421.12	Trip12	chr1	-	814.7	84724457	chr1:84721189-84724814	41.73	145.34	0.22	42.17	158.57	0.21	25.26	203.18	0.11	27.4	210.17	0.12	0.215	0.115	0.1	0.00494455	0.0567
ENSMUST00000118808.7	Emc10	chr7	-	6363	44490309	chr7:44489937-44490970	135.86	174.8	0.44	194.04	157.04	0.55	141.91	226.15	0.39	144.17	219.18	0.4	0.495	0.395	0.1	0.00582621	0.0642512
ENSMUST00000029382.12	Ppid	chr3	+	3570.9	79603235	chr3:79603031-79603650	145.36	182.54	0.44	158.86	181.46	0.47	137.7	242.06	0.36	147.88	271.08	0.35	0.455	0.355	0.1	0.00804003	0.080423
ENSMUST00000028282.14	Brd3	chr2	-	392.3	27448334	chr2:27445579-27448580	94.58	3.09	0.97	99.92	2.78	0.97	65.15	8.37	0.89	59.99	10.31	0.85	0.97	0.87	0.1	0.00868055	0.0841763
ENSMUST00000040555.14	Rnf10	chr5	-	15070	115241857	chr5:115241770-115242058	59.16	168.21	0.26	64.58	157.8	0.29	39.45	244.13	0.14	57.16	215.84	0.21	0.275	0.175	0.1	0.00888681	0.0855936
ENSMUST00000169399.7	Rsl24d1	chr9	+	974.8	73122575	chr9:73122264-73122712	193.85	47.03	0.8	188.57	57.38	0.77	227.35	110.07	0.67	236.91	100.54	0.7	0.785	0.685	0.1	0.0104635	0.0969597
ENSMUST00000102814.4	Rps6	chr4	-	1636856	86854754	chr4:86854660-86854955	3389.38	994.85	0.77	4443.46	399.52	0.92	3417.54	1105.36	0.76	3384.27	1344.29	0.72	0.845	0.74	0.105	1.51959e-41	4.04706e-38
ENSMUST00000019962.14	Cd164	chr10	+	2882.1	41528975	chr10:41528672-41531048	335.48	0	1	333.49	0	1	373.56	63.73	0.85	398.58	23.88	0.94	1	0.895	0.105	9.67597e-12	1.80839e-09
ENSMUST00000021062.11	Ddx5	chr11	-	35453.2	106781768	chr11:106780355-106782256	333.6	875.67	0.28	344.54	871.01	0.28	230.12	1056.01	0.18	226.9	1072.95	0.17	0.28	0.175	0.105	8.49612e-10	1.08129e-07
ENSMUST00000034432.6	Cfdp1	chr8	-	11362.2	111768586	chr8:111768491-111768787	306.76	54.67	0.85	373.51	18.87	0.95	321.47	46.98	0.87	290.75	112.01	0.72	0.9	0.795	0.105	2.85497e-05	0.000935816
ENSMUST00000051477.12	Cdc42	chr4	-	12579.9	137320982	chr4:137319696-137321192	439.18	98.94	0.82	429.21	133.23	0.76	391	186.92	0.68	423.42	194.04	0.69	0.79	0.685	0.105	4.42832e-05	0.0013364
ENSMUST00000052798.13	Ptges3	chr10	+	61089.9	128076838	chr10:128076067-128077272	369.24	346.35	0.52	394.57	328.55	0.55	359.76	469	0.43	377.6	508.02	0.43	0.535	0.43	0.105	7.67079e-05	0.00210611
ENSMUST00000019026.9	Mrpl45	chr11	+	4169.8	97329069	chr11:97328482-97329920	56.67	180.33	0.24	56.53	201.3	0.22	32.86	261.59	0.11	39.12	250.25	0.14	0.23	0.125	0.105	0.00118388	0.0192908
ENSMUST00000054952.3	Emc6	chr11	-	4736.9	73176399	chr11:73175519-73176751	181.58	150.41	0.55	190.46	155.2	0.55	172.48	238.24	0.42	185.48	211.72	0.47	0.55	0.445	0.105	0.00399186	0.0482564
ENSMUST00000113286.7	Cstf2	chrX	+	305	134074805	chrX:134074513-134075863	29.4	118.45	0.2	29.64	127.47	0.19	18.23	160.13	0.1	13.57	148.41	0.08	0.195	0.09	0.105	0.00900902	0.0861518
ENSMUST00000189661.6	Soat1	chr1	-	12114	156429904	chr1:156424525-156431115	122.54	332.06	0.27	126.86	332.84	0.28	83.24	402.56	0.17	85.97	443.15	0.16	0.275	0.165	0.11	8.33316e-05	0.00227623
ENSMUST00000169190.4	Bend4	chr5	-	635.1	67397882	chr5:67392147-67398450	98.91	0	1	94.45	0	1	86.5	12.75	0.87	82.8	8.18	0.91	1	0.89	0.11	0.000680885	0.0124203
ENSMUST00000201972.1	Bend4	chr5	-	635.1	67397882	chr5:67392148-67398450	98.91	0	1	94.45	0	1	86.5	12.75	0.87	82.8	8.18	0.91	1	0.89	0.11	0.000680885	0.0124203
ENSMUST00000031810.14	Cep41	chr6	-	2214	30655635	chr6:30653457-30655850	240.51	31.39	0.88	236.86	15.38	0.94	157.02	29.3	0.84	155.95	49.84	0.76	0.91	0.8	0.11	0.000816646	0.0143323
ENSMUST00000058578.7	Pgrmc2	chr3	-	2845.3	41067685	chr3:41066326-41068724	76.13	181.79	0.3	77.56	178.97	0.3	58.7	241.23	0.2	56.51	254.09	0.18	0.3	0.19	0.11	0.0027707	0.0363501
ENSMUST00000092430.10	Tfam	chr10	-	411.7	71228044	chr10:71225464-71228699	38.54	136.43	0.22	34.24	148.92	0.19	19.12	179.51	0.1	18.15	181.91	0.09	0.205	0.095	0.11	0.00296871	0.0383342
ENSMUST00000009774.10	Ppp2cb	chr8	+	12457.5	33619323	chr8:33619122-33619441	190.96	81.39	0.7	221.15	87.64	0.72	205.43	109.69	0.65	172.6	142.19	0.55	0.71	0.6	0.11	0.0061066	0.0660443
ENSMUST00000167662.7	Ergic1	chr17	+	1437.1	26655364	chr17:26655067-26656931	178.21	65.83	0.73	200.05	44.82	0.82	191.09	95.3	0.67	193.22	97.85	0.66	0.775	0.665	0.11	0.00683774	0.0712047
ENSMUST00000111927.7	Fgf8	chr19	-	505.7	45737035	chr19:45736936-45737280	174.39	30.94	0.85	226.04	2.12	0.99	86.17	9.63	0.9	63.21	25.14	0.72	0.92	0.81	0.11	0.00759264	0.0773273
ENSMUST00000090858.9	Ppig	chr2	+	376.7	69750490	chr2:69749272-69754012	27.02	103.09	0.21	25.92	106.25	0.2	16.26	146.66	0.1	14.14	148.51	0.09	0.205	0.095	0.11	0.0107501	0.0985402
ENSMUST00000186606.1	2410002F23Rik	chr7	+	272	44251457	chr7:44251011-44251631	98.7	1.95	0.98	104.26	0	1	92.82	23.34	0.8	101.34	5.22	0.95	0.99	0.875	0.115	9.54391e-05	0.00255456
ENSMUST00000107820.1	Luc7l3	chr11	-	1995.3	94293077	chr11:94291139-94293278	177.06	189.78	0.48	171	176.96	0.49	152.39	267.79	0.36	152.75	252.72	0.38	0.485	0.37	0.115	0.000996211	0.0167656
ENSMUST00000112091.8	Rab9	chrX	-	2416.3	166457675	chrX:166457253-166458343	190.52	60.44	0.76	199.39	45.27	0.81	154.13	85.32	0.64	173.17	73.44	0.7	0.785	0.67	0.115	0.00430733	0.0516153
ENSMUST00000008350.15	Cers4	chr8	+	334.8	4524042	chr8:4523604-4531680	24.14	101.53	0.19	24.19	103.37	0.19	10.24	112.46	0.08	9.51	127.1	0.07	0.19	0.075	0.115	0.00495745	0.0567868
ENSMUST00000159772.7	Kif2a	chr13	-	1137	106962023	chr13:106961852-106962224	106.51	0	1	95.95	10.99	0.9	93.97	36.94	0.72	121.47	6.68	0.95	0.95	0.835	0.115	0.00581365	0.0642512
ENSMUST00000193266.5	Naa15	chr3	+	546.2	51473990	chr3:51472600-51476507	30.76	118.9	0.21	31.65	115.14	0.22	17.06	152.39	0.1	16.16	147.64	0.1	0.215	0.1	0.115	0.0066943	0.0699847
ENSMUST00000172107.7	St13	chr15	-	7285.2	81365080	chr15:81363669-81365578	160.83	372.53	0.3	163.34	380.1	0.3	116.94	542.13	0.18	121.47	542.26	0.18	0.3	0.18	0.12	1.04364e-06	5.73086e-05
ENSMUST00000001507.4	Cyp51	chr5	-	12427	4082550	chr5:4081310-4083303	229.92	343.54	0.4	259.01	346.39	0.43	180.19	432.73	0.29	190.65	448.17	0.3	0.415	0.295	0.12	1.51827e-05	0.000557728
ENSMUST00000177731.7	Rabep1	chr11	+	319.3	70940783	chr11:70940382-70940940	73.41	0	1	66.63	1.4	0.98	85.51	15.18	0.85	88.64	10.63	0.89	0.99	0.87	0.12	0.00151249	0.0231836
ENSMUST00000100655.4	9130401M01Rik	chr15	-	816.1	58022351	chr15:58022259-58022563	69.39	10.42	0.87	91.69	0	1	95.22	5.3	0.95	79.73	36.85	0.68	0.935	0.815	0.12	0.0059611	0.0651319
ENSMUST00000029405.7	Gmps	chr3	+	400.5	64016834	chr3:64016633-64022579	23.19	81.33	0.22	23.59	97.22	0.2	11.01	103.87	0.1	10.83	121.03	0.08	0.21	0.09	0.12	0.00820597	0.0814109
ENSMUST00000079659.11	U2surp	chr9	-	326.2	95461034	chr9:95456898-95461543	20.94	74.43	0.22	20.12	78.83	0.2	12.93	117.19	0.1	10.57	125.48	0.08	0.21	0.09	0.12	0.0101088	0.0948485
ENSMUST00000026425.12	Pa2g4	chr10	-	12583.6	128558739	chr10:128557766-128558971	229.83	360.14	0.39	230.78	380.01	0.38	174.99	509.6	0.26	180.95	518.96	0.26	0.385	0.26	0.125	1.09408e-06	5.97704e-05
ENSMUST00000052590.7	Erp29	chr5	-	1641.3	121445068	chr5:121444756-121445572	232.1	8.48	0.96	240.53	25.79	0.9	263.69	51.85	0.84	242.47	74.43	0.77	0.93	0.805	0.125	5.14288e-06	0.000224537
ENSMUST00000193673.5	Mrpl30	chr1	+	1218.8	37898278	chr1:37898061-37898364	102.05	0.56	0.99	120.94	0	1	113.95	3.39	0.97	82.77	24.05	0.77	0.995	0.87	0.125	0.00016821	0.00413842
ENSMUST00000166312.7	Luc7l3	chr11	-	905.5	94291198	chr11:94287890-94291578	64.29	173.23	0.27	62.51	171.67	0.27	37.52	202.77	0.16	33.98	228.46	0.13	0.27	0.145	0.125	0.000638983	0.0119005
ENSMUST00000110878.1	Get4	chr5	+	2099.1	139269182	chr5:139268981-139269329	197.69	53.22	0.79	227.32	37.84	0.86	226.82	95.65	0.7	228.47	96.71	0.7	0.825	0.7	0.125	0.000647241	0.0120333
ENSMUST00000153558.7	Scamp1	chr13	-	551.4	94203954	chr13:94203747-94204163	115.68	6.29	0.95	110.86	16.91	0.87	112.77	19.72	0.85	103.34	39.95	0.72	0.91	0.785	0.125	0.00605736	0.0657119
ENSMUST00000029480.8	Prpf38b	chr3	-	1495.2	108903858	chr3:108902807-108904762	123.46	118.93	0.51	113.18	122.47	0.48	78.4	132.22	0.37	73.91	125.54	0.37	0.495	0.37	0.125	0.0096334	0.0910487
ENSMUST00000021148.12	Ube2g1	chr11	+	412.2	72684504	chr11:72683524-72686481	32.49	90.69	0.26	34.29	90.78	0.27	16.48	104.27	0.14	17.13	107.45	0.14	0.265	0.14	0.125	0.0102356	0.0956485
ENSMUST00000020630.7	Hspa4	chr11	-	3115.2	53261605	chr11:53259814-53261815	165.22	482.83	0.25	171.26	503.38	0.25	101.75	712.58	0.12	95.11	728.53	0.12	0.25	0.12	0.13	2.73155e-11	4.69342e-09
ENSMUST00000197134.2	Ube2d3	chr3	+	6033	135465857	chr3:135465195-135466675	189.18	294.5	0.39	193.71	289.15	0.4	154.85	428.88	0.27	158.08	447.62	0.26	0.395	0.265	0.13	4.18535e-06	0.000192958
ENSMUST00000122182.1	Cbx5	chr15	-	652	103199558	chr15:103199255-103199791	197.43	7.08	0.97	185.68	6.9	0.96	133.79	33.15	0.8	129.83	19.01	0.87	0.965	0.835	0.13	1.01141e-05	0.000400539
ENSMUST00000062264.7	Nucks1	chr1	+	5009.2	131931279	chr1:131931034-131932464	241.41	147.09	0.62	240.44	129.84	0.65	221.82	204.81	0.52	220.3	233.52	0.49	0.635	0.505	0.13	0.000174898	0.0042832
ENSMUST00000115529.7	Lypla1	chr1	+	261.6	4845164	chr1:4844963-4845352	103.86	0	1	95.27	0	1	79.77	13.56	0.85	86.55	10.31	0.89	1	0.87	0.13	0.000266202	0.00600815
ENSMUST00000115131.7	Cep41	chr6	-	1726.9	30655625	chr6:30654378-30655850	216.56	54.35	0.8	210.55	42.02	0.83	137.52	48.2	0.74	129.28	74.68	0.63	0.815	0.685	0.13	0.00179435	0.0262212
ENSMUST00000029303.12	Naa15	chr3	+	570.9	51473987	chr3:51472600-51475985	37.22	112.59	0.25	38.33	108.59	0.26	21.22	148.37	0.13	19.88	144.07	0.12	0.255	0.125	0.13	0.00322521	0.0408054
ENSMUST00000044277.9	Chmp4b	chr2	+	3615.7	154694159	chr2:154693944-154694785	94.24	102.23	0.48	94.16	117.07	0.45	76.75	182.17	0.3	86.57	145.13	0.37	0.465	0.335	0.13	0.0048946	0.0563511
ENSMUST00000085026.11	Vrk1	chr12	+	249.6	106075208	chr12:106075007-106077426	29.14	90.85	0.24	28.62	102.79	0.22	12.19	127.19	0.09	13.33	109.23	0.11	0.23	0.1	0.13	0.0053478	0.0604779
ENSMUST00000076698.12	Sypl	chr12	+	527.5	32976697	chr12:32975590-32979860	33.46	104.34	0.24	36.31	99.74	0.27	18.51	128.52	0.13	19.06	138.46	0.12	0.255	0.125	0.13	0.00544727	0.0610197
ENSMUST00000120194.1	Fam104a	chr11	-	1576.5	113663248	chr11:113662947-113663543	100.19	88.59	0.53	102.33	104.71	0.49	87.78	147.37	0.37	93.66	146.18	0.39	0.51	0.38	0.13	0.00660151	0.0693549
ENSMUST00000108785.1	Mrpl55	chr11	+	1049.7	59205850	chr11:59205649-59206002	74.85	117.17	0.39	94.76	121.11	0.44	65.27	157.57	0.29	56.58	145.84	0.28	0.415	0.285	0.13	0.00719969	0.0741763
ENSMUST00000152362.6	Prpf18	chr2	-	99.3	4624325	chr2:4624028-4624526	44.22	1.76	0.96	45.7	0	1	44.66	11.06	0.8	50.62	5.5	0.9	0.98	0.85	0.13	0.00814715	0.0812655
ENSMUST00000041297.14	Zbed4	chr15	+	208	88779610	chr15:88779409-88784516	46.63	1.59	0.97	47.72	0	1	52.35	7.29	0.88	49.87	10.25	0.83	0.985	0.855	0.13	0.00839556	0.0824607
ENSMUST00000120550.1	Srp72	chr5	+	537.6	76998417	chr5:76998192-76998816	138.01	50.11	0.73	144.57	41.93	0.78	124.92	65.87	0.65	136.15	88.92	0.6	0.755	0.625	0.13	0.00886187	0.0854348
ENSMUST00000007980.6	Hnrnpa0	chr13	-	98970.4	58127169	chr13:58125879-58128556	308.14	741.84	0.29	318.32	717.63	0.31	188.44	966.89	0.16	188.54	911.58	0.17	0.3	0.165	0.135	1.61658e-13	4.92042e-11
ENSMUST00000105616.9	Gnb1	chr4	+	6668	155557692	chr4:155557471-155559269	247.82	504.57	0.33	262.65	471.39	0.36	175.6	668.58	0.21	175.66	659.81	0.21	0.345	0.21	0.135	1.77368e-09	2.17184e-07
ENSMUST00000021083.6	Jpt1	chr11	-	3863	115498068	chr11:115497353-115498299	244.74	136.64	0.64	274.04	155.48	0.64	283.14	233.88	0.55	271.87	317.51	0.46	0.64	0.505	0.135	2.4209e-05	0.000818724
ENSMUST00000114666.8	Atp6v1a	chr16	-	1309.3	44087315	chr16:44085402-44087516	127.85	6.04	0.95	126.96	14.82	0.9	126.04	38.54	0.77	132.5	32.01	0.81	0.925	0.79	0.135	0.000608181	0.0114543
ENSMUST00000058733.8	Smim7	chr8	-	1198.2	72567607	chr8:72567487-72567808	125.43	39	0.76	128.59	18.98	0.87	163.03	89.22	0.65	175.17	69.93	0.71	0.815	0.68	0.135	0.0025092	0.0337933
ENSMUST00000063661.12	Atp6v1a	chr16	-	507.7	44087255	chr16:44085645-44087516	118.33	12.46	0.9	116.44	21.86	0.84	115.33	44.48	0.72	120.09	40.97	0.75	0.87	0.735	0.135	0.00352623	0.0439356
ENSMUST00000043765.13	Hnrnpul1	chr7	-	1388.6	25721843	chr7:25721482-25722363	153.43	54.59	0.74	160.16	48.3	0.77	117.94	67.82	0.63	117.79	75.97	0.61	0.755	0.62	0.135	0.0063019	0.0675835
ENSMUST00000102763.4	Cdkn2aipnl	chr11	+	994	51976266	chr11:51975900-51977334	112.88	50.78	0.69	117.71	66.5	0.64	127.56	105.34	0.55	135.47	130.46	0.51	0.665	0.53	0.135	0.00657727	0.0693549
ENSMUST00000166033.5	Ube2d3	chr3	+	5910.9	135465860	chr3:135465195-135466950	168.93	314.15	0.35	172.26	310	0.36	126.68	455.95	0.22	128.93	475.7	0.21	0.355	0.215	0.14	5.28077e-07	3.19637e-05
ENSMUST00000033598.8	Sh3bgrl	chrX	+	1346.7	109161788	chrX:109160130-109162471	151.28	13.56	0.92	170.9	2.81	0.98	133.15	40.27	0.77	146.67	25.03	0.85	0.95	0.81	0.14	7.20948e-05	0.00200529
ENSMUST00000032372.6	Golt1b	chr6	+	1242.7	142401868	chr6:142401543-142403858	127.61	113.74	0.53	129.61	126.25	0.51	127.7	220.07	0.37	135.58	211.67	0.39	0.52	0.38	0.14	0.00078862	0.0140019
ENSMUST00000163047.7	Luc7l2	chr6	+	485.2	38603478	chr6:38603277-38605040	78.31	155.46	0.33	67.37	153.51	0.31	44.55	197.21	0.18	40.4	181.04	0.18	0.32	0.18	0.14	0.000794108	0.0140293
ENSMUST00000117425.7	Qdpr	chr5	-	1104.8	45434284	chr5:45434053-45434678	137.42	32.12	0.81	152.56	23.1	0.87	119.8	70.7	0.63	143.21	43.77	0.77	0.84	0.7	0.14	0.00118361	0.0192908
ENSMUST00000165134.1	Sec23a	chr12	-	560.2	58959811	chr12:58959704-58960086	74.17	0	1	69.59	2.77	0.96	65.71	9.08	0.88	68.81	17.6	0.8	0.98	0.84	0.14	0.00138748	0.0216845
ENSMUST00000111402.8	Ncor2	chr5	-	494.9	125018104	chr5:125017153-125018348	73.19	0.22	1	73.07	2.2	0.97	78.01	13.59	0.85	80.93	15.36	0.84	0.985	0.845	0.14	0.00190186	0.0273791
ENSMUST00000036734.5	Gadd45gip1	chr8	+	996.4	84834447	chr8:84834108-84834652	27.81	96.31	0.22	40.58	92.28	0.31	24.26	158.49	0.13	20.38	148.84	0.12	0.265	0.125	0.14	0.00258394	0.0346248
ENSMUST00000171041.7	Derl2	chr11	-	723.7	71010113	chr11:71009933-71010426	93.72	56.92	0.62	116.64	45.99	0.72	154.46	130.15	0.54	164.8	151.9	0.52	0.67	0.53	0.14	0.00372139	0.0458056
ENSMUST00000039601.9	Snrnp25	chr11	+	4243.3	32208886	chr11:32208685-32208984	95.85	91.42	0.51	136.47	61.61	0.69	119.69	92.59	0.56	75.46	135.76	0.36	0.6	0.46	0.14	0.00386955	0.0470673
ENSMUST00000038039.2	Tdp2	chr13	+	597.1	24841330	chr13:24841087-24842153	104.68	45.5	0.7	118.58	27.32	0.81	108.88	63.8	0.63	114.17	76.66	0.6	0.755	0.615	0.14	0.00651337	0.0690417
ENSMUST00000040167.10	Mat2b	chr11	-	993.5	40679993	chr11:40679314-40680194	200.99	0	1	197.8	0	1	148.94	24.8	0.86	149.07	26.95	0.85	1	0.855	0.145	1.95698e-09	2.29096e-07
ENSMUST00000053686.8	Uck2	chr1	-	2897.6	167226281	chr1:167222883-167226521	157.64	224.01	0.41	152.09	232.81	0.4	118.68	324.67	0.27	112.78	330.73	0.25	0.405	0.26	0.145	1.49733e-05	0.000557105
ENSMUST00000169020.7	Glg1	chr8	-	5288.9	111156547	chr8:111154421-111158061	242	43.78	0.85	245.56	53.32	0.82	187.33	89.05	0.68	183.68	80.37	0.7	0.835	0.69	0.145	4.25393e-05	0.00129108
ENSMUST00000099355.11	Tmpo	chr10	-	2921.9	91149250	chr10:91148905-91149758	165.21	139.32	0.54	176.01	132.68	0.57	132.87	191.81	0.41	134.66	194.71	0.41	0.555	0.41	0.145	0.000243898	0.00562391
ENSMUST00000163119.7	Cul3	chr1	-	490.1	80266859	chr1:80264923-80267287	38.06	114.9	0.25	40.05	114.98	0.26	18.96	156.15	0.11	19.61	154.86	0.11	0.255	0.11	0.145	0.000761786	0.0135707
ENSMUST00000170883.7	Hdlbp	chr1	-	2075.7	93407871	chr1:93405940-93408259	168.95	61.78	0.73	167.9	67.31	0.71	135.53	99.52	0.58	131.62	98.51	0.57	0.72	0.575	0.145	0.000917288	0.01566
ENSMUST00000006973.11	Kat2a	chr11	-	850.4	100705008	chr11:100704746-100705431	155.3	72.95	0.68	195.49	47.78	0.8	140.29	73.31	0.66	120.16	104.57	0.53	0.74	0.595	0.145	0.000920323	0.0156867
ENSMUST00000020885.12	Sypl	chr12	+	548.2	32975829	chr12:32975590-32976904	132.75	32.06	0.81	129.88	29.87	0.81	134.23	65.83	0.67	143.14	74.13	0.66	0.81	0.665	0.145	0.0019859	0.0283543
ENSMUST00000029846.4	Cyr61	chr3	-	506.7	145647254	chr3:145646976-145647968	77.45	7.37	0.91	92.84	1.07	0.99	61.9	10.54	0.85	64.7	20.65	0.76	0.95	0.805	0.145	0.00318635	0.0405545
ENSMUST00000067837.9	Rnf6	chr5	-	212.3	146210599	chr5:146209957-146211932	39.67	1.64	0.96	40.43	0	1	39.81	11.19	0.78	40.72	5.05	0.89	0.98	0.835	0.145	0.00706714	0.0731644
ENSMUST00000027264.9	Asnsd1	chr1	-	1134.3	53344778	chr1:53344617-53344979	94.11	47.43	0.66	100.6	60.85	0.62	84.47	106.34	0.44	111.85	92.93	0.55	0.64	0.495	0.145	0.00883237	0.0852276
ENSMUST00000019917.5	Rwdd1	chr10	-	5164.9	33996647	chr10:33996555-33996848	154.64	32.87	0.82	210.5	0	1	189.65	60.27	0.76	184.97	59.09	0.76	0.91	0.76	0.15	6.35832e-06	0.000270941
ENSMUST00000178105.2	Dynll2	chr11	-	11256.6	87981170	chr11:87979525-87981570	190.77	105.58	0.64	202.1	83.36	0.71	226.2	201.42	0.53	241.05	218.18	0.52	0.675	0.525	0.15	6.57219e-05	0.00184246
ENSMUST00000099224.9	Csnk2a1	chr2	+	5186.2	152279197	chr2:152278969-152281852	240.48	53.6	0.82	229.1	56.52	0.8	184.33	103.45	0.64	185.05	86.5	0.68	0.81	0.66	0.15	8.47414e-05	0.00230882
ENSMUST00000209377.1	Rab11fip1	chr8	-	469.3	27143193	chr8:27143028-27143394	85.48	0	1	78.43	0	1	100.19	16.59	0.86	100.22	18.46	0.84	1	0.85	0.15	0.00011678	0.00303429
ENSMUST00000216973.1	Rp9	chr9	-	169.1	22448580	chr9:22448473-22448854	106.15	8.74	0.92	116.04	0	1	90.99	10.86	0.89	81.39	29.52	0.73	0.96	0.81	0.15	0.000333831	0.00714117
ENSMUST00000106855.1	Mier1	chr4	+	201.3	103162628	chr4:103162423-103162754	77.24	0	1	50.74	0.57	0.99	50.92	18.08	0.74	54.77	3.11	0.95	0.995	0.845	0.15	0.000606194	0.01145
ENSMUST00000102915.9	Smc2	chr4	+	891.7	52486698	chr4:52486497-52488260	95.83	0.8	0.99	93.9	14.71	0.86	101.69	23.98	0.81	94.5	32.41	0.74	0.925	0.775	0.15	0.00151771	0.0232302
ENSMUST00000004508.12	Tmed4	chr11	-	2001.3	6270809	chr11:6270369-6271800	88.05	96.5	0.48	89.86	95.85	0.48	80.28	181.89	0.31	96.35	179.98	0.35	0.48	0.33	0.15	0.00165364	0.0247137
ENSMUST00000034400.4	Cyb5b	chr8	+	1123.2	107184042	chr8:107183578-107187471	112.93	67.42	0.63	106.87	77.45	0.58	112.18	133.54	0.46	110	134.08	0.45	0.605	0.455	0.15	0.00320239	0.0406646
ENSMUST00000099479.3	Ddx46	chr13	+	275.7	55679066	chr13:55678784-55681256	43.07	78.6	0.35	42.08	82.08	0.34	22.76	96.43	0.19	23.02	93.98	0.2	0.345	0.195	0.15	0.00832414	0.0819294
ENSMUST00000211873.1	Cotl1	chr8	-	484.6	119809769	chr8:119809558-119810062	79.08	48.51	0.62	89.03	35.07	0.72	77.15	66.53	0.54	77.39	78.35	0.5	0.67	0.52	0.15	0.00996	0.093566
ENSMUST00000071169.8	Rcc2	chr4	+	20879.4	140721373	chr4:140721100-140723220	564.98	630.53	0.47	557.27	657.13	0.46	345.64	781.71	0.31	340.52	763.77	0.31	0.465	0.31	0.155	5.4474e-15	1.93437e-12
ENSMUST00000028909.4	Snx5	chr2	-	27976.2	144251031	chr2:144250123-144251232	301.66	313.53	0.49	320.03	255.74	0.56	321.35	574.93	0.36	350.26	574.24	0.38	0.525	0.37	0.155	5.78445e-09	5.86874e-07
ENSMUST00000114823.7	Mkrn1	chr6	-	2976.1	39399073	chr6:39397804-39399434	163.91	155.92	0.51	160.78	165.19	0.49	137.93	245.68	0.36	122.13	246.28	0.33	0.5	0.345	0.155	3.21199e-05	0.00103908
ENSMUST00000117818.1	Cluh	chr11	+	230.5	74669730	chr11:74669415-74669905	81.54	0	1	84.13	0	1	86.08	25.5	0.77	91.59	8.28	0.92	1	0.845	0.155	7.39074e-05	0.00204952
ENSMUST00000021381.5	Pnn	chr12	+	3655.1	59072940	chr12:59071426-59073998	78.71	164.19	0.32	76.87	156.49	0.33	39.86	201.47	0.17	40.34	191.64	0.17	0.325	0.17	0.155	0.00011444	0.00298236
ENSMUST00000197946.4	Qdpr	chr5	-	1100.1	45434303	chr5:45434028-45434678	146.19	23.79	0.86	160.28	15.86	0.91	125.47	67.19	0.65	151.74	35.51	0.81	0.885	0.73	0.155	0.000162745	0.00402256
ENSMUST00000185644.6	Tfdp2	chr9	+	406.7	96318646	chr9:96317788-96318981	71.12	0	1	67.59	6.11	0.92	41.73	20.14	0.67	57.55	3.87	0.94	0.96	0.805	0.155	0.00583866	0.0643177
ENSMUST00000126071.8	Faf2	chr13	+	531.1	54661474	chr13:54660954-54664063	50.97	74.76	0.41	55.51	65.04	0.46	42.45	102.42	0.29	43.51	115.17	0.27	0.435	0.28	0.155	0.0104	0.096634
ENSMUST00000057893.6	Fzd2	chr11	+	1281.6	102606466	chr11:102604396-102608058	45.29	90.99	0.33	49.75	91.48	0.35	19.42	77.49	0.2	15.82	76.34	0.17	0.34	0.185	0.155	0.0106006	0.0975216
ENSMUST00000108876.8	Ythdf1	chr2	-	947.8	180905459	chr2:180905370-180905668	128.84	1.04	0.99	110.6	4.11	0.96	110.73	22.94	0.83	123.13	31.17	0.8	0.975	0.815	0.16	2.36067e-06	0.00011389
ENSMUST00000143850.7	Derl2	chr11	-	638	71009965	chr11:71007442-71010426	36.5	100.18	0.27	33.54	117.68	0.22	23	231.72	0.09	21.13	254.21	0.08	0.245	0.085	0.16	1.8291e-05	0.000645212
ENSMUST00000025421.7	Seh1l	chr18	+	2978.7	67793533	chr18:67793150-67795461	262.69	119.34	0.69	261.53	129.67	0.67	132.75	126.44	0.51	129.77	114.95	0.53	0.68	0.52	0.16	8.60126e-05	0.00233748
ENSMUST00000091295.13	Ccnb1	chr13	-	1091.1	100779584	chr13:100778732-100779785	187.85	81.17	0.7	178.69	109.33	0.62	138.01	140.62	0.5	147.54	146.06	0.5	0.66	0.5	0.16	0.000125306	0.00321658
ENSMUST00000102727.2	Anxa6	chr11	-	1156	54979320	chr11:54979108-54979521	135.29	22.05	0.86	148.92	10.56	0.93	103.34	42.06	0.71	102.2	32.15	0.76	0.895	0.735	0.16	0.000241577	0.0055872
ENSMUST00000110463.7	Cops2	chr2	-	1055.2	125831810	chr2:125830304-125832337	88.95	128.15	0.41	84.84	127.97	0.4	63.69	202.13	0.24	65.23	193.83	0.25	0.405	0.245	0.16	0.000340654	0.00725797
ENSMUST00000142739.7	Nlk	chr11	-	360.4	78568774	chr11:78567168-78568975	80.33	0.93	0.99	73.9	4.83	0.94	57.6	17.49	0.77	60.54	11.44	0.84	0.965	0.805	0.16	0.00097757	0.0165302
ENSMUST00000041353.6	Slc35b2	chr17	+	334	45567288	chr17:45566309-45567669	57.98	3.52	0.94	68.45	0	1	75.7	10.35	0.88	65.38	22.53	0.74	0.97	0.81	0.16	0.00112115	0.0185172
ENSMUST00000091137.5	Frem2	chr3	-	818.6	53516546	chr3:53513938-53517041	84.7	7.35	0.92	85.54	1.38	0.98	73.15	18.47	0.8	73.89	21.14	0.78	0.95	0.79	0.16	0.0013671	0.0214804
ENSMUST00000020334.8	Usp15	chr10	-	316.6	123113348	chr10:123111736-123113687	28.28	62.59	0.31	26.13	81.8	0.24	16.24	113.2	0.13	14.8	134.57	0.1	0.275	0.115	0.16	0.0016904	0.0250109
ENSMUST00000039007.6	Trp53rka	chr2	-	200.7	165491365	chr2:165490110-165491711	61.98	1.7	0.97	63.6	3.46	0.95	72.52	19.41	0.79	73.07	17.06	0.81	0.96	0.8	0.16	0.002675	0.0355321
ENSMUST00000080953.11	Lrp2	chr2	-	516.1	69425589	chr2:69424340-69425803	133.38	0	1	137.12	26.29	0.84	68.68	21.84	0.76	83.17	25.96	0.76	0.92	0.76	0.16	0.00276356	0.0363011
ENSMUST00000188618.6	Abi2	chr1	+	137.2	60479489	chr1:60478003-60481158	48.36	1.08	0.98	48.89	0	1	33.47	7.1	0.83	33.15	6.93	0.83	0.99	0.83	0.16	0.00293676	0.03806
ENSMUST00000115850.1	Cdh2	chr18	-	961.8	16589929	chr18:16589023-16590353	123.88	29.83	0.81	125.99	30.92	0.8	83.61	40.35	0.67	86.92	53.5	0.62	0.805	0.645	0.16	0.00320263	0.0406646
ENSMUST00000108697.7	Elac2	chr11	+	311.8	65001196	chr11:65000995-65001328	101.16	48.08	0.68	109.13	19.41	0.85	117.4	75.63	0.61	125.27	82.28	0.6	0.765	0.605	0.16	0.0033195	0.0418493
ENSMUST00000070215.7	Npm3	chr19	-	26846.9	45747850	chr19:45747734-45748051	91.23	73.93	0.55	104.12	74.5	0.58	57.02	101	0.36	66.38	79.54	0.45	0.565	0.405	0.16	0.00375847	0.0461811
ENSMUST00000159814.1	Arl4c	chr1	-	2316.7	88700208	chr1:88698225-88702221	92.59	71.47	0.56	97.7	77.8	0.56	57.86	91.25	0.39	59.26	83.82	0.41	0.56	0.4	0.16	0.00468966	0.0549
ENSMUST00000111024.9	Enah	chr1	-	420.8	181905517	chr1:181904400-181905897	99.64	83.23	0.54	102.88	61.37	0.63	60.59	78.1	0.44	61.28	86.94	0.41	0.585	0.425	0.16	0.00474152	0.0552641
ENSMUST00000109790.1	Asxl1	chr2	+	673.9	153401800	chr2:153399239-153404007	89.03	41.46	0.68	95.79	31.47	0.75	61.4	52.91	0.54	61.81	47.28	0.57	0.715	0.555	0.16	0.00714386	0.0738316
ENSMUST00000167943.7	Nup107	chr10	-	1774.3	117750766	chr10:117750624-117750967	90.34	31.49	0.74	79.8	31.94	0.71	83.83	48.84	0.63	66.15	65.77	0.5	0.725	0.565	0.16	0.00764459	0.077782
ENSMUST00000113993.7	Itsn1	chr16	+	1789.4	91870394	chr16:91870193-91870497	79.92	8.71	0.9	75.94	17.77	0.81	70.25	35.03	0.67	80.22	31.78	0.72	0.855	0.695	0.16	0.010771	0.0985771
ENSMUST00000030457.11	Nasp	chr4	-	21266.1	116601592	chr4:116601052-116601793	226.48	443.53	0.34	237.17	529.46	0.31	132.4	665.85	0.17	130.77	738.27	0.15	0.325	0.16	0.165	2.13213e-14	7.09801e-12
ENSMUST00000025667.12	Rtn3	chr19	-	14326.9	7427258	chr19:7425904-7427875	328.87	297.27	0.53	341.89	294.75	0.54	236.38	421.15	0.36	253.86	414.7	0.38	0.535	0.37	0.165	7.76191e-09	7.72781e-07
ENSMUST00000117061.7	2020-09-08	chr11	+	518.1	53541790	chr11:53541030-53544096	86.08	0	1	85.73	0	1	67.45	16.34	0.8	68.84	10.44	0.87	1	0.835	0.165	5.20882e-05	0.00152444
ENSMUST00000104954.8	Oser1	chr2	-	348.2	163406273	chr2:163405853-163407089	69.83	0	1	73.47	0	1	99.97	26.16	0.79	118.23	15.84	0.88	1	0.835	0.165	6.51485e-05	0.0018366
ENSMUST00000198258.4	Qdpr	chr5	-	1090	45434299	chr5:45434021-45434678	145.62	24.31	0.86	160.43	15.59	0.91	123.82	68.39	0.64	150.2	37	0.8	0.885	0.72	0.165	0.000101941	0.00270819
ENSMUST00000102487.3	Szrd1	chr4	-	1735.5	141115576	chr4:141113001-141115864	123.57	52.98	0.7	131.87	53.11	0.71	144.95	123.34	0.54	140.81	122.02	0.54	0.705	0.54	0.165	0.000378564	0.00791385
ENSMUST00000086580.11	Yap1	chr9	-	1149.7	7933933	chr9:7931999-7934732	133.79	24.7	0.84	134.25	16.57	0.89	82.9	33.43	0.71	81.82	37.34	0.69	0.865	0.7	0.165	0.000752198	0.0134224
ENSMUST00000029336.5	Dhx36	chr3	-	301.9	62470169	chr3:62468013-62470747	36.71	78.23	0.32	41.38	75.44	0.35	21.73	109.74	0.17	21.74	108.32	0.17	0.335	0.17	0.165	0.00166875	0.0247593
ENSMUST00000119929.7	Tmem41b	chr7	-	923.3	109974309	chr7:109973304-109974951	68.98	50.81	0.58	71.85	51.76	0.58	77.45	117.07	0.4	88.35	115.97	0.43	0.58	0.415	0.165	0.00549363	0.0613455
ENSMUST00000046963.9	Map2k4	chr11	-	179.6	65690063	chr11:65688243-65690804	62.36	8.94	0.87	64.17	0	1	54.2	18.27	0.75	54.58	14.9	0.79	0.935	0.77	0.165	0.00688486	0.0715555
ENSMUST00000020358.11	Rab1a	chr11	+	4643.7	20225362	chr11:20224648-20226856	153.54	254.8	0.38	162.81	237.87	0.41	110.85	369.02	0.23	109.01	396.69	0.22	0.395	0.225	0.17	4.85148e-08	3.82836e-06
ENSMUST00000152459.7	Cadm1	chr9	+	423.6	47850473	chr9:47850272-47850587	154.89	3.05	0.98	169.26	4.91	0.97	108.79	29.57	0.79	126.75	28.17	0.82	0.975	0.805	0.17	1.45596e-07	9.75492e-06
ENSMUST00000069107.13	Mapk1	chr16	+	1616.2	17045239	chr16:17043686-17047453	59.38	161.5	0.27	58.9	153.74	0.28	29.27	229.79	0.11	25.66	239.58	0.1	0.275	0.105	0.17	2.21312e-06	0.000108647
ENSMUST00000115666.7	Otud5	chrX	+	2079.1	7874609	chrX:7874230-7874860	145.25	21.38	0.87	155.03	27.9	0.85	151.73	61.65	0.71	149.18	73.39	0.67	0.86	0.69	0.17	6.55235e-05	0.00184175
ENSMUST00000004565.14	Ralb	chr1	-	444.6	119471282	chr1:119470305-119471825	100.68	5.61	0.95	99.1	4.43	0.96	123.08	34.43	0.78	116.27	30.41	0.79	0.955	0.785	0.17	0.00021723	0.0051198
ENSMUST00000089302.10	Usp9x	chrX	+	784.3	13169690	chrX:13169347-13173328	70.75	117.03	0.38	73.84	111.89	0.4	44.6	138.17	0.24	40.89	162.11	0.2	0.39	0.22	0.17	0.000485123	0.00967793
ENSMUST00000026990.5	Thoc3	chr13	-	636.8	54459945	chr13:54458837-54460237	110.09	44.03	0.71	110.18	40.59	0.73	96.61	73.63	0.57	96.56	86.91	0.53	0.72	0.55	0.17	0.000911849	0.0155922
ENSMUST00000021832.6	Wrnip1	chr13	+	569.1	32822309	chr13:32821884-32822609	70.37	9.46	0.88	90.08	0	1	62.61	22.96	0.73	69.12	16.21	0.81	0.94	0.77	0.17	0.00123858	0.0200221
ENSMUST00000108850.1	Fam114a2	chr11	-	101.4	57483890	chr11:57483792-57484140	67.59	8.5	0.89	75.28	0	1	90.39	4.53	0.95	62.19	41.76	0.6	0.945	0.775	0.17	0.00124818	0.0201468
ENSMUST00000069449.6	Rras2	chr7	-	733.1	114047795	chr7:114046782-114048251	54.19	74.07	0.42	60.18	66.89	0.47	43.62	111.64	0.28	46.1	127.01	0.27	0.445	0.275	0.17	0.00187261	0.0271045
ENSMUST00000057896.4	Gxylt1	chr15	-	203.2	93244927	chr15:93244455-93245129	53.86	2.37	0.96	55.86	1.99	0.97	74.3	19.66	0.79	74.61	19.09	0.8	0.965	0.795	0.17	0.00338628	0.0424401
ENSMUST00000113535.8	Fip1l1	chr5	+	725.6	74596040	chr5:74595839-74596145	74.36	37.32	0.67	87.17	19.84	0.81	68.29	40.64	0.63	68.94	66.59	0.51	0.74	0.57	0.17	0.00561618	0.062387
ENSMUST00000028536.12	Arl14ep	chr2	-	655.5	106964372	chr2:106962527-106964870	115.88	47.46	0.71	117.83	16.31	0.88	61	35.91	0.63	66.07	40.6	0.62	0.795	0.625	0.17	0.00595818	0.0651319
ENSMUST00000097739.4	Pgap1	chr1	-	686.9	54475582	chr1:54472994-54480844	101.11	12.9	0.89	92.81	8.83	0.91	47.22	18.43	0.72	44.51	15.31	0.74	0.9	0.73	0.17	0.0068936	0.0715765
ENSMUST00000129305.1	Gpd1l	chr9	-	146.1	114901861	chr9:114900438-114902502	49.72	0	1	48.15	2.9	0.94	43.74	8.87	0.83	41.68	12.36	0.77	0.97	0.8	0.17	0.00812915	0.081162
ENSMUST00000081790.13	Cacul1	chr19	-	343.2	60528761	chr19:60524696-60529087	37.33	54.44	0.41	36.65	55.74	0.4	35.07	110.67	0.24	33.32	114.32	0.23	0.405	0.235	0.17	0.00867395	0.0841763
ENSMUST00000200239.4	Eif4e	chr3	+	2180.2	138556123	chr3:138555922-138556214	186.25	71.18	0.72	213.55	60	0.78	157.31	107.74	0.59	152.47	122.12	0.56	0.75	0.575	0.175	1.50014e-05	0.000557105
ENSMUST00000164209.8	Rbm4	chr19	-	363.3	4785357	chr19:4785275-4785567	53.76	5.44	0.91	66.69	0	1	66.42	28.99	0.7	76.39	12.28	0.86	0.955	0.78	0.175	0.000844112	0.0146694
ENSMUST00000052725.14	Sc5d	chr9	-	1090	42254726	chr9:42251595-42255797	43.79	67.47	0.39	45.87	71.17	0.39	39.5	142.79	0.22	41.35	154.14	0.21	0.39	0.215	0.175	0.00137222	0.021529
ENSMUST00000055224.14	Magi1	chr6	-	210.6	93678105	chr6:93675455-93679002	21.6	66.26	0.25	20.82	57.39	0.27	10.44	102.67	0.09	9.61	104.9	0.08	0.26	0.085	0.175	0.00251749	0.0338622
ENSMUST00000118429.7	Tmem41b	chr7	-	994.9	109974316	chr7:109973485-109974951	73.25	46.65	0.61	75.66	48.13	0.61	82.1	113.23	0.42	92.64	112.23	0.45	0.61	0.435	0.175	0.00275429	0.0362703
ENSMUST00000169861.7	Shoc2	chr19	+	262.1	54031269	chr19:54031068-54033268	47.06	2.28	0.95	53.95	3.55	0.94	51.44	12.92	0.8	48.99	17.42	0.74	0.945	0.77	0.175	0.00332649	0.0418878
ENSMUST00000045026.3	Spag5	chr11	+	289.6	78322329	chr11:78322128-78322457	70.41	29.92	0.7	92.32	3.32	0.97	72.95	30.38	0.71	60.46	38.93	0.61	0.835	0.66	0.175	0.0054209	0.0609809
ENSMUST00000025997.5	Smndc1	chr19	-	629.4	53380029	chr19:53379214-53380601	68.59	31.96	0.68	65.51	32.02	0.67	62.3	61.03	0.51	65.02	68.36	0.49	0.675	0.5	0.175	0.00635848	0.0679407
ENSMUST00000113573.7	Atrx	chrX	-	354	105800252	chrX:105797615-105800456	78.21	10.72	0.88	72.16	14.63	0.83	51.65	26.84	0.66	47.15	20.45	0.7	0.855	0.68	0.175	0.00719696	0.0741763
ENSMUST00000146623.7	Gpd1l	chr9	-	141.1	114901863	chr9:114899341-114902502	51.13	0	1	48.21	2.8	0.95	42.88	9.77	0.81	42.87	11.18	0.79	0.975	0.8	0.175	0.00798707	0.080116
ENSMUST00000115366.2	Slc12a2	chr18	+	230.1	57944195	chr18:57943916-57946821	50.01	3.54	0.93	50.19	4.4	0.92	44.2	15.72	0.74	46.63	15.09	0.76	0.925	0.75	0.175	0.00856101	0.0834416
ENSMUST00000029815.7	Cisd2	chr3	-	310.4	135408528	chr3:135406412-135408890	36.03	63.82	0.36	40.41	48.75	0.45	25.89	74.19	0.26	22.71	92.02	0.2	0.405	0.23	0.175	0.00898755	0.0861011
ENSMUST00000005077.6	Hspb1	chr5	+	831.2	135889442	chr5:135889241-135889563	105.22	18.25	0.85	130.68	2.33	0.98	90.09	28.47	0.76	81.93	34.25	0.71	0.915	0.735	0.18	0.000124199	0.00319588
ENSMUST00000028392.7	Dnajc10	chr2	+	2094.7	80353379	chr2:80352859-80354043	106.83	75.05	0.59	101.54	86.46	0.54	94.53	134.74	0.41	93.79	166.92	0.36	0.565	0.385	0.18	0.000282419	0.00630599
ENSMUST00000216224.1	Usp44	chr10	+	58.5	93857930	chr10:93857729-93858088	64.01	0.03	1	69.11	0	1	51.65	10.63	0.83	46.85	11.28	0.81	1	0.82	0.18	0.000354228	0.00748728
ENSMUST00000107107.8	Plaa	chr4	-	937.8	94569396	chr4:94569167-94569909	115.83	43.19	0.73	120.53	47.01	0.72	112.61	94.99	0.54	119.51	98.05	0.55	0.725	0.545	0.18	0.00056029	0.0108334
ENSMUST00000165630.2	Tom1	chr8	+	298.8	75069794	chr8:75069250-75070121	71.41	0	1	68.87	7.84	0.9	72.72	22.87	0.76	80.72	22.28	0.78	0.95	0.77	0.18	0.000763466	0.013578
ENSMUST00000027505.12	Ing5	chr1	+	322.3	93818482	chr1:93818281-93822095	53.23	1.13	0.98	49.63	0	1	40.54	11.4	0.78	40.03	7.88	0.84	0.99	0.81	0.18	0.00108002	0.0179616
ENSMUST00000041987.6	Dicer1	chr12	-	161.4	104691491	chr12:104687742-104691758	46.38	65.87	0.41	42.55	102.02	0.29	21.44	97.48	0.18	20.61	109.61	0.16	0.35	0.17	0.18	0.00151164	0.0231836
ENSMUST00000047357.9	Cpsf2	chr12	+	205.3	102003950	chr12:102003129-102006424	29.17	67.84	0.3	28.78	68.57	0.3	13.59	90.54	0.13	11.56	97.58	0.11	0.3	0.12	0.18	0.00236536	0.0321817
ENSMUST00000107818.8	Ankrd40	chr11	+	364.8	94339872	chr11:94339553-94341841	89.47	27.87	0.76	95.12	38.41	0.71	69.58	53.99	0.56	68.04	55.89	0.55	0.735	0.555	0.18	0.00352354	0.0439356
ENSMUST00000101638.3	Limk2	chr11	-	186.6	3345481	chr11:3344256-3345884	54.01	16.15	0.77	62.77	7.2	0.9	51.81	20.01	0.72	51.86	36.36	0.59	0.835	0.655	0.18	0.00876236	0.0848595
ENSMUST00000114444.8	Pcnp	chr16	-	3754.3	56017116	chr16:56015506-56017317	250.56	34.69	0.88	240.92	43.12	0.85	214.47	115.98	0.65	220.38	92.18	0.71	0.865	0.68	0.185	3.1967e-08	2.76865e-06
ENSMUST00000107853.7	Mbtd1	chr11	+	3159.8	93944003	chr11:93943775-93946985	209.09	33.33	0.86	203.71	29.57	0.87	163.31	67.34	0.71	164.88	88.67	0.65	0.865	0.68	0.185	7.02741e-07	4.11335e-05
ENSMUST00000052838.10	Mib1	chr18	+	443.9	10812186	chr18:10811985-10818578	69.95	0.86	0.99	68.99	0	1	57.05	23.44	0.71	55.01	5.45	0.91	0.995	0.81	0.185	5.93749e-05	0.00170951
ENSMUST00000182226.7	Ppfia1	chr7	-	119.3	144477788	chr7:144476978-144477989	58.73	0	1	57.36	1.53	0.97	54.81	8	0.87	56.46	20.54	0.73	0.985	0.8	0.185	0.000106368	0.00281875
ENSMUST00000205287.1	Tsen34	chr7	+	364.4	3700759	chr7:3700528-3700887	128.79	50.67	0.72	164.34	15.69	0.91	80.26	76.07	0.51	127.4	42.77	0.75	0.815	0.63	0.185	0.000231487	0.00540796
ENSMUST00000115160.9	Tmem209	chr6	-	625.2	30482633	chr6:30481228-30482985	82.7	73.45	0.53	90.29	83.14	0.52	68.33	139.7	0.33	69.84	131.8	0.35	0.525	0.34	0.185	0.000440757	0.00900847
ENSMUST00000171796.7	Kif1a	chr1	-	853.7	93018298	chr1:93015464-93018499	108.6	27.78	0.8	113.2	35.65	0.76	97.06	78.1	0.55	105.25	58.43	0.64	0.78	0.595	0.185	0.00061891	0.0116078
ENSMUST00000022419.6	Ppif	chr14	+	424.9	25700184	chr14:25699467-25700468	96.6	24.58	0.8	96.97	26.62	0.78	84.04	51.82	0.62	83.41	58.8	0.59	0.79	0.605	0.185	0.0011504	0.0189416
ENSMUST00000110942.10	Mboat2	chr12	+	147.6	24959209	chr12:24958935-24959874	66.38	9.52	0.87	67.81	8.14	0.89	78.96	28.36	0.74	75.21	39.77	0.65	0.88	0.695	0.185	0.00127568	0.0203745
ENSMUST00000048305.9	Ppp4r3a	chr12	-	507.8	101040137	chr12:101039409-101040779	79.91	70.75	0.53	88.44	52.1	0.63	48.27	75.49	0.39	53.58	79.88	0.4	0.58	0.395	0.185	0.00244725	0.0330426
ENSMUST00000117450.7	Bnip2	chr9	+	2213.2	70003770	chr9:70003569-70004007	9.32	42.43	0.18	13.5	30.55	0.31	4.96	66.17	0.07	4.33	76.42	0.05	0.245	0.06	0.185	0.0044494	0.0528896
ENSMUST00000109685.7	Itch	chr2	+	450	155225146	chr2:155224367-155226853	78.9	18.28	0.81	77.5	14.11	0.85	62.77	29.02	0.68	58.77	37.84	0.61	0.83	0.645	0.185	0.00472904	0.0551791
ENSMUST00000002837.10	Tmed5	chr5	-	469.7	108123093	chr5:108121627-108124759	66.77	8.96	0.88	65.75	8.89	0.88	53.44	26.72	0.67	57.25	22.6	0.72	0.88	0.695	0.185	0.00483462	0.0560426
ENSMUST00000204827.2	Fancd2	chr6	+	177.3	113596142	chr6:113595888-113596273	83.64	22.71	0.79	87.37	0	1	55.14	24.58	0.69	71.62	26.87	0.73	0.895	0.71	0.185	0.00496871	0.0567936
ENSMUST00000120389.7	Snx12	chrX	-	787.9	101213663	chrX:101211959-101213864	39.17	52.49	0.43	37.98	38.86	0.49	25.75	58.12	0.31	26.16	83.31	0.24	0.46	0.275	0.185	0.00778082	0.0786424
ENSMUST00000163233.1	Tmem29	chrX	-	226.4	150409357	chrX:150408584-150409600	31.18	43.92	0.42	33.31	53.17	0.39	20.88	75.37	0.22	24.01	83.56	0.22	0.405	0.22	0.185	0.00910814	0.0868657
ENSMUST00000091236.10	Gpbp1	chr13	-	561.5	111426329	chr13:111425932-111426651	57.13	45.77	0.56	70.65	45.73	0.61	43.99	66.59	0.4	46.21	68.2	0.4	0.585	0.4	0.185	0.0102221	0.0956254
ENSMUST00000055758.15	Ubr3	chr2	+	274.8	70022064	chr2:70021543-70024013	27.3	46.89	0.37	25.09	45.58	0.36	14.3	69.93	0.17	16.85	72.53	0.19	0.365	0.18	0.185	0.0104544	0.0969597
ENSMUST00000099945.5	Amd1	chr10	-	3712.5	40289268	chr10:40287458-40289469	195.85	0	1	199.77	0	1	154.83	39.25	0.8	158.85	34.45	0.82	1	0.81	0.19	1.4603e-12	3.74078e-10
ENSMUST00000027863.12	Atp1b1	chr1	-	13988.7	164437965	chr1:164437300-164438539	387.19	148.44	0.72	404.86	130.9	0.76	279.59	225.07	0.55	279.36	228.87	0.55	0.74	0.55	0.19	2.48107e-10	3.69464e-08
ENSMUST00000165123.7	Csnk1a1	chr18	+	2525.5	61588235	chr18:61587426-61590061	122.58	167.3	0.42	123.7	164.86	0.43	76.57	245.27	0.24	75.3	249.67	0.23	0.425	0.235	0.19	4.56325e-07	2.80996e-05
ENSMUST00000080537.13	Rac1	chr5	-	1300.9	143506847	chr5:143505942-143507105	196.09	65.03	0.75	191.67	100.21	0.66	175.35	147.58	0.54	170.26	174.39	0.49	0.705	0.515	0.19	4.45196e-06	0.000200113
ENSMUST00000220449.1	Gm20075	chr13	-	5735.3	96080483	chr13:96079216-96081376	90.58	118.27	0.43	92.7	112.79	0.45	56.33	161.92	0.26	51.49	165.7	0.24	0.44	0.25	0.19	2.41502e-05	0.000818724
ENSMUST00000019937.4	Sec63	chr10	+	749	42829275	chr10:42828891-42832514	51.8	97.02	0.35	51.15	108.35	0.32	29.46	166.13	0.15	31.01	189.01	0.14	0.335	0.145	0.19	3.65772e-05	0.00114269
ENSMUST00000020896.16	Tspan13	chr12	-	779.7	36015554	chr12:36014557-36015772	102.18	63.96	0.62	107.59	70.49	0.6	87.42	108.5	0.45	88.39	140.11	0.39	0.61	0.42	0.19	0.000203139	0.00484125
ENSMUST00000116349.8	Xylt2	chr11	-	193.4	94664164	chr11:94663851-94664909	69.41	0	1	64.63	3.11	0.95	53	22.88	0.7	60.59	8.92	0.87	0.975	0.785	0.19	0.000259987	0.00590543
ENSMUST00000006854.12	Usp19	chr9	+	184	108501418	chr9:108501194-108501699	43.31	2.11	0.95	42.03	1.12	0.97	47.21	10.54	0.82	41.5	16.11	0.72	0.96	0.77	0.19	0.00315965	0.0402628
ENSMUST00000221715.1	Ppp2r5c	chr12	+	245.7	110570897	chr12:110570696-110571688	54.98	54.33	0.5	58.53	47.55	0.55	31.31	58.98	0.35	30.31	64.97	0.32	0.525	0.335	0.19	0.00619066	0.0665481
ENSMUST00000009120.7	Gabpa	chr16	+	247.4	84860584	chr16:84860375-84863779	71.26	31.09	0.7	66.63	32.44	0.67	51.89	59.72	0.46	48.62	43.63	0.53	0.685	0.495	0.19	0.00650172	0.0689869
ENSMUST00000022612.9	Pbk	chr14	+	141.5	65817543	chr14:65817190-65817822	47.35	10.73	0.82	55.12	4.58	0.92	44.38	32.78	0.58	63.21	17.42	0.78	0.87	0.68	0.19	0.00771252	0.0783983
ENSMUST00000027933.10	Dtl	chr1	-	484.1	191539107	chr1:191537365-191539341	76.64	3.6	0.96	70.33	25.05	0.74	60.15	27.96	0.68	62.63	34.59	0.64	0.85	0.66	0.19	0.00933528	0.0887935
ENSMUST00000172405.7	Ggnbp2	chr11	-	411.7	84832953	chr11:84832361-84833213	57.21	35.78	0.62	56.1	43.68	0.56	38.93	56.71	0.41	41.86	64.12	0.39	0.59	0.4	0.19	0.00994587	0.0935158
ENSMUST00000201266.3	Ube2k	chr5	+	2385.7	65595117	chr5:65594875-65595755	139.31	182.77	0.43	136.09	223.66	0.38	75.49	251.07	0.23	66.25	277.61	0.19	0.405	0.21	0.195	5.07567e-08	3.90461e-06
ENSMUST00000026760.2	Tmem47	chrX	+	1666	81095532	chrX:81094452-81097872	223.17	50.54	0.82	221.25	46	0.83	132.48	79.32	0.63	135.16	78.47	0.63	0.825	0.63	0.195	2.36268e-06	0.00011389
ENSMUST00000002292.14	Rmnd5a	chr6	-	595.4	71392957	chr6:71388634-71393188	88.38	0	1	89.97	0	1	67.69	16.7	0.8	68.76	16.59	0.81	1	0.805	0.195	4.24478e-06	0.000194076
ENSMUST00000160013.7	Gng2	chr14	-	450	19875593	chr14:19872559-19875935	57.95	102.03	0.36	57.48	120.85	0.32	22.58	125.69	0.15	20.65	129.02	0.14	0.34	0.145	0.195	4.65155e-05	0.0013803
ENSMUST00000002699.5	Akap8	chr17	-	1066.7	32305063	chr17:32303676-32305706	65.18	94.93	0.41	64.77	102.94	0.39	37.91	152.16	0.2	41.33	155.18	0.21	0.4	0.205	0.195	9.79643e-05	0.0026105
ENSMUST00000025965.11	Hells	chr19	+	640.6	38968184	chr19:38967733-38971051	69.46	114.14	0.38	70.36	95.25	0.42	31.95	114.31	0.22	32.17	136.72	0.19	0.4	0.205	0.195	0.00012733	0.00325817
ENSMUST00000044250.3	Alkbh5	chr11	+	760.3	60555808	chr11:60554238-60558512	88.07	82.27	0.52	91.69	82.85	0.53	65.05	123.38	0.35	60.63	136.16	0.31	0.525	0.33	0.195	0.00018483	0.00447499
ENSMUST00000048002.6	B4galnt4	chr7	+	393.9	141072197	chr7:141071996-141072400	43.15	7.03	0.86	62.94	0	1	45.63	4.29	0.91	38.06	30.23	0.56	0.93	0.735	0.195	0.00100097	0.0167926
ENSMUST00000075812.10	Nsd2	chr5	+	269.1	33895454	chr5:33894906-33897916	41.97	46.19	0.48	36.22	53.5	0.4	22.62	67.51	0.25	22.27	71.52	0.24	0.44	0.245	0.195	0.00482301	0.0560426
ENSMUST00000028251.9	Rbm18	chr2	-	103.9	36117609	chr2:36116079-36117974	39.13	3.09	0.93	41.66	0	1	40.85	14.11	0.74	46.36	11.54	0.8	0.965	0.77	0.195	0.00609044	0.0659584
ENSMUST00000029125.9	Armc1	chr3	-	441.4	19133903	chr3:19131402-19134223	50.6	39.27	0.56	53.38	32.41	0.62	42.16	70.47	0.37	43.17	59.85	0.42	0.59	0.395	0.195	0.00616003	0.0663527
ENSMUST00000025503.8	Isoc1	chr18	+	379	58678769	chr18:58677765-58679570	64.78	22.03	0.75	69.83	23.26	0.75	46.91	34.75	0.57	46.78	40.07	0.54	0.75	0.555	0.195	0.00667656	0.0699322
ENSMUST00000108843.7	Cnot8	chr11	+	1491.2	58117800	chr11:58117439-58118594	94.13	111.25	0.46	102.98	98.4	0.51	78.96	205.68	0.28	88.06	214.58	0.29	0.485	0.285	0.2	7.33759e-06	0.000305185
ENSMUST00000096753.3	Hnrnpul2	chr19	+	1622.8	8831656	chr19:8831455-8834142	81.99	118.43	0.41	81.49	98.27	0.45	47.66	137.04	0.26	46.81	184.57	0.2	0.43	0.23	0.2	2.47852e-05	0.000832924
ENSMUST00000026991.15	Faf2	chr13	+	992.5	54661208	chr13:54660954-54661586	111.88	29.46	0.79	115.39	12.19	0.9	117.22	57.55	0.67	122.27	75.53	0.62	0.845	0.645	0.2	3.83011e-05	0.00117585
ENSMUST00000100802.10	Nufip2	chr11	+	3129.7	77710846	chr11:77709683-77712741	126.06	34.88	0.78	114	43.04	0.73	98.25	80.97	0.55	100.6	80.27	0.56	0.755	0.555	0.2	9.3067e-05	0.00250364
ENSMUST00000101049.8	Elac2	chr11	+	460.5	65001213	chr11:65000995-65001600	93.72	52.75	0.64	99.13	28.59	0.78	97.21	92.66	0.51	103.41	100.33	0.51	0.71	0.51	0.2	0.000422736	0.00871065
ENSMUST00000030121.12	B4galt1	chr4	-	190.7	40806649	chr4:40804602-40807317	58.72	4.59	0.93	66.47	1.24	0.98	46.53	16.71	0.74	47.95	14.06	0.77	0.955	0.755	0.2	0.000514166	0.0100503
ENSMUST00000043812.14	Pkn2	chr3	-	583	142793636	chr3:142790902-142794014	81.58	42.31	0.66	82.64	37.17	0.69	72.09	91.26	0.44	75.37	73.31	0.51	0.675	0.475	0.2	0.000634414	0.0118569
ENSMUST00000080164.11	Fip1l1	chr5	+	325.1	74596120	chr5:74595839-74597104	38.85	61.6	0.39	33.19	68.96	0.32	18.12	79.29	0.19	14.24	102.45	0.12	0.355	0.155	0.2	0.000741897	0.0133561
ENSMUST00000145353.7	Cnot6	chr11	-	830.6	49673529	chr11:49671503-49675405	67.35	68.49	0.5	61.88	61.35	0.5	35.15	78.37	0.31	33.18	81.89	0.29	0.5	0.3	0.2	0.00164263	0.0246117
ENSMUST00000073316.12	Foxm1	chr6	+	460.3	128374949	chr6:128372777-128376146	76.03	14.62	0.84	73.78	16.27	0.82	52.73	36.37	0.59	55.67	27.95	0.67	0.83	0.63	0.2	0.0034973	0.0437285
ENSMUST00000112221.7	Rad51ap1	chr6	-	321.4	126923708	chr6:126923415-126924340	63.04	31.34	0.67	57.94	28.63	0.67	32.89	56.57	0.37	56.1	41.77	0.57	0.67	0.47	0.2	0.00714544	0.0738316
ENSMUST00000113444.7	Agfg1	chr1	+	316.3	82895595	chr1:82894999-82896381	65.11	30.6	0.68	55.2	38.24	0.59	39.11	50.11	0.44	40.91	54.25	0.43	0.635	0.435	0.2	0.00794276	0.0799001
ENSMUST00000026520.13	Paip1	chr13	+	626.3	119457268	chr13:119456988-119458218	44.14	43.07	0.51	45.9	63.18	0.42	21.11	65.15	0.24	25.57	62.54	0.29	0.465	0.265	0.2	0.00916825	0.0873608
ENSMUST00000032399.11	Kras	chr6	-	2066.6	145219534	chr6:145216939-145220724	181.31	180.93	0.5	169.8	165.75	0.51	75.59	165.8	0.31	71.12	174.64	0.29	0.505	0.3	0.205	8.65342e-07	4.82644e-05
ENSMUST00000036987.11	Ncaph2	chr15	+	5438.4	89371512	chr15:89371311-89371639	151.53	19.58	0.89	185.74	29.99	0.86	146.98	62.73	0.7	146.35	81.22	0.64	0.875	0.67	0.205	1.17636e-06	6.32919e-05
ENSMUST00000030622.2	Syf2	chr4	+	705.3	134937148	chr4:134936840-134937548	69.53	69.05	0.5	82.97	53.13	0.61	63.28	108.94	0.37	59.6	119.64	0.33	0.555	0.35	0.205	0.000353685	0.00748728
ENSMUST00000136129.1	Utp23	chr15	+	46.8	51882461	chr15:51882151-51882683	32.07	1.8	0.95	36.1	0	1	40.7	19.54	0.68	50.51	7.93	0.86	0.975	0.77	0.205	0.00163976	0.0246033
ENSMUST00000020078.13	Lims1	chr10	+	235.1	58423771	chr10:58421454-58424691	55.49	8.3	0.87	64.56	0	1	43.56	19.94	0.69	48.29	14.56	0.77	0.935	0.73	0.205	0.00165408	0.0247137
ENSMUST00000082054.11	Rims2	chr15	+	129.4	39681822	chr15:39681546-39681940	46.22	0	1	39.54	0	1	35.83	8.51	0.81	36.26	10.45	0.78	1	0.795	0.205	0.00259702	0.0347563
ENSMUST00000198607.4	Papd7	chr13	-	114.9	69499646	chr13:69497959-69500110	41.92	0	1	42.49	0	1	35.13	12.13	0.74	40.52	7.27	0.85	1	0.795	0.205	0.00270869	0.0358532
ENSMUST00000030306.13	Hook1	chr4	+	598.5	96024283	chr4:96022167-96025413	68.93	53.17	0.56	66.2	52.39	0.56	34.16	67.96	0.33	39.29	63.65	0.38	0.56	0.355	0.205	0.00281647	0.0367695
ENSMUST00000133574.7	Satb1	chr17	-	163.8	51739343	chr17:51738894-51740413	47.43	17.74	0.73	65.66	1.81	0.97	32.4	28.39	0.53	41.39	13.11	0.76	0.85	0.645	0.205	0.005824	0.0642512
ENSMUST00000105721.8	Zfp982	chr4	+	87.2	147512665	chr4:147512345-147513486	36.64	0	1	33.94	3.75	0.9	28.77	16.08	0.64	26.72	4.55	0.85	0.95	0.745	0.205	0.00657598	0.0693549
ENSMUST00000020174.6	Stx7	chr10	+	269.8	24188163	chr10:24187628-24188961	45.76	48.18	0.49	49.51	38.89	0.56	23.8	54.53	0.3	27.53	54.26	0.34	0.525	0.32	0.205	0.00818782	0.0814109
ENSMUST00000115289.1	Hilpda	chr6	+	41.6	29274889	chr6:29274650-29275186	40.6	0	1	44.67	3.75	0.92	30.54	2.43	0.93	19.83	14.46	0.58	0.96	0.755	0.205	0.00841957	0.0824607
ENSMUST00000047086.9	Wdr43	chr17	+	2262.2	71657834	chr17:71657476-71659031	152.38	171.93	0.47	158.22	154.05	0.51	85.78	211.19	0.29	87.9	242.15	0.27	0.49	0.28	0.21	3.64728e-08	3.0594e-06
ENSMUST00000023830.15	Nus1	chr10	+	1277.2	52437925	chr10:52436577-52440183	64.7	104.22	0.38	65.76	103.85	0.39	33.68	147.48	0.19	30.96	161.77	0.16	0.385	0.175	0.21	8.77039e-06	0.000355251
ENSMUST00000029344.9	Mfsd1	chr3	+	1084.8	67602923	chr3:67602695-67604237	81.55	79.19	0.51	86.27	79.32	0.52	82.09	183.35	0.31	81.19	186.71	0.3	0.515	0.305	0.21	2.45367e-05	0.000827181
ENSMUST00000174391.7	Syncrip	chr9	-	977.8	88453996	chr9:88449731-88454295	94.52	112.7	0.46	88.24	111.97	0.44	46.34	135.37	0.25	40.86	138.52	0.23	0.45	0.24	0.21	2.5656e-05	0.000856783
ENSMUST00000070705.5	Rlim	chrX	-	635.6	103962427	chrX:103957163-103964043	71.49	3.49	0.95	64.79	1.48	0.98	94.76	36.74	0.72	93.93	24.28	0.79	0.965	0.755	0.21	4.07702e-05	0.00124806
ENSMUST00000007253.5	Neu1	chr17	+	1088.5	34935187	chr17:34934605-34935921	35.66	57.83	0.38	42.6	50.33	0.46	51.74	192.28	0.21	54.61	209.15	0.21	0.42	0.21	0.21	0.000180028	0.00437862
ENSMUST00000029804.12	Metap1	chr3	-	314	138460299	chr3:138458956-138460500	68.4	45.32	0.6	69.8	46.63	0.6	57.36	93.97	0.38	52.83	79.54	0.4	0.6	0.39	0.21	0.000689565	0.0125357
ENSMUST00000089162.4	Edem1	chr6	+	434.1	108855712	chr6:108855467-108859348	56.62	42.16	0.57	55.55	61.51	0.47	41.3	89.22	0.32	41.9	96.91	0.3	0.52	0.31	0.21	0.000908071	0.0155525
ENSMUST00000012587.3	Kif11	chr19	+	526.3	37420797	chr19:37420259-37421859	66.98	34.13	0.66	68.73	41.29	0.62	44.49	67.52	0.4	49.84	58.59	0.46	0.64	0.43	0.21	0.00166149	0.024755
ENSMUST00000020930.13	Gna13	chr11	+	289.9	109396431	chr11:109395914-109401369	55.83	33.55	0.62	55.67	31.11	0.64	52.64	69.78	0.43	50.87	73.88	0.41	0.63	0.42	0.21	0.0031208	0.0399589
ENSMUST00000075827.4	Jag2	chr12	-	312	112908940	chr12:112907819-112909385	52.43	23.46	0.69	60.08	24.03	0.71	45.25	39.86	0.53	42.87	51.37	0.45	0.7	0.49	0.21	0.00722115	0.0743256
ENSMUST00000112255.7	Piga	chrX	+	307.9	164431892	chrX:164431630-164433913	48.2	13.12	0.79	53.04	0	1	40.59	14.33	0.74	40.03	23.21	0.63	0.895	0.685	0.21	0.0108459	0.0990921
ENSMUST00000063542.7	Naa50	chr16	+	1799.3	44159711	chr16:44159463-44161174	200.98	53.04	0.79	187.84	41.41	0.82	169.05	116.15	0.59	176.94	121.67	0.59	0.805	0.59	0.215	1.20326e-07	8.16451e-06
ENSMUST00000036872.15	Wipi2	chr5	+	1465.5	142667098	chr5:142666860-142670588	106.05	98.74	0.52	105.14	118.65	0.47	65.6	165.47	0.28	69.02	179.56	0.28	0.495	0.28	0.215	4.61755e-06	0.000205819
ENSMUST00000174688.7	Syncrip	chr9	-	786.1	88453997	chr9:88452437-88454295	128.56	78.78	0.62	119.67	80.71	0.6	74.42	107.46	0.41	68.57	111.05	0.38	0.61	0.395	0.215	2.63874e-05	0.000872996
ENSMUST00000031492.14	Rab35	chr5	+	1139.3	115647096	chr5:115645633-115647736	42.93	65	0.4	47.78	63.14	0.43	31.1	115.2	0.21	28.09	119.08	0.19	0.415	0.2	0.215	0.000265388	0.00600815
ENSMUST00000113373.1	Uba6	chr5	-	267.9	86112587	chr5:86112342-86112788	60.36	0	1	52.36	5.65	0.9	61.95	20.4	0.75	56.99	21.92	0.72	0.95	0.735	0.215	0.00033684	0.0071911
ENSMUST00000084526.11	Slc31a1	chr4	+	749.2	62389294	chr4:62388598-62391769	79.71	45.98	0.63	81.43	45.22	0.64	57.61	85.82	0.4	63.7	79.45	0.44	0.635	0.42	0.215	0.000560328	0.0108333
ENSMUST00000030257.14	Cachd1	chr4	+	595.4	101003546	chr4:101002862-101004544	91.24	48.87	0.65	93.32	46.23	0.67	52.05	65.27	0.44	55.19	66.58	0.45	0.66	0.445	0.215	0.00067377	0.0123753
ENSMUST00000023615.6	Dscr3	chr16	-	222.6	94498598	chr16:94497783-94499082	56.62	7.89	0.88	57.79	4.6	0.93	75.3	34.77	0.68	81.06	34.03	0.7	0.905	0.69	0.215	0.00138823	0.0216845
ENSMUST00000068296.7	Zfp266	chr9	-	129.6	20500191	chr9:20499065-20500477	65.24	19.69	0.77	56.75	22.19	0.72	45.57	45.52	0.5	40.59	32.02	0.56	0.745	0.53	0.215	0.00512042	0.0584023
ENSMUST00000106677.7	Prkar1a	chr11	+	1669.6	109667680	chr11:109667430-109669656	148.22	207.56	0.42	153.5	192.18	0.44	98.58	343.78	0.22	98.87	388.11	0.2	0.43	0.21	0.22	2.84349e-11	4.80821e-09
ENSMUST00000106061.8	S100pbp	chr4	-	229.5	129150825	chr4:129148005-129151091	59.29	0	1	56.94	0	1	47.71	12.24	0.8	47.63	15.02	0.76	1	0.78	0.22	0.000119633	0.00310085
ENSMUST00000067760.10	Nadk2	chr15	+	365	9108608	chr15:9108219-9110487	99.29	66.68	0.6	93.69	47.02	0.67	60.94	80.56	0.43	58.54	87.9	0.4	0.635	0.415	0.22	0.00018918	0.00453903
ENSMUST00000101085.8	Mapk7	chr11	-	202.5	61489069	chr11:61488900-61489270	48.67	5.31	0.9	54.7	0	1	59.7	25.12	0.7	65.1	20.17	0.76	0.95	0.73	0.22	0.000479143	0.00959457
ENSMUST00000038627.8	Zfp91	chr19	-	254.4	12769899	chr19:12767020-12770549	62.78	26.33	0.7	65.72	25.81	0.72	47.93	48.7	0.5	46.98	51.69	0.48	0.71	0.49	0.22	0.00181285	0.0264552
ENSMUST00000034846.6	1700017B05Rik	chr9	-	119	57253693	chr9:57253117-57254329	57.43	5.54	0.91	59.14	8.95	0.87	41.4	23.73	0.64	43.13	18.88	0.7	0.89	0.67	0.22	0.00255236	0.0342447
ENSMUST00000043338.9	Sft2d2	chr1	-	336.4	165178684	chr1:165174337-165179295	58.46	15.4	0.79	59.32	10.27	0.85	53.66	31.72	0.63	52.8	40	0.57	0.82	0.6	0.22	0.00271263	0.0358532
ENSMUST00000008878.9	Gprc5b	chr7	-	309.6	118973780	chr7:118972652-118975203	47.05	25.21	0.65	49.23	24.99	0.66	35.67	47.66	0.43	32.31	40.88	0.44	0.655	0.435	0.22	0.00559181	0.0623113
ENSMUST00000113595.1	Rnf111	chr9	-	82.7	70426852	chr9:70425430-70427107	32.93	0	1	31.92	0	1	28.11	12.49	0.69	31	4.43	0.87	1	0.78	0.22	0.00587533	0.0644592
ENSMUST00000215848.1	Rnf111	chr9	-	82.7	70426852	chr9:70425429-70427107	32.93	0	1	31.92	0	1	28.11	12.49	0.69	31	4.43	0.87	1	0.78	0.22	0.00587533	0.0644592
ENSMUST00000060945.11	Aff4	chr11	+	1670	53415738	chr11:53415388-53421830	127.23	5.35	0.96	118.68	0.82	0.99	120.64	46.33	0.72	116.93	33.19	0.78	0.975	0.75	0.225	2.07818e-08	1.87617e-06
ENSMUST00000068726.12	Celf1	chr2	+	3838.6	91013439	chr2:91013238-91019497	97.34	45.73	0.68	92.67	44.94	0.67	83.48	98.2	0.46	80.08	100.32	0.44	0.675	0.45	0.225	4.64505e-05	0.0013803
ENSMUST00000034457.8	Urb2	chr8	+	128	124047709	chr8:124047109-124048505	42.6	3.76	0.92	50.04	0	1	43.68	18.28	0.7	46.8	14.31	0.77	0.96	0.735	0.225	0.000418885	0.00867452
ENSMUST00000035024.7	Slc25a36	chr9	-	315.8	97078576	chr9:97075565-97079239	60.61	5.7	0.91	59.01	1.87	0.97	39.32	17.15	0.7	35.91	13.22	0.73	0.94	0.715	0.225	0.0005761	0.0110403
ENSMUST00000095797.5	Spin1	chr13	+	369.6	51149163	chr13:51148962-51152546	87.86	24.8	0.78	82.4	50.47	0.62	58.07	71.28	0.45	54.71	54.03	0.5	0.7	0.475	0.225	0.000625583	0.0117124
ENSMUST00000049081.11	S100pbp	chr4	-	123.4	129150798	chr4:129149372-129151091	55.98	3.62	0.94	47.34	4.84	0.91	44.65	15.32	0.74	40.12	21.01	0.66	0.925	0.7	0.225	0.00202967	0.0288294
ENSMUST00000174462.7	Zfp266	chr9	-	194.4	20500177	chr9:20495068-20500477	63.56	21.22	0.75	58.73	19.05	0.76	43.32	47.13	0.48	41.74	29.68	0.58	0.755	0.53	0.225	0.00313146	0.0399993
ENSMUST00000029053.7	Ptpn1	chr2	+	232.9	167976816	chr2:167976425-167979385	35.26	23.58	0.6	32.73	30.87	0.51	40.82	86.66	0.32	38.65	74.83	0.34	0.555	0.33	0.225	0.00588654	0.0645157
ENSMUST00000032071.12	Dusp11	chr6	-	189.1	85947548	chr6:85942268-85947776	55.93	24.11	0.7	50.57	26.61	0.66	37.03	50.26	0.42	37.17	39.08	0.49	0.68	0.455	0.225	0.00638268	0.0680628
ENSMUST00000037064.4	Slc25a37	chr14	-	142.9	69244405	chr14:69241848-69245354	37.75	29.11	0.56	39.14	30.53	0.56	21.98	46.38	0.32	23.61	44.3	0.35	0.56	0.335	0.225	0.00890245	0.0855936
ENSMUST00000110241.7	Ints10	chr8	+	2135.5	68822358	chr8:68822157-68822511	42.16	27.01	0.61	21.75	40.56	0.35	12.66	45.84	0.22	17.62	43.91	0.29	0.48	0.255	0.225	0.00956413	0.0904855
ENSMUST00000102520.8	Pafah1b1	chr11	-	975.2	74677541	chr11:74673950-74677742	137.18	142.36	0.49	140.05	117.15	0.54	76.16	170.24	0.31	72.44	201.74	0.26	0.515	0.285	0.23	8.28544e-08	6.04554e-06
ENSMUST00000020285.9	Sar1a	chr10	+	752.2	61691495	chr10:61691285-61693297	118.03	26.39	0.82	117.96	36.52	0.76	114.22	91.27	0.56	116.72	91.66	0.56	0.79	0.56	0.23	5.24411e-06	0.000228022
ENSMUST00000108987.7	2020-09-08	chr11	+	414.3	53541783	chr11:53541210-53544095	85.99	1.49	0.98	85.92	4.53	0.95	67.64	30.45	0.69	69.04	19.39	0.78	0.965	0.735	0.23	1.41245e-05	0.000539313
ENSMUST00000098470.8	Rbmx	chrX	-	561.4	57387942	chrX:57386030-57388143	48.64	0	1	43.83	0	1	27.84	10.08	0.73	26.92	6.2	0.81	1	0.77	0.23	0.000731738	0.0132572
ENSMUST00000037709.15	Tm7sf3	chr6	-	382.1	146603585	chr6:146602352-146604021	61.89	31.68	0.66	69.33	23.08	0.75	52.55	51.25	0.51	47.98	61.24	0.44	0.705	0.475	0.23	0.000923701	0.0157191
ENSMUST00000145167.7	Selenoi	chr5	+	313.8	30268790	chr5:30266901-30272427	58.2	45.93	0.56	55.73	53.94	0.51	25.1	56.65	0.31	23.34	55.77	0.3	0.535	0.305	0.23	0.00169392	0.0250282
ENSMUST00000003191.13	Prkd3	chr17	-	231.9	78951686	chr17:78949405-78952030	54.9	6.73	0.89	54.43	2.81	0.95	37.03	13.65	0.73	37.15	20.09	0.65	0.92	0.69	0.23	0.00237119	0.0322198
ENSMUST00000100026.9	Ccdc50	chr16	+	211.6	27446922	chr16:27446248-27452218	64.08	20.52	0.76	61.18	15.2	0.8	36.39	28.04	0.56	34.07	29.22	0.54	0.78	0.55	0.23	0.00613163	0.0661806
ENSMUST00000110725.1	Arhgap5	chr12	+	163.5	52567616	chr12:52567011-52567852	61.88	17.86	0.78	56.63	11.65	0.83	34.39	26.93	0.56	26.29	18.41	0.59	0.805	0.575	0.23	0.00863985	0.0839784
ENSMUST00000026475.14	Ddit3	chr10	+	455	127295995	chr10:127295723-127296221	161.47	5	0.97	167.49	0	1	159	34.93	0.82	144.78	68.11	0.68	0.985	0.75	0.235	8.59415e-13	2.4093e-10
ENSMUST00000039810.7	Xpot	chr10	-	651.2	121589698	chr10:121587380-121590220	97.8	75.36	0.56	93.62	71.04	0.57	48.22	90.21	0.35	47.59	107.05	0.31	0.565	0.33	0.235	2.35783e-05	0.000805237
ENSMUST00000210309.1	Usp47	chr7	+	503.9	112110419	chr7:112109945-112111661	66.67	52.16	0.56	65.06	44.76	0.59	48.66	91.83	0.35	52.45	106.59	0.33	0.575	0.34	0.235	0.00015255	0.00380589
ENSMUST00000027768.13	Ahctf1	chr1	-	218.3	179746126	chr1:179744894-179746528	42.94	46.03	0.48	44.54	49.69	0.47	22.28	71.77	0.24	23.66	73.68	0.24	0.475	0.24	0.235	0.000669387	0.01234
ENSMUST00000025856.16	Lrp5	chr19	-	364.4	3585061	chr19:3584828-3585291	75.07	18.01	0.81	73.39	12.77	0.85	43.97	29.35	0.6	46.6	32.2	0.59	0.83	0.595	0.235	0.00142402	0.022211
ENSMUST00000020794.5	Ska2	chr11	+	439.9	87122684	chr11:87122163-87124635	45.8	32.98	0.58	55.82	25.72	0.68	32.8	42.14	0.44	28.54	53.64	0.35	0.63	0.395	0.235	0.00379247	0.0464916
ENSMUST00000166367.7	Cul5	chr9	-	163.8	53617440	chr9:53614582-53618010	37.67	34.88	0.52	37.58	33.5	0.53	25.36	53.74	0.32	21.71	60.57	0.26	0.525	0.29	0.235	0.00454664	0.0538171
ENSMUST00000176540.7	Pbx1	chr1	-	193.4	168158472	chr1:168153542-168158824	41.97	8.45	0.83	40.68	3.3	0.93	31.92	17.91	0.64	33.13	17.73	0.65	0.88	0.645	0.235	0.00735856	0.0754482
ENSMUST00000037362.5	Naa30	chr14	+	188.5	49188332	chr14:49187550-49191031	51.92	17.41	0.75	48.16	13.85	0.78	31.44	31.95	0.5	30.76	23.92	0.56	0.765	0.53	0.235	0.00774318	0.0786162
ENSMUST00000049166.4	Bet1	chr6	-	213.8	4077800	chr6:4076899-4078036	41.01	8.11	0.83	43.81	12.96	0.77	31.3	18	0.63	27.75	28.17	0.5	0.8	0.565	0.235	0.0108817	0.0993342
ENSMUST00000063718.10	Mbtd1	chr11	+	3378	93944512	chr11:93943662-93945321	180.53	8.87	0.95	180.14	0.32	1	127.5	46.71	0.73	135.77	46.72	0.74	0.975	0.735	0.24	7.60579e-12	1.44687e-09
ENSMUST00000072239.13	Tmpo	chr10	-	1504.4	91149249	chr10:91147571-91149758	157.58	146.82	0.52	155.62	152.91	0.5	90.25	234.21	0.28	85.63	243.55	0.26	0.51	0.27	0.24	3.85337e-10	5.26281e-08
ENSMUST00000030628.14	Tmem57	chr4	-	477.4	134804331	chr4:134802759-134804564	73.32	58.48	0.56	74.41	64.64	0.54	54.77	130.89	0.3	56.84	122.9	0.32	0.55	0.31	0.24	2.67253e-05	0.000881439
ENSMUST00000046929.6	Usp31	chr7	-	208.2	121645546	chr7:121642021-121649751	56.8	2.62	0.96	55.56	0	1	39.79	17	0.7	43.06	12.27	0.78	0.98	0.74	0.24	0.000179722	0.00437862
ENSMUST00000162364.7	Mob4	chr1	+	225.9	55152876	chr1:55152675-55154899	47.24	52.7	0.47	44.39	55.56	0.44	23.18	81.67	0.22	24.99	96.54	0.21	0.455	0.215	0.24	0.000223639	0.00525921
ENSMUST00000020217.6	Nudt4	chr10	-	439.8	95549230	chr10:95547007-95549490	59.22	41.24	0.59	59.44	39.5	0.6	51.64	98.37	0.34	56.71	96.08	0.37	0.595	0.355	0.24	0.000266112	0.00600815
ENSMUST00000138166.7	Bbx	chr16	-	218.5	50197196	chr16:50191844-50197646	48.26	0	1	47.14	0	1	28.81	12.31	0.7	26.76	5.75	0.82	1	0.76	0.24	0.000286417	0.00635666
ENSMUST00000057829.3	Mrpl50	chr4	-	541	49513995	chr4:49512596-49514577	51.59	56.14	0.48	51.95	42.29	0.55	38.82	92.84	0.29	33.33	94.81	0.26	0.515	0.275	0.24	0.00056196	0.0108452
ENSMUST00000165922.2	E2f5	chr3	+	224.1	14606095	chr3:14605608-14606284	69.48	6.3	0.92	64.7	12.8	0.83	37.93	24.97	0.6	46.23	23.03	0.67	0.875	0.635	0.24	0.000669531	0.01234
ENSMUST00000000388.14	Ccm2	chr11	+	256.7	6596558	chr11:6596081-6596744	44.67	17.31	0.72	65.51	8.38	0.89	41.14	36.64	0.53	46.42	30.69	0.6	0.805	0.565	0.24	0.00116572	0.0190759
ENSMUST00000069597.6	Csnk1g3	chr18	+	109.5	53953595	chr18:53953245-53955684	39.98	40.34	0.5	38.7	36.71	0.51	24	59.82	0.29	24.75	78.14	0.24	0.505	0.265	0.24	0.00135172	0.0213195
ENSMUST00000109721.2	Ccm2	chr11	+	257.5	6596557	chr11:6596081-6596742	45.05	16.93	0.73	65.97	7.91	0.89	41.46	36.35	0.53	46.72	30.41	0.61	0.81	0.57	0.24	0.00200363	0.0285356
ENSMUST00000061856.5	Gpam	chr19	-	93.1	55070733	chr19:55069734-55071046	35.22	0	1	33.11	0	1	29.58	6.83	0.81	27.27	11.38	0.71	1	0.76	0.24	0.00237472	0.0322267
ENSMUST00000221536.1	E2f3	chr13	-	145.2	29909964	chr13:29906575-29910165	52.47	8.35	0.86	49.94	10.72	0.82	33.29	17.18	0.66	30.17	25.22	0.54	0.84	0.6	0.24	0.00292532	0.0379579
ENSMUST00000067485.3	Slc30a7	chr3	-	68	115946103	chr3:115938973-115946711	16.45	27.72	0.37	16.48	28.77	0.36	9.65	62.44	0.13	8.84	63.53	0.12	0.365	0.125	0.24	0.00466067	0.0547411
ENSMUST00000164095.2	Herc2	chr7	+	103.6	56231208	chr7:56230860-56231763	39.04	6.08	0.87	38.5	5.35	0.88	32.66	18.68	0.64	42.07	24.36	0.63	0.875	0.635	0.24	0.00582035	0.0642512
ENSMUST00000037117.5	Gtf3c4	chr2	-	87	28826429	chr2:28822305-28826797	36.6	4.05	0.9	37.37	0	1	33.43	9.71	0.77	30.2	16.23	0.65	0.95	0.71	0.24	0.0081933	0.0814109
ENSMUST00000040159.5	C1galt1	chr6	+	101.6	7871277	chr6:7871054-7875687	27.68	24.36	0.53	26.8	20.69	0.56	23.9	55.32	0.3	23.52	51.77	0.31	0.545	0.305	0.24	0.00856113	0.0834416
ENSMUST00000048678.6	Lss	chr10	+	3782.6	76553872	chr10:76552937-76555479	83.64	136.09	0.38	89.3	137.98	0.39	62.91	353.79	0.15	54.94	377.91	0.13	0.385	0.14	0.245	2.3472e-12	5.32016e-10
ENSMUST00000169695.1	Casc3	chr11	+	3249.1	98832462	chr11:98832261-98833806	168.57	20.15	0.89	170.55	0	1	172.61	66.61	0.72	178.77	85.16	0.68	0.945	0.7	0.245	5.01706e-11	8.22258e-09
ENSMUST00000020288.14	Eif4ebp2	chr10	-	3721.9	61431832	chr10:61428491-61433828	163.23	98.85	0.62	155.56	90.78	0.63	83.23	131.14	0.39	79.64	136.18	0.37	0.625	0.38	0.245	1.02231e-07	7.07183e-06
ENSMUST00000079314.11	Gmfb	chr14	-	500	46811622	chr14:46808149-46811823	90.17	7	0.93	83.83	2.09	0.98	59.89	31.25	0.66	59.96	19.28	0.76	0.955	0.71	0.245	8.13796e-06	0.000333437
ENSMUST00000108797.7	Dnajc5	chr2	+	823.3	181549500	chr2:181549273-181552232	88.15	23.48	0.79	83.91	25.22	0.77	84.58	62.91	0.57	79.76	79.12	0.5	0.78	0.535	0.245	4.91519e-05	0.00144645
ENSMUST00000018547.8	Ggnbp2	chr11	-	202.3	84832976	chr11:84832861-84833213	75.76	18.06	0.81	94.52	5.29	0.95	61.24	37.24	0.62	70.32	38.28	0.65	0.88	0.635	0.245	5.34248e-05	0.00155927
ENSMUST00000042096.14	Emc1	chr4	+	671	139375913	chr4:139375346-139376549	71.73	25.5	0.74	79.43	15.04	0.84	84.41	70.17	0.55	92.27	79.94	0.54	0.79	0.545	0.245	5.6126e-05	0.00162918
ENSMUST00000052332.14	Abi2	chr1	+	119.3	60479667	chr1:60476740-60481158	42.9	4.63	0.9	45.27	0	1	29.82	10.92	0.73	27.16	12.84	0.68	0.95	0.705	0.245	0.00479429	0.0558181
ENSMUST00000119284.7	Prkd3	chr17	-	145.7	78951673	chr17:78950549-78952030	50.01	11.8	0.81	50.7	6.81	0.88	33.68	16.75	0.67	29.75	26.74	0.53	0.845	0.6	0.245	0.00489749	0.0563511
ENSMUST00000053737.8	Sfswap	chr5	+	163.2	129571203	chr5:129571002-129571384	42.1	9.36	0.82	37.11	12.32	0.75	35.14	28.88	0.55	33.5	29.16	0.53	0.785	0.54	0.245	0.00537993	0.0607766
ENSMUST00000092517.8	Smurf2	chr11	-	205.7	106822345	chr11:106822025-106822764	46.09	12.44	0.79	39.29	16.32	0.71	33.94	35.97	0.49	34.27	32.14	0.52	0.75	0.505	0.245	0.00549195	0.0613455
ENSMUST00000108060.9	Ubap1	chr4	+	92.2	41389034	chr4:41388681-41389766	39.39	7.16	0.85	38.26	15.26	0.71	46.14	45.53	0.5	50.87	38.63	0.57	0.78	0.535	0.245	0.00601761	0.0654807
ENSMUST00000113126.2	Mapkap1	chr2	+	138.4	34623742	chr2:34623423-34624950	29.89	19.63	0.6	29.33	25.34	0.54	24.3	51.56	0.32	24.93	51.73	0.33	0.57	0.325	0.245	0.00631236	0.0675835
ENSMUST00000147337.7	Mapkap1	chr2	+	138.4	34623742	chr2:34623423-34624949	29.9	19.61	0.6	29.34	25.33	0.54	24.3	51.56	0.32	24.95	51.71	0.33	0.57	0.325	0.245	0.00631236	0.0675835
ENSMUST00000111564.7	Clip1	chr5	-	93	123579263	chr5:123577795-123579502	34.48	25.42	0.58	30.73	33.63	0.48	16.18	37.09	0.3	15.46	42.75	0.27	0.53	0.285	0.245	0.00828768	0.0818123
ENSMUST00000036541.7	Arl5a	chr2	-	109.2	52402043	chr2:52397951-52402432	30.27	23.44	0.56	29.08	30.21	0.49	20.03	41.8	0.32	17.41	54.13	0.24	0.525	0.28	0.245	0.00828296	0.0818123
ENSMUST00000022197.14	Scamp1	chr13	-	538.3	94203785	chr13:94201310-94204163	113.84	4.66	0.96	115.71	6.98	0.94	84.88	40.53	0.68	92.13	35.11	0.72	0.95	0.7	0.25	5.47682e-08	4.13791e-06
ENSMUST00000106495.7	Grb2	chr11	-	946.6	115645662	chr11:115644650-115645912	107.07	59.81	0.64	106.37	76.19	0.58	89.15	157.02	0.36	83.49	145.97	0.36	0.61	0.36	0.25	8.73413e-07	4.84608e-05
ENSMUST00000144852.1	Tug1	chr11	-	315	3642558	chr11:3639794-3643179	73.06	0	1	73	0	1	57.18	19.17	0.75	61.63	20.53	0.75	1	0.75	0.25	1.30941e-06	6.90552e-05
ENSMUST00000140076.1	Ppat	chr5	-	386.1	76915187	chr5:76913276-76915405	108.83	71.09	0.6	104.98	50.58	0.67	73.4	118.36	0.38	73.61	116.66	0.39	0.635	0.385	0.25	1.72544e-06	8.83708e-05
ENSMUST00000066778.4	Pi4k2a	chr19	+	334.3	42119994	chr19:42119793-42122218	53.85	0	1	54.55	1.61	0.97	56.79	17.41	0.77	58.46	25.56	0.7	0.985	0.735	0.25	4.87006e-06	0.000214383
ENSMUST00000106746.7	Helz	chr11	+	156	107686720	chr11:107686385-107693826	33.26	51.97	0.39	31.98	60.94	0.34	13.14	85.86	0.13	11.5	98.78	0.1	0.365	0.115	0.25	5.82586e-05	0.00168649
ENSMUST00000090952.10	Fmnl2	chr2	+	228.6	53132096	chr2:53131840-53133804	77.81	22.94	0.77	75.58	16.32	0.82	53.45	35.58	0.6	53.99	55.96	0.49	0.795	0.545	0.25	0.000135577	0.00345527
ENSMUST00000031288.13	Tfip11	chr5	+	172	112337187	chr5:112336986-112337392	34.34	3.83	0.9	51.46	0	1	43.19	18.17	0.7	52.05	21.93	0.7	0.95	0.7	0.25	0.000158033	0.0039243
ENSMUST00000029730.4	Chd1l	chr3	-	396.3	97560886	chr3:97560742-97561087	37.83	15.87	0.7	51.54	0.64	0.99	27.11	26.57	0.51	34.5	16.43	0.68	0.845	0.595	0.25	0.00444485	0.0528896
ENSMUST00000118174.7	Phtf2	chr5	-	146.2	20760461	chr5:20758663-20761075	38.83	22.59	0.63	37.99	19.96	0.66	30.34	40.89	0.43	24.99	43.9	0.36	0.645	0.395	0.25	0.00489825	0.0563511
ENSMUST00000113512.7	Wdfy1	chr1	-	138.5	79705369	chr1:79702262-79705570	38.82	21.96	0.64	36.53	15.3	0.7	25.99	32.75	0.44	26.14	39.88	0.4	0.67	0.42	0.25	0.00905806	0.0864655
ENSMUST00000052712.5	Tgs1	chr4	+	159.5	3615319	chr4:3614859-3616619	26.4	28.72	0.48	26.45	20.38	0.56	14.78	43.42	0.25	17.45	42.79	0.29	0.52	0.27	0.25	0.0102995	0.0961621
ENSMUST00000045866.8	Ddx21	chr10	-	10384.1	62582159	chr10:62580251-62582607	276.61	178.48	0.61	274.24	169.19	0.62	193.42	348.75	0.36	196.62	349.42	0.36	0.615	0.36	0.255	1.01731e-15	3.73704e-13
ENSMUST00000166123.8	Eif5	chr12	+	4190.3	111544866	chr12:111544529-111546752	204.61	136.12	0.6	207.65	134.47	0.61	167.05	314.46	0.35	168.81	308.22	0.35	0.605	0.35	0.255	5.27e-13	1.55948e-10
ENSMUST00000033910.8	Leprotl1	chr8	-	344.5	34137575	chr8:34135572-34137838	35.07	60.58	0.37	35.85	60.56	0.37	23.09	168.87	0.12	22.13	177.32	0.11	0.37	0.115	0.255	1.13911e-06	6.15985e-05
ENSMUST00000084949.2	Impad1	chr4	-	2013.5	4764085	chr4:4762484-4767972	140.25	37.58	0.79	147.64	20.46	0.88	80.83	54.79	0.6	77.66	60.17	0.56	0.835	0.58	0.255	1.6858e-06	8.7179e-05
ENSMUST00000085909.8	Cadm1	chr9	+	476.3	47850531	chr9:47850272-47851029	111.65	45.13	0.71	106.57	66.12	0.62	57.75	73.51	0.44	56.27	91.5	0.38	0.665	0.41	0.255	1.03809e-05	0.000408073
ENSMUST00000042163.14	Naa25	chr5	+	259.6	121440059	chr5:121439828-121440824	71.04	64.26	0.53	68.46	48.99	0.58	43.47	98.94	0.31	39.41	96.86	0.29	0.555	0.3	0.255	3.43549e-05	0.001086
ENSMUST00000218686.1	Trappc6b	chr12	-	129.7	59043466	chr12:59043333-59043676	71.85	16.1	0.82	73.86	13.5	0.85	65.45	51.49	0.56	73.47	49.04	0.6	0.835	0.58	0.255	0.000114502	0.00298236
ENSMUST00000054308.12	G2e3	chr12	+	368.1	51373091	chr12:51372430-51376986	88.62	11.48	0.89	86.48	23.3	0.79	47.34	32.67	0.59	38.56	28.03	0.58	0.84	0.585	0.255	0.000255114	0.00583205
ENSMUST00000109722.8	Ccm2	chr11	+	263.4	6596550	chr11:6596081-6596734	47.37	14.61	0.76	69.07	4.65	0.94	43.94	34.11	0.56	48.67	28.61	0.63	0.85	0.595	0.255	0.000362702	0.00762102
ENSMUST00000074616.6	Srek1	chr13	-	195	103743404	chr13:103741612-103743716	53.36	34.77	0.61	53.29	47.14	0.53	31.53	65.02	0.33	30.16	69.91	0.3	0.57	0.315	0.255	0.000419354	0.00867452
ENSMUST00000041638.7	Gtf3c3	chr1	-	124.3	54397685	chr1:54396004-54398002	44.92	43.96	0.51	42.69	47.64	0.47	20.44	67.28	0.23	22.72	71.32	0.24	0.49	0.235	0.255	0.000546116	0.0106148
ENSMUST00000027741.11	Xpr1	chr1	-	165.1	155278805	chr1:155275701-155281070	35.46	2.38	0.94	31.91	1.07	0.97	29.69	11.97	0.71	28.86	12.72	0.69	0.955	0.7	0.255	0.00429845	0.0515668
ENSMUST00000034017.8	Klhl2	chr8	-	153.7	64740651	chr8:64739675-64740974	31.11	15.68	0.66	30.86	32.12	0.49	18.31	43.58	0.3	21.17	41.21	0.34	0.575	0.32	0.255	0.0079943	0.0801159
ENSMUST00000041418.12	Stag1	chr9	+	134.2	100957371	chr9:100956535-100958544	33.76	24.4	0.58	36.96	19.33	0.66	20.16	38.84	0.34	23.46	35.96	0.39	0.62	0.365	0.255	0.00842179	0.0824607
ENSMUST00000031190.4	Dr1	chr5	+	218.3	108278772	chr5:108278519-108280526	72.01	0	1	63.9	0	1	52.06	18.64	0.74	54.01	18.76	0.74	1	0.74	0.26	2.50362e-06	0.00012014
ENSMUST00000085206.10	Slc25a36	chr9	-	345.8	97078772	chr9:97074961-97079239	65.32	0	1	63.11	0	1	42.35	16.1	0.72	39.81	12.52	0.76	1	0.74	0.26	7.36248e-06	0.000305185
ENSMUST00000106653.3	Usp47	chr7	+	495.4	112110414	chr7:112109945-112111384	72.87	46.3	0.61	70.53	39.58	0.64	53.97	86.98	0.38	56.5	103.04	0.35	0.625	0.365	0.26	3.55907e-05	0.00111843
ENSMUST00000113360.7	Cab39	chr1	+	228.7	85849676	chr1:85849033-85851576	76.25	6.45	0.92	73.53	14.29	0.84	59.7	35.33	0.63	57.74	36.63	0.61	0.88	0.62	0.26	0.000112983	0.00295728
ENSMUST00000214547.1	Neo1	chr9	-	124.9	58876858	chr9:58876555-58877357	56.93	0	1	48.58	11.54	0.81	46.3	30.04	0.61	50.49	24.18	0.68	0.905	0.645	0.26	0.000378866	0.00791385
ENSMUST00000024736.13	Sgo1	chr17	-	106.2	53676091	chr17:53674786-53676711	25.19	31.7	0.44	24.41	36.93	0.4	11.77	55.49	0.17	10.61	58.23	0.15	0.42	0.16	0.26	0.00260675	0.0348428
ENSMUST00000076226.12	Herc2	chr7	+	103.5	56231209	chr7:56230860-56231800	38.94	6.2	0.86	39.25	4.57	0.9	31.84	19.45	0.62	41.02	25.38	0.62	0.88	0.62	0.26	0.00303712	0.0390282
ENSMUST00000119954.8	Pcf11	chr7	-	107.7	92644557	chr7:92643783-92644777	27.92	16.31	0.63	21.51	16.47	0.57	22.79	48.1	0.32	26.41	47.55	0.36	0.6	0.34	0.26	0.00964076	0.0910487
ENSMUST00000031388.12	Vps33a	chr5	-	142.6	123530783	chr5:123528659-123531221	28.84	14.87	0.66	32.8	3.78	0.9	39.08	33.62	0.54	41.35	41.54	0.5	0.78	0.52	0.26	0.00987556	0.0930189
ENSMUST00000199794.1	Gm43079	chr3	+	98.6	36091227	chr3:36090922-36091446	51.41	0	1	52.09	3.96	0.93	51.45	25.96	0.66	57.63	20.18	0.74	0.965	0.7	0.265	2.03012e-05	0.00071141
ENSMUST00000032891.14	Smg1	chr7	-	344	118134575	chr7:118131308-118135618	64.98	15.79	0.8	69.19	8.06	0.9	51.34	32.29	0.61	46.24	35.99	0.56	0.85	0.585	0.265	0.000180664	0.00438408
ENSMUST00000034982.15	Tfdp2	chr9	+	147.7	96318711	chr9:96317788-96323646	44.79	26.34	0.63	42.51	31.63	0.57	21.51	39.34	0.35	19.85	41.96	0.32	0.6	0.335	0.265	0.00274164	0.0361917
ENSMUST00000160597.7	Opa1	chr16	+	101	29651955	chr16:29651754-29654884	41.49	7.53	0.85	40.74	9.48	0.81	24.27	13.81	0.64	22.96	23.96	0.49	0.83	0.565	0.265	0.0052171	0.059378
ENSMUST00000033671.12	Rps6ka3	chrX	+	81.3	159363766	chrX:159363363-159368244	22.82	24.15	0.49	22.35	21.61	0.51	14.14	45.39	0.24	14.03	47.61	0.23	0.5	0.235	0.265	0.00659962	0.0693549
ENSMUST00000017610.9	Timp2	chr11	-	60.5	118303602	chr11:118301069-118303896	19.54	22.38	0.47	18.96	29.61	0.39	6.67	37.46	0.15	7.57	34.18	0.18	0.43	0.165	0.265	0.00978271	0.0922527
ENSMUST00000025218.7	Etf1	chr18	-	8221.7	34904664	chr18:34902785-34905070	259.34	166.14	0.61	264.02	153.41	0.63	207.56	360.77	0.37	197.95	410.64	0.33	0.62	0.35	0.27	2.96674e-18	2.02775e-15
ENSMUST00000061350.12	Atp13a3	chr16	-	1422.3	30315589	chr16:30312423-30315901	170.06	65.42	0.72	162.26	57.15	0.74	106.26	107.02	0.5	103.15	141.37	0.42	0.73	0.46	0.27	2.57495e-09	2.82793e-07
ENSMUST00000060232.7	Rab2a	chr4	+	990.7	8606615	chr4:8606408-8607778	128.98	50.45	0.72	132.7	57.54	0.7	90.33	97.57	0.48	88.41	134.53	0.4	0.71	0.44	0.27	4.63596e-08	3.76999e-06
ENSMUST00000032183.5	Tmem43	chr6	+	1187.3	91487903	chr6:91486745-91488463	73.89	28.6	0.72	75.52	23.4	0.76	77.94	93.17	0.46	89.75	95.81	0.48	0.74	0.47	0.27	1.53125e-05	0.000560563
ENSMUST00000081567.10	Mtf2	chr5	+	415.2	108107214	chr5:108106982-108109004	87.66	29.43	0.75	81.01	32.31	0.71	52.79	51.22	0.51	53.83	77.27	0.41	0.73	0.46	0.27	1.5866e-05	0.000576863
ENSMUST00000201595.3	Ubl3	chr5	-	250.5	148505986	chr5:148505129-148506187	50.73	0	1	49.8	1.73	0.97	43.02	17.72	0.71	44.31	17.46	0.72	0.985	0.715	0.27	1.79396e-05	0.000634919
ENSMUST00000122233.7	Kif2a	chr13	-	572.4	106961914	chr13:106961260-106962224	59.62	34.4	0.63	57.24	45.1	0.56	40.23	76.93	0.34	38.76	86.08	0.31	0.595	0.325	0.27	6.74538e-05	0.00188605
ENSMUST00000022204.15	Kif2a	chr13	-	397.4	106961913	chr13:106960224-106962224	53.57	40.4	0.57	56.14	46.12	0.55	34.71	82.26	0.3	35.01	89.72	0.28	0.56	0.29	0.27	8.73567e-05	0.00236196
ENSMUST00000168134.9	Ppfia1	chr7	-	149.7	144477108	chr7:144476758-144477989	54.53	6.28	0.9	51.71	7.35	0.88	37.78	19.75	0.66	36.19	26.25	0.58	0.89	0.62	0.27	0.000481839	0.00963044
ENSMUST00000094933.4	Usp24	chr4	+	121.9	106439457	chr4:106438777-106441322	34.62	24.84	0.58	35.33	24.88	0.59	18.56	37.79	0.33	16.97	40.26	0.3	0.585	0.315	0.27	0.0027787	0.0364102
ENSMUST00000159514.7	Naa50	chr16	+	1894.2	44160508	chr16:44159463-44162474	159.73	64.36	0.71	155.2	48.61	0.76	100.68	109.77	0.48	98	123.91	0.44	0.735	0.46	0.275	5.10626e-09	5.28127e-07
ENSMUST00000106499.7	Grb2	chr11	-	1402.4	115645664	chr11:115644045-115645954	113.39	66.91	0.63	117.46	72.95	0.62	93.54	172.01	0.35	87.29	161.52	0.35	0.625	0.35	0.275	1.62385e-08	1.49128e-06
ENSMUST00000028583.7	Lin7c	chr2	+	1069.3	109897496	chr2:109897246-109901003	103.62	59.57	0.63	95.76	53.23	0.64	81.54	153.16	0.35	83.91	145.61	0.37	0.635	0.36	0.275	5.23804e-08	3.98577e-06
ENSMUST00000103061.1	Amz2	chr11	+	201.7	109436764	chr11:109436563-109436989	65.85	0	1	61.3	0	1	74.16	28.3	0.72	65.35	24.73	0.73	1	0.725	0.275	3.97662e-07	2.49194e-05
ENSMUST00000113025.1	Rab14	chr2	-	2518.3	35183630	chr2:35180205-35183831	60.91	0	1	60.42	0	1	50.25	29.18	0.63	51.46	11.44	0.82	1	0.725	0.275	1.84759e-06	9.37257e-05
ENSMUST00000209505.1	Zfp143	chr7	+	134.7	110094492	chr7:110094291-110094808	45.61	0	1	48.25	0	1	48.37	17.65	0.73	48.66	18.59	0.72	1	0.725	0.275	3.20637e-05	0.00103908
ENSMUST00000169863.8	Fam169a	chr13	+	265.1	97126913	chr13:97126496-97129427	70.66	30.42	0.7	68.52	37.65	0.65	46.06	66.34	0.41	43.05	66.61	0.39	0.675	0.4	0.275	0.000111053	0.00292109
ENSMUST00000174586.7	Ptbp3	chr4	-	119.5	59475355	chr4:59472048-59477015	43.13	0	1	42.36	0	1	26.93	10.31	0.72	27.48	10.06	0.73	1	0.725	0.275	0.000241782	0.0055872
ENSMUST00000028087.5	Ppp6c	chr2	-	153.2	39196825	chr2:39194354-39197589	25.89	35.94	0.42	24.82	27.89	0.47	13.76	61.06	0.18	12.3	63.28	0.16	0.445	0.17	0.275	0.00088957	0.0153095
ENSMUST00000115365.2	Tmem243	chr5	+	108.1	9118662	chr5:9118454-9118801	42.05	5.42	0.89	47.94	3.98	0.92	26.83	18.07	0.6	38.84	19.9	0.66	0.905	0.63	0.275	0.00135486	0.0213195
ENSMUST00000198935.1	Tmem243	chr5	+	108.1	9118662	chr5:9118454-9118801	42.05	5.42	0.89	47.94	3.98	0.92	26.83	18.07	0.6	38.84	19.9	0.66	0.905	0.63	0.275	0.00135486	0.0213195
ENSMUST00000022544.13	Hmbox1	chr14	-	84.6	64812808	chr14:64811600-64813419	41.17	10.83	0.79	41.94	2.86	0.94	27.98	20.14	0.58	31.65	21.08	0.6	0.865	0.59	0.275	0.00261753	0.0348992
ENSMUST00000034431.2	Tmem170	chr8	-	227.8	111865060	chr8:111863038-111866496	36.35	16.21	0.69	38.61	12.59	0.75	30.5	34.55	0.47	27.73	38.99	0.42	0.72	0.445	0.275	0.00279341	0.036558
ENSMUST00000098070.9	Zfp462	chr4	+	337.4	55081438	chr4:55080666-55083563	49.05	8.74	0.85	45.3	7.34	0.86	30.01	22.39	0.57	27.47	19.47	0.59	0.855	0.58	0.275	0.00347687	0.0435242
ENSMUST00000150434.7	Brwd3	chrX	-	90	108743376	chrX:108737016-108743770	23.28	19.7	0.54	21.26	21.04	0.5	14.35	41.68	0.26	12.03	41.22	0.23	0.52	0.245	0.275	0.00557541	0.0621936
ENSMUST00000020027.10	Serinc1	chr10	-	1652.2	57516965	chr10:57515774-57517292	165.55	19.7	0.89	173.56	16.69	0.91	161.57	108.62	0.6	168.57	96.34	0.64	0.9	0.62	0.28	1.76042e-12	4.16751e-10
ENSMUST00000161326.7	Naa50	chr16	+	2103.1	44160592	chr16:44159463-44163366	149.26	71.18	0.68	146.01	56.91	0.72	90.17	115.48	0.44	86.41	130.71	0.4	0.7	0.42	0.28	1.05387e-08	1.02319e-06
ENSMUST00000087908.9	Stx16	chr2	+	311.7	174097945	chr2:174096919-174099771	88.67	0	1	84.43	0.72	0.99	57.38	22.16	0.72	61.15	24.49	0.71	0.995	0.715	0.28	1.09205e-08	1.03871e-06
ENSMUST00000051758.10	Vkorc1l1	chr5	+	451	129982621	chr5:129982141-129984746	129.69	28.58	0.82	122.25	28.26	0.81	83.75	75.55	0.53	79.19	66.69	0.54	0.815	0.535	0.28	1.13818e-07	7.82257e-06
ENSMUST00000115019.1	Sephs1	chr2	+	486.7	4906800	chr2:4906581-4908137	105.07	41.68	0.72	108.69	25.02	0.81	71.26	78.14	0.48	76.43	80.32	0.49	0.765	0.485	0.28	7.17983e-07	4.1796e-05
ENSMUST00000018625.9	Appbp2	chr11	-	447	85191567	chr11:85187262-85191899	76.33	50.72	0.6	70.41	54.51	0.56	48.97	103.79	0.32	45.17	115.94	0.28	0.58	0.3	0.28	2.1262e-06	0.000104863
ENSMUST00000039318.15	Cdc14b	chr13	-	162.7	64196083	chr13:64192545-64196675	52.29	3.09	0.94	50.64	0	1	30.99	9.91	0.76	29.93	18.27	0.62	0.97	0.69	0.28	8.17106e-05	0.0022377
ENSMUST00000154617.7	Rps6kb1	chr11	-	156.3	86502208	chr11:86499025-86502962	39.99	31.1	0.56	38.97	39.24	0.5	20.48	60.85	0.25	20.06	60.64	0.25	0.53	0.25	0.28	0.000493083	0.00977921
ENSMUST00000092500.10	Amz2	chr11	+	244.2	109436961	chr11:109436563-109437172	43.02	17.85	0.71	31.02	27.84	0.53	22.8	65.36	0.26	32.99	45.45	0.42	0.62	0.34	0.28	0.000590938	0.0112413
ENSMUST00000112907.7	Acsl4	chrX	-	2970.7	142320597	chrX:142317993-142320834	338.26	101.07	0.77	337.81	107.17	0.76	178.22	188.15	0.49	176.22	197.62	0.47	0.765	0.48	0.285	4.00834e-17	1.64764e-14
ENSMUST00000105840.7	Usp48	chr4	+	814.6	137656464	chr4:137656122-137658531	129.3	43.87	0.75	128.23	43.7	0.75	71.41	77.78	0.48	69.14	83.74	0.45	0.75	0.465	0.285	3.31922e-07	2.1301e-05
ENSMUST00000088940.5	Tmem181a	chr17	+	1381.4	6305570	chr17:6305369-6308314	56.59	52.95	0.52	57.19	54.06	0.51	39.98	129.69	0.24	43.33	156.13	0.22	0.515	0.23	0.285	7.70621e-07	4.43753e-05
ENSMUST00000033847.4	Agpat5	chr8	+	303.5	18881999	chr8:18881738-18883421	76.36	52.87	0.59	74.49	54.1	0.58	50.56	106.15	0.32	44.71	114.08	0.28	0.585	0.3	0.285	1.34462e-06	7.05628e-05
ENSMUST00000122941.7	Zfr	chr15	+	458.2	12184397	chr15:12183959-12185683	68.09	36.31	0.65	72	36.54	0.66	59.8	94.94	0.39	60.82	115.43	0.35	0.655	0.37	0.285	2.01761e-06	0.000101865
ENSMUST00000049005.14	Bmpr1a	chr14	-	324.9	34413463	chr14:34410734-34414669	91.04	6.45	0.93	88.95	11.88	0.88	50.65	34.26	0.6	53.98	30.53	0.64	0.905	0.62	0.285	4.84443e-06	0.00021414
ENSMUST00000177437.7	Foxp1	chr6	-	121.6	98929714	chr6:98929466-98930234	78.22	1.31	0.98	67.4	9.23	0.88	39.72	20.51	0.66	40.55	24.21	0.63	0.93	0.645	0.285	2.23719e-05	0.000778849
ENSMUST00000033695.5	Abcb7	chrX	-	277.8	104283957	chrX:104280657-104284258	64.32	33.43	0.66	60.55	30.53	0.66	44.15	78.36	0.36	43.59	67.14	0.39	0.66	0.375	0.285	2.89439e-05	0.000945825
ENSMUST00000223554.1	Btbd7	chr12	-	82.1	102784841	chr12:102780797-102785932	33.08	0	1	33.27	1.61	0.95	25.84	8.66	0.75	24.21	14.07	0.63	0.975	0.69	0.285	0.00043554	0.00895715
ENSMUST00000025490.8	Prrc1	chr18	+	118.4	57389577	chr18:57389220-57392719	32.53	23.59	0.58	29.18	32.96	0.47	14.8	46.74	0.24	14.19	44.52	0.24	0.525	0.24	0.285	0.00225078	0.0311398
ENSMUST00000097666.3	Cab39	chr1	+	255	85849677	chr1:85849033-85850365	75.46	7.23	0.91	69.16	18.66	0.79	52.79	42.19	0.56	52.51	41.83	0.56	0.85	0.56	0.29	9.30173e-06	0.000371129
ENSMUST00000186425.6	Dap	chr15	+	158.7	31273447	chr15:31273197-31273544	48.09	0	1	52.27	0	1	34.27	13.61	0.72	33.46	14.66	0.7	1	0.71	0.29	1.22164e-05	0.000469825
ENSMUST00000031695.14	Wasl	chr6	-	146.6	24616060	chr6:24613805-24616346	51.7	1.24	0.98	50.71	5.25	0.91	35.13	18.84	0.65	38.34	20.01	0.66	0.945	0.655	0.29	0.000214187	0.00506721
ENSMUST00000068664.6	Neo1	chr9	-	153.9	58876695	chr9:58874687-58877357	29.66	24.97	0.54	33.25	23.98	0.58	19.79	49.25	0.29	17.32	51.41	0.25	0.56	0.27	0.29	0.000905654	0.0155361
ENSMUST00000040787.12	Ankrd13c	chr3	+	103	158006003	chr3:158005740-158008034	40.48	20.64	0.66	39.74	16.32	0.71	26.31	44.73	0.37	27.78	38.9	0.42	0.685	0.395	0.29	0.00127441	0.0203745
ENSMUST00000036647.12	Ctdspl2	chr2	+	132.6	122012361	chr2:122010563-122013642	31.33	15.62	0.67	28.8	17.57	0.62	21.92	41.35	0.35	25.74	44.82	0.36	0.645	0.355	0.29	0.00205439	0.0290643
ENSMUST00000178098.7	Dcun1d1	chr3	-	99.3	35895346	chr3:35892105-35895699	27.49	11.54	0.7	24.48	11.83	0.67	17.74	33.73	0.34	20.47	24.88	0.45	0.685	0.395	0.29	0.0084373	0.0825368
ENSMUST00000113952.9	Wdr5	chr2	+	1805.3	27535260	chr2:27534757-27536535	158.09	45.71	0.78	150.31	35.9	0.81	137.97	130.78	0.51	130.58	136.48	0.49	0.795	0.5	0.295	9.44539e-11	1.50182e-08
ENSMUST00000210789.1	Prpf40a	chr2	-	629.8	53139069	chr2:53138238-53139270	117.99	5.48	0.96	110.56	20.43	0.84	93.12	55.69	0.63	97.9	72.15	0.58	0.9	0.605	0.295	3.04879e-09	3.31416e-07
ENSMUST00000034775.9	Fem1b	chr9	-	787.4	62796093	chr9:62791821-62797728	125.23	20.36	0.86	117.5	8.87	0.93	72.53	51.35	0.59	68.59	44.7	0.61	0.895	0.6	0.295	2.68764e-08	2.406e-06
ENSMUST00000052836.13	Add1	chr5	+	683	34630671	chr5:34630470-34630816	66.7	0	1	61.34	6.96	0.9	71.22	22.61	0.76	44.37	36.76	0.55	0.95	0.655	0.295	5.27187e-06	0.000228298
ENSMUST00000025236.8	Stard4	chr18	-	345.2	33203506	chr18:33199355-33203815	61.55	30.66	0.67	57.47	40.56	0.59	37.61	72.97	0.34	36.32	74.63	0.33	0.63	0.335	0.295	3.81086e-05	0.00117333
ENSMUST00000178543.7	Mapk9	chr11	+	133.3	49883652	chr11:49883147-49886421	30.35	29.21	0.51	29.23	29.41	0.5	18.81	72.45	0.21	19.29	73.42	0.21	0.505	0.21	0.295	0.000298646	0.00654624
ENSMUST00000074653.4	8030462N17Rik	chr18	-	132.9	77635127	chr18:77633281-77635328	40.55	3.36	0.92	39.07	4.22	0.9	34.38	23.46	0.59	35.84	19.95	0.64	0.91	0.615	0.295	0.00067139	0.0123529
ENSMUST00000182066.7	Arhgap12	chr18	-	108.2	6025213	chr18:6024427-6026730	40.29	6.96	0.85	40.45	2.64	0.94	22.86	18.06	0.56	26.7	15.12	0.64	0.895	0.6	0.295	0.00162657	0.0244965
ENSMUST00000081713.10	Ncoa2	chr1	-	63.6	13141335	chr1:13139105-13142772	32.56	9.13	0.78	36.63	0	1	21.81	14.44	0.6	19.53	13.37	0.59	0.89	0.595	0.295	0.00568853	0.0630592
ENSMUST00000111123.8	Pum2	chr12	+	728.7	8750202	chr12:8749589-8751454	126.32	19.85	0.86	118.01	7.29	0.94	92.69	62.24	0.6	98.81	65.29	0.6	0.9	0.6	0.3	1.83104e-09	2.21197e-07
ENSMUST00000075181.10	Plekha1	chr7	+	469.1	130911377	chr7:130910832-130912068	153.45	33.76	0.82	148.84	39.44	0.79	82.41	78.46	0.51	81.44	82.05	0.5	0.805	0.505	0.3	2.05766e-09	2.38263e-07
ENSMUST00000058496.7	Taok1	chr11	-	477.2	77534572	chr11:77529162-77538328	88.75	0	1	81.64	0	1	62.32	20.88	0.75	51.41	27.15	0.65	1	0.7	0.3	3.5227e-09	3.75273e-07
ENSMUST00000058098.14	Mbtps2	chrX	-	300.5	157550931	chrX:157547824-157551150	80.25	11.01	0.88	75.12	0	1	52.72	31.35	0.63	52.35	27.88	0.65	0.94	0.64	0.3	2.11726e-06	0.000104863
ENSMUST00000052455.3	Pigm	chr1	+	144.4	172378662	chr1:172376546-172384099	26.5	17.91	0.6	25.06	16.01	0.61	17.48	37.96	0.32	17.59	43.02	0.29	0.605	0.305	0.3	0.00353572	0.0440024
ENSMUST00000159063.7	Nfya	chr17	-	73.9	48389116	chr17:48389005-48389342	32.1	17.7	0.64	39.1	7.11	0.85	20.71	28.62	0.42	20.44	22.79	0.47	0.745	0.445	0.3	0.00540289	0.0608425
ENSMUST00000101118.3	Rybp	chr6	-	1282.6	100232005	chr6:100228565-100232425	142.24	75.42	0.65	137.19	78.16	0.64	92.99	181.56	0.34	91.22	178.7	0.34	0.645	0.34	0.305	1.75102e-11	3.10895e-09
ENSMUST00000165935.1	Pphln1	chr15	+	1498.3	93489258	chr15:93488974-93491498	137.56	50.4	0.73	128.67	38.24	0.77	109.07	128.85	0.46	104.55	136.75	0.43	0.75	0.445	0.305	3.52908e-10	4.8825e-08
ENSMUST00000033158.5	Ubfd1	chr7	+	538	122078661	chr7:122078450-122082194	83.21	67.29	0.55	86.11	48.36	0.64	68.51	160.64	0.3	64.75	167.79	0.28	0.595	0.29	0.305	5.60525e-09	5.74161e-07
ENSMUST00000090804.11	Arnt	chr3	+	391.9	95495536	chr3:95495304-95497240	91.18	8.65	0.91	93.71	1.3	0.99	60.45	29.39	0.67	62.37	38.1	0.62	0.95	0.645	0.305	2.96115e-08	2.59102e-06
ENSMUST00000032322.14	Lrp6	chr6	-	793.6	134450366	chr6:134446476-134451080	109.03	14.9	0.88	105.17	12.48	0.89	67.08	48.76	0.58	67.61	48.77	0.58	0.885	0.58	0.305	5.06002e-08	3.90461e-06
ENSMUST00000067744.7	Cggbp1	chr16	+	182.4	64856105	chr16:64855551-64859507	60.41	33.37	0.64	57.83	29.39	0.66	35.94	61.18	0.37	34.74	74.19	0.32	0.65	0.345	0.305	2.38001e-05	0.000810038
ENSMUST00000027587.14	Ccnt2	chr1	+	449.9	127804693	chr1:127802162-127808061	47.14	39.64	0.54	48.66	36.95	0.57	20.92	65.74	0.24	22.22	64.63	0.26	0.555	0.25	0.305	4.47678e-05	0.00134538
ENSMUST00000098190.9	Rragd	chr4	+	160.8	33018918	chr4:33018647-33022180	59.75	9.02	0.87	62.48	0	1	30.43	12.43	0.71	28.78	23.31	0.55	0.935	0.63	0.305	5.93098e-05	0.00170951
ENSMUST00000111291.8	Phf21a	chr2	+	204.9	92360696	chr2:92360169-92360901	55.58	11.18	0.83	55.35	5.09	0.92	23.87	21.07	0.53	27.18	17.64	0.61	0.875	0.57	0.305	0.000565843	0.0109004
ENSMUST00000010536.8	Gosr1	chr11	-	128	76729989	chr11:76726602-76730233	35.91	13.6	0.73	33.04	22.68	0.59	27.71	41.38	0.4	27.46	61.51	0.31	0.66	0.355	0.305	0.00067922	0.0124203
ENSMUST00000119878.7	Dyrk1a	chr16	+	127.1	94692396	chr16:94691581-94695067	32.99	18.72	0.64	34.86	18.46	0.65	22.09	40.92	0.35	20.91	42.4	0.33	0.645	0.34	0.305	0.00133808	0.0211807
ENSMUST00000138843.7	Slc11a2	chr15	-	225.3	100395122	chr15:100392563-100395323	43.64	23.49	0.65	43.29	11.82	0.79	26.27	35.56	0.42	23.94	34.59	0.41	0.72	0.415	0.305	0.00161678	0.0244315
ENSMUST00000070575.13	Csnk1d	chr11	-	2907.9	120963513	chr11:120961749-120963906	189.84	74.45	0.72	188.17	96.89	0.66	123.95	178.23	0.41	114.99	209.11	0.35	0.69	0.38	0.31	6.4164e-14	2.07133e-11
ENSMUST00000120461.7	Lman1	chr18	-	3628.3	65983686	chr18:65983207-65983887	57.79	51.56	0.53	60.87	51.47	0.54	24.81	98.12	0.2	31.1	93.83	0.25	0.535	0.225	0.31	7.99048e-07	4.55201e-05
ENSMUST00000023614.4	Dyrk1a	chr16	+	122.2	94692397	chr16:94691581-94695517	32.33	19.38	0.63	35.21	18.11	0.66	20.86	42.12	0.33	21.51	41.77	0.34	0.645	0.335	0.31	0.00133808	0.0211807
ENSMUST00000063314.6	Gtf2a1	chr12	-	152.3	91559558	chr12:91558688-91559851	29.61	14.72	0.67	25.34	11.33	0.69	31.46	44.7	0.41	30.47	60.49	0.33	0.68	0.37	0.31	0.0018654	0.0270737
ENSMUST00000039286.4	Atg5	chr10	+	75.5	44363407	chr10:44362916-44364291	27.35	15.02	0.65	32.2	3.03	0.91	22.82	24.93	0.48	25.27	29.52	0.46	0.78	0.47	0.31	0.00841241	0.0824607
ENSMUST00000005671.9	Igf1r	chr7	+	506.3	68226222	chr7:68226020-68233668	63.61	7.55	0.89	62.51	0	1	41.98	22.5	0.65	42.63	26.91	0.61	0.945	0.63	0.315	6.51518e-06	0.000276519
ENSMUST00000087366.10	Creb1	chr1	+	140.9	64597894	chr1:64597234-64604548	34.93	6.09	0.85	34.25	6.96	0.83	18.36	13.88	0.57	17.43	18.92	0.48	0.84	0.525	0.315	0.00239602	0.0324743
ENSMUST00000058735.11	Ubqln1	chr13	-	1348	58177523	chr13:58176156-58178028	146.06	70.36	0.67	151.14	54.38	0.74	96.59	163.07	0.37	99.62	147.94	0.4	0.705	0.385	0.32	1.09672e-11	2.01438e-09
ENSMUST00000034787.11	Phip	chr9	-	207.1	82871094	chr9:82866159-82871861	58.19	1.92	0.97	56.19	0	1	39.34	20.09	0.66	34.03	17.09	0.67	0.985	0.665	0.32	4.07184e-07	2.53668e-05
ENSMUST00000102899.9	Med22	chr2	-	164.9	26908092	chr2:26905262-26908301	35.12	19.08	0.65	36.08	11.78	0.75	24.62	30.78	0.44	22.03	47.39	0.32	0.7	0.38	0.32	0.00063575	0.011861
ENSMUST00000085684.10	Smurf1	chr5	-	110.1	144879123	chr5:144876502-144879456	25.51	8.36	0.75	27.29	5.97	0.82	24.02	27.09	0.47	23.09	26.85	0.46	0.785	0.465	0.32	0.0056063	0.0623423
ENSMUST00000110677.7	Smurf1	chr5	-	110.1	144879123	chr5:144876495-144879456	25.5	8.37	0.75	27.3	5.95	0.82	24.07	27.04	0.47	23.06	26.87	0.46	0.785	0.465	0.32	0.0056063	0.0623423
ENSMUST00000139820.7	Adat1	chr8	-	192.8	111971292	chr8:111970865-111972191	29.28	12.3	0.7	29.42	7.71	0.79	12.43	19.64	0.39	15.4	17.76	0.46	0.745	0.425	0.32	0.00757527	0.0772242
ENSMUST00000153581.1	1700020I14Rik	chr2	+	293.6	119600604	chr2:119599588-119607502	58.88	28.03	0.68	55.34	32.84	0.63	32.23	61.53	0.34	29.83	64.3	0.32	0.655	0.33	0.325	2.55093e-05	0.000854562
ENSMUST00000049453.8	Ube3c	chr5	+	183.4	29675394	chr5:29674399-29676092	50.19	7.9	0.86	47.61	13.21	0.78	41.78	47.23	0.47	44.87	42.26	0.52	0.82	0.495	0.325	4.74167e-05	0.00140314
ENSMUST00000016569.10	Pds5b	chr5	+	118.7	150808528	chr5:150807813-150810690	35.95	24.36	0.6	38.84	22.22	0.64	18.04	43.38	0.29	18.47	43.82	0.3	0.62	0.295	0.325	0.000502699	0.00986235
ENSMUST00000035458.14	Ate1	chr7	-	81.2	130394475	chr7:130391493-130394736	33.23	4.78	0.87	29.6	10.91	0.73	19.91	22.08	0.47	20.86	22.83	0.48	0.8	0.475	0.325	0.00229999	0.0315339
ENSMUST00000015146.15	Efr3a	chr15	+	424.7	65871450	chr15:65871153-65873816	101.81	8.56	0.92	96.26	8.39	0.92	69.71	47.77	0.59	68.09	48.23	0.59	0.92	0.59	0.33	3.46446e-09	3.72797e-07
ENSMUST00000111292.7	Phf21a	chr2	+	201.6	92360690	chr2:92360169-92360893	62.22	4.33	0.93	61.9	0	1	26.78	18.23	0.6	30.06	14.82	0.67	0.965	0.635	0.33	6.35547e-06	0.000270941
ENSMUST00000027393.7	Bard1	chr1	-	88.1	71030404	chr1:71027498-71030852	33.67	2.49	0.93	33.1	0.59	0.98	21.44	12.86	0.63	18.76	11.37	0.62	0.955	0.625	0.33	0.00043779	0.0089688
ENSMUST00000057151.9	Tmem18	chr12	+	109.3	30589132	chr12:30588652-30591215	34	7.65	0.82	34.93	9.46	0.79	28.31	31.25	0.48	25.96	29.73	0.47	0.805	0.475	0.33	0.000798464	0.0140828
ENSMUST00000029270.9	Ccna2	chr3	-	926.5	36566009	chr3:36565727-36566282	180.48	22	0.89	164.94	44.65	0.79	109.69	97.21	0.53	92.47	98.42	0.48	0.84	0.505	0.335	1.03184e-12	2.81852e-10
ENSMUST00000031364.4	Sdad1	chr5	-	317.6	92286669	chr5:92284010-92286870	86.82	0	1	85.22	8.49	0.91	46.83	31.48	0.6	47.26	26.88	0.64	0.955	0.62	0.335	3.51897e-08	2.99901e-06
ENSMUST00000017562.12	Arl5b	chr2	+	115.8	15076479	chr2:15076256-15082452	45.9	0	1	42.48	0	1	31.18	12.16	0.72	30.02	19.04	0.61	1	0.665	0.335	1.50611e-05	0.000557105
ENSMUST00000069870.9	Arl5b	chr2	+	115.8	15076479	chr2:15076256-15082456	45.9	0	1	42.49	0	1	31.19	12.16	0.72	30.02	19.04	0.61	1	0.665	0.335	1.50611e-05	0.000557105
ENSMUST00000109556.8	Ogfod1	chr8	+	82.1	94064658	chr8:94064179-94067921	36.32	7.23	0.83	35.28	5.31	0.87	28.02	25.8	0.52	27.85	26.35	0.51	0.85	0.515	0.335	0.000476303	0.00955567
ENSMUST00000120875.7	Ankrd50	chr3	-	65.1	38452126	chr3:38449259-38452505	20.57	13.91	0.6	18.39	14.78	0.55	12.59	37.92	0.25	11.52	38.91	0.23	0.575	0.24	0.335	0.00266919	0.0355321
ENSMUST00000109399.8	Tnpo1	chr13	-	3133.6	98844010	chr13:98839019-98844620	211.1	49.06	0.81	190.93	38.01	0.83	126.22	115.6	0.52	118.56	148.78	0.44	0.82	0.48	0.34	5.44635e-16	2.07214e-13
ENSMUST00000139560.7	Ndc1	chr4	+	551.3	107414288	chr4:107414026-107416346	127.05	8.1	0.94	127.67	4.34	0.97	78.57	52.68	0.6	76.2	45.3	0.63	0.955	0.615	0.34	4.83845e-12	9.54518e-10
ENSMUST00000028238.14	Rab14	chr2	-	375.8	35181735	chr2:35180205-35182447	94.31	15.9	0.86	92.93	20.93	0.82	56.71	53.17	0.52	56.88	61.69	0.48	0.84	0.5	0.34	5.09472e-08	3.90461e-06
ENSMUST00000127698.7	Tbpl1	chr10	-	299.6	22705538	chr10:22704285-22705895	48.53	37.3	0.57	49.55	41.08	0.55	29.85	95.49	0.24	26.65	103.53	0.2	0.56	0.22	0.34	6.39549e-07	3.76415e-05
ENSMUST00000200758.3	Ube3a	chr7	+	329.3	59305537	chr7:59304810-59307924	56.47	24.15	0.7	53.51	19.72	0.73	34.36	55.67	0.38	32.6	55.29	0.37	0.715	0.375	0.34	1.76063e-05	0.00062913
ENSMUST00000202170.3	Pds5b	chr5	+	131.4	150808523	chr5:150807813-150809865	40.4	19.93	0.67	40.13	21.06	0.66	19.38	42.17	0.31	21.54	40.93	0.34	0.665	0.325	0.34	0.000259711	0.00590543
ENSMUST00000192833.1	Gm26917	chr17	+	21110.4	39843582	chr17:39843013-39846341	153.68	19.24	0.89	132.92	23.75	0.85	428.85	378.26	0.53	488.37	448.19	0.52	0.87	0.525	0.345	3.16304e-18	2.02776e-15
ENSMUST00000111122.8	Pum2	chr12	+	750.7	8750204	chr12:8749589-8752561	128.73	17.4	0.88	122.79	2.46	0.98	91.31	63.52	0.59	94.85	69.16	0.58	0.93	0.585	0.345	1.50994e-12	3.74078e-10
ENSMUST00000070607.8	Haus6	chr4	-	78.2	86581346	chr4:86578855-86582018	31.19	13.66	0.7	32.35	14.19	0.7	20.1	32.92	0.38	21	42.17	0.33	0.7	0.355	0.345	0.000600007	0.0113532
ENSMUST00000032335.12	Atf7ip	chr6	+	132.1	136607046	chr6:136606474-136610862	35.26	26.92	0.57	33.81	24.52	0.58	17.4	63.04	0.22	17.72	58.05	0.23	0.575	0.225	0.35	3.24803e-05	0.00103908
ENSMUST00000027202.8	Sgo2a	chr1	+	53.8	58024985	chr1:58024784-58025899	30.02	6.87	0.81	31.99	5.49	0.85	20.66	20.24	0.51	19.09	23.51	0.45	0.83	0.48	0.35	0.00162804	0.0244965
ENSMUST00000027521.14	Agap1	chr1	+	64.8	89889742	chr1:89888691-89897617	16.86	14.01	0.55	18.2	16.59	0.52	8.18	33.29	0.2	6.98	33.66	0.17	0.535	0.185	0.35	0.00229859	0.0315339
ENSMUST00000074945.6	Agap1	chr1	+	48.1	89889740	chr1:89888691-89895277	17.21	13.67	0.56	18.29	16.51	0.53	8.85	32.65	0.21	7.14	33.54	0.18	0.545	0.195	0.35	0.00229859	0.0315339
ENSMUST00000048263.13	Wapl	chr14	+	361.3	34745942	chr14:34745625-34747983	92.54	20.02	0.82	90.48	21.98	0.8	57.12	72.92	0.44	59.07	66.95	0.47	0.81	0.455	0.355	1.28451e-08	1.21096e-06
ENSMUST00000036570.4	Appl1	chr14	-	118.8	26923576	chr14:26918988-26923871	32.5	19.53	0.62	30.56	19.47	0.61	15.93	36.49	0.3	15.69	55.2	0.22	0.615	0.26	0.355	0.000106676	0.00281989
ENSMUST00000103179.9	Mtmr4	chr11	+	125.6	87615141	chr11:87614076-87616302	30.41	9.47	0.76	35.79	5.07	0.88	30.63	37.75	0.45	36.01	38.72	0.48	0.82	0.465	0.355	0.000245401	0.00564633
ENSMUST00000030110.14	Zdhhc21	chr4	-	83.7	82804245	chr4:82798738-82806461	34.44	0.61	0.98	32.35	2.42	0.93	20.05	11.7	0.63	18.78	13.91	0.57	0.955	0.6	0.355	0.000361264	0.00760581
ENSMUST00000198389.4	Dcun1d1	chr3	-	100.1	35895350	chr3:35893506-35895699	32.69	6.4	0.84	29.07	7.33	0.8	21.16	30.5	0.41	23.77	21.71	0.52	0.82	0.465	0.355	0.000589484	0.0112413
ENSMUST00000070080.5	B4galt6	chr18	-	75.1	20688030	chr18:20684599-20688468	27.53	13.7	0.67	25.79	13.34	0.66	14.97	39.35	0.28	16.13	32.54	0.33	0.665	0.305	0.36	0.000682883	0.0124355
ENSMUST00000059588.7	Pdp2	chr8	+	95.9	104595068	chr8:104593480-104599026	26.88	4.4	0.86	27.4	4.22	0.87	27.15	23.85	0.53	25.48	27.31	0.48	0.865	0.505	0.36	0.000884273	0.015243
ENSMUST00000109097.8	Sec24a	chr11	-	46.6	51694873	chr11:51692264-51695241	25.58	12.33	0.67	26.78	13.99	0.66	16.86	35.11	0.32	15.72	38.15	0.29	0.665	0.305	0.36	0.00129206	0.0206053
ENSMUST00000113287.7	Cstf2	chrX	+	376	134084433	chrX:134084232-134086046	100.74	10.98	0.9	95.03	8.62	0.92	62.67	44.69	0.58	62.31	60.88	0.51	0.91	0.545	0.365	2.69741e-10	3.93637e-08
ENSMUST00000043881.11	Bclaf1	chr10	+	223.7	20340260	chr10:20340052-20342499	69.8	17.39	0.8	61.52	30.16	0.67	32.55	51.39	0.39	30.82	57.95	0.35	0.735	0.37	0.365	8.26973e-07	4.6367e-05
ENSMUST00000058438.8	Dcaf7	chr11	+	384	106054927	chr11:106054683-106059324	52.8	14.21	0.79	52.15	14.81	0.78	50.33	67.39	0.43	48.87	70.46	0.41	0.785	0.42	0.365	1.2611e-06	6.75102e-05
ENSMUST00000063988.13	Tbl1xr1	chr3	+	107.6	22210741	chr3:22210401-22215293	35.34	2.88	0.92	34.42	7.92	0.81	27.26	29.13	0.48	26.58	25	0.52	0.865	0.5	0.365	0.000146871	0.00369013
ENSMUST00000042732.5	Fbxo45	chr16	-	174.2	32231800	chr16:32230112-32233268	30.31	15.97	0.65	29.45	9.63	0.75	22.46	46.02	0.33	23.38	45.83	0.34	0.7	0.335	0.365	0.000157522	0.00392074
ENSMUST00000034630.14	Fez1	chr9	+	95	36878767	chr9:36878566-36878924	31.28	3.86	0.89	30.69	2.06	0.94	16.5	20.06	0.45	19.81	10.95	0.64	0.915	0.545	0.37	0.000466855	0.00943721
ENSMUST00000215746.1	Acvr2b	chr9	+	251.2	119433468	chr9:119433267-119434995	81.54	9.53	0.9	74.86	19.09	0.8	53.64	52.55	0.51	43.16	55.15	0.44	0.85	0.475	0.375	3.90672e-08	3.25143e-06
ENSMUST00000075686.5	Ado	chr10	-	200.6	67547832	chr10:67544511-67548955	46.18	11.98	0.79	45.95	15.13	0.75	27.17	43.49	0.38	27.36	39.02	0.41	0.77	0.395	0.375	1.45104e-05	0.000548
ENSMUST00000136731.7	Myo5a	chr9	+	120.8	75218473	chr9:75217841-75218953	42.81	8.76	0.83	37.22	18.62	0.67	23.1	41.29	0.36	25.17	39.03	0.39	0.75	0.375	0.375	4.23565e-05	0.00128921
ENSMUST00000107537.4	Ube3a	chr7	+	263.8	59305337	chr7:59304810-59306727	70.95	8.64	0.89	64.82	7.84	0.89	49.07	50.41	0.49	50.21	46.28	0.52	0.89	0.505	0.385	3.48001e-08	2.98972e-06
ENSMUST00000038259.12	Slco4a1	chr2	+	88.7	180474305	chr2:180474104-180474867	32.91	0	1	35.97	1.96	0.95	20.92	14.64	0.59	22.29	15.75	0.59	0.975	0.59	0.385	1.02898e-05	0.000405989
ENSMUST00000048155.15	Rbm25	chr12	+	698	83681855	chr12:83681503-83683123	131.23	24.08	0.84	137.09	22.42	0.86	76.11	87.97	0.46	74.6	86.31	0.46	0.85	0.46	0.39	9.85819e-14	3.0888e-11
ENSMUST00000102823.9	Ttc39b	chr4	-	431.3	83226458	chr4:83220300-83227224	82.07	0	1	75.84	0	1	50.23	30.9	0.62	45.66	31.71	0.59	1	0.605	0.395	2.20682e-11	3.85397e-09
ENSMUST00000003818.13	Insig2	chr1	-	121.4	121305746	chr1:121304353-121305947	50.32	0	1	48.87	3.49	0.93	26.69	19.65	0.58	26.79	20.65	0.56	0.965	0.57	0.395	4.53341e-07	2.80781e-05
ENSMUST00000084828.4	Ncapg2	chr12	+	165	116460818	chr12:116460564-116461611	47.04	0	1	47.59	2.25	0.95	27.78	16.16	0.63	26.54	23.28	0.53	0.975	0.58	0.395	1.64119e-06	8.52858e-05
ENSMUST00000122092.1	Slc31a1	chr4	+	2372.2	62389480	chr4:62387867-62391769	76.85	0	1	79.02	0	1	51.55	37.89	0.58	57.36	34.81	0.62	1	0.6	0.4	3.81722e-12	8.13297e-10
ENSMUST00000025659.10	Zfand5	chr19	+	226.5	21280637	chr19:21280423-21282289	67.57	34.34	0.66	71.68	33.08	0.68	34.98	88.51	0.28	37.63	109.8	0.26	0.67	0.27	0.4	3.25558e-10	4.62422e-08
ENSMUST00000037401.9	Phf20	chr2	+	198.7	156307745	chr2:156307294-156309952	62.45	9.44	0.87	62.09	0.06	1	45.55	43.7	0.51	48.08	38.02	0.56	0.935	0.535	0.4	1.99918e-08	1.82028e-06
ENSMUST00000018353.13	Stk4	chr2	+	151.7	164152048	chr2:164151673-164155524	55.19	2.39	0.96	54.56	4.07	0.93	45.99	40.03	0.53	42.47	33.73	0.56	0.945	0.545	0.4	1.0161e-07	7.07183e-06
ENSMUST00000124246.3	Gt(ROSA)26Sor	chr6	-	165.4	113071234	chr6:113070398-113071435	42.15	0.1	1	36.74	6.95	0.84	35.98	41.22	0.47	39.78	30.18	0.57	0.92	0.52	0.4	3.19053e-06	0.00014973
ENSMUST00000034796.13	Elovl4	chr9	-	122	83779582	chr9:83778692-83780809	34.92	11.69	0.75	32.33	10.34	0.76	23.99	40.69	0.37	23.16	44.48	0.34	0.755	0.355	0.4	7.62882e-05	0.0021
ENSMUST00000013559.2	Igf2bp1	chr11	-	4489.9	95963194	chr11:95957163-95963592	229.29	64.43	0.78	223.95	47.82	0.82	174.5	264	0.4	168.42	258.95	0.39	0.8	0.395	0.405	1.2788e-27	1.94615e-24
ENSMUST00000193734.5	Tbl1xr1	chr3	+	183.3	22210736	chr3:22210401-22216594	39.1	0	1	38.7	3.68	0.91	29.47	27.18	0.52	30.05	21.62	0.58	0.955	0.55	0.405	2.3106e-06	0.000112397
ENSMUST00000038210.11	Sec24a	chr11	-	88.4	51694876	chr11:51694635-51695241	34.49	3.5	0.91	28.96	11.95	0.71	24.2	27.85	0.46	18.86	35.14	0.35	0.81	0.405	0.405	9.80192e-05	0.0026105
ENSMUST00000049484.12	Gxylt1	chr15	-	477	93244506	chr15:93239742-93245129	61.38	0	1	57.05	0.78	0.99	47.79	32.38	0.6	45.1	35.84	0.56	0.995	0.58	0.415	1.6188e-10	2.49929e-08
ENSMUST00000103067.9	Smurf2	chr11	-	170.7	106822343	chr11:106820066-106822764	52.66	5.84	0.9	48.74	6.84	0.88	34.23	35.59	0.49	30.73	35.61	0.46	0.89	0.475	0.415	9.08379e-07	5.01397e-05
ENSMUST00000112819.8	Lrch2	chrX	-	134.2	147472875	chrX:147470387-147473076	47.57	0.41	0.99	44.88	15.95	0.74	27.14	28.2	0.49	24.13	34.85	0.41	0.865	0.45	0.415	9.17736e-06	0.000367543
ENSMUST00000026043.11	Slk	chr19	+	88.2	47642257	chr19:47641947-47645246	37.12	12.58	0.75	34.48	13.44	0.72	16.67	32.78	0.34	16.3	37.42	0.3	0.735	0.32	0.415	4.88273e-05	0.00144088
ENSMUST00000110329.7	Azin1	chr15	-	555.8	38489834	chr15:38488238-38490472	80.56	38.28	0.68	78.97	29.86	0.73	49.26	119.18	0.29	48.99	129.14	0.28	0.705	0.285	0.42	4.59376e-12	9.23346e-10
ENSMUST00000112570.1	Ccnt2	chr1	+	529.8	127804587	chr1:127803392-127805932	66.41	23.1	0.74	67.13	23.42	0.74	30.91	66.13	0.32	31.68	66.83	0.32	0.74	0.32	0.42	7.58662e-09	7.62455e-07
ENSMUST00000031377.8	Scarb2	chr5	-	129.4	92444070	chr5:92441314-92444284	46.34	10.39	0.82	45.14	8.91	0.84	25.6	32.35	0.44	24.49	39.97	0.38	0.83	0.41	0.42	3.37846e-06	0.000157854
ENSMUST00000108153.8	Rngtt	chr4	+	92.8	33500855	chr4:33500238-33502614	26.73	10.04	0.73	22.32	15.84	0.58	12.11	44.71	0.21	14.14	45.05	0.24	0.655	0.225	0.43	3.40417e-05	0.00107931
ENSMUST00000143829.4	Slain2	chr5	+	67.1	72976388	chr5:72975997-72978811	32.79	10.38	0.76	30.69	4.95	0.86	20.35	33.54	0.38	20.69	33.7	0.38	0.81	0.38	0.43	3.80924e-05	0.00117333
ENSMUST00000144843.7	Slain2	chr5	+	67.1	72976388	chr5:72975997-72978829	32.73	10.43	0.76	30.6	5.04	0.86	20.29	33.6	0.38	20.71	33.68	0.38	0.81	0.38	0.43	3.80924e-05	0.00117333
ENSMUST00000208222.1	Sesn3	chr9	+	223.8	14325988	chr9:14325620-14333101	54.28	13.24	0.8	53.83	24.39	0.69	25.62	59.54	0.3	21.97	49.88	0.31	0.745	0.305	0.44	3.94686e-08	3.25937e-06
ENSMUST00000099078.9	Arfgef2	chr2	+	61.2	166895061	chr2:166894612-166898052	21.23	10.98	0.66	23.09	13.22	0.64	14.06	48.48	0.22	14.88	58.72	0.2	0.65	0.21	0.44	2.28592e-05	0.000790647
ENSMUST00000029445.12	Nras	chr3	+	602.4	103064606	chr3:103064234-103067914	88.5	36.02	0.71	85.93	38.57	0.69	48.39	137.28	0.26	46.43	139.5	0.25	0.7	0.255	0.445	7.7605e-15	2.66686e-12
ENSMUST00000185633.6	Xrn1	chr9	+	106.2	96052714	chr9:96052513-96057803	34.63	0	1	35.15	0	1	23.79	20.61	0.54	23.42	17.43	0.57	1	0.555	0.445	1.41504e-06	7.38942e-05
ENSMUST00000031556.13	Tmem106b	chr6	+	101.8	13084829	chr6:13084188-13089269	31.5	9.17	0.77	28.29	12.31	0.7	18.18	44	0.29	16.66	43.86	0.28	0.735	0.285	0.45	1.05655e-05	0.000413801
ENSMUST00000179802.1	Cmtm4	chr8	-	299.7	104354898	chr8:104348191-104355291	71.17	2.63	0.96	69.66	0	1	40.36	31.3	0.56	37.3	42.71	0.47	0.98	0.515	0.465	1.55674e-12	3.76909e-10
ENSMUST00000051186.8	Prkaa1	chr15	+	74.2	5178889	chr15:5178688-5181899	25.75	8.08	0.76	23.75	7.34	0.76	15.37	35.34	0.3	15.09	40.99	0.27	0.76	0.285	0.475	1.51243e-05	0.000557507
ENSMUST00000020023.8	Reep3	chr10	-	88.3	67013585	chr10:67009189-67013786	32.36	8.42	0.79	32.16	0	1	17.24	18.9	0.48	15.43	27.66	0.36	0.895	0.42	0.475	2.61442e-05	0.000867646
ENSMUST00000021345.13	Gtf2a1	chr12	-	119.4	91559557	chr12:91555262-91559851	33.36	10.92	0.75	32.69	3.97	0.89	26.8	49.27	0.35	25.91	64.95	0.29	0.82	0.32	0.5	9.15362e-08	6.52343e-06
ENSMUST00000034878.11	Tmem30a	chr9	-	607.2	79770875	chr9:79768943-79771479	105.13	8.36	0.93	104.01	5.16	0.95	67.46	78.67	0.46	67.72	102.97	0.4	0.94	0.43	0.51	3.24285e-20	2.87884e-17
ENSMUST00000018990.7	Pank3	chr11	+	652.8	35785742	chr11:35785408-35791285	80.19	0	1	73	0	1	101.84	110.15	0.48	103.94	106.28	0.49	1	0.485	0.515	1.19461e-19	9.78935e-17
ENSMUST00000024888.14	Pja2	chr17	-	70.9	64283208	chr17:64281006-64283538	31.89	1.75	0.95	30.83	0	1	20.57	24.41	0.46	20.57	25.18	0.45	0.975	0.455	0.52	9.18534e-08	6.52343e-06
ENSMUST00000034843.8	Ireb2	chr9	+	448.4	54909979	chr9:54909631-54912530	114.01	4.58	0.96	110.01	4.85	0.96	62.52	93.17	0.4	59.05	81.57	0.42	0.96	0.41	0.55	3.18812e-24	4.24538e-21
ENSMUST00000023507.12	Gsk3b	chr16	+	201.1	38240784	chr16:38240502-38246084	45.81	4.95	0.9	46.2	0	1	23.01	33.29	0.41	21.89	34.13	0.39	0.95	0.4	0.55	7.80646e-10	1.01417e-07
ENSMUST00000179343.2	Purb	chr11	-	632.1	6473498	chr11:6467599-6475917	66.71	10.35	0.87	59.6	10.07	0.86	43.68	117.76	0.27	39.55	115.37	0.26	0.865	0.265	0.6	3.23588e-18	2.02776e-15
ENSMUST00000046972.13	Rbm27	chr18	+	298.6	42338705	chr18:42338392-42341542	55.67	3.95	0.93	48.38	0	1	40.67	71.85	0.36	40.05	85.89	0.32	0.965	0.34	0.625	2.50113e-17	1.21112e-14

## Sheet: DaPars_KD.SRSF7_vs_Ctrl
Ensembl_gene_ID	Gene_name	Chrom	Strand	fit_value	Predicted_Proximal_APA	Loci	Ctrl_1_long_exp	Ctrl_1_short_exp	Ctrl_1_PDUI	Ctrl_2_long_exp	Ctrl_2_short_exp	Ctrl_2_PDUI	KD.SRSF7_1_long_exp	KD.SRSF7_1_short_exp	KD.SRSF7_1_PDUI	KD.SRSF7_2_long_exp	KD.SRSF7_2_short_exp	KD.SRSF7_2_PDUI	Group_Ctrl_Mean_PDUI	Group_KD.SRSF7_Mean_PDUI	PDUI_Group_diff	P-value	Adjusted_P-value
ENSMUST00000195995.4	Ubap2l	chr3	-	92.2	90006388	chr3:90006220-90006617	46.18	32.31	0.59	42.9	36.51	0.54	58.69	10.6	0.85	72.13	2.84	0.96	0.565	0.905	-0.34	8.90375e-07	0.000340823
ENSMUST00000194875.5	Ip6k2	chr9	+	75.5	108797489	chr9:108797284-108797692	34.19	14.67	0.7	35.06	14.3	0.71	55.81	0	1	57.98	0	1	0.705	1	-0.295	6.06575e-06	0.00154792
ENSMUST00000164296.7	Brd3	chr2	-	171.7	27448010	chr2:27447843-27448369	62.9	22.48	0.74	52.71	41.82	0.56	84.72	8.15	0.91	87.97	2.6	0.97	0.65	0.94	-0.29	2.5676e-07	0.000114665
ENSMUST00000180077.6	Cebpzos	chr17	+	221.4	78920218	chr17:78920017-78920306	22	18.36	0.55	28.65	9.82	0.74	29.98	4.4	0.87	56.11	0	1	0.645	0.935	-0.29	0.000472812	0.034949
ENSMUST00000032109.4	Ino80b	chr6	-	331.9	83122163	chr6:83121828-83122364	60.79	32.82	0.65	65.21	20.01	0.77	75.83	1.82	0.98	83.39	0	1	0.71	0.99	-0.28	9.10768e-09	6.50774e-06
ENSMUST00000058488.8	Tmed3	chr9	-	158.6	89699427	chr9:89699206-89699979	41.3	11.59	0.78	36.68	16.97	0.68	53.49	0	1	47.07	1.63	0.97	0.73	0.985	-0.255	4.55244e-05	0.00642014
ENSMUST00000002112.14	Trappc6a	chr7	+	219.5	19516047	chr7:19515846-19516145	34.05	16.94	0.67	55.13	12.18	0.82	45.04	0	1	45.06	0	1	0.745	1	-0.255	0.000211363	0.0205944
ENSMUST00000010038.9	Snap47	chr11	-	249.5	59407384	chr11:59407134-59407810	50.01	60.25	0.45	72.24	36.51	0.66	73.54	21.99	0.77	70.33	14.86	0.83	0.555	0.8	-0.245	0.000467593	0.0348032
ENSMUST00000070801.10	Alg13	chrX	+	118.8	144324217	chrX:144324016-144325197	33.06	7.48	0.82	26.77	16.7	0.62	39.95	3.12	0.93	43.83	0	1	0.72	0.965	-0.245	0.000708722	0.0460368
ENSMUST00000163421.7	Axin1	chr17	+	172.7	26195167	chr17:26194935-26195294	49.42	52.58	0.48	52.71	57.32	0.48	71.79	43.86	0.62	79.93	18.85	0.81	0.48	0.715	-0.235	0.00123393	0.0690953
ENSMUST00000140374.1	Gm20499	chr5	-	199.5	114809130	chr5:114809036-114809331	28.47	18.74	0.6	38.62	2.46	0.94	55.02	0	1	53.37	0	1	0.77	1	-0.23	0.000152454	0.0159747
ENSMUST00000222651.1	Ranbp9	chr13	-	66.7	43403419	chr13:43403264-43403689	38.01	12.02	0.76	40.08	16.9	0.7	46.85	4.65	0.91	53.64	0.04	1	0.73	0.955	-0.225	0.00198442	0.0916766
ENSMUST00000198948.4	Mllt11	chr3	-	119.7	95220229	chr3:95220039-95220463	35.25	14.09	0.71	37.6	6.53	0.85	38.06	0	1	36.46	0	1	0.78	1	-0.22	0.00181911	0.0866951
ENSMUST00000204899.1	Gm43980	chr6	+	190	49255839	chr6:49254851-49256462	49.56	15.71	0.76	45.83	15.14	0.75	40	3.01	0.93	40.65	0	1	0.755	0.965	-0.21	0.00214895	0.0968655
ENSMUST00000222244.1	Mis18bp1	chr12	-	88	65149249	chr12:65149034-65149550	40.06	19.54	0.67	57.36	4.11	0.93	59.83	0	1	58.6	0	1	0.8	1	-0.2	0.000584997	0.0407143
ENSMUST00000025350.9	Dcp2	chr18	+	188.6	44417767	chr18:44417566-44424969	43.66	18.57	0.7	41.03	6.88	0.86	37.55	0	1	39.04	1.43	0.96	0.78	0.98	-0.2	0.00113193	0.0652257
ENSMUST00000162429.7	Pttg1ip	chr10	+	251.7	77597229	chr10:77597028-77597335	117.42	8.24	0.93	88.86	41.24	0.68	136.49	0	1	114.72	0	1	0.805	1	-0.195	3.63035e-08	1.94551e-05
ENSMUST00000021001.9	Rab10	chr12	-	312.2	3249501	chr12:3247428-3249739	74.37	65.06	0.53	76.35	64.94	0.54	89.03	34.86	0.72	90	32.93	0.73	0.535	0.725	-0.19	0.00137773	0.0727879
ENSMUST00000097773.3	Klhl21	chr4	+	142.5	152015672	chr4:152015335-152017680	40.66	12.91	0.76	47.54	8.23	0.85	43.96	0	1	42.75	0.47	0.99	0.805	0.995	-0.19	0.00205527	0.0937378
ENSMUST00000165599.8	Cyfip2	chr11	-	212	46196154	chr11:46193850-46196467	53.01	14.75	0.78	53.48	32.14	0.62	62.85	5.97	0.91	66.56	9.55	0.87	0.7	0.89	-0.19	0.00222124	0.0983769
ENSMUST00000108210.8	Ttc14	chr3	+	191.7	33809577	chr3:33808686-33809944	53.37	13.02	0.8	47.64	10.17	0.82	43.74	0	1	46.78	0	1	0.81	1	-0.19	0.0022405	0.0984167
ENSMUST00000101249.8	Hnrnpab	chr11	-	1.77382e+06	51601689	chr11:51601328-51601890	748.41	175.07	0.81	736.26	158.86	0.82	756.78	0	1	733.52	0	1	0.815	1	-0.185	3.67598e-47	1.3133e-43
ENSMUST00000019302.9	Tmem160	chr7	+	3063.2	16455362	chr7:16455161-16455490	139.27	59.43	0.7	162.93	58.39	0.74	204.74	12.27	0.94	180.68	26.02	0.87	0.72	0.905	-0.185	5.9856e-07	0.000246745
ENSMUST00000112507.3	Fam98a	chr17	-	431.9	75538385	chr17:75537086-75538861	62.41	20.89	0.75	62.04	16.5	0.79	61.98	5.16	0.92	67.67	0.86	0.99	0.77	0.955	-0.185	0.00182498	0.0866951
ENSMUST00000082243.6	Spire1	chr18	-	227	67489970	chr18:67488213-67491549	53.34	11.02	0.83	52.46	17.62	0.75	55.57	2.13	0.96	56.07	1.24	0.98	0.79	0.97	-0.18	0.00147098	0.0740188
ENSMUST00000060232.7	Rab2a	chr4	+	1396.5	8606609	chr4:8606408-8607778	125.57	49.87	0.72	129.29	56.45	0.7	162.69	17.07	0.91	168.53	26.75	0.86	0.71	0.885	-0.175	1.50984e-05	0.00311201
ENSMUST00000050476.10	Slc35a4	chr18	+	429.8	36682075	chr18:36681874-36683853	53.56	16.26	0.77	59.54	10.45	0.85	62.48	1.8	0.97	60.49	0.68	0.99	0.81	0.98	-0.17	0.00128823	0.0703846
ENSMUST00000154864.3	Phf6	chrX	+	150.4	52954287	chrX:52953906-52955965	51.94	12.49	0.81	46.41	9.07	0.84	50.91	0.73	0.99	54.43	0.04	1	0.825	0.995	-0.17	0.00152594	0.0760698
ENSMUST00000033952.7	Sfrp1	chr8	+	1007.7	23446469	chr8:23446166-23449632	87.88	32.52	0.73	92.37	12.13	0.88	95.5	5.33	0.95	108.45	1.07	0.99	0.805	0.97	-0.165	8.31185e-05	0.00991702
ENSMUST00000105613.9	Nadk	chr4	+	337.9	155589546	chr4:155589328-155591001	84.35	18.69	0.82	81.15	33.99	0.7	91.69	6.99	0.93	88.8	7.39	0.92	0.76	0.925	-0.165	0.00108531	0.0630765
ENSMUST00000085435.6	Csnk1g2	chr10	+	2528.1	80640225	chr10:80640022-80640337	263.71	88.71	0.75	236.4	74.48	0.76	326.14	16.74	0.95	307.46	43.47	0.88	0.755	0.915	-0.16	2.39077e-08	1.42357e-05
ENSMUST00000110049.7	Eif4enif1	chr11	+	275.1	3244337	chr11:3243851-3244588	98.07	49.59	0.66	104.85	43.4	0.71	115.66	27.06	0.81	129.53	18	0.88	0.685	0.845	-0.16	0.00140359	0.0727879
ENSMUST00000018909.3	Fxr2	chr11	+	2425.9	69653056	chr11:69652604-69653297	130.29	145.68	0.47	140.67	148.81	0.49	186.25	126.92	0.59	195.85	95	0.67	0.48	0.63	-0.15	0.000171305	0.0173212
ENSMUST00000029002.8	Stmn2	chr3	+	3144.1	8560467	chr3:8560266-8561606	119.43	148.24	0.45	115.88	164.82	0.41	168.76	118.46	0.59	165.33	123.77	0.57	0.43	0.58	-0.15	0.000385674	0.0301727
ENSMUST00000114246.3	Fzd7	chr1	+	588.4	59482625	chr1:59482424-59486955	96.69	19.59	0.83	94.71	13.45	0.88	77.97	0	1	84.49	0	1	0.855	1	-0.145	0.000106077	0.0118221
ENSMUST00000186213.6	Tuba4a	chr1	-	330.3	75215966	chr1:75215606-75216593	82.12	22.32	0.79	89.74	16.46	0.84	92.57	9.27	0.91	91.94	0	1	0.815	0.955	-0.14	0.00173168	0.0843644
ENSMUST00000085254.6	Rdh11	chr12	-	4453.5	79175855	chr12:79175551-79176250	296.9	63.54	0.82	263.45	102.64	0.72	255.57	37.81	0.87	282.5	18.3	0.94	0.77	0.905	-0.135	3.44087e-06	0.00102442
ENSMUST00000179804.7	Cldn12	chr5	-	514.6	5507704	chr5:5505015-5508454	79.21	23.66	0.77	80.87	7.88	0.91	82.11	3.96	0.95	89.98	0	1	0.84	0.975	-0.135	0.000363607	0.0291796
ENSMUST00000047689.10	Fignl1	chr11	-	714.7	11801114	chr11:11800288-11803063	96.55	30.84	0.76	119.58	3.03	0.98	118.25	0	1	121.67	0	1	0.87	1	-0.13	1.90507e-05	0.00357679
ENSMUST00000032264.8	Gabarapl1	chr6	+	2930.4	129541913	chr6:129541102-129542346	147.24	43.28	0.77	160.13	30.76	0.84	168.05	12.35	0.93	171.36	13.52	0.93	0.805	0.93	-0.125	0.00033872	0.0279262
ENSMUST00000084949.2	Impad1	chr4	-	2319.6	4764021	chr4:4762484-4767972	131.78	41.11	0.76	143.69	19.48	0.88	141.13	8.54	0.94	153.38	8.55	0.95	0.82	0.945	-0.125	0.000426198	0.0324146
ENSMUST00000026760.2	Tmem47	chrX	+	1659.4	81094901	chrX:81094452-81097872	225.19	68.86	0.77	220.64	74.6	0.75	201.27	29.44	0.87	210.65	26.37	0.89	0.76	0.88	-0.12	0.000278302	0.0247708
ENSMUST00000105409.7	Col18a1	chr10	-	2291.3	77053206	chr10:77053016-77053407	213.87	56.15	0.79	212.94	95.27	0.69	249.11	24.78	0.91	244.1	55.49	0.81	0.74	0.86	-0.12	0.000367516	0.0291796
ENSMUST00000108249.8	Prkci	chr3	+	2537.8	31050504	chr3:31050190-31052959	141.19	21.55	0.87	137.07	21.27	0.87	145.02	5.06	0.97	154.17	0	1	0.87	0.985	-0.115	4.25201e-05	0.00624289
ENSMUST00000067476.8	Spcs3	chr8	-	1036.2	54523194	chr8:54520433-54523395	121.93	18.29	0.87	118.81	13.51	0.9	122.33	0	1	126.56	0	1	0.885	1	-0.115	4.83654e-05	0.0066459
ENSMUST00000032322.14	Lrp6	chr6	-	980.8	134450247	chr6:134446476-134451080	105.44	15.11	0.87	102.08	11.39	0.9	92.96	0	1	99.82	0	1	0.885	1	-0.115	0.000306363	0.0260603
ENSMUST00000065976.11	Rps6ka6	chrX	-	1051.8	111389697	chrX:111388192-111389911	167.16	50.43	0.77	167.08	29.41	0.85	155.14	11.17	0.93	158.43	14.02	0.92	0.81	0.925	-0.115	0.000839533	0.051862
ENSMUST00000169744.7	Adipor2	chr6	-	6250.6	119355495	chr6:119353765-119355928	256.63	38.98	0.87	251.94	35.41	0.88	281.49	8.62	0.97	293.11	1.44	1	0.875	0.985	-0.11	9.35044e-08	4.3573e-05
ENSMUST00000137724.7	Clcn6	chr4	-	1637.5	148005373	chr4:148004259-148006861	133.68	24.87	0.84	133.92	18.49	0.88	153.93	5.81	0.96	154.82	2.59	0.98	0.86	0.97	-0.11	0.00027591	0.0247708
ENSMUST00000109399.8	Tnpo1	chr13	-	3794.4	98843628	chr13:98839019-98844620	201.33	47.39	0.81	183.96	30.65	0.86	192.45	13.36	0.94	198.05	11.36	0.95	0.835	0.945	-0.11	0.000292711	0.0255063
ENSMUST00000071402.6	Elovl6	chr3	+	9512.5	129633928	chr3:129633060-129638495	294.3	60.44	0.83	285.39	47.07	0.86	276.69	15.42	0.95	299.27	15.15	0.95	0.845	0.95	-0.105	9.88504e-06	0.00239554
ENSMUST00000032179.13	Nup210	chr6	-	2039.8	91013732	chr6:91013068-91014496	141.53	26.93	0.84	157.02	13.84	0.92	181.81	5.23	0.97	197.18	0	1	0.88	0.985	-0.105	1.17275e-05	0.00261866
ENSMUST00000030551.10	Alpl	chr4	-	360.9	137742462	chr4:137741733-137742702	112.94	21.46	0.84	118.78	6.19	0.95	142.08	0	1	136.83	0.11	1	0.895	1	-0.105	5.06144e-05	0.0068669
ENSMUST00000030404.4	Ppie	chr4	-	1327	123127245	chr4:123127115-123127446	98.4	18.09	0.84	114.27	9.98	0.92	122.42	3.92	0.97	134.88	0	1	0.88	0.985	-0.105	0.000243097	0.0226567
ENSMUST00000050328.14	Eif2s3x	chrX	-	3499.4	94190554	chrX:94188707-94190922	321.14	58.49	0.85	315.53	62.74	0.83	347.6	22.17	0.94	340.38	19.81	0.94	0.84	0.94	-0.1	4.91719e-06	0.00138691
ENSMUST00000020630.7	Hspa4	chr11	-	4510.5	53261609	chr11:53259814-53261815	161.21	474.79	0.25	167.5	491.98	0.25	237.89	437.56	0.35	244.39	452.68	0.35	0.25	0.35	-0.1	0.000106992	0.0118221
ENSMUST00000148042.2	Zmynd19	chr2	+	2256.5	24959143	chr2:24958918-24959266	224.24	77.44	0.74	239.42	50.59	0.83	264.69	32.58	0.89	267.16	36.79	0.88	0.785	0.885	-0.1	0.000855115	0.0523722
ENSMUST00000013559.2	Igf2bp1	chr11	-	4855.4	95963206	chr11:95957163-95963592	223.06	64.15	0.78	217.75	48.98	0.82	215.34	18.86	0.92	219.69	30.67	0.88	0.8	0.9	-0.1	0.00142615	0.0727879
ENSMUST00000036288.10	R3hdm1	chr1	+	871.7	128236624	chr1:128236397-128237736	105.9	17.47	0.86	105.74	8.94	0.92	110.74	0	1	111.02	2.75	0.98	0.89	0.99	-0.1	0.00143842	0.073066
ENSMUST00000060945.11	Aff4	chr11	+	1610.2	53415589	chr11:53415388-53421830	123.38	18.62	0.87	115.21	7.43	0.94	120.06	0	1	116.23	0	1	0.905	1	-0.095	0.000224822	0.0215146
ENSMUST00000112529.7	Sms	chrX	-	8087	157445686	chrX:157443855-157446176	190.86	479.07	0.28	193.9	521.07	0.27	233.51	398.26	0.37	247.76	415.11	0.37	0.275	0.37	-0.095	0.000281959	0.0247708
ENSMUST00000099224.9	Csnk2a1	chr2	+	8041	152279196	chr2:152278969-152281852	233.91	52.27	0.82	222.85	55.06	0.8	250.81	30.32	0.89	253.68	22.44	0.92	0.81	0.905	-0.095	0.00149503	0.0748771
ENSMUST00000071169.8	Rcc2	chr4	+	32506.7	140721368	chr4:140721100-140723220	550.56	618.27	0.47	543.37	642.69	0.46	734.36	608.4	0.55	695.47	555.73	0.56	0.465	0.555	-0.09	1.93557e-05	0.00357679
ENSMUST00000107909.7	Msi2	chr11	-	3074.5	88344459	chr11:88339382-88344660	123.46	3.54	0.97	116.87	18.52	0.86	114	0	1	117.24	0	1	0.915	1	-0.085	0.000974254	0.0576909
ENSMUST00000022197.14	Scamp1	chr13	-	717.5	94203962	chr13:94201310-94204163	110.79	7.89	0.93	112.59	12.37	0.9	116.23	0.23	1	122.5	0	1	0.915	1	-0.085	0.00161207	0.0796231
ENSMUST00000032272.12	Adipor2	chr6	-	6287	119355497	chr6:119353150-119355928	269.39	26.4	0.91	268.56	18.78	0.93	303.01	0	1	311.62	0	1	0.92	1	-0.08	8.25278e-08	4.0206e-05
ENSMUST00000032888.9	Arl6ip1	chr7	-	4543.7	118120209	chr7:118118891-118120410	475.3	94.15	0.83	497.03	80.7	0.86	498.73	26.52	0.95	506.62	53.25	0.9	0.845	0.925	-0.08	2.71565e-05	0.00462005
ENSMUST00000037099.8	Clic4	chr4	-	4061.1	135216157	chr4:135213969-135217265	253.11	43.04	0.85	254.06	13.47	0.95	292.49	7.32	0.98	284.12	6.52	0.98	0.9	0.98	-0.08	5.69344e-05	0.00726455
ENSMUST00000098862.8	Atp6v0c	chr17	-	45714.4	24164281	chr17:24164153-24164608	999.45	72.92	0.93	1027.94	96.67	0.91	1224.67	17.2	0.99	1289.73	0	1	0.92	0.995	-0.075	1.85752e-20	3.98179e-17
ENSMUST00000084771.2	Ptges3	chr10	+	52186.9	128076539	chr10:128076067-128076978	541.07	251.22	0.68	585.34	192.87	0.75	633.47	154.63	0.8	610.41	176.41	0.78	0.715	0.79	-0.075	0.000841948	0.051862
ENSMUST00000039144.6	Clstn1	chr4	+	19351.2	149647752	chr4:149647373-149647899	386.86	23.13	0.94	359.42	32.63	0.92	485.53	0	1	518.89	0	1	0.93	1	-0.07	1.76166e-10	1.45242e-07
ENSMUST00000031810.14	Cep41	chr6	-	3123.1	30655628	chr6:30653457-30655850	233.88	29.98	0.89	230.29	15.36	0.94	259.83	7.42	0.97	249.83	0	1	0.915	0.985	-0.07	5.58092e-05	0.00726455
ENSMUST00000052529.3	Ppp1r15b	chr1	+	1204.2	133137582	chr1:133136663-133139783	153.89	16.45	0.9	156.01	6.86	0.96	166.86	0	1	171.98	0.45	1	0.93	1	-0.07	0.000359296	0.0291737
ENSMUST00000021062.11	Ddx5	chr11	-	28141.9	106781771	chr11:106780355-106782256	325.76	853.02	0.28	336.28	848.83	0.28	420.9	792.43	0.35	426.19	794.04	0.35	0.28	0.35	-0.07	0.000367536	0.0291796
ENSMUST00000218934.1	Snx6	chr12	-	448.7	54746828	chr12:54746650-54747059	117.74	15	0.89	107.74	3.4	0.97	128.82	0	1	147.21	0	1	0.93	1	-0.07	0.00089962	0.0544753
ENSMUST00000041683.8	Usp22	chr11	-	1950.7	61154312	chr11:61151785-61154513	190.22	12.86	0.94	181.6	14.11	0.93	193.45	0	1	179.63	0.82	1	0.935	1	-0.065	0.000214125	0.0206756
ENSMUST00000130916.7	Becn1	chr11	-	314.1	101288780	chr11:101288701-101288981	149.78	0	1	150.38	23.12	0.87	174.35	0	1	169.97	0	1	0.935	1	-0.065	0.000281189	0.0247708
ENSMUST00000172233.7	Becn1	chr11	-	314.1	101288780	chr11:101288701-101288981	149.78	0	1	150.38	23.12	0.87	174.35	0	1	169.97	0	1	0.935	1	-0.065	0.000281189	0.0247708
ENSMUST00000051674.2	Lin28a	chr4	-	69205.4	134005683	chr4:134003330-134006321	806.43	210.11	0.79	801.63	202.42	0.8	815.19	114.86	0.88	800.87	156.92	0.84	0.795	0.86	-0.065	0.000426428	0.0324146
ENSMUST00000112871.7	Cxcl12	chr6	+	1475.2	117179397	chr6:117178583-117181366	196.95	15.17	0.93	196.34	14.96	0.93	170.17	0	1	156.31	2.24	0.99	0.93	0.995	-0.065	0.00142541	0.0727879
ENSMUST00000026221.5	Scd2	chr19	+	198003	44303543	chr19:44303001-44306864	1750.79	241.23	0.88	1745.61	172.18	0.91	1733.33	78.76	0.96	1773.96	99.98	0.95	0.895	0.955	-0.06	3.63383e-11	3.24562e-08
ENSMUST00000033824.7	Lamp1	chr8	+	4766.8	13174711	chr8:13174419-13175162	550.54	38.23	0.94	562.04	69.62	0.89	622.24	28.66	0.96	660.21	8.52	0.99	0.915	0.975	-0.06	3.85955e-06	0.00111802
ENSMUST00000059524.6	Gm4737	chr16	-	96739.7	46154549	chr16:46152985-46155077	807.73	195.11	0.81	801.09	206.1	0.8	847.31	132.01	0.87	833.63	131.93	0.86	0.805	0.865	-0.06	0.000142749	0.0151484
ENSMUST00000032476.10	Slc2a3	chr6	-	139944	122728462	chr6:122727809-122730140	1441.12	174.44	0.89	1690.95	65.37	0.96	1441.09	55.79	0.96	1460.97	0	1	0.925	0.98	-0.055	4.33835e-13	5.1665e-10
ENSMUST00000032508.10	Fkbp4	chr6	-	128097	128430679	chr6:128430103-128430880	951.65	333.73	0.74	1012.63	438.28	0.7	1162.57	324.24	0.78	1190.71	346.63	0.77	0.72	0.775	-0.055	0.000209838	0.0205944
ENSMUST00000017530.3	Traf4	chr11	-	2836.5	78160215	chr11:78159400-78160548	207.84	22.2	0.9	211.3	4.75	0.98	231.1	2.88	0.99	226.46	0	1	0.94	0.995	-0.055	0.000708276	0.0460368
ENSMUST00000102814.4	Rps6	chr4	-	1.55393e+06	86854754	chr4:86854660-86854955	3296.73	967.65	0.77	4322.01	388.6	0.92	3816.46	853.52	0.82	3557.49	1217.2	0.75	0.845	0.785	0.06	4.311e-17	6.60075e-14
ENSMUST00000020238.13	Hsp90b1	chr10	-	144553	86690927	chr10:86690840-86691128	768.52	365.88	0.68	1010.06	304.61	0.77	833.44	385.67	0.68	859.32	487.81	0.64	0.725	0.66	0.065	0.000326133	0.0273085
ENSMUST00000054252.4	Mrpl10	chr11	+	1271.1	97048406	chr11:97048205-97048518	230.43	0	1	223.68	7.6	0.97	224.24	32.74	0.87	218.61	7.06	0.97	0.985	0.92	0.065	0.000691104	0.0457238
ENSMUST00000172165.7	2020-09-02	chr1	+	1465.7	93507914	chr1:93507713-93509733	142.44	0	1	148.94	0	1	147.74	22.57	0.87	157.98	1.75	0.99	1	0.93	0.07	0.000499381	0.0364107
ENSMUST00000171737.2	Odc1	chr12	+	229827	17550933	chr12:17550607-17551084	667.59	271.89	0.71	702.38	249.86	0.74	662.65	337.69	0.66	630.97	332.81	0.65	0.725	0.655	0.07	0.00187664	0.0882185
ENSMUST00000173739.7	Apoe	chr7	-	13918.9	19696540	chr7:19696272-19697103	497.85	137.5	0.78	576.81	105.65	0.85	533.88	215.21	0.71	596.94	179.51	0.77	0.815	0.74	0.075	0.000886431	0.0539816
ENSMUST00000079866.10	Srsf1	chr11	+	18640.5	88050153	chr11:88049043-88051490	437.73	90.98	0.83	419.6	78.71	0.84	376.99	146.91	0.72	387.83	129.09	0.75	0.835	0.735	0.1	7.89474e-05	0.00961544
ENSMUST00000167140.7	Mpst	chr15	+	2619.1	78413713	chr15:78413379-78414002	164.67	0	1	172.18	0.02	1	175.95	24.72	0.88	173.93	17.95	0.91	1	0.895	0.105	1.316e-06	0.000474331
ENSMUST00000193673.5	Mrpl30	chr1	+	994.5	37898278	chr1:37898061-37898364	99.26	0.54	0.99	117.63	0	1	84.56	22.94	0.79	98.57	1.6	0.98	0.995	0.885	0.11	0.000129354	0.0140062
ENSMUST00000102727.2	Anxa6	chr11	-	1158.6	54979320	chr11:54979108-54979521	131.59	21.44	0.86	144.85	10.27	0.93	134.4	43.1	0.76	139.39	40.16	0.78	0.895	0.77	0.125	0.00121071	0.0682969
ENSMUST00000105361.9	Dazap1	chr10	+	2754	80287787	chr10:80287536-80287893	329.64	0	1	334.36	3.31	0.99	329.51	59.99	0.85	326.36	44.92	0.88	0.995	0.865	0.13	4.44007e-14	5.94859e-11
ENSMUST00000034432.6	Cfdp1	chr8	-	9437.7	111768586	chr8:111768491-111768787	298.37	53.18	0.85	363.3	18.36	0.95	284.26	93.84	0.75	298.36	77.2	0.79	0.9	0.77	0.13	1.37192e-06	0.000474331
ENSMUST00000052590.7	Erp29	chr5	-	1217.9	121445097	chr5:121444756-121445572	227.15	6.84	0.97	233.25	27.59	0.89	212.54	72.85	0.74	254.15	41.03	0.86	0.93	0.8	0.13	2.38145e-05	0.00411684
ENSMUST00000163812.8	Prc1	chr7	+	262.1	80315315	chr7:80315114-80315590	97.78	6.57	0.94	104.92	0	1	84.53	19.41	0.81	86.21	14.11	0.86	0.97	0.835	0.135	0.00142216	0.0727879
ENSMUST00000173824.7	Prc1	chr7	+	262.1	80315315	chr7:80315114-80315590	97.78	6.57	0.94	104.92	0	1	84.53	19.41	0.81	86.21	14.11	0.86	0.97	0.835	0.135	0.00142216	0.0727879
ENSMUST00000174172.7	Prc1	chr7	+	262.1	80315315	chr7:80315114-80315590	97.78	6.57	0.94	104.92	0	1	84.53	19.41	0.81	86.21	14.11	0.86	0.97	0.835	0.135	0.00142216	0.0727879
ENSMUST00000105907.8	Tmem222	chr4	-	654.9	133266359	chr4:133266045-133266921	107.56	3.9	0.97	106.51	12.03	0.9	99.74	37.45	0.73	122.57	20.18	0.86	0.935	0.795	0.14	0.00158004	0.0784022
ENSMUST00000177437.7	Foxp1	chr6	-	130	98929779	chr6:98929466-98930234	78.14	0	1	71.79	1.86	0.97	59.51	17.35	0.77	72.56	7.69	0.9	0.985	0.835	0.15	0.000321473	0.0271303
ENSMUST00000111054.1	Ephb4	chr5	+	477.5	137373757	chr5:137373512-137374532	77.22	4.31	0.95	87.97	5.45	0.94	80.3	13.25	0.86	81.83	30.58	0.73	0.945	0.795	0.15	0.00116261	0.0659306
ENSMUST00000017354.12	Med24	chr11	-	409.2	98704815	chr11:98704591-98705016	121.08	36.63	0.77	132.54	31.06	0.81	106.24	68.47	0.61	105.98	54.69	0.66	0.79	0.635	0.155	0.00215374	0.0968655
ENSMUST00000192704.5	Dcaf8	chr1	+	598.9	172195211	chr1:172194556-172195466	98.66	4.37	0.96	96.45	11.69	0.89	84.25	22.67	0.79	77.55	27.67	0.74	0.925	0.765	0.16	0.00205016	0.0937378
ENSMUST00000019118.7	Sart3	chr5	-	688.9	113742750	chr5:113742446-113743303	138.84	0	1	147.61	0	1	134.85	24.88	0.84	134.07	26.96	0.83	1	0.835	0.165	4.3328e-08	2.21138e-05
ENSMUST00000037941.9	Cd81	chr7	+	2989.5	143067681	chr7:143067312-143067934	175.11	56.9	0.75	208.43	55.47	0.79	161.55	114.97	0.58	187.26	109.53	0.63	0.77	0.605	0.165	5.45181e-05	0.00721389
ENSMUST00000111836.3	Smg7	chr1	-	257.1	152839184	chr1:152838870-152839385	75.05	0	1	77.98	0	1	57.26	11.71	0.83	54.43	12.35	0.82	1	0.825	0.175	6.31363e-05	0.0077781
ENSMUST00000165134.1	Sec23a	chr12	-	513.3	58959811	chr12:58959704-58960086	72.14	0	1	67.69	2.69	0.96	45.83	10.14	0.82	56.14	15.6	0.78	0.98	0.8	0.18	0.000642529	0.0433121
ENSMUST00000117786.7	Csnk1e	chr15	-	473.1	79418229	chr15:79417856-79419187	105.59	0	1	98.27	0.71	0.99	84.8	17.07	0.83	77.55	20.24	0.79	0.995	0.81	0.185	1.3509e-06	0.000474331
ENSMUST00000108876.8	Ythdf1	chr2	-	632.9	180905459	chr2:180905370-180905668	125.32	1.01	0.99	107.58	4	0.96	100.58	26.63	0.79	106.21	30.39	0.78	0.975	0.785	0.19	7.05964e-07	0.000280241
ENSMUST00000034543.4	Rpusd4	chr9	+	216.7	35275621	chr9:35275064-35275965	51.34	0	1	56.36	0	1	50.63	14.79	0.77	44.1	8.38	0.84	1	0.805	0.195	0.000642203	0.0433121
ENSMUST00000167943.7	Nup107	chr10	-	1807.2	117750766	chr10:117750624-117750967	87.87	30.63	0.74	77.62	31.07	0.71	57.52	61.5	0.48	71.25	51.16	0.58	0.725	0.53	0.195	0.00183614	0.0866951
ENSMUST00000111402.8	Ncor2	chr5	-	523.9	125018103	chr5:125017153-125018348	71.18	0.24	1	71.05	2.22	0.97	86.78	27.8	0.76	84.51	19.61	0.81	0.985	0.785	0.2	3.59508e-05	0.00535167
ENSMUST00000109722.8	Ccm2	chr11	+	243.4	6596539	chr11:6596081-6596734	48.78	11.48	0.81	71.51	0	1	35.86	26.28	0.58	50.37	10.32	0.83	0.905	0.705	0.2	0.0022359	0.0984167
ENSMUST00000103029.9	Rhbdf2	chr11	-	88.5	116599232	chr11:116598165-116599438	37.06	0	1	39.57	1.26	0.97	43.68	18.46	0.7	44.75	7.41	0.86	0.985	0.78	0.205	0.00131606	0.0705279
ENSMUST00000055256.13	Ncor2	chr5	-	211.4	125018090	chr5:125017835-125018348	62.55	8.96	0.87	60.95	12.81	0.83	72.62	40.6	0.64	67.25	36.32	0.65	0.85	0.645	0.205	0.00178873	0.0862066
ENSMUST00000108617.9	Neurl4	chr11	+	227.3	69913397	chr11:69913127-69913515	104.73	7.06	0.94	79.39	27.21	0.74	86.31	40.46	0.68	65.15	47.97	0.58	0.84	0.63	0.21	0.000302043	0.0260603
ENSMUST00000113373.1	Uba6	chr5	-	214.3	86112587	chr5:86112342-86112788	58.71	0	1	50.93	5.5	0.9	37.87	13.03	0.74	43.62	16.05	0.73	0.95	0.735	0.215	0.00092005	0.0550899
ENSMUST00000108222.8	Mms22l	chr4	+	403.3	24602775	chr4:24602574-24602950	50.51	10.15	0.83	67.99	0.05	1	50.8	29.98	0.63	52.03	16.38	0.76	0.915	0.695	0.22	0.000652386	0.0434303
ENSMUST00000029846.4	Cyr61	chr3	-	619.7	145647254	chr3:145646976-145647968	75.33	7.17	0.91	90.3	1.04	0.99	69.4	32.13	0.68	69.38	20.46	0.77	0.95	0.725	0.225	3.55099e-05	0.00535167
ENSMUST00000142351.8	Vegfa	chr17	-	1406.5	46018678	chr17:46018543-46018879	122.39	18.28	0.87	140.98	18.34	0.88	118.96	52.82	0.69	104.36	69.11	0.6	0.875	0.645	0.23	1.87488e-06	0.000627968
ENSMUST00000163545.7	Rbm26	chr14	-	52.2	105115085	chr14:105114965-105115286	43.33	0	1	36.28	0.33	0.99	25.44	10.77	0.7	32.23	7.16	0.82	0.995	0.76	0.235	0.00179362	0.0862066
ENSMUST00000111292.7	Phf21a	chr2	+	257	92360690	chr2:92360169-92360893	60.52	4.21	0.93	60.2	0	1	47.27	10.28	0.82	32.34	19.21	0.63	0.965	0.725	0.24	0.00034857	0.0285189
ENSMUST00000101085.8	Mapk7	chr11	-	98.9	61489069	chr11:61488900-61489270	47.34	5.16	0.9	53.21	0	1	42.83	19.89	0.68	45.99	17.13	0.73	0.95	0.705	0.245	0.000374348	0.0295019
ENSMUST00000199794.1	Gm43079	chr3	+	88.3	36091175	chr3:36090922-36091446	49.11	0	1	48.9	7.57	0.87	42.01	19.69	0.68	36.86	15.56	0.7	0.935	0.69	0.245	0.00107263	0.0630765
ENSMUST00000098032.10	Fam57b	chr7	+	68.7	126829468	chr7:126829212-126830219	33.59	0	1	34.47	1.53	0.96	36.57	14.61	0.71	36.01	12.05	0.75	0.98	0.73	0.25	0.000548995	0.0389619
ENSMUST00000221892.1	Timm9	chr12	-	144.1	71123401	chr12:71123221-71123602	65.34	17.84	0.79	63.98	2.86	0.96	62.73	30.14	0.68	53.76	43.28	0.55	0.875	0.615	0.26	0.000425623	0.0324146
ENSMUST00000122232.7	Furin	chr7	-	161.4	80389854	chr7:80389194-80391296	37.94	1.2	0.97	40.49	0.19	1	34.88	16.43	0.68	35.8	11.72	0.75	0.985	0.715	0.27	0.000169206	0.017272
ENSMUST00000059270.9	Heatr1	chr13	+	847	12438790	chr13:12438589-12438893	69.1	0.31	1	88.28	0	1	56.05	37.35	0.6	68.74	13.81	0.83	1	0.715	0.285	1.7281e-08	1.08951e-05
ENSMUST00000117468.7	Cep97	chr16	-	76.1	55905650	chr16:55904978-55905869	30.65	0	1	33.51	0	1	26.44	11.97	0.69	30.82	11.36	0.73	1	0.71	0.29	0.000704959	0.0460368
ENSMUST00000118500.7	Cep97	chr16	-	75.4	55905649	chr16:55904951-55905869	30.38	0	1	33.21	0	1	25.97	12.44	0.68	30.74	11.4	0.73	1	0.705	0.295	0.000813704	0.0510017
ENSMUST00000218686.1	Trappc6b	chr12	-	108.8	59043457	chr12:59043333-59043676	67.31	18.23	0.79	69.74	15.21	0.82	44.36	60.17	0.42	57.04	41.01	0.58	0.805	0.5	0.305	1.35113e-05	0.00283949
ENSMUST00000115365.2	Tmem243	chr5	+	102.8	9118655	chr5:9118454-9118801	41.55	4.56	0.9	47.4	2.94	0.94	25.32	22.43	0.53	26.78	20.92	0.56	0.92	0.545	0.375	3.01197e-05	0.00496651
ENSMUST00000198935.1	Tmem243	chr5	+	102.8	9118655	chr5:9118454-9118801	41.55	4.56	0.9	47.4	2.94	0.94	25.32	22.43	0.53	26.78	20.92	0.56	0.92	0.545	0.375	3.01197e-05	0.00496651
