# Supplementary material for: SRSF3 and SRSF7 modulate 3′UTR length through suppression or activation of proximal polyadenylation sites and regulation of CFIm levels
Source: Genome Biol. 2021 Mar 11;22:82. doi: 10.1186/s13059-021-02298-y (PMC7948361; doi:10.1186/s13059-021-02298-y)
Supplement: Supplementary file 3 — Additional file 3. [file 13059_2021_2298_MOESM3_ESM.xlsx]

## Sheet: Sheet1
Table S2: Genes with significant changes in 3'UTR length upon KD of Srsf3 and Srsf7 quantified with MISO. Information on 273 SRSF3 targets and 89 SRSF7 targets with differences in tandem 3'UTR usage > 5% and Bayes factor (BF) > 5.

## Sheet: KD.Srsf3_TandemUTR
MISO_Event_name	Sample1_posterior_mean	Sample1_ci_low	Sample1_ci_high	Sample2_posterior_mean	Sample2_ci_low	Sample2_ci_high	Diff	Bayes_factor	Chrom	Strand	Ensembl_gene_id	Gene_name	Description
chr1:127289818:127290570:-@chr1:127289486:127289817:-	0.45	0.42	0.48	0.38	0.36	0.41	0.07	9.03	chr1	-	ENSMUSG00000026341	Actr3	ARP3 actin-related protein 3 [Source:MGI Symbol;Acc:MGI:1921367]
chr1:13556297:13556402:-@chr1:13554859:13556296:-	0.87	0.72	0.99	0.55	0.47	0.64	0.32	45.8	chr1	-	ENSMUSG00000025935	Tram1	translocating chain-associating membrane protein 1 [Source:MGI Symbol;Acc:MGI:1919515]
chr1:140382600:140383575:-@chr1:140380687:140382599:-	0.96	0.92	0.99	0.71	0.65	0.78	0.25	1000000000000	chr1	-	ENSMUSG00000026393	Nek7	NIMA (never in mitosis gene a)-related expressed kinase 7 [Source:MGI Symbol;Acc:MGI:1890645]
chr1:141390327:141390466:+@chr1:141390467:141390665:+	0.65	0.53	0.79	0.4	0.34	0.48	0.25	46.29	chr1	+	ENSMUSG00000033952	Aspm	abnormal spindle microtubule assembly [Source:MGI Symbol;Acc:MGI:1334448]
chr1:160175851:160176327:-@chr1:160175400:160175850:-	0.6	0.46	0.76	0.37	0.28	0.46	0.23	5.57	chr1	-	ENSMUSG00000004031	Brinp2	bone morphogenic protein/retinoic acid inducible neural-specific 2 [Source:MGI Symbol;Acc:MGI:2443333]
chr1:162133292:162133696:-@chr1:162133054:162133291:-	0.47	0.44	0.5	0.4	0.37	0.42	0.07	8.82	chr1	-	ENSMUSG00000014226	Cacybp	calcyclin binding protein [Source:MGI Symbol;Acc:MGI:1270839]
chr1:166367389:166368405:-@chr1:166367241:166367388:-	0.74	0.69	0.79	0.63	0.59	0.67	0.11	18.62	chr1	-	ENSMUSG00000026576	Atp1b1	ATPase, Na+/K+ transporting, beta 1 polypeptide [Source:MGI Symbol;Acc:MGI:88108]
chr1:167145713:167145869:-@chr1:167145052:167145712:-	0.91	0.79	0.99	0.66	0.57	0.78	0.25	18.03	chr1	-	ENSMUSG00000040843	Tiprl	TIP41, TOR signalling pathway regulator-like (S. cerevisiae) [Source:MGI Symbol;Acc:MGI:1915087]
chr1:167523367:167523782:-@chr1:167522375:167523366:-	0.92	0.88	0.97	0.77	0.73	0.81	0.15	572834	chr1	-	ENSMUSG00000026566	Mpzl1	myelin protein zero-like 1 [Source:MGI Symbol;Acc:MGI:1915731]
chr1:179693662:179694374:-@chr1:179693305:179693661:-	0.65	0.6	0.71	0.54	0.49	0.58	0.11	18.86	chr1	-	ENSMUSG00000015961	Adss	adenylosuccinate synthetase, non muscle [Source:MGI Symbol;Acc:MGI:87948]
chr1:184061586:184061936:+@chr1:184061937:184062519:+	0.29	0.26	0.31	0.18	0.16	0.2	0.11	1000000000000	chr1	+	ENSMUSG00000026511	Srp9	signal recognition particle 9 [Source:MGI Symbol;Acc:MGI:1350930]
chr1:184206526:184206876:-@chr1:184206093:184206525:-	0.67	0.64	0.7	0.58	0.56	0.61	0.09	87879.9	chr1	-	ENSMUSG00000038633	Degs1	delta(4)-desaturase, sphingolipid 1 [Source:MGI Symbol;Acc:MGI:1097711]
chr1:193733634:193733984:+@chr1:193733985:193737067:+	0.81	0.66	0.97	0.3	0.26	0.36	0.51	1000000000000	chr1	+	ENSMUSG00000037434	Slc30a1	solute carrier family 30 (zinc transporter), member 1 [Source:MGI Symbol;Acc:MGI:1345281]
chr1:24819581:24819877:+@chr1:24819878:24821879:+	0.2	0.17	0.23	0.1	0.08	0.11	0.1	1000000000000	chr1	+	ENSMUSG00000073725	Lmbrd1	LMBR1 domain containing 1 [Source:MGI Symbol;Acc:MGI:1915671]
chr1:36582075:36584060:+@chr1:36584061:36585081:+	0.12	0.11	0.14	0.17	0.15	0.2	-0.05	10.39	chr1	+	ENSMUSG00000001138	Cnnm3	cyclin M3 [Source:MGI Symbol;Acc:MGI:2151055]
chr1:36595982:36596234:-@chr1:36595014:36595981:-	0.52	0.4	0.65	0.32	0.25	0.4	0.2	8.19	chr1	-	ENSMUSG00000079610	Ankrd39	ankyrin repeat domain 39 [Source:MGI Symbol;Acc:MGI:1914816]
chr1:44059038:44059187:+@chr1:44059188:44059845:+	0.69	0.57	0.83	0.48	0.41	0.56	0.21	13.64	chr1	+	ENSMUSG00000041763	Tpp2	tripeptidyl peptidase II [Source:MGI Symbol;Acc:MGI:102724]
chr1:58461910:58462325:+@chr1:58462326:58463393:+	0.86	0.82	0.91	0.69	0.66	0.72	0.17	1000000000000	chr1	+	ENSMUSG00000051223	Bzw1	basic leucine zipper and W2 domains 1 [Source:MGI Symbol;Acc:MGI:1914132]
chr1:74442158:74443568:+@chr1:74443569:74443852:+	0.5	0.43	0.56	0.8	0.72	0.91	-0.3	1000000000000	chr1	+	ENSMUSG00000026176	Ctdsp1	CTD (carboxy-terminal domain, RNA polymerase II, polypeptide A) small phosphatase 1 [Source:MGI Symbol;Acc:MGI:2654470]
chr1:88247069:88247193:-@chr1:88246225:88247068:-	0.07	0.07	0.07	0.05	0.05	0.06	0.02	1000000000000	chr1	-	ENSMUSG00000026234	Ncl	nucleolin [Source:MGI Symbol;Acc:MGI:97286]
chr1:90596770:90597659:-@chr1:90594798:90596769:-	0.56	0.53	0.58	0.41	0.39	0.43	0.15	1000000000000	chr1	-	ENSMUSG00000049866	Arl4c	ADP-ribosylation factor-like 4C [Source:MGI Symbol;Acc:MGI:2445172]
chr1:91785469:91786573:+@chr1:91786574:91791855:+	0.66	0.61	0.71	0.24	0.22	0.26	0.42	1000000000000	chr1	+	ENSMUSG00000055013	Agap1	ArfGAP with GTPase domain, ankyrin repeat and PH domain 1 [Source:MGI Symbol;Acc:MGI:2653690]
chr1:95261643:95261842:+@chr1:95261843:95264192:+	0.26	0.23	0.3	0.16	0.15	0.18	0.1	8.50338e+06	chr1	+	ENSMUSG00000026275	Ppp1r7	protein phosphatase 1, regulatory subunit 7 [Source:MGI Symbol;Acc:MGI:1913635]
chr1:95304337:95304748:-@chr1:95302515:95304336:-	0.72	0.69	0.76	0.6	0.57	0.64	0.12	2.27057e+06	chr1	-	ENSMUSG00000034088	Hdlbp	high density lipoprotein (HDL) binding protein [Source:MGI Symbol;Acc:MGI:99256]
chr10:110933131:110933938:+@chr10:110933939:110935206:+	0.44	0.44	0.45	0.39	0.38	0.4	0.05	1000000000000	chr10	+	ENSMUSG00000058799	Nap1l1	nucleosome assembly protein 1-like 1 [Source:MGI Symbol;Acc:MGI:1855693]
chr10:116343828:116344090:-@chr10:116342835:116343827:-	0.11	0.09	0.13	0.05	0.04	0.06	0.06	1000000000000	chr10	-	ENSMUSG00000064181	Rab3ip	RAB3A interacting protein [Source:MGI Symbol;Acc:MGI:105933]
chr10:122550298:122550559:-@chr10:122549783:122550297:-	0.36	0.3	0.42	0.14	0.12	0.16	0.22	1000000000000	chr10	-	ENSMUSG00000020124	Usp15	ubiquitin specific peptidase 15 [Source:MGI Symbol;Acc:MGI:101857]
chr10:20059863:20060070:+@chr10:20060071:20062307:+	0.77	0.69	0.89	0.37	0.33	0.42	0.4	1000000000000	chr10	+	ENSMUSG00000037608	Bclaf1	BCL2-associated transcription factor 1 [Source:MGI Symbol;Acc:MGI:1917580]
chr10:22425178:22425620:-@chr10:22423686:22425177:-	0.62	0.57	0.68	0.2	0.18	0.22	0.42	1000000000000	chr10	-	ENSMUSG00000071359	Tbpl1	TATA box binding protein-like 1 [Source:MGI Symbol;Acc:MGI:1339946]
chr10:23907526:23908090:+@chr10:23908091:23908767:+	0.47	0.43	0.52	0.27	0.24	0.3	0.2	1000000000000	chr10	+	ENSMUSG00000019998	Stx7	syntaxin 7 [Source:MGI Symbol;Acc:MGI:1858210]
chr10:40199609:40201907:+@chr10:40201908:40203624:+	0.92	0.83	0.98	0.59	0.52	0.66	0.33	1000000000000	chr10	+	ENSMUSG00000038481	Cdk19	cyclin-dependent kinase 19 [Source:MGI Symbol;Acc:MGI:1925584]
chr10:43302571:43303284:+@chr10:43303285:43304071:+	0.88	0.84	0.91	0.79	0.75	0.83	0.09	10.99	chr10	+	ENSMUSG00000047139	Cd24a	CD24a antigen [Source:MGI Symbol;Acc:MGI:88323]
chr10:44082858:44083445:+@chr10:44083446:44084102:+	0.68	0.59	0.77	0.4	0.35	0.46	0.28	1000000000000	chr10	+	ENSMUSG00000038160	Atg5	autophagy related 5 [Source:MGI Symbol;Acc:MGI:1277186]
chr10:62044861:62045096:-@chr10:62042999:62044860:-	0.61	0.58	0.64	0.4	0.38	0.42	0.21	1000000000000	chr10	-	ENSMUSG00000020075	Ddx21	DEAD (Asp-Glu-Ala-Asp) box polypeptide 21 [Source:MGI Symbol;Acc:MGI:1860494]
chr10:70021623:70021993:-@chr10:70021282:70021622:-	0.84	0.64	0.99	0.4	0.28	0.58	0.44	34.39	chr10	-	ENSMUSG00000037747	Phyhipl	phytanoyl-CoA hydroxylase interacting protein-like [Source:MGI Symbol;Acc:MGI:1918161]
chr11:100182675:100182848:+@chr11:100182849:100183409:+	0.36	0.35	0.38	0.28	0.27	0.29	0.08	1000000000000	chr11	+	ENSMUSG00000035530	Eif1	eukaryotic translation initiation factor 1 [Source:MGI Symbol;Acc:MGI:105125]
chr11:106019353:106019986:-@chr11:106017576:106019352:-	0.07	0.07	0.08	0.09	0.08	0.09	-0.02	77.68	chr11	-	ENSMUSG00000040699	Limd2	LIM domain containing 2 [Source:MGI Symbol;Acc:MGI:1915053]
chr11:106642858:106643162:-@chr11:106641667:106642857:-	0.46	0.44	0.48	0.26	0.25	0.27	0.2	1000000000000	chr11	-	ENSMUSG00000020719	Ddx5	DEAD (Asp-Glu-Ala-Asp) box polypeptide 5 [Source:MGI Symbol;Acc:MGI:105037]
chr11:115359343:115359463:-@chr11:115358665:115359342:-	0.63	0.58	0.7	0.43	0.4	0.46	0.2	2.39191e+10	chr11	-	ENSMUSG00000020737	Jpt1	Jupiter microtubule associated homolog 1 [Source:MGI Symbol;Acc:MGI:1096361]
chr11:115468353:115468656:+@chr11:115468657:115468938:+	0.23	0.2	0.26	0.15	0.14	0.17	0.08	39.12	chr11	+	ENSMUSG00000046756	Mrps7	mitchondrial ribosomal protein S7 [Source:MGI Symbol;Acc:MGI:1354367]
chr11:115506736:115507081:-@chr11:115505357:115506735:-	0.76	0.7	0.81	0.47	0.44	0.5	0.29	1000000000000	chr11	-	ENSMUSG00000059923	Grb2	growth factor receptor bound protein 2 [Source:MGI Symbol;Acc:MGI:95805]
chr11:16978567:16978898:+@chr11:16978899:16979375:+	0.87	0.72	1	0.47	0.36	0.6	0.4	879.9	chr11	+	ENSMUSG00000044629	Cnrip1	cannabinoid receptor interacting protein 1 [Source:MGI Symbol;Acc:MGI:1917505]
chr11:17166698:17167237:+@chr11:17167238:17168686:+	0.05	0.04	0.05	0.02	0.02	0.03	0.03	4.33082e+11	chr11	+	ENSMUSG00000000581	C1d	C1D nuclear receptor co-repressor [Source:MGI Symbol;Acc:MGI:1927354]
chr11:20124848:20125460:+@chr11:20125461:20126859:+	0.44	0.43	0.46	0.24	0.23	0.25	0.2	1000000000000	chr11	+	ENSMUSG00000020149	Rab1a	RAB1A, member RAS oncogene family [Source:MGI Symbol;Acc:MGI:97842]
chr11:23631359:23632538:+@chr11:23632539:23632876:+	0.79	0.7	0.87	0.52	0.45	0.6	0.27	2.11848e+09	chr11	+	ENSMUSG00000020280	Pus10	pseudouridylate synthase 10 [Source:MGI Symbol;Acc:MGI:1921717]
chr11:31260048:31260142:-@chr11:31259440:31260047:-	0.48	0.42	0.54	0.34	0.29	0.4	0.14	19.12	chr11	-	ENSMUSG00000020303	Stc2	stanniocalcin 2 [Source:MGI Symbol;Acc:MGI:1316731]
chr11:51789413:51789771:+@chr11:51789772:51790834:+	0.6	0.56	0.64	0.48	0.46	0.51	0.12	3.26222e+07	chr11	+	ENSMUSG00000020392	Cdkn2aipnl	CDKN2A interacting protein N-terminal like [Source:MGI Symbol;Acc:MGI:1261797]
chr11:51935476:51936116:+@chr11:51936117:51936241:+	0.45	0.42	0.49	0.35	0.32	0.37	0.1	40273.2	chr11	+	ENSMUSG00000020349	Ppp2ca	protein phosphatase 2 (formerly 2A), catalytic subunit, alpha isoform [Source:MGI Symbol;Acc:MGI:1321159]
chr11:57931090:57931349:+@chr11:57931350:57932096:+	0.49	0.46	0.53	0.3	0.28	0.32	0.19	1000000000000	chr11	+	ENSMUSG00000020515	Cnot8	CCR4-NOT transcription complex, subunit 8 [Source:MGI Symbol;Acc:MGI:1916375]
chr11:6170715:6171652:-@chr11:6170374:6170714:-	0.23	0.2	0.25	0.15	0.13	0.16	0.08	9.58729e+09	chr11	-	ENSMUSG00000004394	Tmed4	transmembrane p24 trafficking protein 4 [Source:MGI Symbol;Acc:MGI:1915070]
chr11:62127645:62128752:+@chr11:62128753:62129928:+	0.98	0.92	1	0.73	0.65	0.81	0.25	1.65493e+09	chr11	+	ENSMUSG00000042298	Ttc19	tetratricopeptide repeat domain 19 [Source:MGI Symbol;Acc:MGI:1920045]
chr11:7069718:7074310:+@chr11:7074311:7078509:+	0.03	0.03	0.03	0.09	0.08	0.09	-0.06	1000000000000	chr11	+	ENSMUSG00000020431	Adcy1	adenylate cyclase 1 [Source:MGI Symbol;Acc:MGI:99677]
chr11:70823426:70823821:-@chr11:70820942:70823425:-	0.23	0.22	0.25	0.08	0.07	0.08	0.15	1000000000000	chr11	-	ENSMUSG00000018442	Derl2	Der1-like domain family, member 2 [Source:MGI Symbol;Acc:MGI:2151483]
chr11:75578174:75579081:+@chr11:75579082:75579341:+	0.1	0.1	0.11	0.08	0.08	0.09	0.02	2.44788e+11	chr11	+	ENSMUSG00000020849	Ywhae	tyrosine 3-monooxygenase/tryptophan 5-monooxygenase activation protein, epsilon polypeptide [Source:MGI Symbol;Acc:MGI:894689]
chr11:76227624:76228074:+@chr11:76228075:76229177:+	0.14	0.13	0.16	0.19	0.17	0.21	-0.05	16.72	chr11	+	ENSMUSG00000020843	Timm22	translocase of inner mitochondrial membrane 22 [Source:MGI Symbol;Acc:MGI:1929742]
chr11:76543198:76543609:-@chr11:76540104:76543197:-	0.92	0.83	0.99	0.52	0.48	0.58	0.4	1000000000000	chr11	-	ENSMUSG00000010392	Gosr1	golgi SNAP receptor complex member 1 [Source:MGI Symbol;Acc:MGI:1858260]
chr11:77523237:77524384:+@chr11:77524385:77531468:+	0.53	0.51	0.55	0.36	0.34	0.37	0.17	1000000000000	chr11	+	ENSMUSG00000037857	Nufip2	nuclear fragile X mental retardation protein interacting protein 2 [Source:MGI Symbol;Acc:MGI:1915814]
chr11:82619074:82619508:-@chr11:82617324:82619073:-	0.96	0.88	1	0.73	0.64	0.83	0.23	20.71	chr11	-	ENSMUSG00000020696	Rffl	ring finger and FYVE like domain containing protein [Source:MGI Symbol;Acc:MGI:1914588]
chr11:85159695:85159810:+@chr11:85159811:85160568:+	0.4	0.3	0.54	0.21	0.16	0.28	0.19	12.74	chr11	+	ENSMUSG00000020525	Ppm1d	protein phosphatase 1D magnesium-dependent, delta isoform [Source:MGI Symbol;Acc:MGI:1858214]
chr11:87427755:87428680:+@chr11:87428681:87429798:+	0.78	0.7	0.86	0.45	0.42	0.49	0.33	1000000000000	chr11	+	ENSMUSG00000018401	Mtmr4	myotubularin related protein 4 [Source:MGI Symbol;Acc:MGI:2180699]
chr11:87794763:87794933:-@chr11:87793032:87794762:-	0.53	0.49	0.57	0.39	0.37	0.41	0.14	1000000000000	chr11	-	ENSMUSG00000020483	Dynll2	dynein light chain LC8-type 2 [Source:MGI Symbol;Acc:MGI:1915347]
chr11:87863108:87865151:+@chr11:87865152:87867258:+	0.14	0.14	0.15	0.08	0.07	0.08	0.06	1000000000000	chr11	+	ENSMUSG00000018379	Srsf1	serine/arginine-rich splicing factor 1 [Source:MGI Symbol;Acc:MGI:98283]
chr11:95541220:95541348:+@chr11:95541349:95542087:+	0.13	0.12	0.14	0.08	0.07	0.08	0.05	1000000000000	chr11	+	ENSMUSG00000038845	Phb	prohibitin [Source:MGI Symbol;Acc:MGI:97572]
chr11:97022848:97023993:-@chr11:97021027:97022847:-	0.3	0.29	0.3	0.21	0.2	0.21	0.09	1000000000000	chr11	-	ENSMUSG00000001440	Kpnb1	karyopherin (importin) beta 1 [Source:MGI Symbol;Acc:MGI:107532]
chr11:98782519:98783206:+@chr11:98783207:98785256:+	0.13	0.12	0.14	0.05	0.05	0.06	0.08	1000000000000	chr11	+	ENSMUSG00000017499	Cdc6	cell division cycle 6 [Source:MGI Symbol;Acc:MGI:1345150]
chr12:100024791:100025048:+@chr12:100025049:100025967:+	0.54	0.49	0.59	0.39	0.36	0.43	0.15	477.01	chr12	+	ENSMUSG00000021012	Zc3h14	zinc finger CCCH type containing 14 [Source:MGI Symbol;Acc:MGI:1919824]
chr12:102278251:102278877:-@chr12:102277728:102278250:-	0.58	0.54	0.63	0.39	0.36	0.43	0.19	1000000000000	chr12	-	ENSMUSG00000041846	Ppp4r3a	protein phosphatase 4 regulatory subunit 3A [Source:MGI Symbol;Acc:MGI:1915984]
chr12:107313248:107313409:+@chr12:107313410:107313607:+	0.46	0.39	0.54	0.3	0.26	0.35	0.16	25.48	chr12	+	ENSMUSG00000021115	Vrk1	vaccinia related kinase 1 [Source:MGI Symbol;Acc:MGI:1261847]
chr12:112893826:112894026:+@chr12:112894027:112894434:+	0.59	0.52	0.67	0.42	0.37	0.48	0.17	33.45	chr12	+	ENSMUSG00000007411	Mark3	MAP/microtubule affinity regulating kinase 3 [Source:MGI Symbol;Acc:MGI:1341865]
chr12:11324690:11325053:+@chr12:11325054:11326591:+	0.34	0.31	0.38	0.15	0.13	0.17	0.19	1000000000000	chr12	+	ENSMUSG00000020608	Smc6	structural maintenance of chromosomes 6 [Source:MGI Symbol;Acc:MGI:1914491]
chr12:28024666:28026084:-@chr12:28020078:28024665:-	0.72	0.69	0.75	0.58	0.56	0.6	0.14	1000000000000	chr12	-	ENSMUSG00000063632	Sox11	SRY (sex determining region Y)-box 11 [Source:MGI Symbol;Acc:MGI:98359]
chr12:33535398:33535965:+@chr12:33535966:33536473:+	0.37	0.35	0.39	0.22	0.2	0.23	0.15	1000000000000	chr12	+	ENSMUSG00000020572	Nampt	nicotinamide phosphoribosyltransferase [Source:MGI Symbol;Acc:MGI:1929865]
chr12:36742140:36742283:-@chr12:36741147:36742139:-	0.45	0.4	0.51	0.31	0.28	0.34	0.14	1.90965e+10	chr12	-	ENSMUSG00000020577	Tspan13	tetraspanin 13 [Source:MGI Symbol;Acc:MGI:1913359]
chr12:40762406:40762729:-@chr12:40759876:40762405:-	0.17	0.15	0.2	0.11	0.09	0.13	0.06	10675.6	chr12	-	ENSMUSG00000047446	Arl4a	ADP-ribosylation factor-like 4A [Source:MGI Symbol;Acc:MGI:99437]
chr12:45412667:45413276:+@chr12:45413277:45413484:+	0.3	0.23	0.37	0.09	0.06	0.13	0.21	2.30021e+09	chr12	+	ENSMUSG00000036257	Pnpla8	patatin-like phospholipase domain containing 8 [Source:MGI Symbol;Acc:MGI:1914702]
chr12:55961281:55962110:-@chr12:55959803:55961280:-	0.24	0.22	0.27	0.13	0.12	0.15	0.11	1000000000000	chr12	-	ENSMUSG00000062929	Cfl2	cofilin 2, muscle [Source:MGI Symbol;Acc:MGI:101763]
chr12:76553477:76554699:-@chr12:76551868:76553476:-	0.39	0.35	0.42	0.25	0.23	0.27	0.14	1000000000000	chr12	-	ENSMUSG00000021051	Ppp2r5e	protein phosphatase 2, regulatory subunit B', epsilon [Source:MGI Symbol;Acc:MGI:1349473]
chr12:80276536:80277130:-@chr12:80275322:80276535:-	0.51	0.49	0.53	0.45	0.44	0.47	0.06	1144.19	chr12	-	ENSMUSG00000066441	Rdh11	retinol dehydrogenase 11 [Source:MGI Symbol;Acc:MGI:102581]
chr12:86097414:86098074:-@chr12:86095512:86097413:-	0.02	0.01	0.02	0.03	0.02	0.03	-0.01	1000000000000	chr12	-	ENSMUSG00000021242	Npc2	NPC intracellular cholesterol transporter 2 [Source:MGI Symbol;Acc:MGI:1915213]
chr12:88449769:88450136:-@chr12:88447809:88449768:-	0.86	0.76	0.95	0.68	0.6	0.76	0.18	7.17	chr12	-	ENSMUSG00000034126	Pomt2	protein-O-mannosyltransferase 2 [Source:MGI Symbol;Acc:MGI:2444430]
chr13:101549520:101549631:-@chr13:101548696:101549519:-	0.5	0.45	0.56	0.36	0.33	0.4	0.14	159.41	chr13	-	ENSMUSG00000041431	Ccnb1	cyclin B1 [Source:MGI Symbol;Acc:MGI:88302]
chr13:104533271:104533642:-@chr13:104531693:104533270:-	0.71	0.64	0.79	0.45	0.41	0.5	0.26	1000000000000	chr13	-	ENSMUSG00000032621	Srek1	splicing regulatory glutamine/lysine-rich protein 1 [Source:MGI Symbol;Acc:MGI:2145245]
chr13:112216367:112216699:-@chr13:112215886:112216366:-	0.35	0.31	0.4	0.24	0.2	0.27	0.11	1481.29	chr13	-	ENSMUSG00000032745	Gpbp1	GC-rich promoter binding protein 1 [Source:MGI Symbol;Acc:MGI:1920524]
chr13:93154758:93155639:+@chr13:93155640:93159008:+	0.09	0.09	0.1	0.06	0.05	0.06	0.03	1000000000000	chr13	+	ENSMUSG00000021707	Dhfr	dihydrofolate reductase [Source:MGI Symbol;Acc:MGI:94890]
chr13:9685895:9686106:-@chr13:9684080:9685894:-	0.96	0.89	0.99	0.74	0.66	0.83	0.22	83.39	chr13	-	ENSMUSG00000021156	Zmynd11	zinc finger, MYND domain containing 11 [Source:MGI Symbol;Acc:MGI:1913755]
chr13:97419292:97420532:-@chr13:97418915:97419291:-	0.47	0.45	0.49	0.25	0.23	0.26	0.22	1000000000000	chr13	-	ENSMUSG00000021670	Hmgcr	3-hydroxy-3-methylglutaryl-Coenzyme A reductase [Source:MGI Symbol;Acc:MGI:96159]
chr14:21275388:21275699:-@chr14:21274496:21275387:-	0.13	0.11	0.16	0.07	0.06	0.09	0.06	39.74	chr14	-	ENSMUSG00000021814	Anxa7	annexin A7 [Source:MGI Symbol;Acc:MGI:88031]
chr14:31687662:31688119:+@chr14:31688120:31690396:+	0.46	0.41	0.52	0.26	0.23	0.3	0.2	1000000000000	chr14	+	ENSMUSG00000006526	Tmem110	transmembrane protein 110 [Source:MGI Symbol;Acc:MGI:1921500]
chr14:32896056:32896365:-@chr14:32893750:32896055:-	0.05	0.04	0.06	0.03	0.02	0.03	0.02	5.06748e+09	chr14	-	ENSMUSG00000021905	Dph3	diphthamine biosynthesis 3 [Source:MGI Symbol;Acc:MGI:1922658]
chr14:37692025:37692852:-@chr14:37688123:37692024:-	0.95	0.87	0.99	0.64	0.58	0.71	0.31	1000000000000	chr14	-	ENSMUSG00000058690	Ccser2	coiled-coil serine rich 2 [Source:MGI Symbol;Acc:MGI:101859]
chr14:47775300:47775471:-@chr14:47773569:47775299:-	0.29	0.23	0.38	0.13	0.1	0.17	0.16	27810.8	chr14	-	ENSMUSG00000037580	Gch1	GTP cyclohydrolase 1 [Source:MGI Symbol;Acc:MGI:95675]
chr14:47939098:47939292:+@chr14:47939293:47942767:+	0.98	0.92	1	0.75	0.7	0.81	0.23	5.26974e+11	chr14	+	ENSMUSG00000021840	Mapk1ip1l	mitogen-activated protein kinase 1 interacting protein 1-like [Source:MGI Symbol;Acc:MGI:2444022]
chr14:52694472:52694753:-@chr14:52694123:52694471:-	0.29	0.27	0.31	0.23	0.22	0.25	0.06	3.65191e+11	chr14	-	ENSMUSG00000060373	Hnrnpc	heterogeneous nuclear ribonucleoprotein C [Source:MGI Symbol;Acc:MGI:107795]
chr14:55474386:55475528:-@chr14:55472626:55474385:-	0.03	0.02	0.05	0.09	0.06	0.12	-0.06	8.44	chr14	-	ENSMUSG00000057156	Homez	homeodomain leucine zipper-encoding gene [Source:MGI Symbol;Acc:MGI:2678023]
chr14:67605987:67606562:-@chr14:67604077:67605986:-	0.63	0.6	0.65	0.5	0.48	0.53	0.13	1000000000000	chr14	-	ENSMUSG00000022051	Bnip3l	BCL2/adenovirus E1B interacting protein 3-like [Source:MGI Symbol;Acc:MGI:1332659]
chr14:8888158:8888420:+@chr14:8888421:8889278:+	0.62	0.48	0.79	0.18	0.14	0.22	0.44	1000000000000	chr14	+	ENSMUSG00000025277	Abhd6	abhydrolase domain containing 6 [Source:MGI Symbol;Acc:MGI:1913332]
chr15:100219191:100219513:-@chr15:100218331:100219190:-	0.77	0.65	0.91	0.55	0.48	0.63	0.22	10.63	chr15	-	ENSMUSG00000023030	Slc11a2	solute carrier family 11 (proton-coupled divalent metal ion transporters), member 2 [Source:MGI Symbol;Acc:MGI:1345279]
chr15:11913750:11913971:-@chr15:11911089:11913749:-	0.06	0.05	0.06	0.03	0.03	0.03	0.03	1000000000000	chr15	-	ENSMUSG00000022205	Sub1	SUB1 homolog (S. cerevisiae) [Source:MGI Symbol;Acc:MGI:104811]
chr15:36701457:36702471:-@chr15:36700523:36701456:-	0.55	0.54	0.56	0.45	0.44	0.46	0.1	1000000000000	chr15	-	ENSMUSG00000022285	Ywhaz	tyrosine 3-monooxygenase/tryptophan 5-monooxygenase activation protein, zeta polypeptide [Source:MGI Symbol;Acc:MGI:109484]
chr15:51714083:51714229:+@chr15:51714230:51715518:+	0.23	0.17	0.3	0.1	0.08	0.13	0.13	653.86	chr15	+	ENSMUSG00000022313	Utp23	UTP23 small subunit processome component [Source:MGI Symbol;Acc:MGI:1925831]
chr15:58286487:58288176:+@chr15:58288177:58289294:+	0.8	0.76	0.85	0.63	0.6	0.66	0.17	1000000000000	chr15	+	ENSMUSG00000037119	Fam91a1	family with sequence similarity 91, member A1 [Source:MGI Symbol;Acc:MGI:1277178]
chr15:63762495:63763169:-@chr15:63760647:63762494:-	0.13	0.12	0.14	0.04	0.04	0.05	0.09	1000000000000	chr15	-	ENSMUSG00000022378	Fam49b	family with sequence similarity 49, member B [Source:MGI Symbol;Acc:MGI:1923520]
chr15:6746236:6747410:+@chr15:6747411:6750401:+	0.99	0.95	1	0.71	0.66	0.77	0.28	1000000000000	chr15	+	ENSMUSG00000050310	Rictor	RPTOR independent companion of MTOR, complex 2 [Source:MGI Symbol;Acc:MGI:1926007]
chr15:82034347:82035108:+@chr15:82035109:82035809:+	0.83	0.8	0.85	0.59	0.57	0.61	0.24	1000000000000	chr15	+	ENSMUSG00000022463	Srebf2	sterol regulatory element binding factor 2 [Source:MGI Symbol;Acc:MGI:107585]
chr15:93319599:93319750:+@chr15:93319751:93322344:+	0.92	0.83	1	0.61	0.55	0.67	0.31	1000000000000	chr15	+	ENSMUSG00000036167	Pphln1	periphilin 1 [Source:MGI Symbol;Acc:MGI:1917029]
chr15:96827197:96827419:-@chr15:96825251:96827196:-	0.92	0.86	0.99	0.72	0.68	0.77	0.2	8087.3	chr15	-	ENSMUSG00000022464	Slc38a4	solute carrier family 38, member 4 [Source:MGI Symbol;Acc:MGI:1916604]
chr15:99451704:99451818:-@chr15:99450925:99451703:-	0.85	0.75	0.96	0.62	0.54	0.7	0.23	111.85	chr15	-	ENSMUSG00000023015	Racgap1	Rac GTPase-activating protein 1 [Source:MGI Symbol;Acc:MGI:1349423]
chr16:18254369:18255613:-@chr16:18254039:18254368:-	0.53	0.46	0.6	0.71	0.63	0.81	-0.18	15.06	chr16	-	ENSMUSG00000022718	Dgcr8	DGCR8, microprocessor complex subunit [Source:MGI Symbol;Acc:MGI:2151114]
chr16:20543518:20543979:+@chr16:20543980:20544123:+	0.13	0.11	0.14	0.09	0.07	0.1	0.04	15.91	chr16	+	ENSMUSG00000022841	Ap2m1	adaptor-related protein complex 2, mu 1 subunit [Source:MGI Symbol;Acc:MGI:1298405]
chr16:31094171:31096430:-@chr16:31092498:31094170:-	0.99	0.96	1	0.84	0.79	0.9	0.15	1000000000000	chr16	-	ENSMUSG00000049076	Acap2	ArfGAP with coiled-coil, ankyrin repeat and PH domains 2 [Source:MGI Symbol;Acc:MGI:1925868]
chr16:32905716:32906530:+@chr16:32906531:32908139:+	0.99	0.97	1	0.75	0.71	0.81	0.24	1000000000000	chr16	+	ENSMUSG00000022800	Fyttd1	forty-two-three domain containing 1 [Source:MGI Symbol;Acc:MGI:1917955]
chr16:35106483:35106660:+@chr16:35106661:35109259:+	0.1	0.08	0.13	0.05	0.04	0.06	0.05	6510	chr16	+	ENSMUSG00000035376	Hacd2	3-hydroxyacyl-CoA dehydratase 2 [Source:MGI Symbol;Acc:MGI:1918007]
chr16:38240655:38240865:+@chr16:38240866:38245558:+	0.97	0.92	0.99	0.58	0.5	0.68	0.39	1000000000000	chr16	+	ENSMUSG00000022812	Gsk3b	glycogen synthase kinase 3 beta [Source:MGI Symbol;Acc:MGI:1861437]
chr16:57152849:57153145:+@chr16:57153146:57154645:+	0.61	0.58	0.65	0.37	0.36	0.39	0.24	1000000000000	chr16	+	ENSMUSG00000022752	Tomm70a	translocase of outer mitochondrial membrane 70A [Source:MGI Symbol;Acc:MGI:106295]
chr16:84860848:84861557:+@chr16:84861558:84864024:+	0.87	0.82	0.93	0.63	0.59	0.68	0.24	1000000000000	chr16	+	ENSMUSG00000008976	Gabpa	GA repeat binding protein, alpha [Source:MGI Symbol;Acc:MGI:95610]
chr16:94720069:94720605:-@chr16:94719395:94720068:-	0.82	0.74	0.9	0.63	0.58	0.68	0.19	6205.24	chr16	-	ENSMUSG00000022898	Vps26c	VPS26 endosomal protein sorting factor C [Source:MGI Symbol;Acc:MGI:1206040]
chr17:15081162:15081968:+@chr17:15081969:15082941:+	1	0.99	1	0.64	0.59	0.69	0.36	1000000000000	chr17	+	ENSMUSG00000050088	1600012H06Rik	RIKEN cDNA 1600012H06 gene [Source:MGI Symbol;Acc:MGI:1915162]
chr17:26792119:26792297:+@chr17:26792298:26793876:+	0.6	0.55	0.65	0.49	0.46	0.53	0.11	39.97	chr17	+	ENSMUSG00000001576	Ergic1	endoplasmic reticulum-golgi intermediate compartment (ERGIC) 1 [Source:MGI Symbol;Acc:MGI:1914708]
chr17:30345117:30345354:+@chr17:30345355:30346964:+	0.61	0.54	0.68	0.46	0.42	0.5	0.15	76.19	chr17	+	ENSMUSG00000044477	Zfand3	zinc finger, AN1-type domain 3 [Source:MGI Symbol;Acc:MGI:1096572]
chr17:32441636:32442200:-@chr17:32440616:32441635:-	0.6	0.56	0.65	0.35	0.32	0.38	0.25	1000000000000	chr17	-	ENSMUSG00000024045	Akap8	A kinase (PRKA) anchor protein 8 [Source:MGI Symbol;Acc:MGI:1928488]
chr17:35793331:35793500:-@chr17:35792600:35793330:-	0.34	0.27	0.44	0.18	0.14	0.23	0.16	36.87	chr17	-	ENSMUSG00000038838	Vars2	valyl-tRNA synthetase 2, mitochondrial [Source:MGI Symbol;Acc:MGI:1916165]
chr17:80248405:80249497:-@chr17:80247728:80248404:-	0.12	0.11	0.13	0.07	0.06	0.08	0.05	1000000000000	chr17	-	ENSMUSG00000059811	Atl2	atlastin GTPase 2 [Source:MGI Symbol;Acc:MGI:1929492]
chr17:88049809:88050240:+@chr17:88050241:88050473:+	0.1	0.09	0.11	0.07	0.06	0.08	0.03	68.22	chr17	+	ENSMUSG00000045394	Epcam	epithelial cell adhesion molecule [Source:MGI Symbol;Acc:MGI:106653]
chr18:12313836:12314014:+@chr18:12314015:12315207:+	0.69	0.61	0.78	0.52	0.46	0.59	0.17	5.78	chr18	+	ENSMUSG00000024404	Riok3	RIO kinase 3 [Source:MGI Symbol;Acc:MGI:1914128]
chr18:34478235:34479056:+@chr18:34479057:34479228:+	0.48	0.4	0.56	0.31	0.26	0.37	0.17	13.95	chr18	+	ENSMUSG00000005871	Apc	adenomatosis polyposis coli [Source:MGI Symbol;Acc:MGI:88039]
chr18:35775909:35776201:+@chr18:35776202:35776840:+	0.53	0.5	0.56	0.4	0.38	0.43	0.13	1000000000000	chr18	+	ENSMUSG00000037058	Paip2	polyadenylate-binding protein-interacting protein 2 [Source:MGI Symbol;Acc:MGI:1915119]
chr18:46767788:46768863:+@chr18:46768864:46769865:+	0.36	0.34	0.39	0.26	0.24	0.28	0.1	1000000000000	chr18	+	ENSMUSG00000057561	Eif1a	eukaryotic translation initiation factor 1A [Source:MGI Symbol;Acc:MGI:95298]
chr18:47407090:47408035:-@chr18:47404907:47407089:-	0.34	0.31	0.36	0.26	0.24	0.28	0.08	1.37073e+06	chr18	-	ENSMUSG00000019647	Sema6a	sema domain, transmembrane domain (TM), and cytoplasmic domain, (semaphorin) 6A [Source:MGI Symbol;Acc:MGI:1203727]
chr18:52676673:52678879:-@chr18:52675718:52676672:-	0.38	0.2	0.6	0.87	0.61	0.98	-0.49	32.23	chr18	-	ENSMUSG00000024529	Lox	lysyl oxidase [Source:MGI Symbol;Acc:MGI:96817]
chr18:61874666:61875415:-@chr18:61872076:61874665:-	0.23	0.21	0.25	0.14	0.13	0.15	0.09	1000000000000	chr18	-	ENSMUSG00000024580	Grpel2	GrpE-like 2, mitochondrial [Source:MGI Symbol;Acc:MGI:1334416]
chr18:63823785:63823955:-@chr18:63822337:63823784:-	0.15	0.13	0.17	0.08	0.07	0.09	0.07	1000000000000	chr18	-	ENSMUSG00000024583	Txnl1	thioredoxin-like 1 [Source:MGI Symbol;Acc:MGI:1860078]
chr18:6788653:6789949:+@chr18:6789950:6790181:+	0.35	0.31	0.4	0.25	0.21	0.29	0.1	27.31	chr18	+	ENSMUSG00000073639	Rab18	RAB18, member RAS oncogene family [Source:MGI Symbol;Acc:MGI:102790]
chr18:68481009:68481561:+@chr18:68481562:68483179:+	0.16	0.15	0.18	0.11	0.1	0.12	0.05	1000000000000	chr18	+	ENSMUSG00000009535	Rnmt	RNA (guanine-7-) methyltransferase [Source:MGI Symbol;Acc:MGI:1915147]
chr18:9315941:9316552:-@chr18:9314382:9315940:-	0.91	0.85	0.97	0.64	0.59	0.69	0.27	1000000000000	chr18	-	ENSMUSG00000024286	Ccny	cyclin Y [Source:MGI Symbol;Acc:MGI:1915224]
chr18:9877005:9877307:+@chr18:9877308:9877970:+	0.67	0.61	0.73	0.55	0.5	0.6	0.12	6.45	chr18	+	ENSMUSG00000036103	Colec12	collectin sub-family member 12 [Source:MGI Symbol;Acc:MGI:2152907]
chr18:9995592:9996093:-@chr18:9995429:9995591:-	0.27	0.23	0.31	0.16	0.14	0.19	0.11	11822.9	chr18	-	ENSMUSG00000047879	Usp14	ubiquitin specific peptidase 14 [Source:MGI Symbol;Acc:MGI:1928898]
chr19:17474093:17474963:+@chr19:17474964:17475837:+	0.97	0.91	1	0.83	0.76	0.9	0.14	28.21	chr19	+	ENSMUSG00000024712	Rfk	riboflavin kinase [Source:MGI Symbol;Acc:MGI:1914688]
chr19:21355061:21355150:+@chr19:21355151:21356517:+	0.66	0.5	0.9	0.27	0.21	0.35	0.39	372150	chr19	+	ENSMUSG00000024750	Zfand5	zinc finger, AN1-type domain 5 [Source:MGI Symbol;Acc:MGI:1278334]
chr19:37295996:37296316:+@chr19:37296317:37296628:+	0.43	0.39	0.48	0.29	0.26	0.33	0.14	1.07582e+08	chr19	+	ENSMUSG00000023307	2020-03-05	membrane-associated ring finger (C3HC4) 5 [Source:MGI Symbol;Acc:MGI:1915207]
chr19:3815589:3816303:+@chr19:3816304:3816642:+	0.81	0.68	0.95	0.56	0.43	0.72	0.25	5.08	chr19	+	ENSMUSG00000045098	Kmt5b	lysine methyltransferase 5B [Source:MGI Symbol;Acc:MGI:2444557]
chr19:41288280:41289560:-@chr19:41285330:41288279:-	0.14	0.14	0.15	0.07	0.06	0.07	0.07	1000000000000	chr19	-	ENSMUSG00000025016	Tm9sf3	transmembrane 9 superfamily member 3 [Source:MGI Symbol;Acc:MGI:1914262]
chr19:46158660:46158952:+@chr19:46158953:46160020:+	0.19	0.18	0.21	0.09	0.09	0.1	0.1	1000000000000	chr19	+	ENSMUSG00000015176	Nolc1	nucleolar and coiled-body phosphoprotein 1 [Source:MGI Symbol;Acc:MGI:1918019]
chr19:53454368:53454952:-@chr19:53453886:53454367:-	0.85	0.77	0.93	0.6	0.55	0.65	0.25	1.29055e+09	chr19	-	ENSMUSG00000025024	Smndc1	survival motor neuron domain containing 1 [Source:MGI Symbol;Acc:MGI:1923729]
chr19:5370085:5370248:+@chr19:5370249:5371510:+	0.33	0.28	0.38	0.19	0.16	0.21	0.14	1000000000000	chr19	+	ENSMUSG00000024841	Eif1ad	eukaryotic translation initiation factor 1A domain containing [Source:MGI Symbol;Acc:MGI:1917110]
chr19:54105766:54107354:+@chr19:54107355:54107618:+	0.66	0.57	0.75	0.43	0.36	0.5	0.23	201.28	chr19	+	ENSMUSG00000024976	Shoc2	Shoc2, leucine rich repeat scaffold protein [Source:MGI Symbol;Acc:MGI:1927197]
chr19:7501481:7502318:-@chr19:7500389:7501480:-	0.53	0.52	0.55	0.35	0.34	0.36	0.18	1000000000000	chr19	-	ENSMUSG00000024758	Rtn3	reticulon 3 [Source:MGI Symbol;Acc:MGI:1339970]
chr19:8912300:8912631:-@chr19:8911417:8912299:-	0.07	0.05	0.09	0.14	0.12	0.17	-0.07	99160.8	chr19	-	ENSMUSG00000071658	Gng3	guanine nucleotide binding protein (G protein), gamma 3 [Source:MGI Symbol;Acc:MGI:102704]
chr2:109737558:109737878:+@chr2:109737879:109741119:+	0.88	0.82	0.95	0.5	0.47	0.54	0.38	1000000000000	chr2	+	ENSMUSG00000027162	Lin7c	lin-7 homolog C (C. elegans) [Source:MGI Symbol;Acc:MGI:1330839]
chr2:151543995:151544368:-@chr2:151542477:151543994:-	0.18	0.15	0.2	0.1	0.09	0.11	0.08	1000000000000	chr2	-	ENSMUSG00000032869	Psmf1	proteasome (prosome, macropain) inhibitor subunit 1 [Source:MGI Symbol;Acc:MGI:1346072]
chr2:154519744:154520003:+@chr2:154520004:154520519:+	0.7	0.64	0.77	0.49	0.45	0.54	0.21	21638.3	chr2	+	ENSMUSG00000038467	Chmp4b	charged multivesicular body protein 4B [Source:MGI Symbol;Acc:MGI:1922858]
chr2:163977567:163977950:+@chr2:163977951:163981260:+	0.98	0.94	1	0.81	0.74	0.9	0.17	387.67	chr2	+	ENSMUSG00000018209	Stk4	serine/threonine kinase 4 [Source:MGI Symbol;Acc:MGI:1929004]
chr2:172181897:172182294:-@chr2:172181695:172181896:-	0.61	0.56	0.67	0.49	0.45	0.53	0.12	14.29	chr2	-	ENSMUSG00000027496	Aurka	aurora kinase A [Source:MGI Symbol;Acc:MGI:894678]
chr2:180452716:180453208:+@chr2:180453209:180453431:+	0.79	0.67	0.93	0.49	0.42	0.57	0.3	33124.9	chr2	+	ENSMUSG00000027573	Gid8	GID complex subunit 8 [Source:MGI Symbol;Acc:MGI:1923675]
chr2:22968037:22968836:+@chr2:22968837:22970025:+	0.91	0.82	0.99	0.72	0.66	0.8	0.19	12.19	chr2	+	ENSMUSG00000026781	Acbd5	acyl-Coenzyme A binding domain containing 5 [Source:MGI Symbol;Acc:MGI:1921409]
chr2:31826510:31827359:+@chr2:31827360:31828962:+	0.43	0.39	0.48	0.32	0.29	0.35	0.11	17477.5	chr2	+	ENSMUSG00000001864	Aif1l	allograft inflammatory factor 1-like [Source:MGI Symbol;Acc:MGI:1919598]
chr2:32086170:32088300:+@chr2:32088301:32090057:+	0.66	0.63	0.68	0.52	0.5	0.54	0.14	1000000000000	chr2	+	ENSMUSG00000039262	Prrc2b	proline-rich coiled-coil 2B [Source:MGI Symbol;Acc:MGI:1923304]
chr2:34479068:34479433:+@chr2:34479434:34480469:+	0.58	0.51	0.67	0.34	0.3	0.38	0.24	1000000000000	chr2	+	ENSMUSG00000038696	Mapkap1	mitogen-activated protein kinase associated protein 1 [Source:MGI Symbol;Acc:MGI:2444554]
chr2:35037033:35037788:-@chr2:35035733:35037032:-	0.84	0.79	0.9	0.49	0.46	0.53	0.35	1000000000000	chr2	-	ENSMUSG00000026878	Rab14	RAB14, member RAS oncogene family [Source:MGI Symbol;Acc:MGI:1915615]
chr2:38870640:38871110:+@chr2:38871111:38871396:+	0.14	0.11	0.16	0.08	0.07	0.1	0.06	64.86	chr2	+	ENSMUSG00000026755	Arpc5l	actin related protein 2/3 complex, subunit 5-like [Source:MGI Symbol;Acc:MGI:1921442]
chr2:4545118:4545490:-@chr2:4543231:4545117:-	0.97	0.93	1	0.75	0.68	0.83	0.22	2.61912e+09	chr2	-	ENSMUSG00000039449	Prpf18	pre-mRNA processing factor 18 [Source:MGI Symbol;Acc:MGI:1914479]
chr2:52257248:52257902:-@chr2:52253471:52257247:-	0.71	0.65	0.78	0.43	0.39	0.46	0.28	1000000000000	chr2	-	ENSMUSG00000036093	Arl5a	ADP-ribosylation factor-like 5A [Source:MGI Symbol;Acc:MGI:1922673]
chr2:72774703:72776121:-@chr2:72774485:72774702:-	0.21	0.16	0.26	0.1	0.07	0.14	0.11	111.26	chr2	-	ENSMUSG00000027109	Sp3	trans-acting transcription factor 3 [Source:MGI Symbol;Acc:MGI:1277166]
chr2:78760212:78760740:+@chr2:78760741:78760880:+	0.27	0.21	0.33	0.13	0.1	0.17	0.14	102.65	chr2	+	ENSMUSG00000027011	Ube2e3	ubiquitin-conjugating enzyme E2E 3 [Source:MGI Symbol;Acc:MGI:107412]
chr2:90619808:90620632:+@chr2:90620633:90621178:+	0.24	0.21	0.27	0.12	0.1	0.13	0.12	1000000000000	chr2	+	ENSMUSG00000008200	Fnbp4	formin binding protein 4 [Source:MGI Symbol;Acc:MGI:1860513]
chr3:102805732:102806137:+@chr3:102806138:102807404:+	0.58	0.52	0.65	0.43	0.39	0.47	0.15	83.8	chr3	+	ENSMUSG00000027854	Sike1	suppressor of IKBKE 1 [Source:MGI Symbol;Acc:MGI:1913891]
chr3:103606678:103606889:-@chr3:103604528:103606677:-	0.51	0.38	0.67	0.28	0.21	0.37	0.23	12.61	chr3	-	ENSMUSG00000027845	Dclre1b	DNA cross-link repair 1B [Source:MGI Symbol;Acc:MGI:2156057]
chr3:105770240:105771107:+@chr3:105771108:105772291:+	0.33	0.31	0.35	0.22	0.21	0.23	0.11	1000000000000	chr3	+	ENSMUSG00000000561	Wdr77	WD repeat domain 77 [Source:MGI Symbol;Acc:MGI:1917715]
chr3:121160344:121160868:+@chr3:121160869:121161117:+	0.47	0.44	0.49	0.36	0.34	0.38	0.11	1000000000000	chr3	+	ENSMUSG00000053931	Cnn3	calponin 3, acidic [Source:MGI Symbol;Acc:MGI:1919244]
chr3:129686101:129686808:-@chr3:129685682:129686100:-	0.14	0.11	0.18	0.07	0.06	0.1	0.07	86.69	chr3	-	ENSMUSG00000001052	Sec24b	Sec24 related gene family, member B (S. cerevisiae) [Source:MGI Symbol;Acc:MGI:2139764]
chr3:14900090:14900578:+@chr3:14900579:14900770:+	0.39	0.33	0.46	0.28	0.23	0.33	0.11	6.31	chr3	+	ENSMUSG00000027562	Car2	carbonic anhydrase 2 [Source:MGI Symbol;Acc:MGI:88269]
chr3:32239614:32240404:-@chr3:32233712:32239613:-	0.9	0.83	0.96	0.66	0.61	0.71	0.24	1000000000000	chr3	-	ENSMUSG00000027663	Zmat3	zinc finger matrin type 3 [Source:MGI Symbol;Acc:MGI:1195270]
chr3:67406620:67407014:+@chr3:67407015:67408155:+	0.5	0.46	0.54	0.28	0.27	0.3	0.22	1000000000000	chr3	+	ENSMUSG00000027775	Mfsd1	major facilitator superfamily domain containing 1 [Source:MGI Symbol;Acc:MGI:1914118]
chr3:69378104:69378851:-@chr3:69377839:69378103:-	0.55	0.37	0.78	0.23	0.13	0.37	0.32	9.6	chr3	-	ENSMUSG00000043300	B3galnt1	UDP-GalNAc:betaGlcNAc beta 1,3-galactosaminyltransferase, polypeptide 1 [Source:MGI Symbol;Acc:MGI:1349405]
chr3:75444673:75444920:+@chr3:75444921:75446278:+	0.57	0.35	0.8	0.22	0.14	0.33	0.35	23.09	chr3	+	ENSMUSG00000027834	Serpini1	serine (or cysteine) peptidase inhibitor, clade I, member 1 [Source:MGI Symbol;Acc:MGI:1194506]
chr3:89586210:89586664:+@chr3:89586665:89587895:+	0.27	0.25	0.29	0.2	0.18	0.21	0.07	2.99285e+11	chr3	+	ENSMUSG00000042572	Ube2q1	ubiquitin-conjugating enzyme E2Q family member 1 [Source:MGI Symbol;Acc:MGI:1917343]
chr3:95700294:95701391:+@chr3:95701392:95702515:+	0.55	0.53	0.58	0.48	0.46	0.5	0.07	357.71	chr3	+	ENSMUSG00000015750	Aph1a	aph1 homolog A, gamma secretase subunit [Source:MGI Symbol;Acc:MGI:2385110]
chr3:95749173:95749489:+@chr3:95749490:95750331:+	0.51	0.48	0.54	0.28	0.27	0.3	0.23	1000000000000	chr3	+	ENSMUSG00000015749	Anp32e	acidic (leucine-rich) nuclear phosphoprotein 32 family, member E [Source:MGI Symbol;Acc:MGI:1913721]
chr4:100675705:100676354:+@chr4:100676355:100677145:+	0.64	0.6	0.68	0.47	0.43	0.5	0.17	1000000000000	chr4	+	ENSMUSG00000028532	Cachd1	cache domain containing 1 [Source:MGI Symbol;Acc:MGI:2444177]
chr4:107569553:107569723:+@chr4:107569724:107570403:+	0.22	0.18	0.26	0.11	0.09	0.14	0.11	171700	chr4	+	ENSMUSG00000028608	0610037L13Rik	RIKEN cDNA 0610037L13 gene [Source:MGI Symbol;Acc:MGI:1921348]
chr4:109634487:109634652:+@chr4:109634653:109636565:+	0.06	0.05	0.07	0.03	0.02	0.03	0.03	3.66614e+08	chr4	+	ENSMUSG00000010517	Faf1	Fas-associated factor 1 [Source:MGI Symbol;Acc:MGI:109419]
chr4:129324723:129325234:-@chr4:129321227:129324722:-	0.99	0.96	1	0.75	0.7	0.8	0.24	1000000000000	chr4	-	ENSMUSG00000003731	Kpna6	karyopherin (importin) alpha 6 [Source:MGI Symbol;Acc:MGI:1100836]
chr4:132277274:132278050:+@chr4:132278051:132280678:+	0.83	0.77	0.9	0.66	0.61	0.7	0.17	1.67493e+07	chr4	+	ENSMUSG00000028886	Eya3	EYA transcriptional coactivator and phosphatase 3 [Source:MGI Symbol;Acc:MGI:109339]
chr4:134082019:134082320:-@chr4:134081475:134082018:-	0.76	0.68	0.84	0.62	0.56	0.67	0.14	7.42	chr4	-	ENSMUSG00000046671	Mtfr1l	mitochondrial fission regulator 1-like [Source:MGI Symbol;Acc:MGI:1924074]
chr4:134360024:134360275:-@chr4:134358672:134360023:-	0.65	0.58	0.71	0.51	0.46	0.57	0.14	8.23	chr4	-	ENSMUSG00000028826	Maco1	macoilin 1 [Source:MGI Symbol;Acc:MGI:1913396]
chr4:135423101:135424293:+@chr4:135424294:135424697:+	0.73	0.67	0.78	0.58	0.53	0.63	0.15	46.57	chr4	+	ENSMUSG00000028676	Srsf10	serine/arginine-rich splicing factor 10 [Source:MGI Symbol;Acc:MGI:1333805]
chr4:136876737:136877016:-@chr4:136875617:136876736:-	0.94	0.91	0.97	0.84	0.81	0.88	0.1	42.28	chr4	-	ENSMUSG00000006699	Cdc42	cell division cycle 42 [Source:MGI Symbol;Acc:MGI:106211]
chr4:138847005:138847181:+@chr4:138847182:138847733:+	0.38	0.36	0.41	0.32	0.3	0.34	0.06	77.95	chr4	+	ENSMUSG00000028745	Capzb	capping protein (actin filament) muscle Z-line, beta [Source:MGI Symbol;Acc:MGI:104652]
chr4:140277119:140277367:+@chr4:140277368:140279135:+	0.6	0.58	0.62	0.4	0.39	0.42	0.2	1000000000000	chr4	+	ENSMUSG00000040945	Rcc2	regulator of chromosome condensation 2 [Source:MGI Symbol;Acc:MGI:1919784]
chr4:140671226:140671675:-@chr4:140668928:140671225:-	0.87	0.82	0.92	0.7	0.67	0.73	0.17	2.35451e+09	chr4	-	ENSMUSG00000040842	Szrd1	SUZ RNA binding domain containing 1 [Source:MGI Symbol;Acc:MGI:1098672]
chr4:14737189:14738809:-@chr4:14736650:14737188:-	0.33	0.29	0.37	0.2	0.18	0.22	0.13	1000000000000	chr4	-	ENSMUSG00000040550	Otud6b	OTU domain containing 6B [Source:MGI Symbol;Acc:MGI:1919451]
chr4:154636176:154636551:-@chr4:154634229:154636175:-	0.38	0.33	0.44	0.16	0.14	0.18	0.22	1000000000000	chr4	-	ENSMUSG00000029053	Prkcz	protein kinase C, zeta [Source:MGI Symbol;Acc:MGI:97602]
chr4:155262794:155262978:+@chr4:155262979:155263208:+	0.3	0.24	0.35	0.56	0.48	0.65	-0.26	7.26542e+09	chr4	+	ENSMUSG00000029034	Ints11	integrator complex subunit 11 [Source:MGI Symbol;Acc:MGI:1919207]
chr4:155384059:155384317:+@chr4:155384318:155387719:+	0.14	0.13	0.15	0.08	0.07	0.09	0.06	1000000000000	chr4	+	ENSMUSG00000029076	Sdf4	stromal cell derived factor 4 [Source:MGI Symbol;Acc:MGI:108079]
chr4:33587376:33587891:+@chr4:33587892:33589585:+	0.68	0.6	0.76	0.23	0.2	0.25	0.45	1000000000000	chr4	+	ENSMUSG00000028274	Rngtt	RNA guanylyltransferase and 5'-phosphatase [Source:MGI Symbol;Acc:MGI:1329041]
chr4:40679979:40680139:+@chr4:40680140:40680933:+	0.28	0.25	0.32	0.21	0.19	0.24	0.07	13.02	chr4	+	ENSMUSG00000028410	Dnaja1	DnaJ heat shock protein family (Hsp40) member A1 [Source:MGI Symbol;Acc:MGI:1270129]
chr4:49526840:49527060:-@chr4:49525470:49526839:-	0.7	0.61	0.8	0.38	0.34	0.42	0.32	1000000000000	chr4	-	ENSMUSG00000044018	Mrpl50	mitochondrial ribosomal protein L50 [Source:MGI Symbol;Acc:MGI:107329]
chr4:62049833:62050555:+@chr4:62050556:62052798:+	0.76	0.72	0.81	0.45	0.42	0.47	0.31	1000000000000	chr4	+	ENSMUSG00000066150	Slc31a1	solute carrier family 31, member 1 [Source:MGI Symbol;Acc:MGI:1333843]
chr4:75589179:75590860:-@chr4:75587140:75589178:-	0.88	0.8	0.95	0.67	0.59	0.75	0.21	24.28	chr4	-	ENSMUSG00000028399	Ptprd	protein tyrosine phosphatase, receptor type, D [Source:MGI Symbol;Acc:MGI:97812]
chr4:98384627:98385050:+@chr4:98385051:98386294:+	0.33	0.23	0.45	0.13	0.09	0.18	0.2	364.64	chr4	+	ENSMUSG00000061859	Patj	PATJ, crumbs cell polarity complex component [Source:MGI Symbol;Acc:MGI:1277960]
chr5:106243324:106243754:+@chr5:106243755:106244229:+	0.87	0.75	0.98	0.66	0.58	0.76	0.21	7.68	chr5	+	ENSMUSG00000046079	Lrrc8d	leucine rich repeat containing 8D [Source:MGI Symbol;Acc:MGI:1922368]
chr5:129528693:129529041:+@chr5:129529042:129530197:+	0.06	0.06	0.06	0.04	0.04	0.04	0.02	1000000000000	chr5	+	ENSMUSG00000029430	Ran	RAN, member RAS oncogene family [Source:MGI Symbol;Acc:MGI:1333112]
chr5:138542710:138545720:+@chr5:138545721:138549050:+	0.53	0.47	0.59	0.71	0.64	0.77	-0.18	111.55	chr5	+	ENSMUSG00000029729	Zkscan1	zinc finger with KRAB and SCAN domains 1 [Source:MGI Symbol;Acc:MGI:1921820]
chr5:145639978:145640224:-@chr5:145637364:145639977:-	0.79	0.67	0.91	0.49	0.43	0.56	0.3	719.62	chr5	-	ENSMUSG00000038780	Smurf1	SMAD specific E3 ubiquitin protein ligase 1 [Source:MGI Symbol;Acc:MGI:1923038]
chr5:151610423:151611258:+@chr5:151611259:151611461:+	0.49	0.41	0.58	0.29	0.23	0.35	0.2	57.74	chr5	+	ENSMUSG00000034021	Pds5b	PDS5 cohesin associated factor B [Source:MGI Symbol;Acc:MGI:2140945]
chr5:30960222:30960991:+@chr5:30960992:30962051:+	0.26	0.22	0.3	0.46	0.43	0.5	-0.2	1000000000000	chr5	+	ENSMUSG00000029175	Slc35f6	solute carrier family 35, member F6 [Source:MGI Symbol;Acc:MGI:1922169]
chr5:31813284:31813790:+@chr5:31813791:31814001:+	0.12	0.09	0.15	0.06	0.05	0.08	0.06	13.74	chr5	+	ENSMUSG00000064037	Gpn1	GPN-loop GTPase 1 [Source:MGI Symbol;Acc:MGI:1921504]
chr5:4082536:4083123:-@chr5:4082112:4082535:-	0.56	0.53	0.58	0.41	0.39	0.43	0.15	1000000000000	chr5	-	ENSMUSG00000001467	Cyp51	cytochrome P450, family 51 [Source:MGI Symbol;Acc:MGI:106040]
chr5:67677464:67677768:+@chr5:67677769:67678997:+	0.47	0.42	0.52	0.33	0.3	0.36	0.14	1.06509e+10	chr5	+	ENSMUSG00000037720	Tmem33	transmembrane protein 33 [Source:MGI Symbol;Acc:MGI:1915128]
chr5:68010399:68013836:-@chr5:68009377:68010398:-	0.47	0.43	0.52	0.32	0.27	0.36	0.15	535.82	chr5	-	ENSMUSG00000037685	Atp8a1	ATPase, aminophospholipid transporter (APLT), class I, type 8A, member 1 [Source:MGI Symbol;Acc:MGI:1330848]
chr5:74026473:74026732:-@chr5:74024843:74026472:-	0.85	0.69	0.99	0.48	0.4	0.58	0.37	6160.54	chr5	-	ENSMUSG00000029156	Sgcb	sarcoglycan, beta (dystrophin-associated glycoprotein) [Source:MGI Symbol;Acc:MGI:1346523]
chr6:100181872:100182165:-@chr6:100178558:100181871:-	0.87	0.81	0.93	0.48	0.45	0.51	0.39	1000000000000	chr6	-	ENSMUSG00000072872	Rybp	RING1 and YY1 binding protein [Source:MGI Symbol;Acc:MGI:1929059]
chr6:100816570:100818001:+@chr6:100818002:100818513:+	0.18	0.16	0.19	0.12	0.11	0.14	0.06	1.69941e+09	chr6	+	ENSMUSG00000052144	Ppp4r2	protein phosphatase 4, regulatory subunit 2 [Source:MGI Symbol;Acc:MGI:3027896]
chr6:108805550:108805758:+@chr6:108805759:108809350:+	0.51	0.46	0.57	0.33	0.3	0.36	0.18	1000000000000	chr6	+	ENSMUSG00000030104	Edem1	ER degradation enhancer, mannosidase alpha-like 1 [Source:MGI Symbol;Acc:MGI:2180139]
chr6:116356344:116359345:+@chr6:116359346:116359554:+	0.57	0.49	0.66	0.36	0.3	0.42	0.21	4861.07	chr6	+	ENSMUSG00000025702	2020-03-08	membrane-associated ring finger (C3HC4) 8 [Source:MGI Symbol;Acc:MGI:1919029]
chr6:118378169:118378912:-@chr6:118377337:118378168:-	0.62	0.5	0.78	0.37	0.28	0.47	0.25	14.11	chr6	-	ENSMUSG00000030145	Zfp248	zinc finger protein 248 [Source:MGI Symbol;Acc:MGI:1919970]
chr6:119875567:119876386:-@chr6:119873985:119875566:-	1	0.99	1	0.59	0.56	0.61	0.41	1000000000000	chr6	-	ENSMUSG00000045962	Wnk1	WNK lysine deficient protein kinase 1 [Source:MGI Symbol;Acc:MGI:2442092]
chr6:120837409:120839021:+@chr6:120839022:120842860:+	0.31	0.3	0.33	0.18	0.17	0.19	0.13	1000000000000	chr6	+	ENSMUSG00000009112	Bcl2l13	BCL2-like 13 (apoptosis facilitator) [Source:MGI Symbol;Acc:MGI:2136959]
chr6:136555414:136555604:+@chr6:136555605:136555900:+	0.46	0.38	0.57	0.25	0.2	0.31	0.21	7007.52	chr6	+	ENSMUSG00000030213	Atf7ip	activating transcription factor 7 interacting protein [Source:MGI Symbol;Acc:MGI:1858965]
chr6:142350101:142350656:+@chr6:142350657:142352378:+	0.64	0.61	0.67	0.45	0.43	0.46	0.19	1000000000000	chr6	+	ENSMUSG00000030245	Golt1b	golgi transport 1B [Source:MGI Symbol;Acc:MGI:1914214]
chr6:148129797:148130197:-@chr6:148128563:148129796:-	0.47	0.44	0.5	0.25	0.24	0.27	0.22	1000000000000	chr6	-	ENSMUSG00000030304	Ergic2	ERGIC and golgi 2 [Source:MGI Symbol;Acc:MGI:1914706]
chr6:52716068:52716482:+@chr6:52716483:52716774:+	0.31	0.27	0.36	0.18	0.16	0.21	0.13	1.2218e+11	chr6	+	ENSMUSG00000004535	Tax1bp1	Tax1 (human T cell leukemia virus type I) binding protein 1 [Source:MGI Symbol;Acc:MGI:1289308]
chr6:66967583:66968283:+@chr6:66968284:66971316:+	0.8	0.74	0.86	0.6	0.55	0.65	0.2	1000000000000	chr6	+	ENSMUSG00000036402	Gng12	guanine nucleotide binding protein (G protein), gamma 12 [Source:MGI Symbol;Acc:MGI:1336171]
chr6:71529786:71530164:+@chr6:71530165:71531571:+	0.54	0.5	0.58	0.4	0.37	0.43	0.14	97594	chr6	+	ENSMUSG00000053119	Chmp3	charged multivesicular body protein 3 [Source:MGI Symbol;Acc:MGI:1913950]
chr6:72792508:72792861:-@chr6:72791106:72792507:-	0.22	0.2	0.24	0.13	0.12	0.15	0.09	1000000000000	chr6	-	ENSMUSG00000055239	Kcmf1	potassium channel modulatory factor 1 [Source:MGI Symbol;Acc:MGI:1921537]
chr6:87741492:87742582:-@chr6:87738857:87741491:-	0.67	0.55	0.81	0.92	0.81	1	-0.25	15.88	chr6	-	ENSMUSG00000030055	Rab43	RAB43, member RAS oncogene family [Source:MGI Symbol;Acc:MGI:1917084]
chr6:87862296:87862524:+@chr6:87862525:87863589:+	0.4	0.36	0.45	0.3	0.28	0.33	0.1	674.3	chr6	+	ENSMUSG00000030058	Copg1	coatomer protein complex, subunit gamma 1 [Source:MGI Symbol;Acc:MGI:1858696]
chr6:91436941:91437923:+@chr6:91437924:91438453:+	0.54	0.49	0.58	0.34	0.32	0.37	0.2	1000000000000	chr6	+	ENSMUSG00000030095	Tmem43	transmembrane protein 43 [Source:MGI Symbol;Acc:MGI:1921372]
chr7:107231926:107232160:-@chr7:107230619:107231925:-	0.77	0.7	0.84	0.55	0.5	0.6	0.22	1.03035e+07	chr7	-	ENSMUSG00000030726	Pold3	polymerase (DNA-directed), delta 3, accessory subunit [Source:MGI Symbol;Acc:MGI:1915217]
chr7:112958197:112958369:-@chr7:112958096:112958196:-	0.31	0.25	0.38	0.18	0.14	0.22	0.13	34.51	chr7	-	ENSMUSG00000030879	Mrpl17	mitochondrial ribosomal protein L17 [Source:MGI Symbol;Acc:MGI:1351608]
chr7:119253633:119254002:+@chr7:119254003:119254898:+	0.6	0.55	0.65	0.37	0.34	0.4	0.23	1000000000000	chr7	+	ENSMUSG00000059263	Usp47	ubiquitin specific peptidase 47 [Source:MGI Symbol;Acc:MGI:1922246]
chr7:129222074:129222353:+@chr7:129222354:129225708:+	0.74	0.68	0.81	0.4	0.37	0.42	0.34	1000000000000	chr7	+	ENSMUSG00000030870	Ubfd1	ubiquitin family domain containing 1 [Source:MGI Symbol;Acc:MGI:107301]
chr7:138714402:138714691:+@chr7:138714692:138715406:+	0.22	0.19	0.24	0.15	0.13	0.17	0.07	77610.8	chr7	+	ENSMUSG00000066979	Bub3	BUB3 mitotic checkpoint protein [Source:MGI Symbol;Acc:MGI:1343463]
chr7:16701914:16702477:+@chr7:16702478:16703326:+	0.11	0.1	0.12	0.17	0.16	0.18	-0.06	1000000000000	chr7	+	ENSMUSG00000006024	Napa	N-ethylmaleimide sensitive fusion protein attachment protein alpha [Source:MGI Symbol;Acc:MGI:104563]
chr7:96289030:96290346:-@chr7:96288711:96289029:-	0.62	0.53	0.73	0.44	0.36	0.52	0.18	9.19	chr7	-	ENSMUSG00000039428	Tmem135	transmembrane protein 135 [Source:MGI Symbol;Acc:MGI:1920009]
chr8:108720538:108721917:+@chr8:108721918:108722604:+	0.34	0.32	0.37	0.24	0.22	0.27	0.1	1000000000000	chr8	+	ENSMUSG00000031904	Slc7a6	solute carrier family 7 (cationic amino acid transporter, y+ system), member 6 [Source:MGI Symbol;Acc:MGI:2142598]
chr8:110080886:110081113:+@chr8:110081114:110082495:+	0.44	0.37	0.53	0.22	0.19	0.27	0.22	6.66236e+10	chr8	+	ENSMUSG00000031930	Wwp2	WW domain containing E3 ubiquitin protein ligase 2 [Source:MGI Symbol;Acc:MGI:1914144]
chr8:119481959:119482147:+@chr8:119482148:119484345:+	0.83	0.65	0.99	0.44	0.36	0.54	0.39	821.5	chr8	+	ENSMUSG00000047388	Atmin	ATM interactor [Source:MGI Symbol;Acc:MGI:2682328]
chr8:48636081:48636291:+@chr8:48636292:48638178:+	0.5	0.43	0.58	0.31	0.27	0.36	0.19	52592.2	chr8	+	ENSMUSG00000031568	Rwdd4a	RWD domain containing 4A [Source:MGI Symbol;Acc:MGI:2681000]
chr8:72350503:72352026:+@chr8:72352027:72355000:+	0.21	0.19	0.23	0.15	0.13	0.16	0.06	1000000000000	chr8	+	ENSMUSG00000031861	Lpar2	lysophosphatidic acid receptor 2 [Source:MGI Symbol;Acc:MGI:1858422]
chr8:73173779:73174490:-@chr8:73172986:73173778:-	0.48	0.4	0.57	0.68	0.6	0.78	-0.2	14.3	chr8	-	ENSMUSG00000056204	Pgpep1	pyroglutamyl-peptidase I [Source:MGI Symbol;Acc:MGI:1913772]
chr8:74746149:74746922:+@chr8:74746923:74747334:+	0.37	0.33	0.41	0.2	0.18	0.23	0.17	1000000000000	chr8	+	ENSMUSG00000003039	Fam32a	family with sequence similarity 32, member A [Source:MGI Symbol;Acc:MGI:1915172]
chr8:83224736:83224960:-@chr8:83223840:83224735:-	0.33	0.3	0.35	0.22	0.2	0.23	0.11	1000000000000	chr8	-	ENSMUSG00000031715	Smarca5	SWI/SNF related, matrix associated, actin dependent regulator of chromatin, subfamily a, member 5 [Source:MGI Symbol;Acc:MGI:1935129]
chr8:86134718:86134868:+@chr8:86134869:86135802:+	0.91	0.77	0.99	0.6	0.51	0.71	0.31	26.7	chr8	+	ENSMUSG00000005483	Dnajb1	DnaJ heat shock protein family (Hsp40) member B1 [Source:MGI Symbol;Acc:MGI:1931874]
chr9:103091453:103092536:-@chr9:103090360:103091452:-	0.11	0.1	0.12	0.08	0.07	0.09	0.03	1000000000000	chr9	-	ENSMUSG00000032553	Srprb	signal recognition particle receptor, B subunit [Source:MGI Symbol;Acc:MGI:102964]
chr9:105314952:105315387:-@chr9:105313690:105314951:-	0.3	0.27	0.33	0.17	0.16	0.19	0.13	1000000000000	chr9	-	ENSMUSG00000032570	Atp2c1	ATPase, Ca++-sequestering [Source:MGI Symbol;Acc:MGI:1889008]
chr9:107873427:107873860:+@chr9:107873861:107874601:+	0.15	0.12	0.18	0.09	0.07	0.11	0.06	6.81	chr9	+	ENSMUSG00000032586	Traip	TRAF-interacting protein [Source:MGI Symbol;Acc:MGI:1096377]
chr9:119371955:119372879:+@chr9:119372880:119373699:+	0.56	0.48	0.65	0.38	0.33	0.43	0.18	234.74	chr9	+	ENSMUSG00000042787	Exog	endo/exonuclease (5'-3'), endonuclease G-like [Source:MGI Symbol;Acc:MGI:2143333]
chr9:122985948:122987279:-@chr9:122983269:122985947:-	0.11	0.1	0.12	0.07	0.06	0.08	0.04	1189.35	chr9	-	ENSMUSG00000025786	Zdhhc3	zinc finger, DHHC domain containing 3 [Source:MGI Symbol;Acc:MGI:1926134]
chr9:123608768:123609201:-@chr9:123606710:123608767:-	0.45	0.38	0.53	0.29	0.24	0.35	0.16	13.94	chr9	-	ENSMUSG00000025245	Lztfl1	leucine zipper transcription factor-like 1 [Source:MGI Symbol;Acc:MGI:1934860]
chr9:13612628:13613049:-@chr9:13612239:13612627:-	0.63	0.56	0.7	0.47	0.42	0.53	0.16	41.04	chr9	-	ENSMUSG00000031922	Cep57	centrosomal protein 57 [Source:MGI Symbol;Acc:MGI:1915551]
chr9:42062817:42063423:-@chr9:42062218:42062816:-	0.53	0.49	0.58	0.44	0.41	0.46	0.09	20.08	chr9	-	ENSMUSG00000032018	Sc5d	sterol-C5-desaturase [Source:MGI Symbol;Acc:MGI:1353611]
chr9:47658473:47658684:+@chr9:47658685:47661461:+	0.94	0.86	0.99	0.73	0.66	0.8	0.21	49.15	chr9	+	ENSMUSG00000032076	Cadm1	cell adhesion molecule 1 [Source:MGI Symbol;Acc:MGI:1889272]
chr9:54451172:54451738:+@chr9:54451739:54452468:+	0.21	0.19	0.22	0.14	0.13	0.15	0.07	1000000000000	chr9	+	ENSMUSG00000032279	Idh3a	isocitrate dehydrogenase 3 (NAD+) alpha [Source:MGI Symbol;Acc:MGI:1915084]
chr9:57261766:57262446:-@chr9:57261340:57261765:-	0.45	0.35	0.56	0.24	0.19	0.3	0.21	154.61	chr9	-	ENSMUSG00000063849	Ppcdc	phosphopantothenoylcysteine decarboxylase [Source:MGI Symbol;Acc:MGI:1914062]
chr9:59163089:59163906:+@chr9:59163907:59164007:+	0.66	0.57	0.77	0.45	0.38	0.53	0.21	18.84	chr9	+	ENSMUSG00000025236	Adpgk	ADP-dependent glucokinase [Source:MGI Symbol;Acc:MGI:1919391]
chr9:62225422:62225625:+@chr9:62225626:62226609:+	0.18	0.18	0.19	0.11	0.1	0.11	0.07	1000000000000	chr9	+	ENSMUSG00000032249	Anp32a	acidic (leucine-rich) nuclear phosphoprotein 32 family, member A [Source:MGI Symbol;Acc:MGI:108447]
chr9:75065800:75066289:+@chr9:75066290:75066776:+	0.8	0.7	0.92	0.45	0.4	0.51	0.35	1000000000000	chr9	+	ENSMUSG00000034593	Myo5a	myosin VA [Source:MGI Symbol;Acc:MGI:105976]
chr9:75421621:75421894:-@chr9:75413426:75421620:-	0.83	0.67	0.99	0.52	0.42	0.64	0.31	17.65	chr9	-	ENSMUSG00000032186	Tmod2	tropomodulin 2 [Source:MGI Symbol;Acc:MGI:1355335]
chr9:77279693:77279927:-@chr9:77278887:77279692:-	0.53	0.45	0.61	0.3	0.26	0.35	0.23	1.21655e+09	chr9	-	ENSMUSG00000032352	Lrrc1	leucine rich repeat containing 1 [Source:MGI Symbol;Acc:MGI:2442313]
chr9:7933624:7934495:-@chr9:7931997:7933623:-	0.87	0.84	0.91	0.73	0.69	0.77	0.14	1000000000000	chr9	-	ENSMUSG00000053110	Yap1	yes-associated protein 1 [Source:MGI Symbol;Acc:MGI:103262]
chr9:79618604:79619091:-@chr9:79616746:79618603:-	0.96	0.91	0.99	0.44	0.42	0.47	0.52	1000000000000	chr9	-	ENSMUSG00000032328	Tmem30a	transmembrane protein 30A [Source:MGI Symbol;Acc:MGI:106402]
chr9:80155678:80157198:+@chr9:80157199:80159534:+	0.18	0.14	0.24	0.1	0.07	0.13	0.08	5.18	chr9	+	ENSMUSG00000033577	Myo6	myosin VI [Source:MGI Symbol;Acc:MGI:104785]
chr9:86476001:86476342:-@chr9:86474979:86476000:-	0.67	0.6	0.75	0.5	0.46	0.56	0.17	95.57	chr9	-	ENSMUSG00000032418	Me1	malic enzyme 1, NADP(+)-dependent, cytosolic [Source:MGI Symbol;Acc:MGI:97043]
chrX:109485891:109486039:+@chrX:109486040:109486364:+	0.25	0.21	0.31	0.15	0.12	0.18	0.1	258.78	chrX	+	ENSMUSG00000025525	Apool	apolipoprotein O-like [Source:MGI Symbol;Acc:MGI:1915367]
chrX:11614416:11614750:-@chrX:11613864:11614415:-	0.62	0.53	0.71	0.36	0.3	0.43	0.26	355538	chrX	-	ENSMUSG00000040363	Bcor	BCL6 interacting corepressor [Source:MGI Symbol;Acc:MGI:1918708]
chrX:131124313:131124404:-@chrX:131122700:131124312:-	0.1	0.07	0.12	0.19	0.16	0.24	-0.09	2180.06	chrX	-	ENSMUSG00000031266	Gla	galactosidase, alpha [Source:MGI Symbol;Acc:MGI:1347344]
chrX:138755079:138755218:-@chrX:138752534:138755078:-	0.76	0.71	0.82	0.6	0.55	0.65	0.16	5.22713e+06	chrX	-	ENSMUSG00000031278	Acsl4	acyl-CoA synthetase long-chain family member 4 [Source:MGI Symbol;Acc:MGI:1354713]
chrX:148368926:148369048:+@chrX:148369049:148369431:+	0.91	0.84	0.99	0.68	0.61	0.74	0.23	217425	chrX	+	ENSMUSG00000025261	Huwe1	HECT, UBA and WWE domain containing 1 [Source:MGI Symbol;Acc:MGI:1926884]
chrX:153883588:153884067:-@chrX:153881782:153883587:-	0.28	0.28	0.29	0.22	0.21	0.23	0.06	1000000000000	chrX	-	ENSMUSG00000071708	Sms	spermine synthase [Source:MGI Symbol;Acc:MGI:109490]
chrX:155823345:155823631:+@chrX:155823632:155825935:+	0.18	0.17	0.18	0.1	0.1	0.11	0.08	1000000000000	chrX	+	ENSMUSG00000067194	Eif1ax	eukaryotic translation initiation factor 1A, X-linked [Source:MGI Symbol;Acc:MGI:1913485]
chrX:20275772:20276012:+@chrX:20276013:20277006:+	0.55	0.5	0.61	0.43	0.39	0.47	0.12	119.6	chrX	+	ENSMUSG00000031065	Cdk16	cyclin-dependent kinase 16 [Source:MGI Symbol;Acc:MGI:97516]
chrX:34687960:34688283:+@chrX:34688284:34690733:+	0.92	0.79	0.99	0.51	0.43	0.6	0.41	1000000000000	chrX	+	ENSMUSG00000016409	Nkap	NFKB activating protein [Source:MGI Symbol;Acc:MGI:1914300]
chrX:71280621:71280754:-@chrX:71272158:71280620:-	0.81	0.62	0.97	0.24	0.16	0.36	0.57	1000000000000	chrX	-	ENSMUSG00000031393	Mecp2	methyl CpG binding protein 2 [Source:MGI Symbol;Acc:MGI:99918]

## Sheet: KD.Srsf7_TandemUTR
Event_name	Sample1_posterior_mean	Sample1_ci_low	Sample1_ci_high	Sample2_posterior_mean	Sample2_ci_low	Sample2_ci_high	Diff	Bayes_factor	Chrom	Strand	Ensembl_gene_id	Gene_name	Description
chr1:136098131:136099526:-@chr1:136095797:136098130:-	0.81	0.65	0.96	0.48	0.38	0.61	0.33	43.43	0:209,1:88	chr1	-	ENSMUSG00000042429	Adora1	adenosine A1 receptor [Source:MGI Symbol;Acc:MGI:99401]
chr1:141390327:141390466:+@chr1:141390467:141390665:+	0.65	0.53	0.79	0.43	0.36	0.51	0.22	24.93	0:412,1:162	chr1	+	ENSMUSG00000033952	Aspm	abnormal spindle microtubule assembly [Source:MGI Symbol;Acc:MGI:1334448]
chr1:184061586:184061936:+@chr1:184061937:184062519:+	0.29	0.26	0.31	0.4	0.37	0.43	-0.11	1000000000000	0:1842,1:895	chr1	+	ENSMUSG00000026511	Srp9	signal recognition particle 9 [Source:MGI Symbol;Acc:MGI:1350930]
chr1:184206526:184206876:-@chr1:184206093:184206525:-	0.67	0.64	0.7	0.74	0.71	0.78	-0.07	6.81	0:7333,1:970	chr1	-	ENSMUSG00000038633	Degs1	delta(4)-desaturase, sphingolipid 1 [Source:MGI Symbol;Acc:MGI:1097711]
chr1:24819581:24819877:+@chr1:24819878:24821879:+	0.2	0.17	0.23	0.34	0.29	0.39	-0.14	224771	0:799,1:165	chr1	+	ENSMUSG00000073725	Lmbrd1	LMBR1 domain containing 1 [Source:MGI Symbol;Acc:MGI:1915671]
chr1:67049947:67050053:-@chr1:67047089:67049946:-	0.38	0.27	0.54	0.82	0.61	0.97	-0.44	483.4	0:1213,1:4	chr1	-	ENSMUSG00000026000	Lancl1	LanC (bacterial lantibiotic synthetase component C)-like 1 [Source:MGI Symbol;Acc:MGI:1336997]
chr1:88247069:88247193:-@chr1:88246225:88247068:-	0.07	0.07	0.07	0.08	0.08	0.09	-0.01	8.14279e+09	0:5014,1:3109	chr1	-	ENSMUSG00000026234	Ncl	nucleolin [Source:MGI Symbol;Acc:MGI:97286]
chr10:110933131:110933938:+@chr10:110933939:110935206:+	0.44	0.44	0.45	0.49	0.48	0.5	-0.05	1000000000000	0:30976,1:11849	chr10	+	ENSMUSG00000058799	Nap1l1	nucleosome assembly protein 1-like 1 [Source:MGI Symbol;Acc:MGI:1855693]
chr10:119668428:119668721:+@chr10:119668722:119669127:+	0.08	0.07	0.1	0.17	0.15	0.2	-0.09	1000000000000	0:416,1:728	chr10	+	ENSMUSG00000020224	Llph	LLP homolog, long-term synaptic facilitation (Aplysia) [Source:MGI Symbol;Acc:MGI:1913475]
chr10:62044861:62045096:-@chr10:62042999:62044860:-	0.61	0.58	0.64	0.69	0.65	0.72	-0.08	12.51	0:15685,1:590	chr10	-	ENSMUSG00000020075	Ddx21	DEAD (Asp-Glu-Ala-Asp) box polypeptide 21 [Source:MGI Symbol;Acc:MGI:1860494]
chr11:100182675:100182848:+@chr11:100182849:100183409:+	0.36	0.35	0.38	0.41	0.4	0.43	-0.05	6279.74	0:11701,1:2560	chr11	+	ENSMUSG00000035530	Eif1	eukaryotic translation initiation factor 1 [Source:MGI Symbol;Acc:MGI:105125]
chr11:106642858:106643162:-@chr11:106641667:106642857:-	0.46	0.44	0.48	0.58	0.56	0.6	-0.12	1000000000000	0:15331,1:1727	chr11	-	ENSMUSG00000020719	Ddx5	DEAD (Asp-Glu-Ala-Asp) box polypeptide 5 [Source:MGI Symbol;Acc:MGI:105037]
chr11:107072747:107073965:-@chr11:107069205:107072746:-	0.64	0.58	0.71	0.94	0.84	1	-0.3	4.12298e+09	0:1493,1:23	chr11	-	ENSMUSG00000040430	Pitpnc1	phosphatidylinositol transfer protein, cytoplasmic 1 [Source:MGI Symbol;Acc:MGI:1919045]
chr11:118164901:118165011:-@chr11:118162376:118164900:-	0.25	0.2	0.32	0.44	0.33	0.59	-0.19	11.15	0:1267,1:27	chr11	-	ENSMUSG00000017466	Timp2	tissue inhibitor of metalloproteinase 2 [Source:MGI Symbol;Acc:MGI:98753]
chr11:70823426:70823821:-@chr11:70820942:70823425:-	0.23	0.22	0.25	0.29	0.27	0.31	-0.06	1.33016e+07	0:2888,1:802	chr11	-	ENSMUSG00000018442	Derl2	Der1-like domain family, member 2 [Source:MGI Symbol;Acc:MGI:2151483]
chr11:72989696:72989871:-@chr11:72989019:72989695:-	0.47	0.43	0.51	0.56	0.52	0.61	-0.09	10.72	0:3218,1:385	chr11	-	ENSMUSG00000047260	Emc6	ER membrane protein complex subunit 6 [Source:MGI Symbol;Acc:MGI:1913298]
chr11:77523237:77524384:+@chr11:77524385:77531468:+	0.53	0.51	0.55	0.45	0.44	0.47	0.08	1000000000000	0:14514,1:2262	chr11	+	ENSMUSG00000037857	Nufip2	nuclear fragile X mental retardation protein interacting protein 2 [Source:MGI Symbol;Acc:MGI:1915814]
chr11:87863108:87865151:+@chr11:87865152:87867258:+	0.14	0.14	0.15	0.16	0.16	0.17	-0.02	6610.66	0:8108,1:20436	chr11	+	ENSMUSG00000018379	Srsf1	serine/arginine-rich splicing factor 1 [Source:MGI Symbol;Acc:MGI:98283]
chr11:97022848:97023993:-@chr11:97021027:97022847:-	0.3	0.29	0.3	0.35	0.35	0.36	-0.05	1000000000000	0:28213,1:19231	chr11	-	ENSMUSG00000001440	Kpnb1	karyopherin (importin) beta 1 [Source:MGI Symbol;Acc:MGI:107532]
chr12:28024666:28026084:-@chr12:28020078:28024665:-	0.72	0.69	0.75	0.53	0.51	0.55	0.19	1000000000000	0:7590,1:1503	chr12	-	ENSMUSG00000063632	Sox11	SRY (sex determining region Y)-box 11 [Source:MGI Symbol;Acc:MGI:98359]
chr12:3249427:3249785:-@chr12:3247447:3249426:-	0.56	0.52	0.59	0.75	0.7	0.81	-0.19	1000000000000	0:5376,1:253	chr12	-	ENSMUSG00000020671	Rab10	RAB10, member RAS oncogene family [Source:MGI Symbol;Acc:MGI:105066]
chr12:45955605:45956839:-@chr12:45953469:45955604:-	0.61	0.52	0.71	0.94	0.84	0.99	-0.33	14851.4	0:536,1:24	chr12	-	ENSMUSG00000046314	Stxbp6	syntaxin binding protein 6 (amisyn) [Source:MGI Symbol;Acc:MGI:2384963]
chr12:76553477:76554699:-@chr12:76551868:76553476:-	0.39	0.35	0.42	0.54	0.5	0.59	-0.15	1.12276e+08	0:1789,1:691	chr12	-	ENSMUSG00000021051	Ppp2r5e	protein phosphatase 2, regulatory subunit B', epsilon [Source:MGI Symbol;Acc:MGI:1349473]
chr12:80276536:80277130:-@chr12:80275322:80276535:-	0.51	0.49	0.53	0.57	0.55	0.59	-0.06	21.91	0:7746,1:1754	chr12	-	ENSMUSG00000066441	Rdh11	retinol dehydrogenase 11 [Source:MGI Symbol;Acc:MGI:102581]
chr13:112216367:112216699:-@chr13:112215886:112216366:-	0.35	0.31	0.4	0.46	0.41	0.51	-0.11	9.68	0:865,1:347	chr13	-	ENSMUSG00000032745	Gpbp1	GC-rich promoter binding protein 1 [Source:MGI Symbol;Acc:MGI:1920524]
chr13:4592141:4592500:-@chr13:4591734:4592140:-	0.26	0.21	0.32	0.44	0.37	0.51	-0.18	99.58	0:373,1:213	chr13	-	ENSMUSG00000045410	Akr1e1	aldo-keto reductase family 1, member E1 [Source:MGI Symbol;Acc:MGI:1914758]
chr13:74460261:74460533:-@chr13:74459703:74460260:-	0.54	0.51	0.58	0.62	0.59	0.66	-0.08	5.16	0:3864,1:564	chr13	-	ENSMUSG00000021577	Sdha	succinate dehydrogenase complex, subunit A, flavoprotein (Fp) [Source:MGI Symbol;Acc:MGI:1914195]
chr13:93154758:93155639:+@chr13:93155640:93159008:+	0.09	0.09	0.1	0.12	0.11	0.12	-0.03	26.15	0:1498,1:2258	chr13	+	ENSMUSG00000021707	Dhfr	dihydrofolate reductase [Source:MGI Symbol;Acc:MGI:94890]
chr14:102033289:102033557:-@chr14:102032985:102033288:-	0.29	0.21	0.37	0.45	0.36	0.58	-0.16	5.13	0:197,1:91	chr14	-	ENSMUSG00000075486	Commd6	COMM domain containing 6 [Source:MGI Symbol;Acc:MGI:1913450]
chr14:68294770:68294915:-@chr14:68294409:68294769:-	0.34	0.27	0.42	0.59	0.46	0.73	-0.25	40.69	0:340,1:22	chr14	-	ENSMUSG00000048922	Cdca2	cell division cycle associated 2 [Source:MGI Symbol;Acc:MGI:1919787]
chr14:8922478:8923098:+@chr14:8923099:8923931:+	0.36	0.32	0.4	0.47	0.43	0.52	-0.11	17.74	0:1116,1:507	chr14	+	ENSMUSG00000023156	Rpp14	ribonuclease P 14 subunit [Source:MGI Symbol;Acc:MGI:1914303]
chr15:11913750:11913971:-@chr15:11911089:11913749:-	0.06	0.05	0.06	0.07	0.06	0.07	-0.01	43.41	0:2704,1:1992	chr15	-	ENSMUSG00000022205	Sub1	SUB1 homolog (S. cerevisiae) [Source:MGI Symbol;Acc:MGI:104811]
chr15:31387227:31388942:-@chr15:31385652:31387226:-	0.91	0.88	0.94	0.98	0.96	1	-0.07	42.72	0:12247,1:46	chr15	-	ENSMUSG00000039100	2020-03-06	membrane-associated ring finger (C3HC4) 6 [Source:MGI Symbol;Acc:MGI:2442773]
chr15:81305528:81305691:+@chr15:81305692:81306795:+	0.13	0.12	0.14	0.19	0.18	0.21	-0.06	1000000000000	0:2334,1:717	chr15	+	ENSMUSG00000022400	Rbx1	ring-box 1 [Source:MGI Symbol;Acc:MGI:1891829]
chr15:81824428:81825180:-@chr15:81822951:81824427:-	0.64	0.6	0.69	0.78	0.73	0.83	-0.14	1787.8	0:3603,1:334	chr15	-	ENSMUSG00000022472	Desi1	desumoylating isopeptidase 1 [Source:MGI Symbol;Acc:MGI:106313]
chr15:81872423:81872534:-@chr15:81871770:81872422:-	0.34	0.32	0.37	0.45	0.41	0.48	-0.11	6.03557e+07	0:6276,1:381	chr15	-	ENSMUSG00000063480	Snu13	SNU13 homolog, small nuclear ribonucleoprotein (U4/U6.U5) [Source:MGI Symbol;Acc:MGI:893586]
chr15:87587735:87588702:+@chr15:87588703:87589792:+	0.18	0.15	0.22	0.27	0.23	0.32	-0.09	8.92	0:323,1:353	chr15	+	ENSMUSG00000054863	Fam19a5	family with sequence similarity 19, member A5 [Source:MGI Symbol;Acc:MGI:2146182]
chr15:89201882:89202011:+@chr15:89202012:89203259:+	0.31	0.28	0.35	0.42	0.37	0.47	-0.11	42.89	0:3165,1:206	chr15	+	ENSMUSG00000008690	Ncaph2	non-SMC condensin II complex, subunit H2 [Source:MGI Symbol;Acc:MGI:1289164]
chr16:35106483:35106660:+@chr16:35106661:35109259:+	0.1	0.08	0.13	0.21	0.18	0.26	-0.11	8.93216e+09	0:781,1:107	chr16	+	ENSMUSG00000035376	Hacd2	3-hydroxyacyl-CoA dehydratase 2 [Source:MGI Symbol;Acc:MGI:1918007]
chr16:84860848:84861557:+@chr16:84861558:84864024:+	0.87	0.82	0.93	0.97	0.93	1	-0.1	5.84	0:5454,1:34	chr16	+	ENSMUSG00000008976	Gabpa	GA repeat binding protein, alpha [Source:MGI Symbol;Acc:MGI:95610]
chr16:87484118:87484231:-@chr16:87483573:87484117:-	0.05	0.04	0.05	0.07	0.06	0.07	-0.02	3.29874e+07	0:822,1:760	chr16	-	ENSMUSG00000025613	Cct8	chaperonin containing Tcp1, subunit 8 (theta) [Source:MGI Symbol;Acc:MGI:107183]
chr17:13167133:13168156:-@chr17:13165549:13167132:-	0.32	0.29	0.34	0.24	0.23	0.26	0.08	110.31	0:1369,1:1508	chr17	-	ENSMUSG00000060475	Wtap	Wilms tumour 1-associating protein [Source:MGI Symbol;Acc:MGI:1926395]
chr17:35793331:35793500:-@chr17:35792600:35793330:-	0.34	0.27	0.44	0.59	0.47	0.72	-0.25	20.94	0:404,1:31	chr17	-	ENSMUSG00000038838	Vars2	valyl-tRNA synthetase 2, mitochondrial [Source:MGI Symbol;Acc:MGI:1916165]
chr17:42930140:42933275:-@chr17:42929899:42930139:-	0.36	0.31	0.43	0.51	0.44	0.58	-0.15	13.58	0:2987,1:2735	chr17	-	ENSMUSG00000061665	Cd2ap	CD2-associated protein [Source:MGI Symbol;Acc:MGI:1330281]
chr17:80248405:80249497:-@chr17:80247728:80248404:-	0.12	0.11	0.13	0.15	0.14	0.17	-0.03	8.29	0:1279,1:4532	chr17	-	ENSMUSG00000059811	Atl2	atlastin GTPase 2 [Source:MGI Symbol;Acc:MGI:1929492]
chr18:39530816:39532173:+@chr18:39532174:39535939:+	0.52	0.43	0.61	0.75	0.63	0.88	-0.23	11.39	0:587,1:40	chr18	+	ENSMUSG00000036452	Arhgap26	Rho GTPase activating protein 26 [Source:MGI Symbol;Acc:MGI:1918552]
chr18:40365081:40365890:-@chr18:40364516:40365080:-	0.25	0.22	0.28	0.36	0.33	0.4	-0.11	506.98	0:1101,1:1086	chr18	-	ENSMUSG00000024487	Yipf5	Yip1 domain family, member 5 [Source:MGI Symbol;Acc:MGI:1914430]
chr18:63823785:63823955:-@chr18:63822337:63823784:-	0.15	0.13	0.17	0.22	0.2	0.25	-0.07	29443	0:1479,1:313	chr18	-	ENSMUSG00000024583	Txnl1	thioredoxin-like 1 [Source:MGI Symbol;Acc:MGI:1860078]
chr18:68481009:68481561:+@chr18:68481562:68483179:+	0.16	0.15	0.18	0.21	0.19	0.22	-0.05	4.88441e+06	0:1871,1:1636	chr18	+	ENSMUSG00000009535	Rnmt	RNA (guanine-7-) methyltransferase [Source:MGI Symbol;Acc:MGI:1915147]
chr19:46158660:46158952:+@chr19:46158953:46160020:+	0.19	0.18	0.21	0.28	0.27	0.3	-0.09	1000000000000	0:2660,1:1148	chr19	+	ENSMUSG00000015176	Nolc1	nucleolar and coiled-body phosphoprotein 1 [Source:MGI Symbol;Acc:MGI:1918019]
chr19:7501481:7502318:-@chr19:7500389:7501480:-	0.53	0.52	0.55	0.57	0.56	0.59	-0.04	16.79	0:14365,1:4325	chr19	-	ENSMUSG00000024758	Rtn3	reticulon 3 [Source:MGI Symbol;Acc:MGI:1339970]
chr2:109884558:109884784:+@chr2:109884785:109885006:+	0.3	0.23	0.38	0.49	0.4	0.6	-0.19	13.6	0:258,1:103	chr2	+	ENSMUSG00000027160	Ccdc34	coiled-coil domain containing 34 [Source:MGI Symbol;Acc:MGI:1915451]
chr2:181590016:181591558:+@chr2:181591559:181592155:+	0.64	0.58	0.71	0.81	0.74	0.89	-0.17	22.39	0:1994,1:373	chr2	+	ENSMUSG00000027589	Pcmtd2	protein-L-isoaspartate (D-aspartate) O-methyltransferase domain containing 2 [Source:MGI Symbol;Acc:MGI:1923927]
chr2:32452723:32453221:+@chr2:32453222:32455218:+	0.34	0.28	0.4	0.54	0.44	0.65	-0.2	47.68	0:461,1:63	chr2	+	ENSMUSG00000079442	St6galnac4	ST6 (alpha-N-acetyl-neuraminyl-2,3-beta-galactosyl-1,3)-N-acetylgalactosaminide alpha-2,6-sialyltransferase 4 [Source:MGI Symbol;Acc:MGI:1341894]
chr2:32489229:32489383:+@chr2:32489384:32490576:+	0.54	0.39	0.76	0.85	0.65	0.98	-0.31	6.41	0:382,1:5	chr2	+	ENSMUSG00000026817	Ak1	adenylate kinase 1 [Source:MGI Symbol;Acc:MGI:87977]
chr2:90705427:90705548:+@chr2:90705549:90706758:+	0.07	0.06	0.08	0.11	0.1	0.13	-0.04	1000000000000	0:1393,1:428	chr2	+	ENSMUSG00000027282	Mtch2	mitochondrial carrier 2 [Source:MGI Symbol;Acc:MGI:1929260]
chr3:105770240:105771107:+@chr3:105771108:105772291:+	0.33	0.31	0.35	0.39	0.37	0.41	-0.06	111.94	0:3956,1:2538	chr3	+	ENSMUSG00000000561	Wdr77	WD repeat domain 77 [Source:MGI Symbol;Acc:MGI:1917715]
chr3:106376603:106376852:+@chr3:106376853:106377381:+	0.34	0.28	0.41	0.53	0.44	0.62	-0.19	21.6	0:402,1:81	chr3	+	ENSMUSG00000027900	Dram2	DNA-damage regulated autophagy modulator 2 [Source:MGI Symbol;Acc:MGI:1914421]
chr3:67406620:67407014:+@chr3:67407015:67408155:+	0.5	0.46	0.54	0.61	0.57	0.65	-0.11	220.44	0:3570,1:477	chr3	+	ENSMUSG00000027775	Mfsd1	major facilitator superfamily domain containing 1 [Source:MGI Symbol;Acc:MGI:1914118]
chr3:69378104:69378851:-@chr3:69377839:69378103:-	0.55	0.37	0.78	0.24	0.13	0.36	0.31	13.09	0:82,1:148	chr3	-	ENSMUSG00000043300	B3galnt1	UDP-GalNAc:betaGlcNAc beta 1,3-galactosaminyltransferase, polypeptide 1 [Source:MGI Symbol;Acc:MGI:1349405]
chr3:8560325:8560490:+@chr3:8560491:8561606:+	0.4	0.37	0.44	0.52	0.48	0.56	-0.12	6314.33	0:5464,1:362	chr3	+	ENSMUSG00000027500	Stmn2	stathmin-like 2 [Source:MGI Symbol;Acc:MGI:98241]
chr3:95700294:95701391:+@chr3:95701392:95702515:+	0.55	0.53	0.58	0.46	0.44	0.49	0.09	2.54339e+09	0:5021,1:2671	chr3	+	ENSMUSG00000015750	Aph1a	aph1 homolog A, gamma secretase subunit [Source:MGI Symbol;Acc:MGI:2385110]
chr3:95749173:95749489:+@chr3:95749490:95750331:+	0.51	0.48	0.54	0.61	0.58	0.64	-0.1	16711.4	0:5109,1:807	chr3	+	ENSMUSG00000015749	Anp32e	acidic (leucine-rich) nuclear phosphoprotein 32 family, member E [Source:MGI Symbol;Acc:MGI:1913721]
chr4:109634487:109634652:+@chr4:109634653:109636565:+	0.06	0.05	0.07	0.13	0.1	0.15	-0.07	1.27415e+10	0:429,1:133	chr4	+	ENSMUSG00000010517	Faf1	Fas-associated factor 1 [Source:MGI Symbol;Acc:MGI:109419]
chr4:129024134:129024330:+@chr4:129024331:129025865:+	0.27	0.2	0.34	0.45	0.34	0.57	-0.18	7.47	0:375,1:39	chr4	+	ENSMUSG00000057572	Zbtb8os	zinc finger and BTB domain containing 8 opposite strand [Source:MGI Symbol;Acc:MGI:1914356]
chr4:140277119:140277367:+@chr4:140277368:140279135:+	0.6	0.58	0.62	0.71	0.69	0.73	-0.11	1000000000000	0:36827,1:1423	chr4	+	ENSMUSG00000040945	Rcc2	regulator of chromosome condensation 2 [Source:MGI Symbol;Acc:MGI:1919784]
chr4:155384059:155384317:+@chr4:155384318:155387719:+	0.14	0.13	0.15	0.19	0.17	0.2	-0.05	7029.34	0:2332,1:539	chr4	+	ENSMUSG00000029076	Sdf4	stromal cell derived factor 4 [Source:MGI Symbol;Acc:MGI:108079]
chr4:40679979:40680139:+@chr4:40680140:40680933:+	0.28	0.25	0.32	0.38	0.34	0.42	-0.1	70.33	0:1645,1:262	chr4	+	ENSMUSG00000028410	Dnaja1	DnaJ heat shock protein family (Hsp40) member A1 [Source:MGI Symbol;Acc:MGI:1270129]
chr4:42993190:42993399:-@chr4:42992833:42993189:-	0.37	0.35	0.4	0.44	0.42	0.47	-0.07	77.59	0:3321,1:1193	chr4	-	ENSMUSG00000028452	Vcp	valosin containing protein [Source:MGI Symbol;Acc:MGI:99919]
chr5:117542444:117542940:-@chr5:117541687:117542443:-	0.53	0.49	0.56	0.62	0.58	0.66	-0.09	64.67	0:3347,1:743	chr5	-	ENSMUSG00000066900	Suds3	suppressor of defective silencing 3 homolog (S. cerevisiae) [Source:MGI Symbol;Acc:MGI:1919204]
chr5:129528693:129529041:+@chr5:129529042:129530197:+	0.06	0.06	0.06	0.1	0.09	0.1	-0.04	1000000000000	0:7374,1:13426	chr5	+	ENSMUSG00000029430	Ran	RAN, member RAS oncogene family [Source:MGI Symbol;Acc:MGI:1333112]
chr5:35435626:35435971:-@chr5:35434153:35435625:-	0.28	0.26	0.3	0.34	0.33	0.36	-0.06	519213	0:4735,1:1403	chr5	-	ENSMUSG00000029103	Lrpap1	low density lipoprotein receptor-related protein associated protein 1 [Source:MGI Symbol;Acc:MGI:96829]
chr6:122268315:122268509:-@chr6:122267754:122268314:-	0.6	0.57	0.64	0.69	0.65	0.73	-0.09	18.92	0:6749,1:615	chr6	-	ENSMUSG00000040669	Phc1	polyhomeotic 1 [Source:MGI Symbol;Acc:MGI:103248]
chr6:124783158:124783314:+@chr6:124783315:124783546:+	0.28	0.23	0.33	0.42	0.36	0.49	-0.14	15.41	0:473,1:170	chr6	+	ENSMUSG00000023505	Cdca3	cell division cycle associated 3 [Source:MGI Symbol;Acc:MGI:1315198]
chr6:72792508:72792861:-@chr6:72791106:72792507:-	0.22	0.2	0.24	0.37	0.34	0.4	-0.15	1000000000000	0:1966,1:517	chr6	-	ENSMUSG00000055239	Kcmf1	potassium channel modulatory factor 1 [Source:MGI Symbol;Acc:MGI:1921537]
chr6:87741492:87742582:-@chr6:87738857:87741491:-	0.67	0.55	0.81	0.95	0.86	0.99	-0.28	76.98	0:540,1:5	chr6	-	ENSMUSG00000030055	Rab43	RAB43, member RAS oncogene family [Source:MGI Symbol;Acc:MGI:1917084]
chr6:90610372:90610489:-@chr6:90609590:90610371:-	0.21	0.15	0.3	0.61	0.35	0.9	-0.4	31.91	0:150,1:8	chr6	-	ENSMUSG00000034312	Iqsec1	IQ motif and Sec7 domain 1 [Source:MGI Symbol;Acc:MGI:1196356]
chr7:138714402:138714691:+@chr7:138714692:138715406:+	0.22	0.19	0.24	0.27	0.25	0.3	-0.05	12.39	0:1107,1:694	chr7	+	ENSMUSG00000066979	Bub3	BUB3 mitotic checkpoint protein [Source:MGI Symbol;Acc:MGI:1343463]
chr7:88741065:88741374:+@chr7:88741375:88741723:+	0.1	0.06	0.15	0.25	0.18	0.34	-0.15	19.04	0:88,1:94	chr7	+	ENSMUSG00000045795	Whamm	WAS protein homolog associated with actin, golgi membranes and microtubules [Source:MGI Symbol;Acc:MGI:2142282]
chr8:108402818:108403237:+@chr8:108403238:108404302:+	0.05	0.05	0.06	0.08	0.08	0.09	-0.03	1000000000000	0:2495,1:6579	chr8	+	ENSMUSG00000008450	Nutf2	nuclear transport factor 2 [Source:MGI Symbol;Acc:MGI:1915301]
chr8:73173779:73174490:-@chr8:73172986:73173778:-	0.48	0.4	0.57	0.82	0.71	0.94	-0.34	1.76184e+09	0:637,1:67	chr8	-	ENSMUSG00000056204	Pgpep1	pyroglutamyl-peptidase I [Source:MGI Symbol;Acc:MGI:1913772]
chr8:74746149:74746922:+@chr8:74746923:74747334:+	0.37	0.33	0.41	0.48	0.43	0.53	-0.11	13.27	0:1235,1:864	chr8	+	ENSMUSG00000003039	Fam32a	family with sequence similarity 32, member A [Source:MGI Symbol;Acc:MGI:1915172]
chr9:121758655:121758750:-@chr9:121757678:121758654:-	0.04	0.03	0.05	0.07	0.06	0.08	-0.03	16.77	0:448,1:135	chr9	-	ENSMUSG00000038412	Higd1a	HIG1 domain family, member 1A [Source:MGI Symbol;Acc:MGI:1930666]
chr9:123608768:123609201:-@chr9:123606710:123608767:-	0.45	0.38	0.53	0.79	0.66	0.91	-0.34	16277	0:645,1:29	chr9	-	ENSMUSG00000025245	Lztfl1	leucine zipper transcription factor-like 1 [Source:MGI Symbol;Acc:MGI:1934860]
chr9:54451172:54451738:+@chr9:54451739:54452468:+	0.21	0.19	0.22	0.26	0.24	0.28	-0.05	2521.83	0:2038,1:2406	chr9	+	ENSMUSG00000032279	Idh3a	isocitrate dehydrogenase 3 (NAD+) alpha [Source:MGI Symbol;Acc:MGI:1915084]
chr9:59163089:59163906:+@chr9:59163907:59164007:+	0.66	0.57	0.77	0.49	0.43	0.57	0.17	7.14	0:1608,1:1439	chr9	+	ENSMUSG00000025236	Adpgk	ADP-dependent glucokinase [Source:MGI Symbol;Acc:MGI:1919391]
chrX:153883588:153884067:-@chrX:153881782:153883587:-	0.28	0.28	0.29	0.38	0.37	0.39	-0.1	1000000000000	0:14108,1:4323	chrX	-	ENSMUSG00000071708	Sms	spermine synthase [Source:MGI Symbol;Acc:MGI:109490]
chrX:155823345:155823631:+@chrX:155823632:155825935:+	0.18	0.17	0.18	0.22	0.22	0.23	-0.04	1000000000000	0:12974,1:3846	chrX	+	ENSMUSG00000067194	Eif1ax	eukaryotic translation initiation factor 1A, X-linked [Source:MGI Symbol;Acc:MGI:1913485]
chrX:91010353:91010562:-@chrX:91009962:91010352:-	0.41	0.33	0.5	0.68	0.56	0.82	-0.27	64.09	0:387,1:42	chrX	-	ENSMUSG00000035232	Pdk3	pyruvate dehydrogenase kinase, isoenzyme 3 [Source:MGI Symbol;Acc:MGI:2384308]
