# Supplementary material for: SRSF3 and SRSF7 modulate 3′UTR length through suppression or activation of proximal polyadenylation sites and regulation of CFIm levels
Source: Genome Biol. 2021 Mar 11;22:82. doi: 10.1186/s13059-021-02298-y (PMC7948361; doi:10.1186/s13059-021-02298-y)
Supplement: Supplementary file 4 — Additional file 4. [file 13059_2021_2298_MOESM4_ESM.xlsx]

## Sheet: Legend
Table S3: SRSF3 RNPome. Information on 832 proteins quantified by mass spectrometry.

## Sheet: SRSF3 RNPome norm to GFP
Gene_name	NLS_1	NLS_2	NLS_3	SRSF3_1	SRSF3_2	SRSF3_3		NLS_1_norm	NLS_2_norm	NLS_3_norm	SRSF3_1_norm	SRSF3_2_norm	SRSF3_3_norm	log2_fold_change	p-value	rank	adjusted_p-value
Gm13826; Rpl37rt; Rpl37	99.6	100.6	112.5	2988.5	2176.6	1973		99.6	89.1163	108.597	304.036	311.488	318.978	1.65222	7.4013e-06	81	7.60232e-05
Polr2b	38.5	45.4	47	1091.6	794.6	671.3		38.5	40.2175	45.3693	111.054	113.713	108.53	1.42546	1.06208e-05	108	8.18196e-05
Rps7	199.3	218.3	222.6	3835.3	2762.4	2548.8		199.3	193.381	214.877	390.186	395.321	412.069	0.979024	2.83869e-05	213	0.000110882
Cpsf3	89.5	111.7	84.7	1944.9	1412.7	1230.8		89.5	98.9492	81.7612	197.865	202.168	198.985	1.14852	2.84762e-05	174	0.000136162
Rbm17	92.5	118.6	99.8	1794.7	1281.4	1163.2		92.5	105.062	96.3373	182.584	183.378	188.056	0.914616	2.92666e-05	227	0.000107268
Sf3b1	339.9	371.6	374.2	7504.7	5605.4	4544.5		339.9	329.181	361.217	763.493	802.176	734.717	1.15881	4.06481e-05	172	0.000196623
Wdr33	121	144.9	137	2769.1	2150.9	1885.8		121	128.359	132.247	281.715	307.81	304.88	1.22885	4.30779e-05	160	0.000224005
Srpk1	42.8	44.1	48.6	1247.9	963.3	875.9		42.8	39.0659	46.9137	126.956	137.856	141.608	1.65806	4.79673e-05	80	0.00049886
Atxn2l	125.3	162.4	167.3	3776.8	2552.1	2453.9		125.3	143.862	161.495	384.234	365.225	396.726	1.41223	6.75762e-05	111	0.000506517
Luc7l	287.3	312.5	314.4	5238.3	3962.3	3590.4		287.3	276.828	303.491	532.92	567.036	580.466	0.95369	7.37645e-05	218	0.000281523
Eif4g1	87.6	118.1	103.2	2309.4	1821.7	1587.8		87.6	104.619	99.6193	234.948	260.699	256.702	1.36623	8.44619e-05	122	0.000576002
Rpl36	9.6	9.3	11.1	364.5	302.1	240.1		9.6	8.23839	10.7149	37.0825	43.2328	38.8173	2.06084	0.000104845	47	0.00185597
Srsf6	317.8	400.8	401.2	7694.2	5580.8	5324.3		317.8	355.048	387.28	782.772	798.656	860.788	1.20395	0.000121499	166	0.00060896
Caprin1	49.3	62.9	63.9	2435.6	1510.4	1322.4		49.3	55.7199	61.6829	247.787	216.15	213.795	2.02343	0.000122093	49	0.00207308
Rbm8a	25	36.8	40.3	1756	1497.8	1163.3		25	32.5992	38.9017	178.647	214.347	188.073	2.59009	0.00014468	14	0.00859813
Rpl21	82.4	118.4	110	3037.7	2521.8	2102.1		82.4	104.884	106.183	309.041	360.889	339.85	1.78277	0.000146345	67	0.0018173
Rpl27a	51.9	54.8	54.7	1946.1	1596.4	1470.8		51.9	48.5445	52.8021	197.987	228.457	237.787	2.11583	0.000147169	42	0.00291535
Srsf3	195.7	227.3	278.1	14731.4	8812	7880.1		195.7	201.353	268.451	1498.7	1261.07	1273.99	2.5996	0.000154096	13	0.00986214
Snrpe	2.8	4.6	2.9	178.3	137.2	100.4		2.8	4.0749	2.79938	18.1394	19.6344	16.2318	2.48088	0.000160782	16	0.00836065
Trpc1	1.9	4.2	2	363.3	301.2	289.1		1.9	3.72056	1.93061	36.9605	43.104	46.7393	4.06975	0.000167788	3	0.0465331
Grwd1	20.3	17.6	23.3	769.4	626.3	577.6		20.3	15.5909	22.4916	78.2752	89.6284	93.3815	2.16202	0.000169694	39	0.00362014
Rps4x	411.9	455.1	559.9	14744.9	11893.2	10865.9		411.9	403.15	540.473	1500.08	1702.01	1756.71	1.87114	0.000180546	62	0.00242281
Rpl26; Gm15772	28.4	36.3	34.1	1047.1	898.2	740		28.4	32.1563	32.9168	106.527	128.539	119.637	1.92399	0.000184353	57	0.00269091
Zc3h18	138.4	144.5	133.6	2196	1456.9	1406.2		138.4	128.005	128.965	223.411	208.494	227.343	0.737617	0.000186575	275	0.000564475
Rbm39	164	181.4	185	2799.6	2136.3	1935.9		164	160.693	178.581	284.818	305.721	312.98	0.844211	0.000187748	249	0.000627336
Rbbp6	177.5	152.4	171.6	3254.6	2291.5	2005		177.5	135.003	165.646	331.108	327.931	324.152	1.04001	0.000194197	201	0.000803842
Npm1	643.4	737.9	725.3	14301.7	10797.4	10426.3		643.4	653.667	700.135	1454.99	1545.19	1685.64	1.23032	0.000206685	159	0.00108152
Srsf1; LOC102641923	266.1	348.8	364.9	6467.5	4976.3	4252.2		266.1	308.984	352.239	657.973	712.147	687.46	1.1498	0.000213344	173	0.00102602
Rpl36al; Rpl36a; Rpl36a-ps3	49.5	53	60.6	2541.8	1888.2	1961.1		49.5	46.95	58.4974	258.591	270.216	317.054	2.44864	0.000224971	19	0.00985136
Luc7l3	244.1	269.4	268.1	6133.7	4989.4	3757.4		244.1	238.648	258.798	624.014	714.022	607.465	1.39153	0.00028316	115	0.0020486
Rpl35a-ps4; Rpl35a; Rpl35a-ps2; Gm10243; Rpl35a-ps5; LOC100862595; Gm14279; LOC100048620	108.8	130.8	124.5	4055.2	3411.4	3179.9		108.8	115.869	120.18	412.557	488.198	514.099	2.03662	0.000311397	48	0.00539755
Mrpl38	9.9	19.8	16.7	514.7	431.1	375.8		9.9	17.5398	16.1206	52.3632	61.6937	60.7562	2.00473	0.00031896	52	0.00510336
Krr1	55.5	46	56.4	2621.3	2168.6	2112.1		55.5	40.749	54.4431	266.679	310.343	341.467	2.60766	0.000323539	12	0.022432
Eif4a3	152.9	202.7	206.1	6151	5152.3	4801.8		152.9	179.561	198.949	625.774	737.334	776.315	2.00932	0.000338438	51	0.00552118
Lyar	87.5	83.1	94.5	2650.8	2022.8	2043.2		87.5	73.614	91.2212	269.68	289.478	330.327	1.81763	0.000338571	64	0.00440142
Hist1h1c	34.8	38.4	49.8	1871.4	1507.9	1496.2		34.8	34.0166	48.0721	190.388	215.792	241.893	2.47102	0.000339494	18	0.0156922
Nop14	215	244	221	4034.6	3247.2	2963.9		215	216.147	213.332	410.461	464.699	479.178	1.07138	0.000348924	191	0.00151992
Ddx21	474.1	523.8	556.7	14866	11892.4	11629.5		474.1	464.007	537.384	1512.4	1701.89	1880.16	1.78773	0.000374158	65	0.00478922
Rps15a	67.2	85.1	90.3	3008	2688	2300.1		67.2	75.3857	87.1669	306.02	384.674	371.861	2.20938	0.000376801	35	0.0089571
Mrpl3	70.8	81.1	82.6	3171.6	2894.7	2228.2		70.8	71.8423	79.7341	322.664	414.254	360.237	2.30269	0.000400993	31	0.0107621
Imp4	21.9	20.7	22	479.6	410.7	335.6		21.9	18.3371	21.2367	48.7923	58.7743	54.257	1.39638	0.00041121	114	0.00300111
Fau	4.7	5.2	3.3	95.2	71.2	59.1		4.7	4.60641	3.1855	9.6852	10.1893	9.55479	1.23626	0.000429538	156	0.00229087
Rps9	172.1	197.9	218.3	7437.9	5508.5	5867.2		172.1	175.309	210.726	756.697	788.309	948.56	2.15952	0.000442729	40	0.00920877
G3bp1	283	336.4	350.2	6243	4241.4	4334.3		283	297.999	338.049	635.134	606.977	700.733	1.07996	0.000452464	186	0.00202393
Zc3h13	38.4	58.6	40.9	1049.4	876.8	727.8		38.4	51.9107	39.4809	106.761	125.477	117.665	1.43076	0.000454421	107	0.00353344
Lck	10.1	15.8	19.1	585.9	452.8	460.4		10.1	13.9964	18.4373	59.6067	64.7992	74.4336	2.22493	0.00046683	34	0.0114236
Rbmxl1	227.3	285.4	281.9	12565.5	11783.8	9061.4		227.3	252.821	272.119	1278.36	1686.35	1464.97	2.55794	0.000495038	15	0.0274581
Acin1	243.4	276.8	242.3	5414	4520.9	4153.6		243.4	245.203	233.893	550.795	646.976	671.519	1.37143	0.00049555	120	0.00343581
Rnps1	15.7	16	16.7	638.6	548.7	526.7		15.7	14.1736	16.1206	64.9682	78.5232	85.1524	2.31358	0.000520622	30	0.0144386
Bclaf1	316.8	352	319.7	10541.5	9338.7	8450.5		316.8	311.819	308.608	1072.44	1336.44	1366.21	2.01004	0.000534694	50	0.00889731
Rps2; Rps2-ps13	400	486.4	485.2	9117.6	7278.4	6917.7		400	430.877	468.365	927.582	1041.6	1118.4	1.2488	0.000534716	151	0.00294625
Wdr3	43.6	47.4	51.8	1694.7	1522.1	1360.1		43.6	41.9892	50.0027	172.411	217.824	219.89	2.16983	0.000544032	38	0.0119114
Snrnp70	133.5	161.5	163.9	3281.6	2775.9	2497.8		133.5	143.064	158.213	333.855	397.253	403.823	1.38425	0.000571529	116	0.00409924
Rpl27; LOC108167922	79.1	100.6	91	3099.1	2625.8	2548.5		79.1	89.1163	87.8426	315.288	375.772	412.02	2.10699	0.000574105	45	0.0106146
Pabpc1	1287.1	1452.9	1516.4	28892.7	22907.6	22127.6		1287.1	1287.05	1463.79	2939.41	3278.25	3577.4	1.27844	0.000580038	140	0.00344708
1810009A15Rik; LOC105242733	28.6	37.1	32.7	859.9	691.4	686.2		28.6	32.865	31.5654	87.4822	98.9447	110.939	1.67647	0.000587127	76	0.0064275
Rpl22; LOC100047372; LOC100504863; LOC102642602	12.9	20.1	17.9	309.6	232.3	209.3		12.9	17.8055	17.2789	31.4973	33.2439	33.8379	1.03871	0.000587829	202	0.00242116
Sltm	342.3	412.3	387.1	7897.4	6656.3	6085.6		342.3	365.235	373.669	803.445	952.568	983.869	1.34147	0.000608894	126	0.00402063
Akap8l	36.9	42	43.1	723.5	472.3	487.5		36.9	37.2056	41.6046	73.6055	67.5898	78.8149	0.927054	0.000630536	223	0.00235249
Dkc1	140.4	157.3	161.8	3967.4	3054.6	3145.9		140.4	139.344	156.186	403.625	437.137	508.603	1.63011	0.000635672	84	0.00629618
Rpl28	103	109.2	99.9	2652.5	2268.9	2129.4		103	96.7346	96.4338	269.853	324.697	344.263	1.66442	0.000664851	79	0.00700198
Rbm14	146.9	172.4	160.1	3893.6	3348.3	3104.8		146.9	152.72	154.545	396.117	479.168	501.958	1.60049	0.000673546	89	0.00629652
Rps19	123.2	154.3	154.7	2696.8	1668.8	1589		123.2	136.686	149.332	274.36	238.818	256.896	0.912125	0.000700905	230	0.00253545
Rbm25	215.1	248.5	248.1	3545.6	2611.5	2061.3		215.1	220.133	239.492	360.713	373.726	333.254	0.662124	0.000738004	292	0.00210281
Ddx5	775.6	1005.6	984.4	15322.4	11557.6	11100.5		775.6	890.809	950.245	1558.83	1653.98	1794.64	0.936352	0.000739198	222	0.00277033
Cherp	124.5	141.2	138.7	2786.6	2209.8	2189.2		124.5	125.082	133.888	283.496	316.239	353.931	1.31437	0.000763336	129	0.00492322
Rpl24	86.3	104.4	119.2	2130.5	1603.6	1592.8		86.3	92.4826	115.064	216.747	229.488	257.511	1.25999	0.000780944	147	0.00442003
Ctnnd1	12.1	15.2	14.8	382.5	289.6	306.6		12.1	13.4649	14.2865	38.9138	41.444	49.5685	1.70499	0.00078742	73	0.00897443
Snrpf	6.1	4.5	1.6	550.2	492.3	496.6		6.1	3.98632	1.54449	55.9748	70.4519	80.2861	4.15161	0.000824683	2	0.343068
Tln2	22.3	23.4	20.3	608.7	483.6	500.2		22.3	20.7288	19.5957	61.9263	69.2069	80.8681	1.75927	0.000867231	69	0.010457
Fyttd1	21.3	23.7	17.6	1133.2	1013.7	997.2		21.3	20.9946	16.9893	115.286	145.068	161.219	2.83007	0.00086976	8	0.0904551
Srrt	161.4	183.1	199.1	3038.5	2331.4	2239.6		161.4	162.199	192.192	309.123	333.641	362.08	0.962114	0.000887493	217	0.00340274
Snrpc	36.4	43.8	54.9	914.9	730.6	590.9		36.4	38.8002	52.9952	93.0777	104.555	95.5317	1.19336	0.000917243	168	0.00454254
Rps18	260.7	254.2	225	4181	3243	3111.2		260.7	225.183	217.193	425.355	464.098	502.993	0.98587	0.000917849	209	0.00365383
Rpl23a	184.7	221	253	6462.9	5489.8	5372.8		184.7	195.772	244.222	657.505	785.633	868.629	1.88777	0.000929097	60	0.0128835
Rpl10; Rpl10-ps1	128.8	144.6	138.2	4680.7	3906	4003.7		128.8	128.094	133.405	476.193	558.979	647.285	2.10792	0.00095504	44	0.0180589
Rbmx	11.9	17.7	19.1	727.6	701.7	506.8		11.9	15.6795	18.4373	74.0226	100.419	81.9352	2.47803	0.000955341	17	0.0467555
Hist2h2be	2.6	1.8	3.2	88.9	74.2	73.4		2.6	1.59453	3.08897	9.04427	10.6186	11.8667	2.114	0.000955405	43	0.018486
U2af2	148.3	176.4	136.2	2537.7	2092.9	1636.6		148.3	156.264	131.474	258.174	299.51	264.592	0.915168	0.000955645	226	0.00351813
Ddx18	183.5	203.2	195.1	4465.2	3887.6	3628.2		183.5	180.004	188.331	454.269	556.346	586.577	1.53323	0.00096549	95	0.00845566
Hnrnpc	6.4	2.9	4.1	846.3	825.1	779.1		6.4	2.56896	3.95774	86.0986	118.078	125.958	4.67463	0.000987131	1	0.821293
Srfbp1	20.6	24.6	32.9	719.2	556.1	570.8		20.6	21.7919	31.7585	73.1681	79.5822	92.2821	1.72445	0.00101291	71	0.0118696
Snrpa1	89.7	86.1	83.9	2078.1	1889.8	1658.1		89.7	76.2715	80.989	211.416	270.445	268.068	1.60247	0.00104343	88	0.0098652
Tardbp	71.3	95.9	102.8	2639.8	2502.7	2001.6		71.3	84.9528	99.2332	268.561	358.156	323.602	1.89517	0.00105913	58	0.015193
Wdr46	71.3	88.7	84.1	1479.3	1081.4	1120.9		71.3	78.5747	81.182	150.497	154.757	181.218	1.07411	0.00106575	188	0.00471653
Myef2	22	30.5	25.6	1002.3	886.4	882.1		22	27.0184	24.7118	101.969	126.851	142.611	2.33277	0.00113707	23	0.0411322
Hnrnpa0	50.7	62.7	56.9	2148.4	2109.4	1797.4		50.7	55.5427	54.9258	218.568	301.871	290.589	2.33118	0.00115686	25	0.0385003
Rps11	120.6	122.9	108.7	3012.5	2378.1	2496.9		120.6	108.871	104.928	306.478	340.324	403.678	1.65141	0.00116827	83	0.0117108
Rpl32; Rpl32p	84.5	78.9	63.1	2168.5	2019.1	1791.5		84.5	69.8934	60.9106	220.613	288.949	289.635	1.89217	0.00123791	59	0.0174566
Rpl13a	116.9	134.6	133.3	3123.6	2648.2	2631.7		116.9	119.235	128.675	317.781	378.978	425.471	1.62115	0.00129728	87	0.0124061
Rbm22	4.7	5.6	11	569.7	573.5	512.8		4.7	4.96075	10.6183	57.9586	82.0723	82.9052	3.45857	0.00130077	5	0.216448
Mrps31	50.6	67.4	69.9	2157.3	2098.7	1818.4		50.6	59.7062	67.4747	219.474	300.34	293.984	2.19457	0.00130769	37	0.0294054
Rpl3	599.8	664.3	691.4	15362.4	12631.9	12819.6		599.8	588.469	667.411	1562.9	1807.72	2072.57	1.5525	0.001315	92	0.0118922
Prpf19	178.9	193.6	191.5	4405.4	4160.5	3197.3		178.9	171.5	184.856	448.185	595.4	516.913	1.54371	0.00132214	93	0.0118281
Mrpl28	69.7	81.2	86.4	2785.9	2684.1	2405.2		69.7	71.9309	83.4022	283.425	384.115	388.853	2.23094	0.00132411	33	0.0333835
Rpl4	497.1	543.4	538.2	10035.7	8093.3	8075.9		497.1	481.37	519.526	1020.99	1158.21	1305.64	1.21806	0.00133294	163	0.00680373
Rpf1	32	35.5	40.8	857	803.6	654.9		32	31.4476	39.3844	87.1872	115.001	105.879	1.58296	0.00133876	91	0.0122401
Rpl8	293.8	230.9	275.3	5143.8	4301.9	3868.1		293.8	204.542	265.748	523.306	615.635	625.362	1.20728	0.00134582	165	0.0067862
Rpl14	125.2	147.2	142.6	2851.5	2413.9	2339.9		125.2	130.397	137.652	290.098	345.448	378.295	1.36632	0.00134921	121	0.00927719
Gemin5	241.9	293.8	254.2	3813.4	2386.6	2257.3		241.9	260.262	245.38	387.958	341.541	364.941	0.549965	0.00135217	321	0.0035047
Ncl	952.5	1142.9	1148.3	35338.8	26103.2	29685.7		952.5	1012.44	1108.46	3595.21	3735.57	4799.33	1.98069	0.00139859	55	0.0211568
Hnrnpa2b1	349.8	502.3	496.7	16820.9	15467.4	14993.9		349.8	444.962	479.466	1711.28	2213.5	2424.09	2.31688	0.0014095	29	0.0404381
Dhx15	490	487.9	498.2	7429.6	6021.2	5600.6		490	432.205	480.914	755.853	861.68	905.458	0.846497	0.00146199	247	0.00492461
Gnl2	171.9	187	193.2	3804	3235.1	3137.1		171.9	165.654	186.497	387.001	462.968	507.18	1.3728	0.00146232	119	0.0102239
Pnn	105.2	117.6	115.3	3851.7	3366.2	3437.3		105.2	104.176	111.299	391.854	481.729	555.714	2.15612	0.00146356	41	0.0296996
Dgcr8	3.5	11.9	7.2	224.4	166.1	159		3.5	10.5416	6.95018	22.8294	23.7702	25.7058	1.78428	0.00148105	66	0.0186703
Sart1	81.7	110.1	115.4	2068.3	1839.6	1412.7		81.7	97.5319	111.396	210.419	263.261	228.393	1.27245	0.00150295	143	0.00874446
Ddx50	11.7	10.9	14.8	244.8	204.8	186.5		11.7	9.65575	14.2865	24.9048	29.3085	30.1518	1.24306	0.00152586	154	0.00824361
Noc3l	82.2	99.5	91.5	1358.3	1168.3	990.2		82.2	88.1419	88.3253	138.187	167.193	160.087	0.847582	0.00153399	246	0.00518814
Hist3h2a	35.9	29	39.5	2027.8	2061.6	1852.5		35.9	25.6896	38.1295	206.299	295.031	299.497	3.00555	0.00157671	6	0.218637
Syncrip	347.1	433	423	9511.6	8925.6	7897.1		347.1	383.572	408.323	967.666	1277.32	1276.74	1.62852	0.0016163	85	0.0158207
Thrap3	405.4	468.6	472.9	14847.3	12754.1	13322.8		405.4	415.108	456.492	1510.5	1825.21	2153.92	2.10395	0.00166328	46	0.0300836
Mrpl19	60.7	73.7	59.6	1599.5	1561.5	1225.4		60.7	65.287	57.5321	162.726	223.463	198.112	1.67078	0.00167074	78	0.0178213
Mrps34	62.6	88.9	71.9	1637.9	1549.1	1285.4		62.6	78.7519	69.4053	166.632	221.688	207.813	1.50005	0.00171121	99	0.0143811
Upf1	421.3	445.7	454.4	7286.1	6096.2	5771.5		421.3	394.823	438.634	741.254	872.413	933.088	1.02125	0.00175894	204	0.00717372
Coil	32.2	37	32.4	639.4	521	525.7		32.2	32.7764	31.2758	65.0496	74.5591	84.9908	1.22246	0.00177149	162	0.00909803
H2afv	61.5	56.4	57	2181	2140.3	1972.3		61.5	49.9618	55.0223	221.885	306.293	318.865	2.34705	0.00177335	22	0.0670649
Rps27a; Rps27a-ps2; LOC100042019	157.7	173.7	183.4	3296.1	2318.5	2536.4		157.7	153.872	177.037	335.33	331.795	410.064	1.14052	0.00177777	177	0.00835651
Ttn	15.7	21.8	19.4	704.3	648.7	648.5		15.7	19.3115	18.7269	71.6522	92.834	104.844	2.32535	0.00181763	27	0.0560098
Ddx54	100	118.2	99.3	2135.6	1967.7	1755.9		100	104.707	95.8546	217.266	281.593	283.879	1.38087	0.00186131	117	0.013236
Igf2bp1	475.9	599.4	567	18353.5	18455.8	16149		475.9	530.977	547.327	1867.2	2641.17	2610.83	2.19554	0.0018695	36	0.0432062
Fip1l1	182.9	220.7	189.4	2746.1	2229.4	2072		182.9	195.507	182.828	279.375	319.044	334.984	0.733895	0.00190048	278	0.00568776
Mrps10	67.3	74.8	66.5	1026.3	895.8	713.1		67.3	66.2614	64.1927	104.411	128.196	115.288	0.814944	0.001955	260	0.00625601
Raly	162.5	310.4	210.8	7973.7	7985.5	6973.9		162.5	274.967	203.486	811.207	1142.79	1127.48	2.26533	0.00196984	32	0.0512157
Cpsf2	105.2	111	109.7	1378.5	1044.9	998.5		105.2	98.3291	105.894	140.242	149.533	161.429	0.544201	0.00200136	324	0.0051393
Zfml; Zfp638	335.5	345.5	360.1	6292	5309.2	5165.7		335.5	306.061	347.606	640.119	759.788	835.147	1.17602	0.00202753	169	0.00998171
Dhx9	768.2	841.4	844.2	15455.2	14086.4	12656.5		768.2	745.353	814.909	1572.34	2015.87	2046.2	1.27489	0.00204364	141	0.0120589
Rps17	108.1	105	100.2	1612.5	1354.6	1248.6		108.1	93.0141	96.7234	164.048	193.854	201.863	0.910296	0.00212367	231	0.00764888
Hist2h2bb	383.5	389.6	426	8058.4	7359.2	6721.9		383.5	345.126	411.219	819.824	1053.16	1086.74	1.37662	0.00213906	118	0.0150822
Rpl7l1	165.6	209.6	178.6	2694.4	2346.2	1933.7		165.6	185.674	172.403	274.116	335.759	312.624	0.816871	0.00216135	258	0.00696995
Hnrnph2	179.9	166.5	178.6	3316	3050.2	2666.3		179.9	147.494	172.403	337.354	436.507	431.065	1.26953	0.00220738	145	0.0126658
Pelp1	45.5	52.5	50	618.4	487.3	453.1		45.5	46.507	48.2652	62.9131	69.7364	73.2534	0.553735	0.00223404	319	0.00582672
Srsf5	78.7	76.3	109.2	1651.4	1114	1079.1		78.7	67.5902	105.411	168.006	159.422	174.46	0.995651	0.00227967	207	0.00916271
Slc25a5	221.5	238.3	233.8	4667.1	4332.5	3957.7		221.5	211.098	225.688	474.809	620.014	639.848	1.39788	0.00234768	112	0.0174399
Rpl19; Rpl19-ps11	134.5	127.5	145.8	2807.1	2440.1	2397.7		134.5	112.946	140.741	285.581	349.197	387.64	1.39716	0.00239584	113	0.0176402
Rpf2	37.1	44.2	48.6	898.2	865.8	699.3		37.1	39.1545	46.9137	91.3787	123.903	113.057	1.41455	0.00240678	110	0.018204
Mrpl27; Gm6304	18.9	15.4	18.4	857.6	822.5	839.8		18.9	13.6421	17.7616	87.2482	117.706	135.772	2.75988	0.00245114	9	0.226594
Pcbp1	18.3	29.3	30.5	568.8	517.2	468.3		18.3	25.9554	29.4418	57.8671	74.0153	75.7108	1.49408	0.00245202	101	0.0201988
Rexo4	53.9	69.6	54.6	1211.1	1147.5	1015.5		53.9	61.655	52.7056	123.212	164.216	164.177	1.42436	0.00248105	109	0.0189379
Hist1h1d	182.6	198.7	198.9	7903.1	6440.3	7414.2		182.6	176.018	191.999	804.025	921.657	1198.67	2.40899	0.00249941	21	0.0990241
LOC100044829; Fbl; LOC102643269	286.1	317.1	315	5148.5	4336.3	4242.7		286.1	280.902	304.071	523.784	620.558	685.924	1.07119	0.0025612	192	0.0110985
Thoc2	210.5	302.9	324.1	4617.1	3532.6	3346.7		210.5	268.323	312.855	469.722	505.542	541.066	0.937598	0.00259069	221	0.00975319
U2af1	78.1	96.1	77.4	1220	1071.3	900.4		78.1	85.13	74.7145	124.117	153.311	145.569	0.830024	0.00263293	254	0.0086244
Srsf9	35.8	47.9	51.2	1283.9	1213.7	1184		35.8	42.4321	49.4235	130.618	173.69	191.419	1.95729	0.00266936	56	0.0396591
Snrpb	195.5	234.2	239.2	3450.8	3083.8	2476.9		195.5	207.466	230.901	351.068	441.316	400.444	0.912136	0.00267899	229	0.00973326
Mug1	5.3	4.5	8	472.2	444.3	482.1		5.3	3.98632	7.72243	48.0394	63.5828	77.9419	3.47834	0.00271728	4	0.565195
Srrm2	345.4	438.4	383.3	6458.1	5350.3	5325.4		345.4	388.356	370.001	657.017	765.669	860.966	1.04892	0.00283881	197	0.0119893
Rpl15	132.3	165.8	151.5	3719.6	3211.2	3387.1		132.3	146.874	146.243	378.415	459.548	547.598	1.70352	0.00285648	74	0.0321161
Mrpl13	126.8	137.1	135.6	2426	2331.5	1929.8		126.8	121.45	130.895	246.81	333.656	311.994	1.23504	0.00285655	158	0.0150421
Xab2	80.3	90.5	72.8	1508.9	1274.6	1284.6		80.3	80.1693	70.2741	153.508	182.405	207.683	1.23625	0.00286013	157	0.0151568
Atp1b1	27.8	35.3	27.3	534.4	496.8	435.4		27.8	31.2704	26.3528	54.3674	71.0959	70.3918	1.19709	0.00287291	167	0.0143129
Dap3	165.9	241.3	216.3	3166.6	2718.1	2361.1		165.9	213.755	208.795	322.155	388.981	381.723	0.893115	0.00296947	236	0.0104686
Hnrnpu	1431.3	1777.3	1597.7	29734.7	26657.1	25611.3		1431.3	1574.42	1542.27	3025.07	3814.84	4140.62	1.27165	0.00302669	144	0.0174875
Snrnp40	61.7	47.8	58.8	1338.8	1299.6	1177.8		61.7	42.3435	56.7598	136.203	185.983	190.417	1.67254	0.00306148	77	0.0330799
Mrpl39	188.1	221	229.7	4548.8	4244.7	4051.1		188.1	195.772	221.73	462.774	607.449	654.948	1.5103	0.00313341	97	0.0268763
Mrpl17	10.3	9.7	11.4	176.2	156.1	116.1		10.3	8.59273	11.0045	17.9258	22.3391	18.7701	0.98156	0.00315732	212	0.012391
Hnrnpm	804.8	840.6	842.5	18435.2	15553.7	16568.2		804.8	744.644	813.268	1875.51	2225.85	2678.61	1.52084	0.00323146	96	0.028006
Hnrnpc	480.6	562.3	580.7	9477	9051.1	7085.3		480.6	498.112	560.552	964.146	1295.28	1145.49	1.14538	0.00325064	175	0.0154545
Rpl7a	387.8	428.3	450.1	8242.8	6759.7	7141		387.8	379.409	434.483	838.584	967.365	1154.5	1.30075	0.003276	133	0.0204935
Fxr1	179.7	213.9	223.1	5311.8	4544.5	4917.4		179.7	189.483	215.359	540.398	650.353	795.004	1.76431	0.00330155	68	0.0403954
Mrpl24	62.2	94.8	90.3	1953.4	1913.6	1747.8		62.2	83.9784	87.1669	198.73	273.851	282.57	1.6943	0.00330401	75	0.0366525
Erh	23.8	41.2	45.6	804.6	673.7	482.3		23.8	36.4969	44.0178	81.8563	96.4117	77.9742	1.29656	0.00340214	136	0.0208131
Nol9	83.5	95.8	95.3	1854	1516.7	1634.7		83.5	84.8643	91.9934	188.617	217.051	264.285	1.36357	0.00355952	123	0.0240774
Tra2b	132.3	138.8	131.2	2201.7	2108.8	1682.2		132.3	122.956	126.648	223.991	301.786	271.964	1.06271	0.00371301	194	0.0159238
Top2a	712.7	814.6	808.6	12947.6	10489.1	10880		712.7	721.612	780.544	1317.23	1501.07	1758.99	1.04728	0.00373601	198	0.0156988
Prpf40a	214.1	255.4	280.5	3299.9	2501.9	2219.4		214.1	226.246	270.768	335.716	358.041	358.814	0.565767	0.00376898	314	0.0099866
H2afx	5.9	9.2	9.8	317.3	343	223.6		5.9	8.1498	9.45997	32.2806	49.0859	36.1498	2.32153	0.00378491	28	0.112466
Rpl18a	127	143.8	166.8	4149.4	3321	3855.4		127	127.385	161.013	422.141	475.261	623.309	1.87218	0.00384312	61	0.0524177
Rps5	121	142.9	131.8	1787.7	1357.9	1383.4		121	126.588	127.227	181.872	194.326	223.656	0.678436	0.00392867	288	0.0113495
Hist1h2ak	18.5	18.1	14.7	768.7	872.5	771.1		18.5	16.0339	14.19	78.204	124.861	124.665	2.74981	0.00394682	10	0.328376
G3bp2	160.2	164.6	170.1	3396.3	2440.6	2855.8		160.2	145.811	164.198	345.524	349.269	461.702	1.29838	0.00403263	135	0.0248529
Igf2bp3	269.1	351.5	396.5	7647.3	7912.2	6543.4		269.1	311.376	382.743	778.001	1132.3	1057.88	1.62364	0.00407126	86	0.0393871
Ppih; Gm11585	15.8	21.6	14.7	274	245	192.7		15.8	19.1343	14.19	27.8755	35.0614	31.1541	0.93762	0.00410528	220	0.0155254
Rpl10a	195.5	228.5	247.7	4414.1	3714.3	3924.6		195.5	202.416	239.106	449.07	531.545	634.496	1.34222	0.00414465	125	0.0275868
Matr3	447.8	516.7	538.5	10122.7	10260.1	8820.5		447.8	457.718	519.816	1029.84	1468.3	1426.02	1.46108	0.0041581	105	0.032948
Ddx1	130.3	151.9	128.3	1929.4	1748.9	1375.6		130.3	134.56	123.848	196.288	250.281	222.395	0.78324	0.00418968	265	0.013154
Rps23	269.7	279.8	278.5	4657.6	3854.6	3995.1		269.7	247.86	268.837	473.843	551.623	645.894	1.08769	0.00420633	185	0.0189171
Mybbp1a	1094.2	1238.2	1211.3	16419.3	13405.1	13184.4		1094.2	1096.86	1169.27	1670.42	1918.37	2131.54	0.767498	0.0043779	268	0.0135911
Srsf10	67.3	112.1	118.3	2927.8	2529.3	2820.5		67.3	99.3036	114.195	297.861	361.962	455.995	1.99049	0.00438474	54	0.0675575
Hnrnpk	329.1	395.9	367.1	6670.8	6544.2	5845.1		329.1	350.707	354.363	678.656	936.526	944.987	1.30777	0.00440462	130	0.0281896
Ftsj3	165.2	192.8	179.8	5387.2	4440.6	5214.6		165.2	170.792	173.562	548.069	635.484	843.053	1.99176	0.00445466	53	0.0699298
Rplp2	55.9	61	67	1224.8	1019.2	1099.8		55.9	54.0367	64.6753	124.605	145.855	177.806	1.36021	0.00447437	124	0.0300216
Hist1h3i; Hist1h3a; Hist1h3g; Hist1h3h	92.1	62.3	73.8	2918.2	2793.2	3008.5		92.1	55.1883	71.2394	296.884	399.728	486.389	2.43656	0.00450388	20	0.187361
Ilf3	495.9	658.4	662	9736.7	8942.1	8028		495.9	583.242	639.031	990.567	1279.68	1297.9	1.0543	0.0046385	195	0.0197909
Rpl11	47.5	58.5	51	963.5	851.7	872.4		47.5	51.8221	49.2305	98.022	121.885	141.042	1.28082	0.00480049	139	0.0287339
Prpf4b	83.3	149.8	92.6	1899.7	1616.9	1488.8		83.3	132.7	89.3871	193.267	231.391	240.697	1.12348	0.00486083	180	0.0224678
Nono	149.8	214.9	187.5	2398.9	1937.6	1700		149.8	190.369	180.994	244.053	277.286	274.842	0.61136	0.00488301	303	0.0134081
Egf	28.1	32.4	23.1	385	326.6	273.8		28.1	28.7015	22.2985	39.1681	46.739	44.2657	0.718678	0.00488846	282	0.0144227
Hnrnpd	264.8	337.3	317.2	6923.6	6645.8	6667.6		264.8	298.797	306.194	704.375	951.065	1077.96	1.65196	0.00490895	82	0.0498079
Ddx39b	101.6	129.8	138.7	1981.6	1578	1626.4		101.6	114.983	133.888	201.599	225.824	262.943	0.978066	0.00491732	214	0.0191178
Pgam5	62.2	74.6	75.8	952.5	841	706.1		62.2	66.0843	73.17	96.9029	120.354	114.156	0.718177	0.00494639	283	0.014542
Snw1	259.1	269.6	286.4	4817.6	4725.1	4208.6		259.1	238.825	276.463	490.12	676.198	680.411	1.25384	0.0049486	148	0.0278191
Rpl35	28	40.1	40	947.2	852	927.9		28	35.5225	38.6121	96.3637	121.928	150.015	1.85043	0.00495479	63	0.0654347
Atp12a	16	15	22.7	397.6	326.8	354.9		16	13.2877	21.9124	40.45	46.7676	57.3772	1.4978	0.00498273	100	0.0414563
Rbm7	2.3	5	1.2	75.9	60.5	57.8		2.3	4.42924	1.15836	7.72171	8.65802	9.34462	1.70548	0.00509385	72	0.0588622
Sf3a2	29.6	39.3	33.2	629.1	588.3	574.9		29.6	34.8138	32.0481	64.0017	84.1903	92.945	1.32182	0.00518237	127	0.0339506
Lbr	139.9	147.8	160.7	2786.6	2474.8	2541.4		139.9	130.928	155.124	283.496	354.163	410.872	1.2996	0.00521813	134	0.0323991
Mrps16	60.4	72.2	77.5	1244.2	1247.4	1049.7		60.4	63.9582	74.811	126.579	178.513	169.707	1.25332	0.00523245	150	0.0290226
Tra2a	81.5	107.7	88.7	1377.9	1253.1	922.6		81.5	95.4058	85.6224	140.181	179.328	149.158	0.836092	0.00539647	253	0.0177465
Pphln1	335.5	433.9	327	6381.7	6139.4	5688.1		335.5	384.37	315.654	649.244	878.596	919.604	1.24092	0.00555456	155	0.0298154
Nsa2; LOC636306; LOC102642514	143.4	160.9	145.3	2575.4	2535.3	2290.7		143.4	142.533	140.259	262.009	362.821	370.341	1.22344	0.00558517	161	0.0288625
Hnrnpab	357.4	627.5	600.5	18585.5	17278.7	19487.8		357.4	555.87	579.665	1890.8	2472.72	3150.62	2.33146	0.00564319	24	0.195631
Nolc1	58.2	58	67.3	1353.5	1040.4	1228.8		58.2	51.3792	64.9649	137.699	148.889	198.662	1.47514	0.00565309	103	0.0456638
Rps15	60.9	61.1	67.5	1440.3	1078	1303		60.9	54.1253	65.158	146.529	154.27	210.658	1.50515	0.00570692	98	0.0484506
Ppig	94.9	104.7	99.7	1420	1214.4	862.3		94.9	92.7483	96.2408	144.464	173.79	139.409	0.68896	0.00576671	286	0.0167759
Slc16a3	14.1	18.1	26.4	460	376.3	416.3		14.1	16.0339	25.484	46.7983	53.8514	67.3039	1.59444	0.00579085	90	0.0535332
Nol11	14.3	11.8	12	270.2	252.2	258.6		14.3	10.453	11.5836	27.4889	36.0918	41.8083	1.53623	0.00594947	94	0.0526591
Rpl12	174.7	211.9	207.1	2919.4	2557.7	2483.6		174.7	187.711	199.914	297.006	366.027	401.528	0.92078	0.00605287	224	0.0224821
Mrps5	170.1	137	159.5	2540.4	2298.7	2164.5		170.1	121.361	153.966	258.448	328.962	349.938	1.0734	0.00624742	190	0.0273571
Mrps22	156.4	339.2	206.3	4399.2	4065.5	3451.4		156.4	300.48	199.142	447.554	581.804	557.993	1.27481	0.00642346	142	0.037636
Hnrnpl	254.2	312.8	314.9	6742.3	7245	6683.4		254.2	277.093	303.974	685.93	1036.82	1080.52	1.7468	0.00643468	70	0.0764807
Cdc5l	142.3	182.3	180.6	2618.1	2482	2244.7		142.3	161.49	174.334	266.353	355.193	362.904	1.04193	0.0064375	200	0.02678
Rpl37a	54.6	56.3	64.6	1206.8	1025.6	1144.8		54.6	49.8733	62.3586	122.774	146.771	185.082	1.44629	0.00658838	106	0.0517126
Srsf7	137.1	161.9	221	2882.8	2536.3	2261.6		137.1	143.419	213.332	293.283	362.964	365.636	1.04908	0.00663731	196	0.0281747
Ybx1	121.5	159.3	151.4	1779.5	1457.1	1323.1		121.5	141.116	146.147	181.038	208.522	213.908	0.562014	0.00684401	317	0.0179628
Rpl6	445	557	479.9	9127.6	7993.3	8597.8		445	493.417	463.249	928.6	1143.9	1390.02	1.30468	0.0068633	131	0.0435898
Bcas2	20.2	24.3	22.2	312.6	287.8	264.3		20.2	21.5261	21.4297	31.8025	41.1864	42.7298	0.873633	0.00702245	241	0.0242435
Rps24; LOC677113; LOC102642752	130.2	155.7	151	2074.8	1662.2	1734.4		130.2	137.927	145.761	211.08	237.874	280.403	0.817388	0.00705235	257	0.022831
Mrps2	54.6	70.6	63.2	880.7	837.7	712.7		54.6	62.5409	61.0072	89.5983	119.881	115.223	0.866044	0.00736434	243	0.0252145
Srpk2	6.2	11.4	12.8	185.7	133.6	137.9		6.2	10.0987	12.3559	18.8923	19.1192	22.2945	1.07354	0.00744984	189	0.0327951
Ythdc1	262.5	345	420.2	5102.8	4106.6	3730.4		262.5	305.618	405.621	519.135	587.686	603.1	0.812324	0.00778987	261	0.0248321
L1td1	436.5	509.9	519.5	8570.5	7862.8	8143.5		436.5	451.694	501.475	871.923	1125.23	1316.57	1.25371	0.00790896	149	0.0441628
Ncbp1	165.4	160.8	207.6	2535.6	1868.4	1524.9		165.4	142.444	200.397	257.96	267.382	246.533	0.602855	0.00798246	305	0.0217751
Ctcf	74.1	80.8	75.2	997.9	889.9	824.1		74.1	71.5765	72.5908	101.522	127.352	133.234	0.730319	0.00799199	279	0.0238328
Zfp568	55.8	62.7	72.7	1039.7	878.2	926.3		55.8	55.5427	70.1776	105.774	125.677	149.756	1.07045	0.00808573	193	0.0348566
Hnrnpdl; Hnrnpdl1; Hnrpdl	132	215.6	187.4	2918.5	2795	2574.3		132	190.989	180.898	296.915	399.986	416.191	1.1434	0.00812249	176	0.0383972
Msi2	25.1	28.1	30.6	346.3	297.4	246.8		25.1	24.8923	29.5383	35.231	42.5602	39.9005	0.565431	0.00835179	315	0.0220593
Smarcc1	22.4	20.6	21.6	291	237.5	236.9		22.4	18.2485	20.8506	29.605	33.9881	38.3	0.72842	0.0084538	280	0.0251199
Ptbp1	111.7	141.5	121.5	2099.3	2132.3	1982.7		111.7	125.348	117.284	213.573	305.149	320.546	1.24403	0.00860031	153	0.0467677
Exosc10	71.2	68.6	71.9	1454.5	1241.4	1432.2		71.2	60.7692	69.4053	147.974	177.654	231.546	1.46825	0.00860289	104	0.0688231
Rrp1b	219.3	247	219.8	3324.1	2787.1	2922.3		219.3	218.805	212.174	338.178	398.856	472.453	0.895266	0.00869148	235	0.0307715
Safb	192	217.3	189.4	3806.8	4044.7	3796.6		192	192.495	182.828	387.286	578.828	613.802	1.47761	0.00871518	102	0.0710886
Mrpl21	47.2	62.3	57.2	877.5	834	811.4		47.2	55.1883	55.2154	89.2728	119.352	131.18	1.10841	0.00889788	182	0.040676
Hnrnpf	117.9	124.7	131.3	1763.9	1588.4	1539.5		117.9	110.465	126.744	179.451	227.312	248.893	0.884676	0.00891272	238	0.0311571
Ebna1bp2	307.7	315.3	343.5	4564.4	4165	3961.3		307.7	279.308	331.582	464.361	596.044	640.43	0.88875	0.0090226	237	0.0316743
Surf6	119.5	91.2	80.8	1717.6	1356.9	1478.3		119.5	80.7894	77.9965	174.741	194.183	238.999	1.12732	0.00915474	179	0.0425516
Ilf2	151.2	192.8	158.5	2060.4	1727.8	1639.8		151.2	170.792	153.001	209.616	247.262	265.109	0.604067	0.00929512	304	0.0254393
Rpl30; Rpl30-ps8; Gm12191	142.2	161.4	155.7	2232.4	1876.3	1978.5		142.2	142.976	150.298	227.114	268.513	319.867	0.905089	0.00930702	232	0.0333769
Mrpl45	25.5	36.1	38.2	490.7	455.1	350.4		25.5	31.9791	36.8746	49.9215	65.1283	56.6497	0.863735	0.00937109	244	0.0319539
Ddx3x	623.4	682.1	652.8	9660.3	9946.8	7923.7		623.4	604.237	630.15	982.794	1423.46	1281.04	0.988978	0.00938703	208	0.0375481
Hspd1	190.4	301	222.5	4166.8	3114.7	3630.2		190.4	266.64	214.78	423.911	445.738	586.9	1.11641	0.00939924	181	0.0432053
Trim28	186.4	238.5	215.9	2933.8	2052.9	2282.9		186.4	211.275	208.409	298.471	293.786	369.08	0.665525	0.0098269	291	0.0280962
2310008H09Rik; Knop1	153	163.6	139.6	2082.9	1621.1	1746.6		153	144.925	134.756	211.905	231.992	282.376	0.747206	0.0105966	272	0.0324131
Vdac1	146.7	180.2	181.7	2816.8	2499.3	2701.5		146.7	159.63	175.396	286.568	357.669	436.756	1.16607	0.0106322	170	0.0520351
Pbrm1	90.4	97.6	107.8	1390	1223	1227		90.4	86.4588	104.06	141.412	175.021	198.371	0.873871	0.0109204	240	0.0378573
Fmr1	84.2	99.5	102.8	1323.9	1154.1	1164		84.2	88.1419	99.2332	134.687	165.161	188.186	0.84563	0.0110563	248	0.0370922
Gnl3	308.3	367.1	349.1	4292.4	3708.8	3594.4		308.3	325.195	336.987	436.689	530.758	581.112	0.674153	0.011098	289	0.03195
Poldip3	28.4	33.1	37.9	627.4	636	397		28.4	29.3216	36.585	63.8288	91.0165	64.1836	1.21569	0.0113554	164	0.057608
Chtop	33.3	43.7	35.8	671.5	615.6	677.4		33.3	38.7116	34.5579	68.3153	88.0971	109.516	1.31925	0.0114802	128	0.074621
Ostc	6.5	17.2	11.5	206.1	182	153.2		6.5	15.2366	11.101	20.9677	26.0456	24.7681	1.12826	0.0116638	178	0.0545186
Hist1h1a	34.6	37	51.6	2020	1716.6	2384.3		34.6	32.7764	49.8097	205.505	245.659	385.474	2.8358	0.0119172	7	1.41644
Mak16	39.1	37.5	43.6	679.5	665.6	679.4		39.1	33.2193	42.0872	69.1292	95.2525	109.84	1.26117	0.0119669	146	0.0681949
Wtap	40.3	54.1	43.7	526.9	391.9	373.4		40.3	47.9244	42.1838	53.6044	56.0839	60.3682	0.38298	0.0119997	359	0.0278098
Pogz	20.6	28.6	16.1	333.6	310.9	290.1		20.6	25.3353	15.5414	33.9389	44.4922	46.9009	1.02764	0.0120681	203	0.0494615
Cwc22	31.6	44.9	40.2	508	440.5	424.3		31.6	39.7746	38.8052	51.6816	63.039	68.5973	0.734487	0.0121691	277	0.0365514
0610009D07Rik; Sf3b14; Sf3b6	15.1	18.7	19.1	264.4	208.8	234.3		15.1	16.5654	18.4373	26.8988	29.8809	37.8797	0.917858	0.0121972	225	0.0451026
Zfp326	70.2	75.5	92.4	1122.9	1096.4	937.7		70.2	66.8815	89.194	114.239	156.903	151.599	0.901694	0.0123314	233	0.0440333
Rsl1d1	313.4	409.5	454	5591	5187.8	4871.2		313.4	362.755	438.248	568.802	742.414	787.535	0.913261	0.0124278	228	0.0453505
Hnrnpul2	139.6	166.7	167.8	1994.2	1849.1	1653		139.6	147.671	161.978	202.881	264.62	267.243	0.709727	0.0124398	284	0.0364434
Rps3a; Rps3a1	493.6	550.2	546.3	8842.8	6745.5	8129		493.6	487.394	527.345	899.625	965.333	1314.23	1.0757	0.0125561	187	0.0558647
Bysl	152	199.2	164.2	1970.5	1508.5	1468.6		152	176.461	158.503	200.469	215.878	237.431	0.424987	0.0127978	346	0.0307739
Mrps17	9.9	17.3	15.2	204.2	191.6	153.9		9.9	15.3252	14.6726	20.7744	27.4194	24.8813	0.87307	0.012834	242	0.0441234
Snrnp200	806.5	983.3	919.1	10273.2	8948.4	7861.6		806.5	871.055	887.21	1045.15	1280.59	1271	0.487859	0.0130739	333	0.0326652
Pes1	219.3	224.9	199.7	3165.2	2796.6	2969.4		219.3	199.227	192.771	322.013	400.215	480.068	0.975843	0.0131278	215	0.0508014
Mrps7	191.7	216.5	235.3	2603.4	2225.4	2071.3		191.7	191.786	227.136	264.858	318.472	334.87	0.588529	0.0133186	308	0.0359776
Ssb	329.5	425.9	372.6	5036.7	4266.2	4441.7		329.5	377.283	359.672	512.41	610.526	718.097	0.787693	0.0133519	263	0.0422386
Mrps6	53.1	44.1	40.2	728.4	777.6	669		53.1	39.0659	38.8052	74.104	111.281	108.158	1.16432	0.0133601	171	0.0650037
Gltscr2; Nop53	41.8	72.6	57.2	802.4	678.9	661.2		41.8	64.3126	55.2154	81.6324	97.1558	106.897	0.824432	0.0135687	255	0.0442711
Eif4a1	169	170.5	184.1	2482.7	1818.5	2083.8		169	151.037	177.712	252.578	260.241	336.891	0.771552	0.0138736	267	0.0432317
Prpf8	985.7	1095.6	1129.6	12692.3	11036.5	10301.5		985.7	970.535	1090.41	1291.26	1579.41	1665.46	0.57424	0.0141109	312	0.0376291
Elavl1	253.2	301.6	304.3	4025.4	4200.3	3638.2		253.2	267.172	293.742	409.525	601.095	588.194	0.9737	0.0142021	216	0.0547046
Rrs1	207	215.5	204.9	2980.4	2737	2821.1		207	190.9	197.791	303.212	391.686	456.092	0.950239	0.014214	219	0.0540001
Rbm15b	85.2	91.2	91.3	976.7	817.5	659.6		85.2	80.7894	88.1322	99.3649	116.991	106.639	0.345989	0.0143415	365	0.0326908
Ppil1	85.3	78.9	81.2	1245.4	1382.1	1101		85.3	69.8934	78.3826	126.701	197.789	178	1.1052	0.014364	183	0.065305
Rplp0	364.3	433.5	406	4905.8	3974.3	4088.6		364.3	384.015	391.913	499.093	568.753	661.01	0.600495	0.0145947	307	0.039553
Mrps35	115.3	126.3	139.9	1687	1687.3	1445.1		115.3	111.883	135.046	171.628	241.466	233.632	0.836252	0.0150905	252	0.0498228
Mrpl15	213.8	244.4	249.5	3105.1	3077.6	2771		213.8	216.501	240.843	315.898	440.428	447.992	0.843522	0.0152394	250	0.0507169
Rps13; Rps13-ps1; LOC102642137	103.5	100	69.1	3838.6	3497.4	4827.7		103.5	88.5848	66.7025	390.521	500.505	780.502	2.69133	0.0156116	11	1.1808
Mrpl49	61.4	64.1	62.7	751.3	700.7	623.4		61.4	56.7829	60.5245	76.4338	100.276	100.786	0.634865	0.0156468	298	0.043685
Celf1	110.2	127.4	127.9	1557.4	1540.9	1351.5		110.2	112.857	123.462	158.443	220.515	218.499	0.785898	0.0157498	264	0.0496356
Mrps25	29.8	31.6	27.7	524.3	406.9	246.1		29.8	27.9928	26.7389	53.3398	58.2305	39.7874	0.840398	0.0163098	251	0.0540626
Rps3	366	458.4	445.7	4782.6	3896.9	3713.8		366	406.073	430.236	486.559	557.676	600.416	0.451975	0.0180323	339	0.0442562
Plrg1	68.1	157.2	83.2	1754.5	1682.7	1233.7		68.1	139.255	80.3132	178.495	240.807	199.454	1.10496	0.018156	184	0.0820967
Thoc5	54.8	72.8	64.6	835.2	705.8	756.4		54.8	64.4897	62.3586	84.9694	101.005	122.288	0.763014	0.0196401	269	0.0607455
Larp4	50.1	91.9	39.1	958.6	816.2	741.7		50.1	81.4094	37.7434	97.5235	116.805	119.912	0.981704	0.0203755	211	0.0803431
Gtf2i	5.7	8.4	7.9	112.4	90.8	107.8		5.7	7.44112	7.6259	11.4351	12.9942	17.4282	1.01119	0.0207324	205	0.0841431
Rpl13	221.9	187.8	151.4	2837.3	2538.1	2797.9		221.9	166.362	146.147	288.654	363.222	452.341	1.04701	0.022339	199	0.0933973
Hist1h1b	98.9	114.2	118.8	3712.2	3116.5	4675.9		98.9	101.164	114.678	377.662	445.995	755.96	2.32733	0.0223741	26	0.715971
Nxf1	249.9	360.6	311.4	3467.3	2804	2466.1		249.9	319.437	300.595	352.747	401.274	398.698	0.406066	0.0224414	353	0.0528931
Thoc3	41.6	65.3	45.7	629.9	505.9	490.8		41.6	57.8459	44.1144	64.0831	72.3982	79.3484	0.588237	0.0229068	309	0.0616779
Gtpbp4	390.6	442.3	443	5078	4459.3	4514.7		390.6	391.811	427.629	516.612	638.16	729.899	0.639258	0.0233317	295	0.0658032
Rpl7	443.9	510.2	504.8	8556.4	7098.3	9178.4		443.9	451.96	487.285	870.488	1015.82	1483.89	1.28488	0.0233793	138	0.140953
Mrpl41	24.8	24.5	27.9	290.4	251.3	222.8		24.8	21.7033	26.932	29.5439	35.963	36.0204	0.467324	0.023613	335	0.0586448
Rpl5	146.7	173.8	155.7	1749.2	1513.7	1445		146.7	153.96	150.298	177.955	216.622	233.615	0.478214	0.0236155	334	0.0588266
D19Bwg1357e; Pum3	223.8	235.5	230.8	2868.7	2574.4	2685.7		223.8	208.617	222.792	291.848	368.417	434.201	0.7402	0.0241297	274	0.0732699
Esf1	60.2	65.4	61.3	788	686.1	741		60.2	57.9345	59.1731	80.1675	98.1862	119.799	0.749795	0.0246629	271	0.0757179
Crnkl1	173.8	204.3	173.1	2071.5	1843.7	1768.3		173.8	180.979	167.094	210.745	263.848	285.884	0.543205	0.024666	325	0.0631451
Phb2	215.5	232.5	242.2	2863.6	2408.4	2596.6		215.5	205.96	233.796	291.329	344.661	419.796	0.688187	0.0248997	287	0.072183
Hist4h4; Hist1h4a; Hist1h4k; Hist1h4c; Hist1h4i; Hist1h4n; Hist1h4h; Hist1h4f; Hist1h4j; Hist1h4b; Hist1h4m; Hist1h4d; Hist2h4; LOC100862646; LOC102641229	134.1	257.4	136.8	2990	2729.5	3186.4		134.1	228.017	132.054	304.189	390.613	515.15	1.29187	0.0257818	137	0.156573
Ssbp1	7.8	11.3	6.5	108.4	96.2	84.3		7.8	10.0101	6.27447	11.0281	13.767	13.6289	0.673899	0.0271294	290	0.0778334
Mrps9	170.7	212.9	207.1	2146.6	1834.7	1714.3		170.7	188.597	199.914	218.385	262.56	277.154	0.438991	0.027755	340	0.0679182
Vdac2	37	34.4	46.9	495.8	474.8	436.9		37	30.4732	45.2727	50.4404	67.9475	70.6343	0.745481	0.0292016	273	0.0889953
Igf2bp2	100.7	113.7	113.3	1223.3	1196.8	1041.7		100.7	100.721	109.369	124.453	171.271	168.413	0.578613	0.0295466	311	0.0790444
Hnrnpa1	861.6	1039.9	1025.8	11926.8	11202.8	11570.7		861.6	921.194	990.208	1213.38	1603.21	1870.65	0.757289	0.030443	270	0.0938096
Imp3	91.9	109.5	97.3	1199.7	1116	758.4		91.9	97.0004	93.924	122.052	159.708	122.612	0.515776	0.0320081	331	0.0804555
Sf3a3	131.7	145.2	146.1	1606	1383	1427		131.7	128.625	141.031	163.387	197.918	230.705	0.56074	0.0325489	318	0.0851594
U2surp	315.4	403	380.9	4339	3388.2	3773.4		315.4	356.997	367.684	441.43	484.878	610.052	0.562819	0.03549	316	0.093442
Skiv2l2	229.6	260.1	274	2904.5	2443.4	2554		229.6	230.409	264.493	295.49	349.669	412.909	0.546372	0.0360926	323	0.0929691
Rbm34	84	97.3	99.4	1083.7	961.8	1003.8		84	86.193	95.9512	110.251	137.641	162.286	0.62404	0.0361032	301	0.0997934
Hspa8	697.9	841	732.2	8382.3	6516.7	6964.8		697.9	744.998	706.795	852.776	932.59	1126.01	0.43757	0.0368778	342	0.0897144
Tecr	66.4	61.6	73.2	978.2	804.9	496		66.4	54.5682	70.6602	99.5175	115.187	80.1891	0.621885	0.0372489	302	0.102619
Wdr12	34.2	37.5	27.3	375.6	362.5	287.4		34.2	33.2193	26.3528	38.2118	51.8765	46.4644	0.542228	0.0380757	326	0.0971749
Mrpl44	21.8	25.2	26.2	296.9	293.5	309.4		21.8	22.3234	25.291	30.2052	42.0021	50.0212	0.816276	0.0397094	259	0.127561
Hnrnpa3	552.7	659.3	651.4	9722.3	9642.9	12268.5		552.7	584.04	628.799	989.102	1379.97	1983.47	1.30175	0.0410281	132	0.258601
Hspa5	360.1	392.3	354	4231.1	2926.6	3318.6		360.1	347.518	341.717	430.452	418.819	536.523	0.401237	0.0413877	355	0.0969989
H1f0	19.9	29	20.9	278.7	236.5	258.2		19.9	25.6896	20.1748	28.3536	33.845	41.7436	0.660402	0.0421294	293	0.11963
Snrpb2	45.9	45.3	37.4	467.7	424.3	345.4		45.9	40.1289	36.1023	47.5816	60.7206	55.8414	0.426526	0.0426587	345	0.102876
Ddx27	296.3	331	336.5	3461.9	3270.1	3112		296.3	293.216	324.825	352.198	467.977	503.122	0.533333	0.0432604	328	0.109734
Mfap1a; Mfap1b	105.4	135	124.3	1431.4	1448.8	1506.5		105.4	119.59	119.987	145.624	207.334	243.558	0.790063	0.0444541	262	0.141167
Rbm10	129.7	108.6	116.9	1316.5	1231.2	1094.2		129.7	96.2031	112.844	133.935	176.194	176.901	0.523802	0.0451822	330	0.113914
Hsp90ab1	478.1	580.2	578.3	8371.1	5887.6	8477.3		478.1	513.969	558.235	851.637	842.561	1370.54	0.983212	0.045573	210	0.180556
Rpl29; Gm8210	155.2	161.8	146.7	2454.3	2171.3	2994.5		155.2	143.33	141.61	249.689	310.73	484.126	1.24684	0.0457516	152	0.25043
Rbm19	75.7	92.9	82.2	874.3	737.3	737.5		75.7	82.2953	79.3479	88.9472	105.513	119.233	0.40238	0.0468624	354	0.11014
Hsp90aa1	173.7	214.6	193.2	2452	1744.5	2204.9		173.7	190.103	186.497	249.455	249.651	356.47	0.636679	0.0474489	296	0.13337
Fubp1	18.7	31.2	33.3	341.3	383.4	304.8		18.7	27.6385	32.1446	34.7223	54.8675	49.2775	0.823253	0.048791	256	0.158571
Akap8	43.5	51.8	45.4	520.5	462.6	323.6		43.5	45.8869	43.8248	52.9532	66.2016	52.3169	0.36425	0.0498083	360	0.115113
Nip7	50.1	59.3	51.3	547.7	517.2	470.8		50.1	52.5308	49.5201	55.7204	74.0153	76.115	0.436096	0.0521109	343	0.126403
Ncoa5	112.4	116.7	99.5	1229.3	1271.9	1279.8		112.4	103.378	96.0477	125.063	182.019	206.907	0.720996	0.0524216	281	0.155213
Phb	176.8	190.8	190.9	1915.7	1708.9	1641		176.8	169.02	184.276	194.894	244.557	265.303	0.410866	0.0525976	351	0.124676
Nudt21	81.1	111.9	91.1	1137.2	872.2	619.9		81.1	99.1264	87.9391	115.693	124.819	100.22	0.345514	0.0530453	366	0.120584
Rbm28	195.8	221.4	210	2093	1920.1	1679.9		195.8	196.127	202.714	212.932	274.781	271.592	0.352662	0.0533722	362	0.122668
Cdc40	69.7	108.4	78.4	943.5	950.2	784.8		69.7	96.0259	75.6798	95.9873	135.981	126.88	0.571913	0.0540032	313	0.143549
Hsp90b1	303.5	329	383.6	4076.2	2957.1	3551.7		303.5	291.444	370.29	414.694	423.184	574.209	0.548877	0.0601496	322	0.155417
Slc2a3	40.9	66.2	46.5	562.5	496.7	471		40.9	58.6431	44.8866	57.2261	71.0816	76.1473	0.501416	0.0623325	332	0.156207
Clk4	5.1	6.4	8.2	78.2	72.1	53.8		5.1	5.66943	7.91549	7.9557	10.3181	8.69793	0.529572	0.0670825	329	0.169643
Eef1b2	129.4	134.1	131.1	1849.4	1287.7	1913.6		129.4	118.792	126.551	188.149	184.28	309.375	0.863453	0.0678563	245	0.230435
Larp7	65.3	140.5	77.9	1202.2	983.2	902.2		65.3	124.462	75.1971	122.306	140.704	145.86	0.625874	0.0710417	300	0.197022
Rrp12	422.9	511.6	498.1	4690.8	3624.6	3328.4		422.9	453.2	480.818	477.22	518.708	538.108	0.176999	0.0738896	408	0.150677
Nup188	18	21.2	17.1	184.3	158	145.6		18	18.78	16.5067	18.7498	22.611	23.5394	0.284449	0.0741192	380	0.162282
Pabpn1	193.2	209	221.4	2147.5	1909.6	1976.1		193.2	185.142	213.718	218.477	273.279	319.479	0.454374	0.0741369	338	0.182491
Rbm27	72.5	92.2	71.5	905.2	561.8	621.3		72.5	81.6752	69.0192	92.0908	80.3979	100.447	0.290258	0.0750189	377	0.165559
Sec61a1	15.8	12.2	8.7	162.7	126.6	157.7		15.8	10.8073	8.39814	16.5523	18.1174	25.4956	0.781353	0.0754959	266	0.236137
Larp1	654.3	690.5	814.1	7627.9	5992	5073.2		654.3	611.678	785.854	776.027	857.501	820.192	0.258059	0.0801467	390	0.17098
Mrpl9	298.1	401.3	365.5	3531.2	3330.8	2745.3		298.1	355.491	352.818	359.248	476.663	443.837	0.346643	0.0831876	364	0.190143
Fus	90.1	113.6	80.5	981.6	887.5	687.9		90.1	100.632	77.7069	99.8634	127.008	111.214	0.332792	0.0870146	368	0.196729
Supt16; Supt16h	172.5	200.2	181.2	1819.8	1548.5	1583.5		172.5	177.347	174.913	185.138	221.602	256.007	0.336802	0.0883532	367	0.200299
Idh3a	30.5	37.5	26.1	338.4	292.4	334.4		30.5	33.2193	25.1944	34.4272	41.8447	54.063	0.551746	0.0895762	320	0.232898
Mphosph10	189.5	205.6	207.4	1935.3	1696.6	1568.6		189.5	182.13	200.204	196.888	242.797	253.598	0.277847	0.0896798	385	0.193802
D4Wsu53e; Rsrp1	27.6	37.7	40.2	370.5	300	288.2		27.6	33.3965	38.8052	37.6929	42.9323	46.5938	0.350178	0.0918722	363	0.210572
Chd4	326.6	396	366.6	3654.9	2866.8	3055.7		326.6	350.796	353.88	371.833	410.261	494.02	0.307326	0.0926085	371	0.207683
Rpl18	194.8	197.4	211.9	2100.8	1767.9	1995.4		194.8	174.866	204.548	213.726	253	322.599	0.459031	0.095574	337	0.235957
Smarca5	353.5	260.8	289.7	3408.9	2988.9	3497.1		353.5	231.029	279.648	346.806	427.735	565.382	0.632749	0.0957604	299	0.266464
Rps14	102.2	103.3	108.5	1411.3	1129.1	1820.7		102.2	91.5081	104.735	143.579	161.583	294.355	1.00634	0.103273	206	0.417103
Rps20	71	68.4	72.3	680.9	636.3	573.6		71	60.592	69.7914	69.2716	91.0594	92.7348	0.329568	0.104777	369	0.236244
Csnk2a1	22.3	27.8	25.9	240.2	252.1	210.1		22.3	24.6266	25.0014	24.4368	36.0775	33.9672	0.393479	0.110512	357	0.257553
Khdrbs3	51.2	77.8	67.1	646.3	666.5	530.2		51.2	68.919	64.7719	65.7516	95.3813	85.7183	0.416967	0.113748	349	0.27117
Uba2	50.5	33.1	34.4	484.7	376.2	499.4		50.5	29.3216	33.2064	49.3111	53.8371	80.7388	0.702139	0.115274	285	0.33652
Ddx56	91.3	116.5	92.5	962	816.2	802.2		91.3	103.201	89.2906	97.8694	116.805	129.693	0.279113	0.119137	384	0.258129
Eftud2	561.4	686.3	649.1	6009.4	5558.6	5549.3		561.4	607.958	626.578	611.368	795.479	897.164	0.359412	0.11981	361	0.276127
Ppan	123.8	170.6	141.2	1425.8	1170.2	1202.3		123.8	151.126	136.301	145.054	167.465	194.378	0.301758	0.122042	373	0.272222
Khdrbs1	278.7	206.1	133.9	2313.8	2331.7	2152.8		278.7	182.573	129.254	235.395	333.684	348.047	0.635116	0.125089	297	0.350419
Dimt1	11.2	16.2	15.9	150.8	113.5	106.3		11.2	14.3507	15.3483	15.3417	16.2427	17.1857	0.253929	0.125681	392	0.266751
Eef2	60.1	70.5	62.7	651.6	538.9	638.4		60.1	62.4523	60.5245	66.2908	77.1208	103.211	0.429856	0.125969	344	0.30467
Cct4	165	226	232.4	2154.7	1746.6	1990		165	200.202	224.337	219.209	249.952	321.726	0.423887	0.126976	347	0.304449
Nat10	374.4	419	358.4	3655.8	3041.6	3056.2		374.4	371.17	345.965	371.924	435.276	494.101	0.253596	0.12717	393	0.269225
Utp14a	263.1	312.9	329.2	2915.1	2399.9	2291.8		263.1	277.182	317.778	296.569	343.444	370.519	0.235965	0.134159	395	0.282584
Lrpprc	118.5	143.3	147.6	1319.6	1104.9	1124.6		118.5	126.942	142.479	134.25	158.12	181.816	0.289689	0.135698	378	0.298678
Pwp1	88	85.6	102.1	883.8	820	729.6		88	75.8286	98.5575	89.9137	117.348	117.956	0.309714	0.138541	370	0.31153
Srbd1	44.5	50.7	57.1	488.6	429.2	418.5		44.5	44.9125	55.1188	49.7079	61.4218	67.6596	0.306878	0.144339	372	0.322823
Lmnb1	223.9	291.2	217.4	2314	2009.4	1927.5		223.9	257.959	209.857	235.416	287.561	311.622	0.270902	0.148353	387	0.318939
Acta1	2.1	4.7	5	40.8	43.6	50		2.1	4.16349	4.82652	4.1508	6.2395	8.08358	0.736227	0.153927	276	0.464012
Soat1	20.1	28.5	26.3	235.6	216.9	191.6		20.1	25.2467	25.3875	23.9688	31.0401	30.9763	0.281681	0.156762	382	0.341429
Rfc4	94.1	88.1	76.4	1004.5	862.6	1436		94.1	78.0432	73.7492	102.193	123.445	232.16	0.896685	0.157855	234	0.561263
Ik	34.6	50.7	37.7	389.5	359.6	313.4		34.6	44.9125	36.3919	39.6259	51.4615	50.6679	0.290467	0.158044	376	0.349715
Zc3h14	106.1	112	107.4	1016.8	860.5	888.8		106.1	99.215	103.674	103.444	123.144	143.694	0.261072	0.158233	388	0.339303
Srrm1	585.8	680.1	663.9	6209.3	4534.1	4549.6		585.8	602.465	640.865	631.705	648.865	735.541	0.140417	0.158754	414	0.319041
Utp15	107.7	112.5	109.6	1013.3	874.3	759.3		107.7	99.6579	105.797	103.088	125.119	122.757	0.164448	0.163437	411	0.330851
Thoc6	6	12.9	7.6	101.2	85.4	68.3		6	11.4274	7.33631	10.2956	12.2214	11.0422	0.438478	0.164663	341	0.401757
Rpl23; LOC100044627; LOC100862455	205.1	223.8	207	1942.5	1675.6	1653.9		205.1	198.253	199.818	197.621	239.791	267.389	0.224649	0.171988	397	0.360438
Mrpl4	10.8	13	17.3	135.5	135.7	114.5		10.8	11.516	16.6997	13.7851	19.4197	18.5114	0.40656	0.172294	352	0.407241
C1qbp	21.8	18.6	19.6	186.2	183.9	194.2		21.8	16.4768	18.9199	18.9431	26.3175	31.3966	0.42249	0.174081	348	0.416194
Safb2	195.1	220	209.7	1871	1732.5	1646.1		195.1	194.887	202.424	190.347	247.934	266.128	0.249815	0.17949	394	0.379024
Tuba1c	492.6	559.9	530.4	4926.7	4196.9	4614.5		492.6	495.986	511.997	501.22	600.609	746.034	0.300333	0.179977	374	0.400377
Mrto4	160.4	212.7	193.9	1729.7	1574	1578.3		160.4	188.42	187.172	175.972	225.252	255.166	0.29234	0.181355	375	0.402366
Nop16	5.1	11	7.5	82	74.1	64.6		5.1	9.74433	7.23978	8.3423	10.6043	10.444	0.412345	0.185992	350	0.442129
Srsf2	74.6	86.1	91.2	961.4	663.3	1128.6		74.6	76.2715	88.0357	97.8084	94.9234	182.463	0.651187	0.192542	294	0.544882
Sf3a1	283.2	347.8	321.7	2880.6	2592.8	2704.9		283.2	308.098	310.538	293.059	371.05	437.305	0.28842	0.193329	379	0.424405
Canx	152.4	192.8	172.6	1567.7	1372.8	1222		152.4	170.792	166.611	159.491	196.458	197.563	0.176412	0.195874	409	0.398452
Ddx42	105.4	119.4	86.9	1026.5	767.4	786.2		105.4	105.77	83.8849	104.431	109.821	127.106	0.210303	0.195993	401	0.406648
Tomm70a	33.8	31.3	23.4	278	267.4	304		33.8	27.727	22.5881	28.2824	38.267	49.1482	0.459921	0.198682	336	0.491974
Rars	20.9	24.7	16.5	211.1	171.1	242.1		20.9	21.8805	15.9275	21.4763	24.4857	39.1407	0.53565	0.201291	327	0.512154
Rpl31	118.1	104	130	1201.1	915.3	805.1		118.1	92.1282	125.489	122.194	130.986	130.162	0.191386	0.20501	404	0.422199
Mrpl22	38.5	51.1	39.4	387.5	368.6	415.1		38.5	45.2668	38.033	39.4224	52.7495	67.1099	0.38707	0.207994	358	0.483383
Mrpl20	13.8	16	18	144.1	145	121		13.8	14.1736	17.3755	14.6601	20.7506	19.5623	0.27765	0.215487	386	0.46447
Xrn2	68.7	96.6	90.2	768	706.2	672		68.7	85.5729	87.0704	78.1327	101.063	108.643	0.254174	0.22812	391	0.485412
D10Wsu52e; Rtcb	194.5	235.1	218.5	1914.4	1834.5	1510.9		194.5	208.263	210.919	194.762	262.531	244.27	0.193082	0.233176	402	0.482593
1200014J11Rik; Ncbp3	24.7	141.3	32.2	779.5	958.1	716.5		24.7	125.17	31.0828	79.3027	137.112	115.838	0.876661	0.240321	239	0.836598
Zscan10	13.4	18.4	22.5	179.1	154.9	137.4		13.4	16.2996	21.7193	18.2208	22.1674	22.2137	0.283906	0.250185	381	0.546336
Actb	317.1	381.6	383.1	3205.8	2953.4	3709.2		317.1	338.04	369.808	326.143	422.654	599.672	0.395773	0.25656	356	0.5996
Utp23	10.2	4.5	4.4	69.4	67	67.4		10.2	3.98632	4.24734	7.06043	9.58822	10.8967	0.579465	0.260722	310	0.699745
Usp36	166.6	185.6	172.7	1575.1	1288	1330.4		166.6	164.413	166.708	160.243	184.323	215.088	0.169197	0.263677	410	0.535071
Sf3b3	354.2	443	394.4	3528.9	3024.8	2854.1		354.2	392.431	380.716	359.014	432.872	461.427	0.152816	0.266474	413	0.536819
Ap2m1	6.7	21.4	7.9	135.2	110.7	129.2		6.7	18.9572	7.6259	13.7546	15.842	20.888	0.601056	0.269173	306	0.731869
Nop58	201.7	247.6	214.8	1967.6	1662.1	1689.8		201.7	219.336	207.347	200.174	237.859	273.193	0.178664	0.272377	407	0.556801
Mrps11	3	4.9	4.9	39.8	39.7	30.5		3	4.34066	4.72999	4.04907	5.68138	4.93098	0.280523	0.287807	383	0.625211
Hist1h1e	94.6	124.2	115.4	1037.5	829.8	715.8		94.6	110.022	111.396	105.55	118.751	115.725	0.105636	0.298498	420	0.59131
1110037F02Rik; Virma	33.8	70.2	48	496	398	390.5		33.8	62.1865	46.3346	50.4607	56.9569	63.1328	0.261048	0.354373	389	0.757939
Magohb	19.1	31.7	25.8	239.8	183.1	206.1		19.1	28.0814	24.9048	24.3961	26.203	33.3205	0.219286	0.356313	399	0.742988
Sap18; Gm10094; Sap18b	92.9	93	109.4	845.5	742.2	832.4		92.9	82.3839	105.604	86.0172	106.215	134.575	0.218444	0.3821	400	0.794768
Ptges3; Gm9769; Ptges3-ps; LOC100048119; LOC102641464	15.5	28.5	27.4	229.7	178.8	181.5		15.5	25.2467	26.4493	23.3686	25.5877	29.3434	0.220631	0.394204	398	0.824065
Rrp9	22.1	33.4	28.3	240.2	211.5	216.5		22.1	29.5873	27.3181	24.4368	30.2673	35.0019	0.183253	0.398194	406	0.816003
Rbpms2	251.2	285.1	286.5	2344.2	2084.5	1872.6		251.2	252.555	276.559	238.488	298.308	302.746	0.105547	0.425932	421	0.841748
Rps26; Rps26-ps1	87.9	103.7	79.6	787.7	675.3	608.7		87.9	91.8625	76.8382	80.1369	96.6406	98.4095	0.100888	0.446893	426	0.872805
Rpn1	118.7	155.2	151.3	1209.7	1045.4	990		118.7	137.484	146.05	123.069	149.605	160.055	0.105428	0.497938	422	0.981717
Eno1; Gm5506; Eno1b	265.3	342.4	297.2	2500.7	2005.5	2694.8		265.3	303.314	286.888	254.41	287.003	435.673	0.191711	0.515393	403	1.06404
Wdr43	243.3	289.6	303.2	2359.5	2070.1	1930.1		243.3	256.542	292.68	240.045	296.247	312.042	0.0981824	0.519332	427	1.01191
Mcm5	16.8	12.1	17.9	137.7	120.6	115.1		16.8	10.7188	17.2789	14.009	17.2588	18.6084	0.154926	0.537659	412	1.08576
Snrpd3	50.8	63.6	48.2	451.6	386.7	396.6		50.8	56.3399	46.5276	45.9437	55.3398	64.119	0.106167	0.54792	419	1.08799
Mrps27	155.7	173.6	142.2	1244.5	1127.2	1252.6		155.7	153.783	137.266	126.61	161.311	202.51	0.134583	0.556224	416	1.11245
Nop2	498.9	651.9	869.3	5526.6	5132.5	5438.3		498.9	577.484	839.138	562.251	734.5	879.219	0.18392	0.562711	405	1.15599
Cnn3	66.9	74.4	70	592.4	468.1	542.8		66.9	65.9071	67.5712	60.268	66.9887	87.7553	0.101691	0.587753	425	1.15061
Elavl2	2.6	5.5	8	51.5	43.6	39.1		2.6	4.87217	7.72243	5.23937	6.2395	6.32136	0.228338	0.598788	396	1.25806
Slc25a3	248.8	284	276.2	2137	1823.9	2218.4		248.8	251.581	266.617	217.408	261.014	358.652	0.126134	0.608737	417	1.21455
Srp68	37	42.8	38.4	305.1	265.7	335.1		37	37.9143	37.0677	31.0395	38.0237	54.1761	0.138196	0.613353	415	1.22966
Zfp422	119.9	146.3	152.4	1180.1	915.1	1082.8		119.9	129.6	147.112	120.058	130.958	175.058	0.103375	0.62551	423	1.23032
Rrbp1	135.7	160	170.7	1270.5	1139.1	1079.1		135.7	141.736	164.777	129.255	163.014	174.46	0.0778423	0.640581	428	1.24524
Trim71	112.9	126.8	114.4	1002.8	811.2	796.8		112.9	112.326	110.431	102.02	116.089	128.82	0.0476563	0.65417	434	1.25408
Bop1	87.5	107.9	92.2	748.1	715	668.1		87.5	95.583	89.001	76.1082	102.322	108.013	0.0741961	0.661307	429	1.28253
Nop56	291.2	366.1	362.1	2543.5	2419.3	2689.6		291.2	324.309	349.536	258.764	346.221	434.832	0.10766	0.665894	418	1.32542
Alyref	48.6	59.4	77.3	566.5	406.5	451		48.6	52.6194	74.618	57.6331	58.1733	72.9139	0.102008	0.675006	424	1.32454
Smn1	7.7	10.1	8.1	88.9	52.2	53.9		7.7	8.94707	7.81896	9.04427	7.47022	8.7141	0.0442801	0.703954	435	1.34641
Dnmt3b	657.5	719.5	577	5223.1	4520	4705.4		657.5	637.368	556.98	531.374	646.847	760.729	0.0663102	0.711082	430	1.37586
Immt	94	113.6	112	864.1	745.7	723.9		94	100.632	108.114	87.9095	106.715	117.034	0.0418589	0.768954	436	1.46736
Kpna3	29.4	34.4	39.3	275.1	221	261.5		29.4	30.4732	37.9364	27.9874	31.6268	42.2771	0.0589831	0.801258	432	1.54316
Ddx24	89.3	99.8	96.5	787.3	661.4	626.5		89.3	88.4076	93.1518	80.0962	94.6514	101.287	0.0273065	0.801592	437	1.52614
Rcl1	137.6	165.4	136.2	993.9	929.6	1210.9		137.6	146.519	131.474	101.115	133.033	195.768	0.0488807	0.873533	433	1.67847
Pou5f1	28.6	33.9	31.5	264	197.3	218.3		28.6	30.0303	30.4071	26.8581	28.2352	35.2929	0.0216924	0.874434	438	1.66103
Atp5c1	138.4	159.9	150	1205.7	1011	1010		138.4	141.647	144.796	122.662	144.682	163.288	0.0195287	0.878883	439	1.66567
Hnrnpk	6.8	2.1	5.4	34	40.5	32.5		6.8	1.86028	5.21264	3.459	5.79586	5.25433	0.0646956	0.902053	431	1.74132
Ctnnb1	15.4	17.4	12.7	117.5	97.2	108.6		15.4	15.4138	12.2594	11.9539	13.9101	17.5575	0.0116223	0.955334	440	1.80645
Trap1	72.9	86.2	72.1	579.1	465.6	574.7		72.9	76.3601	69.5984	58.9149	66.631	92.9127	-0.00263875	0.990454	441	1.86861
Rbm5	94.3	102.8	84.9	768.4	634	605.3		94.3	91.0652	81.9543	78.1734	90.7303	97.8598	-0.0030033	0.979683	442	1.84411
Isy1	64.8	69.6	51.5	472.8	469.9	366.3		64.8	61.655	49.7131	48.1005	67.2463	59.2203	-0.0131716	0.944519	443	1.7739
Utp18	64.6	61.9	72.2	524.9	470	411.1		64.6	54.834	69.6949	53.4009	67.2606	66.4632	-0.0153699	0.920158	444	1.72426
Cct6a	75.9	85.8	85.3	639.1	492.7	594.9		75.9	76.0058	82.3404	65.0191	70.5092	96.1784	-0.0157259	0.935556	445	1.74917
Rbbp7	114.6	129.5	123.9	943.8	852.8	772.5		114.6	114.717	119.601	96.0178	122.042	124.891	-0.0248857	0.84166	446	1.57009
Brix1	376.8	479.2	396.9	3077.4	2661.3	2893		376.8	424.498	383.129	313.08	380.853	467.716	-0.0280157	0.879961	447	1.63787
Top1	665.9	779.8	762.9	5979.5	4623.5	4804		665.9	690.784	736.43	608.327	661.659	776.67	-0.032383	0.787738	448	1.46294
Rrp7a	350.8	395.8	372.2	2879.5	2517.3	2374		350.8	350.619	359.286	292.947	360.245	383.808	-0.0326066	0.787186	449	1.45866
Mrpl1	122.7	140.8	136.3	984.2	912	858.7		122.7	124.727	131.571	100.128	130.514	138.827	-0.0367358	0.805339	450	1.48898
Rcc2	71.7	94.7	86.8	681.3	597.7	484.6		71.7	83.8898	83.7883	69.3123	85.5355	78.3461	-0.0377619	0.756095	451	1.39484
Mki67	211.9	225.3	217.2	1626.1	1374.9	1500.3		211.9	199.582	209.664	165.432	196.759	242.556	-0.0386007	0.821638	452	1.5124
Zfr	216.2	210.3	210.3	1675.7	1535.2	1228.4		216.2	186.294	203.003	170.478	219.699	198.597	-0.0404056	0.754986	453	1.38664
Son	427.1	419.8	413.6	3183.8	2830.2	2697.8		427.1	371.879	399.25	323.905	405.023	436.158	-0.0404666	0.780482	454	1.43031
Dhx33	241.2	163.3	120.2	1428.6	1105.8	1116.8		241.2	144.659	116.029	145.339	158.249	180.555	-0.0519352	0.887463	455	1.62279
Scaf1	32.2	34.4	30.6	276.9	224.7	176.5		32.2	30.4732	29.5383	28.1705	32.1563	28.535	-0.0533818	0.495874	456	0.904753
Cct7	30.1	29.1	25.5	216.2	173.3	189.5		30.1	25.7782	24.6152	21.9952	24.8006	30.6368	-0.0559313	0.754281	457	1.37322
Atp2a2	314	362.2	334.1	2561.6	2223.5	2090.1		314	320.854	322.508	260.605	318.2	337.91	-0.0625913	0.592673	458	1.07665
Mrpl48	13.6	25.5	14.2	124.2	113.1	116.6		13.6	22.5891	13.7073	12.6355	16.1855	18.8509	-0.0657971	0.841705	459	1.52571
Rps16-ps2; Rps16	590.7	555.6	515.1	4330.2	3350.3	3604.9		590.7	492.177	497.228	440.534	479.454	582.81	-0.0723693	0.653334	460	1.18168
Lin28a	216.1	268.3	233.9	1821.8	1600.2	1399.3		216.1	237.673	225.784	185.341	229.001	226.227	-0.0852407	0.447081	461	0.806879
Alg13	55.2	61	55.4	428.8	374	343.8		55.2	54.0367	53.4778	43.6241	53.5223	55.5827	-0.0913683	0.422147	462	0.760229
Smarca4	49.5	61.6	60.5	392.3	362.1	374.6		49.5	54.5682	58.4009	39.9108	51.8193	60.5622	-0.0933228	0.630147	463	1.13236
Leng8	16.6	12	16.7	105.9	101.4	94.4		16.6	10.6302	16.1206	10.7738	14.5111	15.2618	-0.0964725	0.712866	464	1.27824
Vim	221.2	265.9	265.6	1993.9	1520.8	1512.3		221.2	235.547	256.385	202.85	217.638	244.496	-0.100848	0.369979	465	0.661984
Ktn1	95.8	123.7	126.5	740.6	684.4	815.3		95.8	109.579	122.111	75.3452	97.9429	131.811	-0.102175	0.700938	466	1.25146
Stau1	78.4	95.5	81.4	663	541.6	494.9		78.4	84.5985	78.5757	67.4505	77.5071	80.0113	-0.102741	0.271734	467	0.484118
Rps8; Gm15501	621.3	758.5	732.3	5362.1	4344.8	4293.8		621.3	671.916	706.892	545.515	621.774	694.185	-0.103631	0.404199	468	0.718576
Slc25a11	7.8	7.4	8.2	53.2	48	51.6		7.8	6.55528	7.91549	5.41232	6.86917	8.34225	-0.110845	0.594791	469	1.05515
Nol10	242.2	235.9	213.1	1643.3	1460	1424.1		242.2	208.972	205.706	167.182	208.937	230.237	-0.115461	0.484477	470	0.857628
Slc2a1	11.5	17.7	15.1	126.1	101.6	69		11.5	15.6795	14.5761	12.8288	14.5397	11.1553	-0.116215	0.534501	471	0.944172
Etf1	62.1	55.7	66.2	454.1	360.9	392.3		62.1	49.3417	63.9031	46.198	51.6476	63.4238	-0.120723	0.530678	472	0.935433
Mcm2	67.9	80.6	79.5	560	461.6	466.5		67.9	71.3994	76.7416	56.9718	66.0585	75.4198	-0.122529	0.377551	473	0.664106
Aurkb	58.3	71.2	60.8	405.5	394.1	418.3		58.3	63.0724	58.6905	41.2537	56.3988	67.6272	-0.123591	0.561512	474	0.985608
Rps27; Gm9846; Rps27rt	99.6	119	93.6	783.6	642.7	614.7		99.6	105.416	90.3524	79.7198	91.9753	99.3795	-0.123825	0.324694	475	0.568727
Dhx36	79.1	86.2	67.8	587.1	498.1	441.5		79.1	76.3601	65.4476	59.7288	71.282	71.378	-0.126314	0.338766	476	0.59213
Cltc	419.7	418.3	408.5	3051.4	2424.4	2638		419.7	370.55	394.326	310.435	346.95	426.49	-0.128173	0.416562	477	0.726582
Utp20	275.4	321.6	293.6	2290.7	1907.9	1637.5		275.4	284.889	283.413	233.045	273.035	264.737	-0.130344	0.124671	478	0.217001
Tubb5	681.5	718.8	724.9	4786.3	4112.2	4738		681.5	636.748	699.748	486.936	588.488	766	-0.132102	0.520554	479	0.904178
Sfpq	174.5	187.8	161.7	1262.1	1104.6	1005.1		174.5	166.362	156.09	128.4	158.077	162.496	-0.146477	0.252034	480	0.436859
Rrp15	72.5	76.4	74.2	517.4	512.1	396.2		72.5	67.6788	71.6255	52.6379	73.2855	64.0543	-0.156903	0.302512	481	0.523264
Eif3m	105.2	168.7	144.5	1189	820	712.5		105.2	149.443	139.486	120.963	117.348	115.191	-0.156947	0.372736	482	0.643396
Dhx8	155.9	172.4	159.3	1134.2	966.9	995.2		155.9	152.72	153.773	115.388	138.371	160.896	-0.157209	0.293501	483	0.505576
Hnrnph1	27.4	29.3	23.6	174.9	172.8	158.3		27.4	25.9554	22.7812	17.7935	24.729	25.5926	-0.160613	0.39678	484	0.682068
Eif3f	26	45.3	40	265	199.5	233.1		26	40.1289	38.6121	26.9599	28.55	37.6856	-0.168495	0.528857	485	0.907234
Atp1a1	212.4	265.3	206	1592.5	1360.8	1348.1		212.4	235.016	198.853	162.014	194.741	217.949	-0.169314	0.285203	486	0.48825
Rps25	232.1	266.6	283.5	2147.1	1528	1373		232.1	236.167	273.664	218.436	218.669	221.975	-0.170832	0.106037	487	0.181155
Cpsf6	24.6	22.5	22.9	193.7	145.3	114.6		24.6	19.9316	22.1054	19.7061	20.7936	18.5276	-0.174943	0.165878	488	0.282808
Gar1	4.8	7	4.3	38.5	32.8	29.7		4.8	6.20094	4.1508	3.91681	4.69393	4.80165	-0.175917	0.433171	489	0.73701
Rpl34-ps1; Rpl34; Gm4705	123.4	141.1	127.2	973.3	815.4	693.3		123.4	124.993	122.787	99.019	116.69	112.087	-0.17932	0.053456	490	0.0907661
Clk3	5	5.9	8.5	40.7	38.7	40.8		5	5.2265	8.20508	4.14063	5.53827	6.5962	-0.179514	0.597132	491	1.01184
Dlat	20.6	22.8	19.4	149.1	120.1	124.8		20.6	20.1973	18.7269	15.1687	17.1872	20.1766	-0.180264	0.209991	492	0.355107
Pwp2	143	164.3	126.9	1017	864.3	832.1		143	145.545	122.497	103.465	123.688	134.527	-0.184572	0.231205	493	0.390187
Ahsa1	97.5	120.2	112.7	811.7	646.2	616.7		97.5	106.479	108.79	82.5786	92.4762	99.7029	-0.186936	0.103952	494	0.175077
Nhp2l1; Snu13; LOC100862468	209.7	219.3	217.2	1493.2	1369.8	1177.2		209.7	194.267	209.664	151.911	196.029	190.32	-0.189067	0.164279	495	0.276122
Pcbp2	276	310	309.7	2001.4	1899.6	1640		276	274.613	298.954	203.613	271.847	265.141	-0.19803	0.191022	496	0.320424
D2Wsu81e; Spout1	3	4	2.8	18.7	21.3	19.2		3	3.54339	2.70285	1.90245	3.04819	3.10409	-0.199029	0.438875	497	0.734696
Mbd3	43.7	71.3	77.4	477.1	369.7	347.6		43.7	63.161	74.7145	48.5379	52.9069	56.197	-0.203918	0.440137	498	0.735329
Csda; Ybx3	241.9	263.8	257.3	1818.5	1529.2	1386.7		241.9	233.687	248.373	185.006	218.84	224.19	-0.205061	0.069476	499	0.11584
Noc2l	103.6	139.4	130.6	873.4	727.9	688.4		103.6	123.487	126.069	88.8557	104.168	111.295	-0.214723	0.16881	500	0.2809
Hnrnpll; Hnrpll	77.8	88.7	76.5	530.6	476.7	465		77.8	78.5747	73.8457	53.9808	68.2195	75.1773	-0.222058	0.162721	501	0.270228
Rpusd4	21.1	30.5	27.7	191.5	158.8	132.7		21.1	27.0184	26.7389	19.4823	22.7255	21.4538	-0.233718	0.157079	502	0.260338
Mcm4	57.8	54.3	50.5	354.7	282.4	334.4		57.8	48.1016	48.7478	36.0855	40.4136	54.063	-0.244265	0.268702	503	0.444453
Ptcd3	272.1	335.5	323.3	2103.5	1676.7	1771.6		272.1	297.202	312.083	214	239.949	286.417	-0.251532	0.123845	504	0.204442
Mrps33	57	61.7	73.4	392.2	405.9	341.4		57	54.6568	70.8533	39.9006	58.0874	55.1947	-0.252723	0.266392	505	0.438888
Timm50	33.6	48.1	26.4	224.2	194.7	214.2		33.6	42.6093	25.484	22.8091	27.8631	34.6301	-0.25357	0.415119	506	0.682566
Numa1	60.9	69.8	67.2	423.5	345.9	399.9		60.9	61.8322	64.8684	43.0849	49.501	64.6525	-0.254711	0.194741	507	0.319575
Tuba4a	48	40.9	50.5	296.3	247.9	278.9		48	36.2312	48.7478	30.1442	35.4764	45.0902	-0.264403	0.281135	508	0.460442
Arl6ip1	22.7	30.5	29.2	182.8	155.8	148.2		22.7	27.0184	28.1869	18.5972	22.2962	23.9597	-0.264544	0.131665	509	0.215217
Hspa4	14.4	14.5	15.1	103.8	99.8	61.5		14.4	12.8448	14.5761	10.5601	14.2822	9.9428	-0.265755	0.184117	510	0.300364
Gnl3l	147.8	189.8	170.4	1191.8	919.4	893.9		147.8	168.134	164.488	121.248	131.573	144.518	-0.273929	0.0394419	511	0.0642185
Trip12	8.5	5.5	7	47.4	38	39.3		8.5	4.87217	6.75712	4.82226	5.43809	6.35369	-0.276893	0.361393	512	0.587264
Eif3a	266.4	339.3	298.5	2060.9	1627.8	1625.3		266.4	300.568	288.143	209.666	232.951	262.765	-0.277708	0.0527982	513	0.0856299
Prdx1	36.9	38.5	33	214.3	208	205.6		36.9	34.1052	31.855	21.8019	29.7664	33.2397	-0.278413	0.177972	514	0.288079
Uhrf1	14.7	12.9	13.2	87.2	70.9	80.5		14.7	11.4274	12.742	8.87132	10.1463	13.0146	-0.279113	0.215608	515	0.348323
Nap1l1	25	24.6	24.2	160.9	130	140.5		25	21.7919	23.3603	16.3692	18.604	22.7149	-0.282215	0.115987	516	0.187017
Exosc8	5.6	9.4	12.9	67.4	52.5	45.2		5.6	8.32697	12.4524	6.85696	7.51316	7.30756	-0.283201	0.477313	517	0.768132
Nup93	127.4	132.1	131.7	801.9	717.4	743.1		127.4	117.021	127.13	81.5816	102.665	120.138	-0.287662	0.127211	518	0.204323
Supt6; Supt6h	54.5	64.4	52.5	362	345.6	288.2		54.5	57.0486	50.6784	36.8282	49.458	46.5938	-0.287891	0.0826643	519	0.132518
Tufm	214.8	212	189.8	1342.8	1166.6	1084.9		214.8	187.8	183.215	136.61	166.949	175.398	-0.290547	0.0811629	520	0.129861
Rps12	103.3	73.1	68.7	512.9	444.2	468.1		103.3	64.7555	66.3163	52.1801	63.5685	75.6785	-0.292005	0.373663	521	0.596712
Smu1	147.1	201.5	162.5	1152.6	1023.8	804.8		147.1	178.498	156.862	117.26	146.514	130.113	-0.292628	0.0784468	522	0.125034
Snrpd1	63.2	74.4	71	463.2	385.3	361		63.2	65.9071	68.5365	47.1238	55.1394	58.3634	-0.29919	0.0284772	523	0.0453021
Spna2; Sptan1	7.5	6.5	7.7	49.2	39.2	38.3		7.5	5.75801	7.43284	5.00538	5.60982	6.19202	-0.299911	0.123365	524	0.195877
Wdr75	37.8	52.3	44.9	331.5	265.8	195.2		37.8	46.3299	43.3421	33.7253	38.038	31.5583	-0.303038	0.0624911	525	0.0990335
Prpf3	83.2	79.8	75.1	526	446.1	408.4		83.2	70.6907	72.4943	53.5128	63.8404	66.0267	-0.303943	0.0593294	526	0.0938443
Trove2	99.2	108.4	84	725.7	496.9	486.9		99.2	96.0259	81.0855	73.8293	71.1102	78.7179	-0.305004	0.0432703	527	0.0683128
Top2b	28.1	30.3	23.1	183	150.3	137.1		28.1	26.8412	22.2985	18.6176	21.5091	22.1652	-0.3103	0.0739469	528	0.116522
Eif3e	11	17.4	8.1	81.5	67.2	59.7		11	15.4138	7.81896	8.29143	9.61684	9.65179	-0.312797	0.378294	529	0.594973
Eprs	75.8	90.8	91.9	538.4	421.1	505.9		75.8	80.435	88.7114	54.7743	60.2627	81.7897	-0.315541	0.151636	530	0.23804
Eif3b	22.3	25	28.7	192.6	143.2	109.9		22.3	22.1462	27.7042	19.5942	20.493	17.7677	-0.318567	0.0753567	531	0.118073
Rpn2	20.7	25.5	22.2	137	127.5	120.8		20.7	22.5891	21.4297	13.9377	18.2462	19.5299	-0.323634	0.0713953	532	0.111656
Tbl3	130	155.7	207.7	1011.5	887.2	876.3		130	137.927	200.494	102.905	126.965	141.673	-0.334273	0.265954	533	0.415148
Ddx10	153.6	175.8	174	1057.8	894.1	863.4		153.6	155.732	167.963	107.616	127.953	139.587	-0.347392	0.0303107	534	0.0472257
Eif2s3x	66.9	72.6	80.1	516.4	439.6	297.8		66.9	64.3126	77.3208	52.5361	62.9102	48.1458	-0.350175	0.0644316	535	0.1002
Hdlbp	52.6	63.1	61.9	342.7	283	343.8		52.6	55.897	59.7523	34.8647	40.4995	55.5827	-0.361619	0.129216	536	0.200574
Atad3a	56.5	58.1	59.7	335.8	320.9	300.2		56.5	51.4678	57.6286	34.1627	45.9233	48.5338	-0.364558	0.0624242	537	0.0967169
Nob1	55.3	57.9	52.2	325.9	278.4	299.6		55.3	51.2906	50.3888	33.1555	39.8412	48.4368	-0.370409	0.0642934	538	0.0994277
Actn4	137.4	184.7	158.4	1043.4	778.1	815.7		137.4	163.616	152.904	106.151	111.352	131.876	-0.377649	0.0333215	539	0.051435
Glyr1	23.9	30.8	42.7	199.4	171.2	161.6		23.9	27.2841	41.2185	20.286	24.5	26.1261	-0.381899	0.268396	540	0.413529
Llph	11.4	10.5	9.1	45.5	39.1	76.1		11.4	9.30141	8.78426	4.62896	5.59551	12.3032	-0.388315	0.413216	541	0.635481
Zc3h11a	43.2	57	47.5	299	265.9	233.1		43.2	50.4933	45.8519	30.4189	38.0523	37.6856	-0.394536	0.0273016	542	0.0419094
Snrpa	284.8	315.1	275.7	1853.4	1594.1	1326.9		284.8	279.131	266.134	188.556	228.128	214.522	-0.395112	0.0067153	543	0.0102894
Scaf8	4.8	6.6	8.1	48.5	32.3	27.4		4.8	5.8466	7.81896	4.93416	4.62238	4.4298	-0.400818	0.171403	544	0.262146
Kpnb1	213.3	269.1	215.5	1434	1207.8	1114.1		213.3	238.382	208.023	145.888	172.846	180.118	-0.403207	0.0186371	545	0.0284515
Wdr74	38	38	34.1	188.5	185.6	203.4		38	33.6622	32.9168	19.1771	26.5608	32.884	-0.411591	0.112445	546	0.171345
Hp1bp3	77.7	79.5	86.9	480.5	416.9	407.1		77.7	70.4249	83.8849	48.8838	59.6616	65.8165	-0.412101	0.0379185	547	0.0576749
Lrrc59	66.6	95.1	84.7	440.6	431.3	422.1		66.6	84.2442	81.7612	44.8246	61.7224	68.2416	-0.412274	0.0961345	548	0.145956
Tmpo	67.3	96.8	93.4	512.6	406.6	446.2		67.3	85.7501	90.1593	52.1495	58.1876	72.1379	-0.4145	0.0918139	549	0.139142
Polr2a	219.2	245	262.4	1610.3	1194.7	1128.1		219.2	217.033	253.296	163.824	170.971	182.382	-0.414952	0.0112965	550	0.0170885
Whsc1; Nsd2	30.6	46.5	43.1	270.3	212.1	166.4		30.6	41.1919	41.6046	27.4991	30.3531	26.9022	-0.420017	0.0638301	551	0.0963823
Hsd17b12	101.5	99.5	103.7	589.3	542.2	481.9		101.5	88.1419	100.102	59.9526	77.593	77.9095	-0.42739	0.0273829	552	0.0412728
Cct8	157.2	190.3	177	945.1	848	927.7		157.2	168.577	170.859	96.1501	121.355	149.983	-0.43449	0.0557183	553	0.0838293
Ppp1cc; Gm5601	18.8	22.9	22	129.4	107.4	98.9		18.8	20.2859	21.2367	13.1646	15.3698	15.9893	-0.438127	0.0090771	554	0.013632
Tubb4b	61.3	63.1	69.6	368.5	312.3	331		61.3	55.897	67.1851	37.4895	44.6925	53.5133	-0.442328	0.0457135	555	0.068529
Eif3c	169.7	210.5	181.3	1035.4	885.9	978		169.7	186.471	175.01	105.337	126.779	158.115	-0.444875	0.0433513	556	0.0648711
Luc7l2	41.6	63.2	47.7	328.3	278.3	197.5		41.6	55.9856	46.045	33.3997	39.8269	31.9301	-0.449822	0.0588119	557	0.0878483
Tefm	21	42.5	23.8	154.1	143.5	145.3		21	37.6485	22.9742	15.6774	20.536	23.4909	-0.451138	0.270896	558	0.403916
Exosc2	46.8	62.4	54.8	303.4	271.6	269.8		46.8	55.2769	52.8986	30.8665	38.8681	43.619	-0.451211	0.0367337	559	0.0546735
Glrx3	17.3	24.7	18.6	120.2	88.6	102		17.3	21.8805	17.9546	12.2286	12.6793	16.4905	-0.464801	0.056071	560	0.0833055
Nup155	38.5	57.8	43.6	261.3	221.4	230.1		38.5	51.202	42.0872	26.5834	31.6841	37.2006	-0.465142	0.0676774	561	0.10037
Lsg1	35.4	38.5	40.9	213.8	190.5	183.1		35.4	34.1052	39.4809	21.751	27.262	29.6021	-0.471265	0.0233675	562	0.0345938
Dhx30	87.8	120.8	94.4	586.1	492.3	468.2		87.8	107.01	91.1246	59.6271	70.4519	75.6946	-0.474629	0.0243771	563	0.0360245
Smarce1	11.1	9	8.7	58.4	47.5	43.2		11.1	7.97263	8.39814	5.94134	6.79762	6.98421	-0.478006	0.0663441	564	0.0978693
Khsrp	18.5	27.9	21	145.2	109.1	93.7		18.5	24.7152	20.2714	14.772	15.6131	15.1486	-0.479517	0.0326044	565	0.0480122
Fcf1	15.5	15.7	11.9	80.1	69.2	68.3		15.5	13.9078	11.4871	8.149	9.90305	11.0422	-0.491189	0.0521924	566	0.0767209
Cbx3	39.3	44.4	41.9	233.6	204.3	195.2		39.3	39.3317	40.4462	23.7654	29.2369	31.5583	-0.493848	0.00795392	567	0.0116714
Prpf6	231.6	287.4	325.3	1550.8	1351.4	1332.1		231.6	254.593	314.013	157.771	193.396	215.363	-0.49822	0.0588519	568	0.0862055
Gja1	48.6	53.5	45	336.4	219.8	201.3		48.6	47.3929	43.4387	34.2238	31.4551	32.5445	-0.505419	0.00143694	569	0.00210111
Nvl	303	322.2	320.7	1659.2	1438.6	1594.9		303	285.42	309.573	168.799	205.875	257.85	-0.505584	0.0299291	570	0.043686
Hdac2	20.2	24.7	18.7	120.4	95	100.7		20.2	21.8805	18.0512	12.2489	13.5952	16.2803	-0.513464	0.020841	571	0.0303672
Jmjd6	41.2	52	46.9	270.1	234.1	193		41.2	46.0641	45.2727	27.4787	33.5015	31.2026	-0.523823	0.00435203	572	0.00633022
Dnttip2	75	92.1	90.2	501.1	440.1	339.1		75	81.5866	87.0704	50.9796	62.9817	54.8228	-0.529672	0.00737445	573	0.0107077
Las1l	60.1	75.9	72	379.2	306.7	329.1		60.1	67.2359	69.5018	38.578	43.8911	53.2061	-0.536849	0.0164653	574	0.0238661
Vrtn	19	24.9	18.1	110.1	99.7	91.6		19	22.0576	17.472	11.2011	14.2678	14.8091	-0.539174	0.0256541	575	0.0371204
Cse1l	203.8	258	259.8	1400.5	1195	967.6		203.8	228.549	250.786	142.48	171.014	156.433	-0.539732	0.0110162	576	0.0159122
Ythdf2	42.3	45	39.7	229.8	190	195.8		42.3	39.8632	38.3225	23.3788	27.1905	31.6553	-0.551221	0.00865054	577	0.0124736
Ddx46	128.1	163.7	139.3	848.3	672.5	580.8		128.1	145.013	134.467	86.3021	96.2399	93.8989	-0.560113	0.00163031	578	0.00234675
Cirh1a; Utp4	172.4	218.5	199.4	1011.6	949.8	859.1		172.4	193.558	192.482	102.915	135.924	138.892	-0.56404	0.0109356	579	0.0157141
Sf1	101.4	115.7	120.7	508	484.9	591		101.4	102.493	116.512	51.6816	69.3929	95.5479	-0.564713	0.0642188	580	0.0921207
COX2	39.1	46	36.9	204.6	169.6	203.9		39.1	40.749	35.6197	20.8151	24.2711	32.9648	-0.565014	0.0334209	581	0.0478592
Spnb2; Sptbn1	56.2	60.7	53.6	308.7	250.8	258.6		56.2	53.771	51.7403	31.4057	35.8914	41.8083	-0.567698	0.00587946	582	0.008405
Cct2	147.1	175.6	153.1	835.3	673.2	755.7		147.1	155.555	147.788	84.9795	96.3401	122.175	-0.569672	0.0124307	583	0.0177399
Usp10	27.3	63.6	38.1	241.2	201.4	170.6		27.3	56.3399	36.7781	24.5386	28.8219	27.5812	-0.573097	0.202595	584	0.288628
Mphosph8	24.3	22	24.2	123.5	112.4	101		24.3	19.4887	23.3603	12.5643	16.0853	16.3288	-0.578132	0.0179986	585	0.025598
Cct3	156.7	206.6	166.3	952.5	804.6	746.8		156.7	183.016	160.53	96.9029	115.144	120.736	-0.588053	0.0069167	586	0.0098203
Gmps	36.7	46.7	38.5	196.2	142.5	223.1		36.7	41.3691	37.1642	19.9605	20.3929	36.0689	-0.592493	0.0784403	587	0.111179
Dcaf13	330.3	385.1	368.3	1865.6	1720.8	1500.4		330.3	341.14	355.521	189.797	246.26	242.572	-0.597686	0.00410282	588	0.00580535
Psmd12	28.7	29.2	24.7	150.1	107.4	130.7		28.7	25.8668	23.843	15.2705	15.3698	21.1305	-0.598897	0.0206976	589	0.0292367
Strbp	47.9	79.4	75.5	346.6	316.7	275.4		47.9	70.3363	72.8804	35.2615	45.3222	44.5244	-0.61128	0.0621173	590	0.0875959
Cebpz	204.7	214.2	202.1	1089.1	927.3	875.3		204.7	189.749	195.088	110.8	132.704	141.511	-0.614667	0.00253403	591	0.00356737
Ipo5	38.7	40.1	39	225	169.1	160.3		38.7	35.5225	37.6468	22.8905	24.1995	25.916	-0.615729	0.000537922	592	0.000755998
Tfrc	64.2	72.9	59.9	327.2	261.9	314.7		64.2	64.5783	57.8217	33.2878	37.4799	50.878	-0.617263	0.019566	593	0.0274518
Cdk11b	9	12.7	12.4	65.2	47.8	45.6		9	11.2503	11.9698	6.63314	6.84055	7.37222	-0.628193	0.0146604	594	0.0205345
Dnaja2	141.9	152.7	143.4	769.7	649.9	597.3		141.9	135.269	138.425	78.3057	93.0057	96.5664	-0.633598	0.00113253	595	0.00158364
Nom1	135.8	157.8	154.4	807.6	641.5	613.4		135.8	139.787	149.043	82.1615	91.8036	99.1694	-0.636594	0.00131066	596	0.00182965
Dync1h1	128.8	140.5	135.3	653.4	551.3	627.4		128.8	124.462	130.606	66.4739	78.8953	101.433	-0.637254	0.0117261	597	0.0163419
Snip1	79	83.9	72.7	425.6	352.1	301.6		79	74.3227	70.1776	43.2986	50.3882	48.7602	-0.649852	0.00125526	598	0.00174646
Eif3d	25.2	31.4	31.7	126.7	137.9	126.4		25.2	27.8156	30.6001	12.8899	19.7346	20.4353	-0.656158	0.0237622	599	0.0330053
Psmc6	21.3	37.6	26	137.6	122	116.6		21.3	33.3079	25.0979	13.9988	17.4591	18.8509	-0.663873	0.0625559	600	0.0867442
Myh10	74.1	105.1	77.4	436.5	336.2	371.2		74.1	93.1026	74.7145	44.4075	48.1128	60.0125	-0.665394	0.0188744	601	0.026129
Psmc2	63.6	63.1	54.3	309.6	237.5	265		63.6	55.897	52.416	31.4973	33.9881	42.843	-0.666268	0.0113197	602	0.0156445
2610027L16Rik; Nop9	17.9	24.3	19.5	100	96	78.3		17.9	21.5261	18.8234	10.1735	13.7383	12.6589	-0.671556	0.00885703	603	0.0122206
Eif2s1	28.4	28.9	26.3	120.3	123.4	123.3		28.4	25.601	25.3875	12.2388	17.6595	19.9341	-0.671847	0.0165089	604	0.0227407
Senp3	112.4	126.4	139.1	638.5	531.2	519.9		112.4	111.971	134.274	64.958	76.0188	84.0531	-0.672439	0.0084323	605	0.0115962
Psmc3	60.6	67.6	64.3	311.9	271.7	271.2		60.6	59.8833	62.069	31.7313	38.8824	43.8453	-0.67348	0.00315077	606	0.00432582
Ywhah	126.1	114.2	127.1	630.2	457.2	545.5		126.1	101.164	122.69	64.1136	65.4289	88.1919	-0.684596	0.0162679	607	0.022298
Tcp1	46	63.6	60.9	270.6	233.4	242.9		46	56.3399	58.787	27.5296	33.4013	39.27	-0.685301	0.0172499	608	0.0236051
Nkrf	37.6	40.9	36.6	170.1	164	167.4		37.6	36.2312	35.3301	17.3052	23.4697	27.0638	-0.686282	0.00924424	609	0.0126292
Mrpl43	63.9	76.7	78.1	266.2	281	378.8		63.9	67.9446	75.3902	27.0819	40.2133	61.2412	-0.689089	0.0669188	610	0.0912729
Rrp1	22.4	27	21.9	116.3	98.4	98.5		22.4	23.9179	21.1401	11.8318	14.0818	15.9247	-0.689167	0.00395143	611	0.00538067
Zfp512	188.2	190.5	191.7	954.2	753.9	800.5		188.2	168.754	185.049	97.0759	107.889	129.418	-0.696799	0.00354781	612	0.00482317
Dnmt3a	65.1	71.6	73	323.7	295.7	293.8		65.1	63.4267	70.4672	32.9317	42.317	47.4991	-0.697027	0.00594042	613	0.00806269
Hnrnpul1	549.1	646.4	597.1	3132.7	2511	2280.8		549.1	572.612	576.383	318.706	359.343	368.741	-0.697945	0.000246333	614	0.000333793
Tcerg1	191.2	250.3	234.7	1090	983.4	878.5		191.2	221.728	226.557	110.892	140.732	142.028	-0.699988	0.00550103	615	0.00744204
Puf60	70.1	109.5	92.3	438.4	392.9	351.3		70.1	97.0004	89.0975	44.6008	56.227	56.7952	-0.70078	0.0211118	616	0.0285147
Nsun2	16.6	18.7	20.7	94.8	66.7	82.2		16.6	16.5654	19.9818	9.64451	9.54529	13.2894	-0.710476	0.0146577	617	0.0197653
Sin3a	22.7	34.6	31.4	136.3	113.4	128.4		22.7	30.6503	30.3105	13.8665	16.2284	20.7586	-0.718204	0.0292735	618	0.0394103
Cdk12	75.6	113.1	108.5	512.1	400.8	377.2		75.6	100.189	104.735	52.0987	57.3576	60.9825	-0.718875	0.0175478	619	0.0235861
Exosc3	32.8	30.7	28.6	159.4	131.3	112.4		32.8	27.1955	27.6077	16.2166	18.79	18.1719	-0.72014	0.00427177	620	0.00573243
Cpsf4	91.4	95.5	82.4	465.3	357.1	342		91.4	84.5985	79.541	47.3375	51.1038	55.2917	-0.73312	0.001199	621	0.00160638
Vdac3	16.9	25.9	22.3	116.5	94	71.5		16.9	22.9435	21.5263	11.8522	13.4521	11.5595	-0.735322	0.0130462	622	0.0174508
Pdcd11	1102.4	1284.4	1152.1	5610.1	4787	4668.3		1102.4	1137.78	1112.13	570.745	685.057	754.731	-0.737577	0.00121484	623	0.00162239
Eif4g3	18.4	24.8	18.5	99.5	78.9	83		18.4	21.969	17.8581	10.1227	11.2912	13.4187	-0.741253	0.00838755	624	0.0111834
Aqr	22.5	31	26.8	126.5	111.5	101.6		22.5	27.4613	25.8701	12.8695	15.9565	16.4258	-0.744819	0.00518517	625	0.0069025
Spen	24.8	31.7	23.6	121.2	107.5	107.5		24.8	28.0814	22.7812	12.3303	15.3841	17.3797	-0.746641	0.00876535	626	0.0116498
Ddx20	223.7	221.8	207.3	1099.9	808.3	870.4		223.7	196.481	200.107	111.899	115.674	140.719	-0.752091	0.00250345	627	0.00332196
Mrps23	12.6	14.1	13.8	62.1	63.7	45.6		12.6	12.4905	13.3212	6.31776	9.11596	7.37222	-0.752133	0.00371305	628	0.0049192
Sf3b4	20.7	29.2	25.8	121.2	99.6	97.6		20.7	25.8668	24.9048	12.3303	14.2535	15.7791	-0.754565	0.00661868	629	0.00875475
Dhcr24	35.8	46.9	46.6	218.6	183.1	148.1		35.8	41.5463	44.9831	22.2393	26.203	23.9436	-0.75699	0.00464504	630	0.0061344
Nup133	171.2	174.3	156.8	804.5	637.5	660.3		171.2	154.403	151.36	81.8461	91.2312	106.752	-0.769332	0.00231821	631	0.00305666
Ddx55	13.1	13.2	15.7	70.1	54	52.8		13.1	11.6932	15.1553	7.13165	7.72782	8.53626	-0.771895	0.00704321	632	0.00927208
Zfp281	56	66.8	70.8	310.5	234.2	260.6		56	59.1747	68.3435	31.5888	33.5158	42.1316	-0.77513	0.00665742	633	0.00875035
Cd3eap	9.6	7.9	5.5	39.9	24.5	32.2		9.6	6.9982	5.30917	4.05924	3.50614	5.20583	-0.778522	0.0862113	634	0.113135
Psmc1	119.5	121.9	124.4	532.5	478.6	486.1		119.5	107.985	120.084	54.1741	68.4914	78.5886	-0.788281	0.00384072	635	0.00503225
Myh9	448.6	464.1	475.7	2083.8	1750.1	1849.3		448.6	411.122	459.195	211.996	250.453	298.979	-0.792574	0.00308045	636	0.00402977
Rpl9	341	360	502.4	1973.3	1532.2	1458.9		341	318.905	484.968	200.754	219.27	235.863	-0.80367	0.0371864	637	0.04857
Ddx25	23	26.6	30.7	127.5	95.3	105.2		23	23.5636	29.6348	12.9713	13.6382	17.0079	-0.804861	0.0116237	638	0.0151582
Tbp	14.5	16	8	55.5	49.4	50.1		14.5	14.1736	7.72243	5.64631	7.06952	8.09975	-0.806116	0.0886291	639	0.115398
Grm1	26.7	50.4	29	187	155.6	95.9		26.7	44.6467	27.9938	19.0245	22.2676	15.5043	-0.806584	0.0807016	640	0.104912
Rbpms	62.1	56.1	71.3	273.9	263.6	230		62.1	49.6961	68.8261	27.8653	37.7232	37.1845	-0.813514	0.0158407	641	0.0205608
Aatf	357.4	462.8	379.5	1782.4	1587.5	1437.1		357.4	409.971	366.333	181.333	227.184	232.338	-0.822974	0.00201466	642	0.00261089
Bud13	68.9	80.4	85.1	369.9	303.2	272.9		68.9	71.2222	82.1473	37.6319	43.3903	44.1202	-0.82874	0.00209686	643	0.0027132
Cpsf1	329.1	362.7	339.7	1510.4	1166.7	1415.5		329.1	321.297	327.914	153.661	166.964	228.846	-0.832249	0.00357329	644	0.00461642
Mki67ip; Nifk	252.1	296	319.3	1244.9	1120.2	1062.9		252.1	262.211	308.221	126.65	160.309	171.841	-0.842206	0.00525107	645	0.00677348
Prpf38a	37.5	43.8	38.7	183.9	158.3	135.1		37.5	38.8002	37.3572	18.7091	22.654	21.8418	-0.846583	0.000198164	646	0.000255221
Hspa9	347.9	387.7	342.5	1647.1	1362	1264.9		347.9	343.443	330.616	167.568	194.913	204.498	-0.84997	0.000242076	647	0.000311294
Mcm6	55.7	81.8	64.8	286	212.3	286.3		55.7	72.4624	62.5517	29.0963	30.3818	46.2866	-0.850554	0.0183816	648	0.023601
Phf5a	190	182.4	259.2	879.6	788.1	807.2		190	161.579	250.207	89.4864	112.783	130.501	-0.85472	0.0353745	649	0.0453491
Rps10	23.6	24.4	17.4	91	76.4	86.4		23.6	21.6147	16.7963	9.25792	10.9334	13.9684	-0.860225	0.0191677	650	0.0245347
Incenp	55.4	39.9	73.6	240.4	206.5	212.9		55.4	35.3453	71.0463	24.4572	29.5517	34.4199	-0.871549	0.0847756	651	0.108346
Umps	96.4	105.4	108.7	447.8	363.3	390.3		96.4	93.3684	104.928	45.5571	51.991	63.1004	-0.875324	0.00194492	652	0.00248187
Utp3	263.1	324.2	362.2	1471.7	1174.6	1058.1		263.1	287.192	349.633	149.724	168.094	171.065	-0.880316	0.00677126	653	0.0086274
Dnmt1	192.8	234	177.9	863	752.3	706.8		192.8	207.288	171.727	87.7976	107.66	114.269	-0.884554	0.00257747	654	0.00327898
Fam98a	29.9	41.2	40.8	183.5	147.8	107.4		29.9	36.4969	39.3844	18.6684	21.1513	17.3635	-0.88742	0.00582155	655	0.0073947
Abcf1	46.4	51.5	42.6	223.5	178.4	145.5		46.4	45.6212	41.1219	22.7378	25.5304	23.5232	-0.891093	0.00037536	656	0.000476066
Cand1	25.9	31.6	31.3	131.5	99.3	109.8		25.9	27.9928	30.214	13.3782	14.2106	17.7515	-0.891427	0.00212172	657	0.00268686
Cmss1	7.8	10.6	6.2	30.4	28.1	33.1		7.8	9.38999	5.98488	3.09275	4.02133	5.35133	-0.894631	0.039161	658	0.0495167
Pak1ip1	99.2	113.5	93.1	439.7	374.5	355.1		99.2	100.544	89.8698	44.733	53.5938	57.4096	-0.895022	0.000895905	659	0.0011311
Baz1b	47.1	45.1	35.7	179.9	146.4	160.8		47.1	39.9518	34.4613	18.3022	20.951	25.9968	-0.897063	0.0120383	660	0.0151756
Thoc1	449.1	297.8	297.5	1363.5	1127.6	1461.8		449.1	263.806	287.178	138.716	161.368	236.332	-0.898696	0.0770932	661	0.0970372
Ssrp1	88.1	101.4	105.2	432.1	338.9	353		88.1	89.825	101.55	43.9598	48.4992	57.0701	-0.902292	0.00162184	662	0.00203833
Srsf4	25.4	33	27.8	129.1	114.2	86.1		25.4	29.233	26.8354	13.134	16.3429	13.9199	-0.90865	0.00100904	663	0.00126624
Smc1a	68	77.7	66.6	317.9	245.6	243.6		68	68.8304	64.2892	32.3417	35.1473	39.3832	-0.912168	0.000222732	664	0.000279086
Rangap1	3.5	7.9	3.5	20.1	17	17.8		3.5	6.9982	3.37856	2.04488	2.43283	2.87775	-0.915782	0.147081	665	0.184018
Cdca8	59.4	72.7	62.5	260.2	247.1	220.6		59.4	64.4012	60.3315	26.4715	35.3619	35.6648	-0.917298	0.00103441	666	0.00129224
Ndc1; Tmem48	10.7	13.5	11	34.8	35.3	55.7		10.7	11.959	10.6183	3.54039	5.0517	9.00511	-0.919192	0.0362178	667	0.0451772
Nol7	46	60.1	62.7	230	214.1	186.4		46	53.2395	60.5245	23.3991	30.6394	30.1356	-0.924494	0.00629419	668	0.00783947
Eif6	221.5	249.6	229.2	849.7	851.1	874.9		221.5	221.108	221.248	86.4445	121.799	141.446	-0.924792	0.00287766	669	0.0035788
Sdad1	14.3	16	17.5	69.8	60.4	50.3		14.3	14.1736	16.8928	7.10113	8.64371	8.13208	-0.926007	0.00197648	670	0.00245437
Mrpl10	60.9	75.1	72.8	292.8	253.8	234.3		60.9	66.5272	70.2741	29.7881	36.3207	37.8797	-0.926898	0.00105931	671	0.00131348
Eef1a1; LOC101056619	887	1061	923.7	3798.9	3229.2	3569.6		887	939.885	891.651	386.482	462.123	577.103	-0.93115	0.00174474	672	0.00216016
Myl6	7.6	7.6	10	38.9	28.2	28.2		7.6	6.73245	9.65303	3.9575	4.03564	4.55914	-0.934212	0.012646	673	0.0156337
Ddx39	18.3	22.9	17.8	88.9	64.1	67.2		18.3	20.2859	17.1824	9.04427	9.17321	10.8643	-0.939329	0.00118682	674	0.00146504
2410016O06Rik; Riox1	107.1	135.7	157.7	559.4	481.7	435.4		107.1	120.21	152.228	56.9108	68.935	70.3918	-0.951643	0.0122205	675	0.0150629
Cul2	8.4	10.8	11.5	48.8	33.3	32.7		8.4	9.56716	11.101	4.96468	4.76549	5.28666	-0.952859	0.00418314	676	0.00514848
Atp5o; LOC100047429; LOC102641678	154.2	219.2	187.7	852.1	688.1	543.5		154.2	194.178	181.187	86.6887	98.4724	87.8685	-0.955751	0.0022876	677	0.00281134
Nufip2	810.2	941.1	942.3	4197.6	3045.7	2752.6		810.2	833.672	909.605	427.044	435.863	445.017	-0.965184	0.000167408	678	0.000205433
Psmd13	15.4	16.7	16	62.6	56	54.9		15.4	14.7937	15.4449	6.36863	8.01403	8.87577	-0.972498	0.00061889	679	0.000758345
Fasn	40.7	48.6	46.9	193.1	143.3	157.5		40.7	43.0522	45.2727	19.6451	20.5073	25.4633	-0.975537	0.000706561	680	0.000864498
Gpatch4	34.9	47.4	47.8	186.1	134.7	149.6		34.9	41.9892	46.1415	18.9329	19.2766	24.1861	-0.979502	0.00543151	681	0.00663586
Usp5	6.6	7.8	5.9	24.6	21.3	25.7		6.6	6.90962	5.69529	2.50269	3.04819	4.15496	-0.984549	0.00645958	682	0.00788031
Smchd1	36.3	46.3	57.3	191.4	165.8	146.9		36.3	41.0148	55.3119	19.4721	23.7273	23.7496	-0.986237	0.0205317	683	0.0250108
Tubb6	149.6	179.8	173.1	682.6	557.6	559.5		149.6	159.276	167.094	69.4445	79.7969	90.4553	-0.989659	0.000568364	684	0.000691343
Sfxn1	10.3	10.8	7.9	38.4	33.2	31.9		10.3	9.56716	7.6259	3.90664	4.75118	5.15732	-0.992817	0.00656756	685	0.00797695
Atp5a1	946.7	1345	942.2	3673.8	3508.9	3985		946.7	1191.47	909.509	373.755	502.151	644.261	-1.00348	0.012498	686	0.0151579
Nhp2	175.1	209.7	189.9	767.6	621.5	644.5		175.1	185.762	183.311	78.0921	88.9415	104.197	-1.00455	0.000380651	687	0.000460992
Nudc	12.8	22.5	15.8	67.6	54.3	56.7		12.8	19.9316	15.2518	6.87731	7.77075	9.16678	-1.01067	0.0214008	688	0.02588
Ppp2r1a	7	6.1	10.9	37.7	21.3	27.4		7	5.40367	10.5218	3.83542	3.04819	4.4298	-1.01892	0.0685853	689	0.08282
Ddx31	124	150.3	138.9	518.3	469.4	449.3		124	133.143	134.081	52.7294	67.1748	72.639	-1.02281	0.00060624	690	0.000731003
Aimp2	19.1	22.9	22.1	73.4	62.5	82.3		19.1	20.2859	21.3332	7.46737	8.94423	13.3056	-1.03085	0.00521246	691	0.00627608
Cwf19l2	6.5	7.9	4.6	26.4	23.6	16.8		6.5	6.9982	4.4404	2.68581	3.37734	2.71608	-1.0309	0.0199943	692	0.0240394
Eppk1	14.1	14.4	10.7	50.5	37	47.4		14.1	12.7562	10.3287	5.13763	5.29499	7.66323	-1.03906	0.00977509	693	0.0117357
Pkm	11.4	18.4	16.7	57.7	42.6	56.8		11.4	16.2996	16.1206	5.87013	6.09639	9.18295	-1.05097	0.0172394	694	0.0206674
Mrpl2	13.4	12	14.4	48.8	42.7	44.5		13.4	10.6302	13.9004	4.96468	6.1107	7.19439	-1.0539	0.00552474	695	0.00661379
Ranbp2	328	305	363.7	1212.3	1122.9	1043.2		328	270.184	351.081	123.334	160.696	168.656	-1.0683	0.00400467	696	0.00478719
Psip1	174.7	193.1	162.2	636	621.7	531.1		174.7	171.057	156.572	64.7037	88.9701	85.8638	-1.06838	0.000744729	697	0.000888974
Nup107	7.9	10.6	9.3	34	24.7	33.6		7.9	9.38999	8.97732	3.459	3.53476	5.43217	-1.07992	0.00415828	698	0.00495657
Eef1g	448.3	507.4	402.9	1657.2	1210.8	1649.9		448.3	449.479	388.921	168.596	173.275	266.742	-1.08008	0.00389388	699	0.00463477
Ddx47	49.4	56.4	50.4	206.2	176	145.1		49.4	49.9618	48.6513	20.9778	25.187	23.4585	-1.08808	3.39135e-05	700	4.03087e-05
Ppia	41.7	63.8	51	198.1	144.1	175.6		41.7	56.5171	49.2305	20.1538	20.6218	28.3895	-1.09209	0.00663114	701	0.00787034
Dido1	6.3	6.6	4.3	22.2	18.6	16.5		6.3	5.8466	4.1508	2.25852	2.6618	2.66758	-1.10287	0.0121904	702	0.0144478
Rfc3	11.2	13.7	13.9	50	40.3	37.6		11.2	12.1361	13.4177	5.08677	5.76724	6.07885	-1.11807	0.000727603	703	0.000861118
Pgap1	26	27.2	34.5	116.3	99.2	75.7		26	24.0951	33.303	11.8318	14.1963	12.2385	-1.12393	0.00656888	704	0.00776322
Hat1	20.3	24.5	26.5	100.4	68.8	67.7		20.3	21.7033	25.5805	10.2142	9.84581	10.9452	-1.12417	0.001637	705	0.00193189
Snd1	38.8	39.3	36.4	149	106.1	119.9		38.8	34.8138	35.137	15.1586	15.1837	19.3844	-1.12893	0.000489965	706	0.00057741
Eif3h	11.5	15.5	8.8	40.3	34.8	39.2		11.5	13.7306	8.49467	4.09993	4.98015	6.33753	-1.12925	0.0208915	707	0.0245852
Nmnat1	69.9	94.4	81.2	305.3	252.7	239.7		69.9	83.6241	78.3826	31.0598	36.1633	38.7527	-1.12981	0.000795377	708	0.000934681
Iqgap1	53.1	73.5	64.7	218.4	193.8	201.6		53.1	65.1098	62.4551	22.219	27.7343	32.593	-1.13004	0.0022711	709	0.0026651
Ddx52	176.5	217.7	195.8	781	623.5	530.7		176.5	192.849	189.006	79.4553	89.2277	85.7991	-1.13362	5.91479e-05	710	6.93113e-05
Cdc37	4.8	5.7	3.2	14.5	12.5	16.2		4.8	5.04933	3.08897	1.47516	1.78885	2.61908	-1.137	0.0288613	711	0.033773
Xpo1	349.8	413	372.3	1371.3	1141.3	1136		349.8	365.855	359.382	139.51	163.329	183.659	-1.14388	0.000133614	712	0.000156133
Clptm1	22.7	40.3	30.9	119.9	86.9	91.4		22.7	35.6997	29.8279	12.1981	12.4361	14.7768	-1.16263	0.0133779	713	0.0156106
Scfd1	32.7	41.6	39.6	134.5	106.4	116.5		32.7	36.8513	38.226	13.6834	15.2267	18.8347	-1.17464	0.000892018	714	0.00103944
Rplp1	72.3	66.1	71.1	248.3	216.9	197.2		72.3	58.5546	68.6331	25.2609	31.0401	31.8816	-1.17773	0.00128996	715	0.00150104
Exosc9	16	19.6	17.2	62.5	52.2	50.1		16	17.3626	16.6032	6.35846	7.47022	8.09975	-1.18814	0.000130978	716	0.000152198
Noc4l	13.6	17.5	13.5	51.5	45.4	40.9		13.6	15.5023	13.0316	5.23937	6.49709	6.61237	-1.19929	0.000793267	717	0.000920499
Rbm45	28	34.2	27.6	111.3	90.6	75.3		28	30.296	26.6424	11.3231	12.9656	12.1739	-1.22	0.000157686	718	0.000182722
Prpf4	14.5	16.6	10.6	50.3	37.1	40.2		14.5	14.7051	10.2322	5.11729	5.3093	6.4992	-1.22034	0.00784757	719	0.00908092
Pno1	35.1	48.1	77.3	204.5	157.9	131.9		35.1	42.6093	74.618	20.8049	22.5967	21.3245	-1.23476	0.0737439	720	0.0852152
Slc25a1	6.3	4.1	4.7	17	15.5	13.5		6.3	3.63198	4.53693	1.7295	2.21817	2.18257	-1.23894	0.0253792	721	0.0292864
Hells	6.6	7.7	5	23.8	14	20.2		6.6	6.82103	4.82652	2.4213	2.00351	3.26577	-1.24654	0.00861482	722	0.00992733
Utf1	29.5	36.8	29.7	99.4	97.2	86.9		29.5	32.5992	28.6695	10.1125	13.9101	14.0493	-1.25347	0.000564694	723	0.000649828
Aars	2.5	6.4	5.9	11.3	11.8	17.8		2.5	5.66943	5.69529	1.14961	1.68867	2.87775	-1.27833	0.0822804	724	0.0945543
Dnaja3	77.1	87.2	93.3	274.7	253.1	224.4		77.1	77.246	90.0628	27.9467	36.2206	36.2791	-1.28287	0.000717035	725	0.000822859
Utp6	262.1	333.7	277.7	954.3	832.1	760.2		262.1	295.608	268.065	97.086	119.08	122.903	-1.28417	0.00024324	726	0.000278754
Abcf2	4	5.8	4.7	12.3	17.2	11.7		4	5.13792	4.53693	1.25134	2.46145	1.89156	-1.2869	0.00496927	727	0.00568698
Nol6	704.1	742.6	730.9	2276	1906	2109.7		704.1	657.831	705.54	231.55	272.763	341.079	-1.29018	0.000331957	728	0.000379379
Pfkl	17.9	21.2	33.7	84.3	70	59.1		17.9	18.78	32.5307	8.57629	10.0175	9.55479	-1.29793	0.0451097	729	0.0514832
BC016423; Fam208b	11.8	15.5	11.5	42.4	38.1	31.6		11.8	13.7306	11.101	4.31358	5.4524	5.10882	-1.30022	0.00106212	730	0.00121053
Rpp30	4	7.7	6.7	12.2	19.5	18.4		4	6.82103	6.46753	1.24117	2.7906	2.97476	-1.30305	0.0304011	731	0.0346015
Psmc5	17.3	19.4	19	59.9	44.3	55.1		17.3	17.1855	18.3408	6.09395	6.33967	8.9081	-1.30758	0.000417407	732	0.00047443
Kars	61.6	16.8	68	173	120.5	138.2		61.6	14.8822	65.6406	17.6002	17.2445	22.343	-1.31336	0.158788	733	0.180234
Ddx17	59.4	69.2	58.7	196	157.8	177.4		59.4	61.3007	56.6633	19.9401	22.5824	28.6805	-1.3167	0.000264949	734	0.000300324
Galk1	79.9	111.5	88.4	274.8	234.1	275.1		79.9	98.7721	85.3328	27.9569	33.5015	44.4759	-1.3174	0.00207467	735	0.00234847
Nup160	6.7	6	5.5	19.1	16.4	16.4		6.7	5.31509	5.30917	1.94315	2.34697	2.65141	-1.31947	0.00239173	736	0.0027037
Acaca	45.4	60	44.2	162.2	129.6	132.8		45.4	53.1509	42.6664	16.5015	18.5468	21.47	-1.32113	0.00122133	737	0.00137877
Ruvbl1	106.6	59.8	43.3	231.7	182.9	189.1		106.6	52.9737	41.7976	23.5721	26.1744	30.5721	-1.32605	0.115179	738	0.12985
Urb1	10	19.2	9.9	40.9	32.9	34.9		10	17.0083	9.5565	4.16098	4.70824	5.64234	-1.33325	0.0400139	739	0.0450495
Rps6-ps4; Rps6; LOC105244208	1109.5	1186.5	1452.1	3893	3226.5	3409.3		1109.5	1051.06	1401.72	396.056	461.737	551.187	-1.33815	0.00362526	740	0.00407597
Usp7	29	38.5	32.6	104.2	94.6	81.4		29	34.1052	31.4689	10.6008	13.538	13.1601	-1.34231	0.000391036	741	0.000439058
Nosip	21.2	23.7	22.2	67.7	64.4	55.5		21.2	20.9946	21.4297	6.88748	9.21614	8.97277	-1.34325	6.79507e-05	742	7.61927e-05
Nsmce2	21	27.8	25.6	79.5	71.1	57.2		21	24.6266	24.7118	8.08796	10.175	9.24761	-1.35433	0.000471207	743	0.00052765
Arglu1	540.1	479.2	387.7	1473.5	1357.3	1085.5		540.1	424.498	374.248	149.907	194.24	175.495	-1.3654	0.00576768	744	0.00644988
Fam98b	46.5	67.3	68.2	182.2	153.4	160.8		46.5	59.6176	65.8337	18.5362	21.9527	25.9968	-1.37088	0.00447847	745	0.00500146
Ppie	43.6	65.1	62.1	174.9	142.4	144.7		43.6	57.6687	59.9453	17.7935	20.3785	23.3939	-1.38877	0.00345141	746	0.0038493
Dnajb11	22.2	31.2	24.6	79.8	70.8	59.2		22.2	27.6385	23.7465	8.11848	10.132	9.57096	-1.40321	0.000903849	747	0.0010067
Dhfr	36.1	32.4	28.5	90.1	80.4	87.9		36.1	28.7015	27.5111	9.16635	11.5059	14.2109	-1.404	0.00331572	748	0.00368808
Smc3	28.4	28.9	28	85.1	66.7	75.6		28.4	25.601	27.0285	8.65768	9.54529	12.2224	-1.41317	0.000230529	749	0.000256075
H2afy	14.6	12.8	19.1	45	44.1	35.7		14.6	11.3389	18.4373	4.57809	6.31105	5.77168	-1.41333	0.0119731	750	0.0132822
Anp32b	3.8	5.4	3.4	8.5	10.9	12.5		3.8	4.78358	3.28203	0.86475	1.55987	2.02089	-1.41636	0.0111153	751	0.0123141
Maged1	52.8	67.2	61	170.2	153.9	152.3		52.8	59.529	58.8835	17.3154	22.0243	24.6226	-1.4205	0.000294519	752	0.00032585
Ywhae	9.6	9.3	8.5	32.1	24.4	18.1		9.6	8.23839	8.20508	3.2657	3.49183	2.92626	-1.42728	0.000365162	753	0.000403472
Xpo5	62.7	87	62.3	190.2	167.1	191.8		62.7	77.0688	60.1384	19.3501	23.9133	31.0086	-1.42844	0.00260607	754	0.00287567
Cct5	204.8	254.5	247.4	714.9	566.7	570.5		204.8	225.448	238.816	72.7306	81.0991	92.2336	-1.44312	0.000245016	755	0.000270004
Tmpo	90.8	107	111.5	284.9	258.9	255.2		90.8	94.7858	107.631	28.9844	37.0506	41.2586	-1.45041	0.000571902	756	0.000629395
Msh2	8.4	10	12.7	30.7	24.6	25.2		8.4	8.85848	12.2594	3.12328	3.52045	4.07412	-1.46157	0.00738016	757	0.00811136
Atp5b	114.5	111.4	122.5	332.9	282.9	276.8		114.5	98.6835	118.25	33.8677	40.4852	44.7507	-1.4765	0.000475832	758	0.000522285
Psmd11	258	283.2	291	802.6	627.9	692.6		258	250.872	280.903	81.6528	89.8573	111.974	-1.47818	0.00019166	759	0.000210094
Wars	39.3	43	41.3	121.4	99.1	94.4		39.3	38.0915	39.867	12.3507	14.182	15.2618	-1.48831	1.4713e-05	760	1.61068e-05
Lig1	33.8	54.4	43.7	129.3	106.7	96.8		33.8	48.1901	42.1838	13.1544	15.2696	15.6498	-1.49437	0.00326267	761	0.00356707
Nol8	17.4	20.4	23.2	55.7	52	44.1		17.4	18.0713	22.395	5.66666	7.4416	7.12972	-1.51566	0.00163677	762	0.00178713
Clk2	52.9	65.9	55.2	156.6	132.5	138.3		52.9	58.3774	53.2848	15.9318	18.9618	22.3592	-1.52322	0.000152574	763	0.000166372
Mcm7	143.3	180.6	171.3	482	369.2	376		143.3	159.984	165.356	49.0364	52.8354	60.7885	-1.52662	0.000168301	764	0.00018328
Ccar1	146.4	154.8	145	418.1	349	335.2		146.4	137.129	139.969	42.5355	49.9446	54.1923	-1.52976	2.98108e-05	765	3.24217e-05
Ldha	52.6	62.8	47.7	155.8	118.9	124.5		52.6	55.6313	46.045	15.8504	17.0155	20.1281	-1.54162	0.000405478	766	0.000440415
Kif22	5.5	8.5	6.5	16.9	16.3	15.6		5.5	7.52971	6.27447	1.71933	2.33266	2.52208	-1.55406	0.00267024	767	0.00289653
Rpl17	1557.7	1731.8	1822.2	4522	3669	4116.9		1557.7	1534.11	1758.98	460.047	525.062	665.586	-1.55515	0.000338806	768	0.00036704
Tex10	15.6	16.7	16.7	46.9	36.7	35.4		15.6	14.7937	16.1206	4.77139	5.25205	5.72317	-1.56263	2.69452e-05	769	2.91527e-05
LOC100045999; Ran; LOC102641332	7.1	9.1	12.6	24.7	18.4	25.1		7.1	8.06122	12.1628	2.51286	2.63318	4.05796	-1.56984	0.0207257	770	0.0223945
Mrpl23; Mrpl23-ps1	19	29.3	22.3	54.8	59.5	47.8		19	25.9554	21.5263	5.5751	8.51491	7.7279	-1.60744	0.00254935	771	0.00275105
Rpa1	13.6	14.5	11.8	36.6	27.5	29.1		13.6	12.8448	11.3906	3.72351	3.93546	4.70464	-1.61363	0.00028577	772	0.00030798
Aak1	55.2	75.5	78.9	185.6	125.4	169.2		55.2	66.8815	76.1624	18.8821	17.9457	27.3548	-1.62702	0.00271857	773	0.00292607
Gcn1l1	5.1	9.1	6.5	17.7	14.6	14.6		5.1	8.06122	6.27447	1.80072	2.08937	2.36041	-1.63667	0.007398	774	0.00795237
Rrp8	45.3	41.4	37.6	100.4	97.4	84		45.3	36.6741	36.2954	10.2142	13.9387	13.5804	-1.64817	0.0010665	775	0.00114494
Snrpg	12.5	11.6	13.5	28.1	23.9	31.4		12.5	10.2758	13.0316	2.85876	3.42027	5.07649	-1.65686	0.00162265	776	0.00173975
Sympk	28.5	39.5	36.7	93.1	78.1	64.7		28.5	34.991	35.4266	9.47156	11.1767	10.4602	-1.66892	0.000594826	777	0.000636931
Cep72	217.5	218.9	201.5	535	423	467.2		217.5	193.912	194.509	54.4284	60.5346	75.533	-1.66937	0.000156452	778	0.000167311
Zcchc8	230.4	236.9	229.9	613.8	474.3	474.1		230.4	209.857	221.923	62.4452	67.876	76.6485	-1.67781	3.08972e-05	779	3.29993e-05
Pxdn	13.1	16.1	11.8	33.6	26.6	28.2		13.1	14.2622	11.3906	3.41831	3.80667	4.55914	-1.71746	0.000561335	780	0.000598758
Drg2	7.4	15.9	17.9	32.8	28.3	26.4		7.4	14.085	17.2789	3.33692	4.04995	4.26813	-1.73377	0.0365643	781	0.0389519
Timm23	23.2	30.5	25.7	54.3	49.6	59.5		23.2	27.0184	24.8083	5.52423	7.09814	9.61946	-1.75413	0.000414886	782	0.000441413
Dsp	22.2	18.4	29.9	49.6	63.8	35.2		22.2	16.2996	28.8626	5.04607	9.13027	5.69084	-1.76155	0.0146284	783	0.0155439
Nup54	13	14.3	13.1	32.1	23.5	28.8		13	12.6676	12.6455	3.2657	3.36303	4.65614	-1.76345	4.09735e-05	784	4.3482e-05
Ddx51	27	34.3	26	63.1	59.3	57.2		27	30.3846	25.0979	6.4195	8.48629	9.24761	-1.77186	0.000383297	785	0.000406246
Smc2	6.8	6.7	5.8	14.3	12.1	13.2		6.8	5.93518	5.59876	1.45482	1.7316	2.13406	-1.78489	0.000445325	786	0.000471387
Kpna2	1091.7	1170.3	1153.5	2590.2	2206.9	2215.9		1091.7	1036.71	1113.48	263.515	315.824	358.248	-1.78981	2.75092e-05	787	2.90821e-05
Mlf2	31.4	29.2	28.3	57.9	56	65.3		31.4	25.8668	27.3181	5.89048	8.01403	10.5572	-1.78988	0.00071917	788	0.000759327
Serpinc1	175.9	237.8	229.1	473.7	421.4	414		175.9	210.655	221.151	48.192	60.3056	66.932	-1.79248	0.000612597	789	0.000645983
Eif5a	327.1	490.4	301.1	880.3	798.5	581.2		327.1	434.42	290.653	89.5576	114.272	93.9635	-1.82099	0.00456721	790	0.00481003
Usp39	15	16.4	22.3	46.5	34.8	28.2		15	14.5279	21.5263	4.73069	4.98015	4.55914	-1.83905	0.00561054	791	0.00590135
Cad	283.5	321.1	283.4	669.2	543.2	540.9		283.5	284.446	273.567	68.0813	77.7361	87.4482	-1.85101	6.62971e-06	792	6.96454e-06
Grn	93	85.6	80.6	181.9	167.5	152.5		93	75.8286	77.8035	18.5057	23.9705	24.6549	-1.87731	0.000485957	793	0.000509857
Ubap2l	9.5	10.4	10.6	23.6	15.4	19.6		9.5	9.21282	10.2322	2.40095	2.20386	3.16876	-1.89667	7.54612e-05	794	7.90727e-05
Parp1	53.7	57.3	54.5	111.8	98.8	99.4		53.7	50.7591	52.609	11.374	14.139	16.0702	-1.91732	1.81711e-05	795	1.90168e-05
Bub3	110.4	145	202.7	390.7	262.8	224.6		110.4	128.448	195.667	39.748	37.6087	36.3114	-1.93458	0.0146195	796	0.0152807
Psme3	329.3	327.6	272.9	620.2	572.7	528.7		329.3	290.204	263.431	63.0963	81.9578	85.4758	-1.93735	0.000434253	797	0.000453324
Mat2a	20.2	15.2	25.9	37.1	36.5	39		20.2	13.4649	25.0014	3.77438	5.22343	6.30519	-1.93872	0.0134778	798	0.014052
Krt76	146.5	101.9	252.2	309.4	448.4	172.7		146.5	90.2679	243.45	31.4769	64.1695	27.9207	-1.95839	0.0617702	799	0.0643214
Wbp11	6.7	52.5	9.1	30.6	45.9	36.4		6.7	46.507	8.78426	3.1131	6.56864	5.88485	-1.99361	0.29903	800	0.310991
Emc8	52.1	44.8	55.3	102.2	81.1	87.5		52.1	39.686	53.3813	10.3974	11.606	14.1463	-2.00566	0.00128268	801	0.00133232
Drg1	45	51.7	51.1	99.8	80	77.8		45	45.7984	49.327	10.1532	11.4486	12.578	-2.0355	1.9434e-05	802	2.01609e-05
Helz	12.9	16.9	16.9	33.9	21.4	25.4		12.9	14.9708	16.3136	3.44883	3.06251	4.10646	-2.05706	0.000420948	803	0.000436151
Gapdh; Gm20899; LOC100042025; Gapdh-ps15; Gm12033	1482.3	1176.7	1278.2	2465	2427.3	1794.3		1482.3	1042.38	1233.85	250.778	347.365	290.087	-2.08116	0.0018369	804	0.00190087
Flna	6.4	7.6	8.8	15.4	10	13		6.4	6.73245	8.49467	1.56672	1.43108	2.10173	-2.0844	0.00127179	805	0.00131444
Gcfc1; Paxbp1	32.8	33.8	35	57.8	53.3	53.3		32.8	29.9417	33.7856	5.8803	7.62764	8.6171	-2.12526	6.01889e-05	806	6.21304e-05
Vezt	25.7	37.9	28.2	53.7	44.8	45.3		25.7	33.5736	27.2216	5.46319	6.41123	7.32372	-2.17165	0.000815448	807	0.000840709
Mtch2	11.5	12.5	9.1	20.3	14.8	17		11.5	11.0731	8.78426	2.06523	2.11799	2.74842	-2.17754	0.000730066	808	0.000751751
Prrc2a	4.3	9.6	7.7	12.8	11.6	9		4.3	8.50414	7.43284	1.30221	1.66005	1.45504	-2.19576	0.0140694	809	0.0144694
Hist1h2ba	51.6	80.2	39.8	100.8	82.7	76.7		51.6	71.045	38.4191	10.2549	11.835	12.4002	-2.22338	0.0113141	810	0.0116214
Hist2h2ab	8.7	9.1	8.3	14.7	13.8	9.8		8.7	8.06122	8.01202	1.49551	1.97489	1.58438	-2.29306	1.59292e-05	811	1.63416e-05
Slc3a2	259.2	282.5	277	434.8	369.9	369		259.2	250.252	267.389	44.2345	52.9355	59.6568	-2.30845	6.44391e-06	812	6.60263e-06
Ttll12	140.3	164.4	147.2	225.8	203.1	165.1		140.3	145.633	142.093	22.9718	29.0652	26.692	-2.44273	1.02096e-06	813	1.04482e-06
Psmd3	76	92.3	100.5	121.7	112	106.8		76	81.7638	97.013	12.3812	16.0281	17.2665	-2.47973	0.000412901	814	0.000422032
Srprb	11.8	19.2	13.2	22.4	16.2	16		11.8	17.0083	12.742	2.27887	2.31835	2.58675	-2.53201	0.00203921	815	0.00208174
Alb	18.8	17.2	20.4	24.8	20.4	23.2		18.8	15.2366	19.6922	2.52304	2.9194	3.75078	-2.54705	0.000458172	816	0.000467156
Trnt1	243.1	246.1	225.2	330.8	249.1	261.8		243.1	218.007	217.386	33.6541	35.6481	42.3256	-2.60364	2.86633e-05	817	2.91896e-05
Acsl4	90.9	105.6	105.7	129.4	107	104.8		90.9	93.5456	102.033	13.1646	15.3125	16.9432	-2.65702	2.21064e-05	818	2.24847e-05
Dnaja1	11	13.5	12.4	15.8	12.2	12.3		11	11.959	11.9698	1.60742	1.74591	1.98856	-2.70899	8.43015e-06	819	8.56396e-06
Ppard	247.2	291.2	260.9	341.7	285.1	234.7		247.2	257.959	251.848	34.763	40.8	37.9443	-2.73752	4.59606e-07	820	4.66332e-07
Igkv6-17	182	224.5	201	240.9	225.6	178.3		182	198.873	194.026	24.508	32.2851	28.826	-2.7473	7.6847e-06	821	7.78767e-06
Kpna4	18.3	20.5	17.6	24.1	19.8	16.1		18.3	18.1599	16.9893	2.45182	2.83353	2.60291	-2.76039	3.83815e-06	822	3.88484e-06
Ighg2a; Ighg	81.5	21.1	19.3	11.1	7.3	94		81.5	18.6914	18.6304	1.12926	1.04469	15.1971	-2.77404	0.190326	823	0.192407
Pkdrej	79.4	111.1	89.6	118.1	99.4	75.9		79.4	98.4177	86.4912	12.0149	14.2249	12.2709	-2.77889	0.000176344	824	0.000178056
Akap5	167.9	241.1	229.7	311.3	241.5	132.8		167.9	213.578	221.73	31.6702	34.5605	21.47	-2.782	0.000565987	825	0.00057079
Ighg1	259.2	286.1	314.9	328.7	289.3	238.3		259.2	253.441	303.974	33.4404	41.4011	38.5263	-2.84865	0.00013068	826	0.000131629
Fam76b	134.5	114.4	93.1	100.5	90.4	131.9		134.5	101.341	89.8698	10.2244	12.9369	21.3245	-2.87217	0.0024474	827	0.00246219
Hid1	166.6	204.8	206.5	223.9	190.2	152.1		166.6	181.422	199.335	22.7785	27.2191	24.5902	-2.87547	7.90171e-05	828	7.93989e-05
Ighg2a	384	473.5	438.1	530.7	416.9	307.4		384	419.449	422.899	53.9909	59.6616	49.6978	-2.90833	1.00096e-05	829	1.00458e-05
1110038D17Rik; Gucd1	69.4	110.3	91.1	92	69	75.6		69.4	97.7091	87.9391	9.35965	9.87443	12.2224	-3.01934	0.000870456	830	0.000872553
Rpsa; LOC100045332; LOC100505031; LOC102642689	511	482.6	477.4	446.6	379.3	392.6		511	427.51	460.836	45.435	54.2808	63.4723	-3.10015	7.70701e-05	831	7.71629e-05
Ttc21a	524.7	581.3	566.9	528.5	427.9	418.8		524.7	514.944	547.231	53.7671	61.2358	67.7081	-3.11855	1.4434e-06	832	1.4434e-06
GFP	4593.3	5185.2	4758.4	45149.5	32096.8	28411.3		4593.3	4593.3	4593.3	4593.3	4593.3	4593.3
GFP correction	1	0.885848	0.965303	0.101735	0.143108	0.161672
