# Supplementary material for: SRSF3 and SRSF7 modulate 3′UTR length through suppression or activation of proximal polyadenylation sites and regulation of CFIm levels
Source: Genome Biol. 2021 Mar 11;22:82. doi: 10.1186/s13059-021-02298-y (PMC7948361; doi:10.1186/s13059-021-02298-y)
Supplement: Supplementary file 5 — Additional file 5. [file 13059_2021_2298_MOESM5_ESM.xlsx]

## Sheet: Legend
Table S4: Genes with significant differential expression upon P19 differentiation into neural cells quantified with DESeq2. Information on 17134 genes with adjusted P value ≤ 0.1. Additional information from the DESeq2 output: baseMean, average normalized read count across all samples. log2_Fold_Change, log2-transformed foldchange (KD/control).

## Sheet: DESeq2_Diff_vs_Undiff
Ensembl_gene_ID	Base_Mean	Log2_fold_change	P-value	Adjusted_P-value	Gene_name
ENSMUSG00000000628.10	5234.77	-4.49076	0	0	Hk2
ENSMUSG00000018411.17	24242.7	10.3021	0	0	Mapt
ENSMUSG00000019989.8	10947.8	-6.79895	0	0	Enpp3
ENSMUSG00000020297.10	12972.9	6.92832	0	0	Nsg2
ENSMUSG00000022425.16	8883.73	-6.07474	0	0	Enpp2
ENSMUSG00000024261.5	9919.9	6.31491	0	0	Syt4
ENSMUSG00000027478.15	25356.9	-7.28602	0	0	Dnmt3b
ENSMUSG00000029126.7	7994.77	5.44627	0	0	Nsg1
ENSMUSG00000031155.16	19895.8	-6.10463	0	0	Pim2
ENSMUSG00000032181.7	4796.08	6.29504	0	0	Scg3
ENSMUSG00000045991.18	10732.8	7.93068	0	0	Onecut2
ENSMUSG00000087166.9	9335.9	-7.51333	0	0	L1td1
ENSMUSG00000053897.15	4534.47	-5.55656	1.13066e-307	2.36935e-304	Slc39a8
ENSMUSG00000047261.9	15489.4	6.75579	7.80977e-307	1.51967e-303	Gap43
ENSMUSG00000025161.16	6982.08	-7.41295	1.8907e-303	3.43376e-300	Slc16a3
ENSMUSG00000062380.4	19911	5.1361	3.45659e-302	5.88527e-299	Tubb3
ENSMUSG00000033152.13	4644.87	7.88691	1.37498e-292	2.20336e-289	Podxl2
ENSMUSG00000027350.8	3448.91	7.13058	1.63963e-292	2.48149e-289	Chgb
ENSMUSG00000020684.14	2697.13	5.41172	4.15189e-287	5.95294e-284	Rasl10b
ENSMUSG00000031517.8	10114.8	5.94655	2.78943e-279	3.79949e-276	Gpm6a
ENSMUSG00000113275.1	8177.67	4.03702	6.9791e-276	9.05356e-273	RP24-485P18.3
ENSMUSG00000021087.18	16957.1	8.0448	1.65629e-275	2.05093e-272	Rtn1
ENSMUSG00000058756.13	3501.87	4.37761	2.63819e-266	3.12477e-263	Thra
ENSMUSG00000024406.16	24692.3	-6.68602	1.09117e-263	1.23857e-260	Pou5f1
ENSMUSG00000042834.14	15385.6	4.85381	1.81658e-263	1.97949e-260	Nrep
ENSMUSG00000047181.12	4142.68	4.53824	9.89791e-261	1.03707e-257	Samd14
ENSMUSG00000018378.13	2677.18	5.79304	1.01523e-257	1.02433e-254	Cuedc1
ENSMUSG00000032494.12	2485.42	-6.79378	2.71739e-257	2.64382e-254	Tdgf1
ENSMUSG00000037887.11	3994.59	7.9751	1.64221e-256	1.54265e-253	Dusp8
ENSMUSG00000032387.15	5365.53	-5.66572	8.16348e-249	7.41298e-246	Rbpms2
ENSMUSG00000027546.15	5729.3	5.28824	8.71487e-247	7.6584e-244	Atp9a
ENSMUSG00000027210.20	7747.29	8.05636	2.15754e-245	1.83674e-242	Meis2
ENSMUSG00000032118.16	3400.83	6.19933	3.95412e-243	3.26419e-240	Fez1
ENSMUSG00000020723.3	7577.06	4.94776	1.34829e-242	1.0803e-239	Cacng4
ENSMUSG00000061666.6	3369.63	4.03087	6.43139e-238	5.00583e-235	Gdpd1
ENSMUSG00000031144.15	5377.81	5.90618	5.39191e-234	4.08018e-231	Syp
ENSMUSG00000062444.14	2671.29	7.48594	6.28228e-234	4.62545e-231	Ap3b2
ENSMUSG00000021288.18	10478.6	3.72705	3.96786e-231	2.84454e-228	Klc1
ENSMUSG00000054793.8	4302.97	4.52819	2.35944e-230	1.6481e-227	Cadm4
ENSMUSG00000053192.9	9377.21	4.88478	5.18802e-230	3.5333e-227	Mllt11
ENSMUSG00000006651.8	9338.72	5.21363	9.94803e-227	6.60986e-224	Aplp1
ENSMUSG00000048895.13	3557.27	4.74292	1.65219e-223	1.07164e-220	Cdk5r1
ENSMUSG00000029291.11	6865.84	4.40244	5.4915e-219	3.47905e-216	Rufy3
ENSMUSG00000020160.18	3335.06	8.08293	8.60081e-219	5.32507e-216	Meis1
ENSMUSG00000022044.14	8157.53	10.0777	2.42059e-217	1.46537e-214	Stmn4
ENSMUSG00000071235.12	1589.99	-6.50176	3.85979e-217	2.28584e-214	Vrtn
ENSMUSG00000040037.13	2668.81	7.04819	1.99311e-215	1.15524e-212	Negr1
ENSMUSG00000036766.12	3963.26	9.33906	4.92053e-208	2.79261e-205	Dner
ENSMUSG00000023964.15	1519.89	-6.98402	2.08434e-207	1.15881e-204	Calcr
ENSMUSG00000048644.8	2090.55	4.68311	2.82353e-205	1.53837e-202	Ctxn1
ENSMUSG00000039419.17	3232.43	3.76758	4.12512e-203	2.20346e-200	Cntnap2
ENSMUSG00000024109.18	3481.19	5.44783	3.16111e-200	1.65606e-197	Nrxn1
ENSMUSG00000021700.10	3163.03	9.33475	6.85312e-198	3.5225e-195	Rab3c
ENSMUSG00000034330.10	1641.16	-5.18834	8.30877e-197	4.19162e-194	Plcg2
ENSMUSG00000089659.2	1328.77	-6.3294	8.98253e-197	4.44913e-194	AC141896.2
ENSMUSG00000035835.14	5515.21	6.9848	3.32782e-195	1.61887e-192	Plppr3
ENSMUSG00000039542.16	7693.64	4.25368	8.91804e-195	4.2622e-192	Ncam1
ENSMUSG00000050711.7	1707.24	7.39172	1.56609e-194	7.35575e-192	Scg2
ENSMUSG00000050473.5	1334.65	-6.62265	3.35394e-192	1.54861e-189	Slc35d3
ENSMUSG00000027547.17	2568.9	-4.99828	8.5388e-191	3.8769e-188	Sall4
ENSMUSG00000063446.4	1576.2	7.08662	1.23796e-187	5.52862e-185	Plppr1
ENSMUSG00000049336.16	2220.82	5.89448	1.44742e-187	6.35978e-185	Tenm2
ENSMUSG00000045136.6	53208.4	4.29145	3.24114e-186	1.40151e-183	Tubb2b
ENSMUSG00000082079.2	1529.14	-7.78829	1.06789e-184	4.54555e-182	RP23-244H7.1
ENSMUSG00000051257.3	1352.16	-7.66623	5.69354e-182	2.38621e-179	Trap1a
ENSMUSG00000008658.16	2228.34	8.24229	1.3733e-181	5.66838e-179	Rbfox1
ENSMUSG00000034910.5	1434.22	6.25719	7.64081e-179	3.10673e-176	Pygo1
ENSMUSG00000030077.11	5543.27	8.93646	8.34458e-179	3.34299e-176	Chl1
ENSMUSG00000024501.19	25568.8	6.10179	1.76151e-178	6.95466e-176	Dpysl3
ENSMUSG00000027499.12	6876.89	4.33533	9.30892e-178	3.62276e-175	Pkia
ENSMUSG00000079157.4	1294.54	6.20421	4.07464e-176	1.5634e-173	Fam155a
ENSMUSG00000032024.10	1902.16	4.14991	6.0729e-174	2.29775e-171	Clmp
ENSMUSG00000037605.16	1816.3	4.21198	7.18078e-173	2.67971e-170	Adgrl3
ENSMUSG00000041073.10	1750.81	6.36652	4.94243e-172	1.81948e-169	Nacad
ENSMUSG00000033981.14	3073.28	8.71225	1.14756e-171	4.16824e-169	Gria2
ENSMUSG00000030500.6	2561.52	5.9482	2.94485e-171	1.05557e-168	Slc17a6
ENSMUSG00000058672.7	28228.5	4.30572	3.79536e-171	1.34277e-168	Tubb2a
ENSMUSG00000071470.4	1236.95	-7.57069	5.462e-171	1.90764e-168	Ccnb1ip1
ENSMUSG00000031840.12	1804.16	5.24399	1.08729e-170	3.74934e-168	Rab3a
ENSMUSG00000042195.9	2835.48	-4.68124	1.45019e-169	4.93827e-167	Slc35f2
ENSMUSG00000029859.6	943.074	-6.02013	6.93469e-169	2.33228e-166	Epha1
ENSMUSG00000031934.14	3486.45	3.21747	9.21249e-169	3.06057e-166	Panx1
ENSMUSG00000046447.3	3412.87	6.07969	1.60812e-167	5.27811e-165	Camk2n1
ENSMUSG00000004961.7	1023.56	4.4898	6.7053e-167	2.17459e-164	Syt5
ENSMUSG00000028546.17	3802.9	5.13367	9.82961e-167	3.15033e-164	Elavl4
ENSMUSG00000115505.1	1852.33	-3.8733	1.18243e-166	3.74554e-164	RP23-216H22.6
ENSMUSG00000036699.12	3304.22	4.35572	5.67308e-166	1.77639e-163	Zcchc12
ENSMUSG00000030519.14	3061	4.79131	1.96961e-165	6.09728e-163	Apba2
ENSMUSG00000050966.9	23000.5	-4.90918	5.09034e-165	1.5581e-162	Lin28a
ENSMUSG00000061353.11	1571.17	-4.19991	1.33415e-163	4.03832e-161	Cxcl12
ENSMUSG00000043388.8	3393.58	4.71649	3.55818e-162	1.06519e-159	Tmem130
ENSMUSG00000033209.17	1583.19	4.48934	1.02328e-161	3.03002e-159	Ttc28
ENSMUSG00000055799.13	2689.98	-3.68866	2.05953e-161	6.03288e-159	Tcf7l1
ENSMUSG00000023902.18	1188.62	-6.80593	2.75287e-161	7.97805e-159	Zscan10
ENSMUSG00000039114.16	1278.43	7.18301	3.6113e-161	1.03557e-158	Nrn1
ENSMUSG00000053580.16	4334.6	3.89907	5.69192e-161	1.6152e-158	Tanc2
ENSMUSG00000046982.10	1087.22	4.72708	1.36848e-160	3.84331e-158	Tshz1
ENSMUSG00000051323.16	1227.04	4.29432	9.92098e-160	2.75783e-157	Pcdh19
ENSMUSG00000019982.15	1027.16	-4.29101	1.96632e-159	5.41074e-157	Myb
ENSMUSG00000030117.5	872.989	-6.61739	2.59967e-159	7.08202e-157	Gdf3
ENSMUSG00000006575.14	4404.41	4.55579	3.15345e-159	8.50558e-157	Rundc3a
ENSMUSG00000066392.11	1947.47	8.53329	3.51644e-159	9.39166e-157	Nrxn3
ENSMUSG00000051359.15	1101.37	5.12142	4.83175e-159	1.27793e-156	Ncald
ENSMUSG00000021848.16	5538.08	-3.29136	5.04653e-157	1.3219e-154	Otx2
ENSMUSG00000040258.6	2443.82	9.25014	5.49641e-157	1.42603e-154	Nxph4
ENSMUSG00000024798.15	1263.46	-5.43038	8.52429e-157	2.19074e-154	Htr7
ENSMUSG00000051354.14	1152.41	6.74562	1.8452e-156	4.69785e-154	Samd3
ENSMUSG00000039347.7	2424.86	3.54495	2.89965e-156	7.31409e-154	Atp6v0e2
ENSMUSG00000028173.10	6116.11	3.31918	9.13324e-156	2.28264e-153	Wls
ENSMUSG00000019986.17	3009.44	3.8544	1.58673e-155	3.92962e-153	Ahi1
ENSMUSG00000008999.7	958.385	6.17362	2.90974e-155	7.14119e-153	Bmp7
ENSMUSG00000037126.16	1141.45	6.33885	1.18369e-154	2.87912e-152	Psd
ENSMUSG00000030209.14	1631.21	5.63457	7.91736e-154	1.90871e-151	Grin2b
ENSMUSG00000024998.17	3693.14	-5.05838	8.71556e-153	2.08271e-150	Plce1
ENSMUSG00000021048.7	6856.54	-3.38123	2.83305e-152	6.71112e-150	Mthfd1
ENSMUSG00000022564.7	3684.61	3.21692	5.85098e-152	1.37407e-149	Grina
ENSMUSG00000012396.12	832.645	-5.49803	9.18711e-152	2.1391e-149	Nanog
ENSMUSG00000027438.14	2339.47	3.92612	1.09395e-151	2.52554e-149	Napb
ENSMUSG00000052364.4	1398.69	5.81034	1.43821e-151	3.29242e-149	RP23-245M18.4
ENSMUSG00000015094.16	3398.05	3.64728	2.53874e-151	5.76336e-149	Npdc1
ENSMUSG00000021701.8	1112.5	5.70278	7.06877e-151	1.59147e-148	Plk2
ENSMUSG00000025478.15	3207.77	4.61339	2.51769e-150	5.62188e-148	Dpysl4
ENSMUSG00000031428.11	5296.08	3.6629	9.7638e-150	2.16248e-147	Zcchc18
ENSMUSG00000022505.9	1052.66	-4.32355	1.71584e-149	3.7696e-147	Emp2
ENSMUSG00000026426.10	2864.02	3.47018	2.72966e-148	5.94892e-146	Arl8a
ENSMUSG00000078249.5	23219.2	-3.05181	4.82206e-148	1.04256e-145	Hmga1-rs1
ENSMUSG00000046607.6	1127.09	5.05968	4.92876e-148	1.05724e-145	Hrk
ENSMUSG00000005892.4	1335.52	-6.84655	1.05512e-147	2.2456e-145	Trh
ENSMUSG00000010048.10	1709.29	-3.57858	1.16993e-147	2.47064e-145	Ifrd2
ENSMUSG00000028527.18	2418.89	-3.27579	4.80812e-147	1.00756e-144	Ak4
ENSMUSG00000030905.5	876.788	-4.17646	1.09592e-146	2.279e-144	Crym
ENSMUSG00000037032.16	4772.93	3.04463	1.44514e-146	2.98247e-144	Apbb1
ENSMUSG00000025855.13	1147.82	6.54295	2.52314e-146	5.16808e-144	Prkar1b
ENSMUSG00000024251.9	5745.33	-3.45083	3.7947e-146	7.71456e-144	Thada
ENSMUSG00000006930.15	10509.2	3.76341	4.25257e-146	8.58137e-144	Hap1
ENSMUSG00000029245.16	1592.54	4.43693	1.47997e-145	2.9645e-143	Epha5
ENSMUSG00000027273.13	3012.22	5.09481	2.72511e-145	5.41879e-143	Snap25
ENSMUSG00000036078.16	5392.27	-2.7336	6.18889e-145	1.22172e-142	Sigmar1
ENSMUSG00000054702.14	1272.49	-3.59114	1.57638e-144	3.08948e-142	Ap1s3
ENSMUSG00000049281.16	3711.3	8.07646	2.69473e-144	5.24355e-142	Scn3b
ENSMUSG00000025237.16	2922.36	3.07031	3.43048e-144	6.62788e-142	Parp6
ENSMUSG00000026751.14	769.43	-6.44027	3.45759e-144	6.63322e-142	Nr5a1
ENSMUSG00000079037.9	4388.83	4.09034	1.05407e-142	2.00805e-140	Prnp
ENSMUSG00000009394.13	1438.48	7.47805	1.912e-142	3.61713e-140	Syn2
ENSMUSG00000030350.8	1930.85	3.7619	1.29185e-141	2.42707e-139	Prmt8
ENSMUSG00000017943.15	2244.94	4.36438	1.49905e-141	2.79706e-139	Gdap1l1
ENSMUSG00000039197.10	2734.61	-3.22318	2.52438e-141	4.67818e-139	Adk
ENSMUSG00000042129.8	1244.29	-3.98896	3.23213e-140	5.94931e-138	Rassf4
ENSMUSG00000038486.9	3253.6	3.61397	8.08955e-140	1.47903e-137	Sv2a
ENSMUSG00000021892.14	1644.79	4.89776	6.13145e-139	1.11355e-136	Sh3bp5
ENSMUSG00000031654.16	1118.21	5.50489	6.30754e-139	1.13795e-136	Cbln1
ENSMUSG00000067261.4	879.589	-7.18871	1.39422e-138	2.49877e-136	Foxd3
ENSMUSG00000025576.17	1482.34	5.34356	1.71031e-138	3.04525e-136	Rbfox3
ENSMUSG00000042109.8	1598.24	5.63867	3.16284e-138	5.59494e-136	Csdc2
ENSMUSG00000022054.11	10374.2	3.17718	3.47436e-138	6.10635e-136	Nefm
ENSMUSG00000038932.13	1396.46	-3.33796	5.53919e-138	9.67299e-136	Tcfl5
ENSMUSG00000000184.12	6272.06	3.38564	1.96967e-137	3.41769e-135	Ccnd2
ENSMUSG00000075318.12	1470.32	4.48377	3.50867e-137	6.04957e-135	Scn2a1
ENSMUSG00000029819.6	702.085	-4.56155	6.61015e-137	1.13254e-134	Npy
ENSMUSG00000032020.15	1143.77	3.95591	1.05573e-136	1.79752e-134	Ubash3b
ENSMUSG00000025854.15	1050.35	3.85636	1.36104e-136	2.30295e-134	Fam20c
ENSMUSG00000047547.14	2448.63	4.63293	1.0888e-135	1.83093e-133	Cltb
ENSMUSG00000031734.13	678.768	5.99452	1.34101e-135	2.24121e-133	Irx3
ENSMUSG00000027584.16	1425.49	3.76455	2.47041e-135	4.10359e-133	Oprl1
ENSMUSG00000021991.9	3097.75	9.59111	3.07911e-135	5.08371e-133	Cacna2d3
ENSMUSG00000024268.16	6798.69	4.47986	4.73726e-135	7.77425e-133	Celf4
ENSMUSG00000029648.13	648.24	-4.51359	5.66063e-135	9.23394e-133	Flt1
ENSMUSG00000047751.9	3955.29	-8.34147	1.24161e-134	2.01333e-132	Utf1
ENSMUSG00000049100.15	2073.48	6.25459	6.81118e-134	1.09793e-131	Pcdh10
ENSMUSG00000083836.1	2056.52	-4.32296	7.88873e-134	1.26415e-131	Ldha-ps2
ENSMUSG00000027168.21	648.737	5.48758	1.364e-133	2.17299e-131	Pax6
ENSMUSG00000047085.14	2185.17	4.58479	2.34174e-133	3.70894e-131	Lrrc4b
ENSMUSG00000026109.14	976.982	5.90159	3.26868e-133	5.14713e-131	Tmeff2
ENSMUSG00000021262.15	6693.02	2.76172	4.55742e-133	7.13524e-131	Evl
ENSMUSG00000047591.5	743.097	-5.36755	2.9221e-132	4.5488e-130	Mafa
ENSMUSG00000055447.19	1675.07	3.34073	3.01668e-132	4.66934e-130	Cd47
ENSMUSG00000022661.14	925.251	7.23537	3.55458e-132	5.47084e-130	Cd200
ENSMUSG00000003410.8	9724.55	3.95921	8.34271e-132	1.27681e-129	Elavl3
ENSMUSG00000055733.6	1663.99	4.03492	1.2514e-130	1.9045e-128	Nap1l3
ENSMUSG00000034336.3	11742.7	4.5151	1.65799e-130	2.50927e-128	Ina
ENSMUSG00000031285.14	27463.9	7.67422	1.67951e-130	2.5278e-128	Dcx
ENSMUSG00000030223.14	2825.11	6.74832	5.90777e-130	8.84283e-128	Ptpro
ENSMUSG00000027309.18	2891.71	3.76111	9.50352e-130	1.41473e-127	RP23-175J8.3
ENSMUSG00000042686.5	1641.95	-4.57296	1.1169e-129	1.65362e-127	Jph1
ENSMUSG00000034488.14	1910.12	5.22778	3.06461e-129	4.51276e-127	Edil3
ENSMUSG00000029651.16	671.237	5.61481	3.27824e-129	4.80139e-127	Mtus2
ENSMUSG00000048349.9	1187.61	6.48114	7.49048e-129	1.09121e-126	Pou4f1
ENSMUSG00000020230.15	2370.73	3.37971	7.90258e-129	1.14512e-126	Prmt2
ENSMUSG00000064115.13	976.393	7.35662	1.26276e-128	1.82012e-126	Cadm2
ENSMUSG00000020894.16	5993.83	3.46156	1.32672e-128	1.90223e-126	Vamp2
ENSMUSG00000039601.16	1718.56	5.42937	2.30531e-128	3.28802e-126	Rcan2
ENSMUSG00000038172.14	2440.83	-4.88903	2.56007e-128	3.63237e-126	Ttc39b
ENSMUSG00000050953.10	13739.4	-2.59583	9.60159e-128	1.35527e-125	Gja1
ENSMUSG00000039037.5	1112.26	7.59095	3.68372e-127	5.17278e-125	St6galnac5
ENSMUSG00000044528.5	1085.97	3.78762	5.49846e-127	7.68149e-125	Tram1l1
ENSMUSG00000044629.5	2280.98	2.95566	8.15739e-127	1.13379e-124	Cnrip1
ENSMUSG00000026430.16	538.951	-5.45533	1.5617e-126	2.15958e-124	Rassf5
ENSMUSG00000024500.18	1169.38	7.14676	7.18383e-126	9.88393e-124	Ppp2r2b
ENSMUSG00000029166.14	1098.16	5.52352	9.37481e-126	1.28336e-123	Mapre3
ENSMUSG00000021301.9	1570.74	4.09212	6.43767e-125	8.76875e-123	Hecw1
ENSMUSG00000031246.14	24680.7	2.46609	7.15481e-125	9.69708e-123	Sh3bgrl
ENSMUSG00000000958.10	1360.02	-3.589	8.62968e-125	1.16381e-122	Slc7a7
ENSMUSG00000021047.7	4531.16	3.35078	1.12943e-124	1.51566e-122	Nova1
ENSMUSG00000047228.9	764.931	-7.41301	1.24187e-123	1.65838e-121	RP23-214M22.3
ENSMUSG00000019487.11	1309.17	-3.01984	2.28431e-123	3.03557e-121	Trip10
ENSMUSG00000013415.9	15727.4	-2.70187	9.1471e-123	1.20964e-120	Igf2bp1
ENSMUSG00000039913.12	816.979	5.25539	1.01493e-122	1.33569e-120	Pak7
ENSMUSG00000070802.5	2485.56	5.3266	1.35184e-122	1.77051e-120	Pnmal2
ENSMUSG00000018012.11	1996.51	5.82527	7.04079e-122	9.17728e-120	Rac3
ENSMUSG00000021194.6	1980.07	3.93253	1.34032e-121	1.73871e-119	Chga
ENSMUSG00000024873.6	1712.84	4.45071	2.02414e-121	2.61335e-119	Cnih2
ENSMUSG00000024245.4	719.795	5.27211	3.7466e-121	4.81438e-119	Tmem178
ENSMUSG00000038370.6	1163.59	7.6905	5.20658e-121	6.65904e-119	Pcp4l1
ENSMUSG00000059857.15	601.706	5.8972	5.32322e-121	6.77641e-119	Ntng1
ENSMUSG00000019124.10	3088.2	3.97393	5.97973e-121	7.57674e-119	Scrn1
ENSMUSG00000038526.14	2786.62	-2.6633	6.48283e-121	8.17617e-119	Car14
ENSMUSG00000029595.9	966.49	6.19322	9.32304e-121	1.17041e-118	Lhx5
ENSMUSG00000034189.5	2361.52	3.0663	1.50028e-120	1.8748e-118	Hsdl1
ENSMUSG00000028645.11	9639.51	-2.75296	1.58942e-120	1.97712e-118	Slc2a1
ENSMUSG00000022419.16	757.01	-4.07302	1.91946e-120	2.37682e-118	Deptor
ENSMUSG00000036030.9	4215.02	-3.39694	2.63918e-120	3.25323e-118	Prtg
ENSMUSG00000022817.15	2425.77	-3.0163	2.84154e-119	3.48691e-117	Itgb5
ENSMUSG00000029765.12	1774.97	7.13425	3.98852e-119	4.87243e-117	Plxna4
ENSMUSG00000005873.5	5814.46	2.9712	4.97363e-119	6.04873e-117	Reep5
ENSMUSG00000067787.10	4765.31	3.50232	5.86002e-119	7.09505e-117	Blcap
ENSMUSG00000028496.17	2007.92	3.18333	6.17336e-119	7.44136e-117	Mllt3
ENSMUSG00000015981.12	774.006	5.35739	8.97982e-119	1.07346e-116	Stk32c
ENSMUSG00000025867.8	1807.6	3.21984	8.98422e-119	1.07346e-116	Cplx2
ENSMUSG00000059974.10	2384.16	6.61229	2.66654e-118	3.17214e-116	Ntm
ENSMUSG00000094910.1	3665.99	5.24105	4.46456e-117	5.28798e-115	RP23-158M23.2
ENSMUSG00000036295.5	1150.59	5.16721	1.67679e-116	1.97745e-114	Lrrn3
ENSMUSG00000032172.8	927.99	5.43992	7.59161e-116	8.91425e-114	Olfm2
ENSMUSG00000067925.4	3517.27	3.5366	1.30369e-115	1.52426e-113	Cxx1a
ENSMUSG00000055202.10	3406.94	3.94148	1.64886e-115	1.91958e-113	Zfp811
ENSMUSG00000032482.9	978.483	5.79089	3.78281e-115	4.38516e-113	Cspg5
ENSMUSG00000041220.10	11182.3	-2.56603	7.25971e-115	8.38005e-113	Elovl6
ENSMUSG00000022055.7	12173.4	3.72541	9.63553e-115	1.10756e-112	Nefl
ENSMUSG00000039081.10	1209.73	7.9463	2.17874e-114	2.49384e-112	Zfp503
ENSMUSG00000056413.16	951.856	5.75783	2.24192e-114	2.55542e-112	Adap1
ENSMUSG00000033419.15	2594.54	4.74771	5.59271e-114	6.34819e-112	Snap91
ENSMUSG00000024270.11	5166.63	2.61564	9.01553e-114	1.01909e-111	Slc39a6
ENSMUSG00000000605.9	4697.57	2.59701	3.28124e-113	3.6937e-111	Clcn4
ENSMUSG00000051515.9	502.019	4.78111	4.51445e-113	5.06101e-111	Fam181b
ENSMUSG00000001323.17	1027.56	4.25585	8.19489e-113	9.14939e-111	Srr
ENSMUSG00000029838.11	5834.07	4.86115	8.83624e-113	9.82518e-111	Ptn
ENSMUSG00000052981.6	1597.54	3.77704	9.63046e-113	1.06648e-110	Ube2ql1
ENSMUSG00000014907.10	1906.62	-3.1998	1.29921e-112	1.43292e-110	Naf1
ENSMUSG00000007207.10	1030.72	3.84686	1.4437e-112	1.58586e-110	Stx1a
ENSMUSG00000041420.18	1336.9	3.05851	1.73862e-112	1.90215e-110	Meis3
ENSMUSG00000022577.17	3847.9	6.58374	2.43477e-112	2.65313e-110	Ly6h
ENSMUSG00000022176.11	1045.7	3.20671	2.72321e-112	2.9556e-110	Rem2
ENSMUSG00000070695.4	776.596	5.01357	2.76465e-112	2.98867e-110	Cntnap5a
ENSMUSG00000020704.13	1270.16	6.35269	5.21641e-112	5.61682e-110	Asic2
ENSMUSG00000029875.5	873.791	7.82258	8.15299e-112	8.74425e-110	Ccdc184
ENSMUSG00000025777.8	1863.71	6.39912	5.57814e-111	5.9592e-109	Gdap1
ENSMUSG00000034614.14	956.164	3.4775	5.7916e-111	6.16308e-109	Pik3ip1
ENSMUSG00000038605.11	1297.61	3.82549	6.52745e-111	6.91909e-109	Samd10
ENSMUSG00000032265.14	2620.66	-2.8533	7.76587e-111	8.19992e-109	Fam46a
ENSMUSG00000030854.17	1072.54	5.7992	1.12357e-110	1.18179e-108	Ptpn5
ENSMUSG00000038539.15	2479.59	3.76866	1.30032e-110	1.36244e-108	Atf5
ENSMUSG00000027581.12	8485.37	6.93597	2.72884e-110	2.84824e-108	Stmn3
ENSMUSG00000067924.4	3369.79	3.49415	3.11144e-110	3.23518e-108	Cxx1b
ENSMUSG00000030683.11	3653.25	5.25259	3.91982e-110	4.06022e-108	Sez6l2
ENSMUSG00000075394.4	531.645	6.12391	7.02886e-110	7.25304e-108	Hoxc4
ENSMUSG00000045817.8	3046.07	-3.73163	1.26006e-109	1.29535e-107	Zfp36l2
ENSMUSG00000027419.9	1091.41	6.60557	1.28623e-109	1.31727e-107	Pcsk2
ENSMUSG00000024381.15	3011.02	2.69468	2.05553e-109	2.09725e-107	Bin1
ENSMUSG00000112825.1	30689.1	-2.53458	5.76557e-109	5.86066e-107	RP23-184H3.5
ENSMUSG00000000303.12	2185.76	-4.39128	8.31212e-109	8.4178e-107	Cdh1
ENSMUSG00000030110.13	2810.78	7.40946	1.28457e-108	1.29608e-106	Ret
ENSMUSG00000028222.2	1144.12	8.58594	1.51139e-108	1.51931e-106	Calb1
ENSMUSG00000016382.15	8564.19	-2.83032	1.93526e-108	1.93825e-106	Pls3
ENSMUSG00000059316.2	2962.59	3.01297	2.00653e-107	2.00227e-105	Slc27a4
ENSMUSG00000046711.16	17260.9	-2.95473	2.46537e-107	2.45116e-105	Hmga1
ENSMUSG00000042873.11	5087.12	3.65149	2.68551e-107	2.66032e-105	Lhfpl4
ENSMUSG00000079042.10	439.035	-5.11709	3.57386e-107	3.5275e-105	Apela
ENSMUSG00000031073.6	1088.43	-3.41228	5.48452e-107	5.39384e-105	Fgf15
ENSMUSG00000022636.13	720.376	4.04121	6.022e-107	5.90112e-105	Alcam
ENSMUSG00000081865.1	8956.3	-2.53207	6.30068e-107	6.15209e-105	AC166747.3
ENSMUSG00000026600.12	10904.2	-3.32851	7.15683e-107	6.96309e-105	Soat1
ENSMUSG00000050822.11	1779.1	3.35069	1.56412e-106	1.51636e-104	Slc29a4
ENSMUSG00000041703.7	1745.84	-3.15594	2.56257e-106	2.47552e-104	Zic5
ENSMUSG00000051703.14	617.905	4.80841	4.4845e-106	4.31684e-104	Tmem198
ENSMUSG00000063063.12	3526.55	5.15586	8.08812e-106	7.75833e-104	Ctnna2
ENSMUSG00000001542.7	2073.96	-3.07475	3.65195e-105	3.49075e-103	Ell2
ENSMUSG00000010751.15	800.148	-3.49484	5.98231e-105	5.69825e-103	Tnfrsf22
ENSMUSG00000066477.13	1114.43	4.78103	7.60824e-105	7.22173e-103	RP23-157H17.2
ENSMUSG00000054728.16	1596.44	2.95105	1.00171e-104	9.47518e-103	Phactr1
ENSMUSG00000073910.10	695.983	-3.52693	1.04927e-104	9.89077e-103	Mob3b
ENSMUSG00000041057.9	7673.08	-2.42562	1.31372e-104	1.23408e-102	Wdr43
ENSMUSG00000031785.16	2000.81	4.27908	2.54135e-104	2.37909e-102	Adgrg1
ENSMUSG00000024039.14	396.344	-4.70274	5.27106e-104	4.91761e-102	Cbs
ENSMUSG00000020534.14	4550.25	-2.57897	6.7954e-104	6.3181e-102	Shmt1
ENSMUSG00000039485.8	5014.63	4.71528	6.82895e-104	6.32769e-102	Tspyl4
ENSMUSG00000027833.16	458.383	5.25848	7.5375e-104	6.96056e-102	Shox2
ENSMUSG00000100252.6	1177.65	3.77373	1.04332e-103	9.60205e-102	Mir124-2hg
ENSMUSG00000037428.14	648.106	4.80798	1.35086e-103	1.23906e-101	Vgf
ENSMUSG00000043629.12	1514.17	-5.2926	2.34587e-103	2.1445e-101	AC129337.1
ENSMUSG00000030806.6	2245.15	4.32415	3.52058e-103	3.20761e-101	Stx1b
ENSMUSG00000028137.9	1960.17	6.18043	3.97469e-103	3.60929e-101	Celf3
ENSMUSG00000033022.7	476.081	4.44305	4.00073e-103	3.62086e-101	Cdo1
ENSMUSG00000043419.11	1650.99	3.99907	4.49036e-103	4.05055e-101	Chd3os
ENSMUSG00000072875.2	2310.76	3.7439	5.05835e-103	4.54784e-101	Gpr27
ENSMUSG00000030074.9	614.434	4.21087	6.9457e-103	6.22417e-101	Gxylt2
ENSMUSG00000037235.13	1316.41	3.04536	8.75028e-103	7.81558e-101	Mxd4
ENSMUSG00000054162.15	934.937	5.1956	9.60774e-103	8.5534e-101	Spock3
ENSMUSG00000000782.15	2178.21	-2.97422	1.49758e-102	1.3289e-100	Tcf7
ENSMUSG00000052504.7	570.583	6.13286	2.34399e-102	2.07321e-100	Epha3
ENSMUSG00000013089.15	4604.45	-3.22544	3.26352e-102	2.87718e-100	Etv5
ENSMUSG00000024425.3	5487.7	3.28357	5.75966e-102	5.06144e-100	Ndfip1
ENSMUSG00000040591.18	1321.71	2.97555	6.45642e-102	5.6555e-100	RP23-42N14.3
ENSMUSG00000035033.15	1260.8	7.59948	9.35992e-102	8.17253e-100	Tbr1
ENSMUSG00000034586.14	1659.82	3.87022	1.2783e-101	1.11257e-99	Hid1
ENSMUSG00000043391.10	1434.08	8.91289	2.10722e-101	1.82819e-99	RP23-245B21.4
ENSMUSG00000045589.7	760.171	3.30164	3.07136e-101	2.65619e-99	Frrs1l
ENSMUSG00000111877.1	16581.1	-2.54217	4.09566e-101	3.53082e-99	RP24-389J11.1
ENSMUSG00000057777.4	1563.06	7.75927	5.12881e-101	4.40754e-99	Mab21l2
ENSMUSG00000025370.7	496.702	-5.4883	5.30508e-101	4.54469e-99	Cdh9
ENSMUSG00000049191.12	1779.87	7.1342	7.87324e-101	6.7236e-99	Rgag4
ENSMUSG00000040610.7	530.103	5.3417	2.01995e-100	1.71961e-98	Tlx3
ENSMUSG00000052852.8	5481.88	5.22452	3.13279e-100	2.65867e-98	Reep1
ENSMUSG00000038576.15	1678.69	4.71877	3.26212e-100	2.75984e-98	Susd4
ENSMUSG00000020436.17	1377.12	8.8582	3.46996e-100	2.92658e-98	Gabrg2
ENSMUSG00000027223.15	4396.6	2.31069	5.3104e-100	4.465e-98	Mapk8ip1
ENSMUSG00000028089.5	937.952	-3.11211	6.35617e-100	5.32784e-98	Chd1l
ENSMUSG00000036972.14	625.41	6.32218	6.95822e-100	5.8146e-98	Zic4
ENSMUSG00000033737.14	2244.85	-4.98925	7.29023e-100	6.07341e-98	Fndc3c1
ENSMUSG00000039405.7	881.589	3.27022	7.35129e-100	6.10561e-98	Prss23
ENSMUSG00000038112.15	3690.6	5.57037	9.90068e-100	8.198e-98	RP23-159L13.1
ENSMUSG00000050010.8	392.905	-5.06178	1.94639e-99	1.60678e-97	Shisa3
ENSMUSG00000021259.5	490.435	5.07947	3.30971e-99	2.72396e-97	Cyp46a1
ENSMUSG00000040650.8	628.081	-7.60336	9.85801e-99	8.08892e-97	Cyp2b23
ENSMUSG00000028970.9	495.153	-4.22464	1.04562e-98	8.55395e-97	Abcb1b
ENSMUSG00000047139.9	15781.5	2.55983	1.36633e-98	1.11442e-96	Cd24a
ENSMUSG00000031284.16	6303.13	2.70793	1.81837e-98	1.47869e-96	Pak3
ENSMUSG00000061689.15	3563.83	2.41417	2.96356e-98	2.40277e-96	Dlgap4
ENSMUSG00000096847.1	1023.57	3.41542	5.2266e-98	4.22502e-96	Tmem151b
ENSMUSG00000040009.6	1592.76	4.1124	6.04184e-98	4.86958e-96	Gnaz
ENSMUSG00000000753.15	541.295	4.85172	7.13264e-98	5.73178e-96	Serpinf1
ENSMUSG00000064193.8	45791.7	-2.42858	1.27951e-97	1.02519e-95	RP24-364O14.1
ENSMUSG00000031586.17	2840.7	-3.17726	1.39012e-97	1.11055e-95	Rbpms
ENSMUSG00000071604.4	426.198	5.10784	2.12413e-97	1.69197e-95	Fam189a2
ENSMUSG00000061911.15	1526.5	4.80336	2.2022e-97	1.74905e-95	Myt1l
ENSMUSG00000032849.14	1570.04	-3.67859	2.7077e-97	2.14428e-95	Abcc4
ENSMUSG00000019230.14	1056.16	7.11898	3.73705e-97	2.95086e-95	Lhx9
ENSMUSG00000023903.7	521.928	-6.55988	4.45224e-97	3.50543e-95	Mmp25
ENSMUSG00000022773.18	1569.87	2.90498	6.24172e-97	4.9002e-95	Ypel1
ENSMUSG00000038065.13	2981.31	4.99699	7.38937e-97	5.78452e-95	Mturn
ENSMUSG00000025742.5	10245.2	-3.38565	1.66648e-96	1.30081e-94	Prps2
ENSMUSG00000030031.14	1843.48	-3.18364	2.48871e-96	1.93707e-94	Kbtbd8
ENSMUSG00000023022.14	1775.38	-4.1609	5.25079e-96	4.07527e-94	Lima1
ENSMUSG00000027805.16	8648.28	2.74318	5.56424e-96	4.30628e-94	Pfn2
ENSMUSG00000039860.19	886.609	4.29494	6.07726e-96	4.69e-94	Srrm3
ENSMUSG00000017491.9	497.031	5.3356	6.21453e-96	4.78238e-94	Rarb
ENSMUSG00000040972.8	559.733	4.98541	7.20314e-96	5.52754e-94	Igsf21
ENSMUSG00000003411.10	720.938	3.72868	7.7834e-96	5.95605e-94	Rab3b
ENSMUSG00000095834.2	651.803	-7.29866	8.88182e-96	6.77755e-94	RP24-334F11.3
ENSMUSG00000021359.16	1301.56	7.33845	1.5655e-95	1.19127e-93	Tfap2a
ENSMUSG00000018589.8	623.297	3.84041	2.09314e-95	1.58833e-93	Glra2
ENSMUSG00000000560.9	1023.46	5.71673	4.20558e-95	3.18245e-93	Gabra2
ENSMUSG00000032036.15	510.006	5.50283	1.05283e-94	7.94491e-93	Kirrel3
ENSMUSG00000053411.16	2178.16	-4.26912	1.15141e-94	8.66482e-93	Cbx7
ENSMUSG00000035184.15	410.587	4.84957	1.21992e-94	9.15515e-93	Fam124a
ENSMUSG00000031841.19	599.77	4.94744	2.05829e-94	1.54044e-92	Cdh13
ENSMUSG00000036564.17	3414.94	3.88891	2.80647e-94	2.09463e-92	Ndrg4
ENSMUSG00000026443.3	940.522	5.54601	3.83072e-94	2.85127e-92	Lrrn2
ENSMUSG00000036273.15	590.875	-3.9686	5.01094e-94	3.71956e-92	Lrrk2
ENSMUSG00000022464.14	6079.64	-4.12194	5.97496e-94	4.4231e-92	Slc38a4
ENSMUSG00000032291.8	5770.49	6.82199	9.10625e-94	6.72283e-92	Crabp1
ENSMUSG00000022965.8	942.426	3.27432	1.56496e-93	1.15223e-91	Ifngr2
ENSMUSG00000050821.14	707.849	3.86646	1.99843e-93	1.46742e-91	Fam131a
ENSMUSG00000037852.8	16784	2.94847	2.25095e-93	1.6484e-91	Cpe
ENSMUSG00000027500.10	16974.2	3.05875	2.53016e-93	1.8479e-91	Stmn2
ENSMUSG00000032470.17	723.687	6.07003	2.89339e-93	2.10753e-91	Mras
ENSMUSG00000043670.4	546.478	6.903	3.22685e-93	2.34416e-91	Diras1
ENSMUSG00000010086.17	1823.17	4.90933	4.17387e-93	3.02406e-91	Rnf112
ENSMUSG00000021595.18	10764.1	-2.15605	4.30006e-93	3.10722e-91	Nsun2
ENSMUSG00000044117.12	2078.11	2.40091	5.3638e-93	3.86562e-91	RP23-231E23.4
ENSMUSG00000037822.12	2136.33	3.26068	6.57841e-93	4.72847e-91	Smim14
ENSMUSG00000028756.12	3640.26	3.92812	7.44128e-93	5.33461e-91	Pink1
ENSMUSG00000054423.14	2683.95	6.7161	1.85477e-92	1.32619e-90	Cadps
ENSMUSG00000025592.17	897.528	3.93058	4.45556e-92	3.17744e-90	Dach2
ENSMUSG00000095766.2	406.441	-6.18766	1.7563e-91	1.24922e-89	RP23-152N9.1
ENSMUSG00000030000.10	3223.37	5.23105	2.29425e-91	1.6276e-89	Add2
ENSMUSG00000059422.5	1271.03	-2.493	2.75182e-91	1.94715e-89	RP24-70H20.2
ENSMUSG00000035834.11	1499.83	-2.85243	4.86113e-91	3.43075e-89	Polr3g
ENSMUSG00000023236.7	4429.2	4.86182	5.89248e-91	4.14788e-89	Scg5
ENSMUSG00000026234.12	75266.9	-2.24354	8.35327e-91	5.86494e-89	Ncl
ENSMUSG00000040785.19	21579.3	2.4472	1.1983e-90	8.39182e-89	Ttc3
ENSMUSG00000033585.5	13597.2	3.45526	1.26962e-90	8.86845e-89	Ndn
ENSMUSG00000114687.1	1679.07	-4.15534	1.31381e-90	9.15367e-89	RP23-392G15.3
ENSMUSG00000032192.9	1271.76	2.62785	1.45345e-90	1.01007e-88	Gnb5
ENSMUSG00000025056.4	387.283	-4.97939	1.93633e-90	1.34222e-88	Nr0b1
ENSMUSG00000020075.8	19254.8	-3.09434	1.96366e-90	1.35772e-88	Ddx21
ENSMUSG00000039086.9	1707.85	3.40075	2.67475e-90	1.8447e-88	Ss18l1
ENSMUSG00000048538.7	4002.22	-2.43413	2.8877e-90	1.98654e-88	RP23-278C19.3
ENSMUSG00000034912.17	472.337	4.62954	5.24124e-90	3.59652e-88	Mdga2
ENSMUSG00000019590.16	1078.21	3.08495	5.99784e-90	4.10536e-88	Cyb561
ENSMUSG00000028599.10	511.48	-3.52613	1.25176e-89	8.54645e-88	Tnfrsf1b
ENSMUSG00000016150.15	1107.25	7.67154	1.52978e-89	1.04185e-87	Tenm1
ENSMUSG00000031824.15	1373.23	6.39786	1.74668e-89	1.18661e-87	AC163442.1
ENSMUSG00000050908.12	910.369	3.95145	1.0341e-88	7.00769e-87	Tvp23a
ENSMUSG00000030662.10	12545.8	-2.19246	1.09416e-88	7.39632e-87	Ipo5
ENSMUSG00000047907.11	685.074	5.69666	1.23618e-88	8.33568e-87	Tshz2
ENSMUSG00000089862.8	487.825	4.13662	1.54223e-88	1.03737e-86	Umad1
ENSMUSG00000029121.16	17591.8	2.85378	3.65061e-88	2.44951e-86	Crmp1
ENSMUSG00000030695.16	20569.7	-2.52158	7.91584e-88	5.29836e-86	Aldoa
ENSMUSG00000067878.13	644.639	-3.86159	7.95137e-88	5.3091e-86	Map7d3
ENSMUSG00000040354.14	8687.6	-2.06939	8.10119e-88	5.39591e-86	Mars
ENSMUSG00000032599.12	3465.8	2.39202	8.27903e-88	5.50091e-86	Ip6k2
ENSMUSG00000022724.15	1546.32	-2.47486	1.04287e-87	6.91237e-86	Riox2
ENSMUSG00000039533.8	411.515	4.62506	1.0762e-87	7.11601e-86	Mmd2
ENSMUSG00000051098.6	647.909	4.25292	1.25884e-87	8.30344e-86	Mblac2
ENSMUSG00000055612.15	3550.52	-2.40249	1.57298e-87	1.03505e-85	Cdca7
ENSMUSG00000027423.15	14217.2	-2.1901	1.71405e-87	1.12516e-85	Snx5
ENSMUSG00000078851.4	782.832	5.48662	1.79809e-87	1.17749e-85	Hist3h2a
ENSMUSG00000031217.8	876.213	3.72447	1.92824e-87	1.25969e-85	Efnb1
ENSMUSG00000041141.7	1020.67	3.85034	2.68485e-87	1.7456e-85	Pnmal1
ENSMUSG00000079008.2	397.344	-4.31001	2.68257e-87	1.7456e-85	RP23-91K11.4
ENSMUSG00000031562.15	1401.72	-2.84019	3.79624e-87	2.46231e-85	Dctd
ENSMUSG00000073591.4	460.07	4.255	5.67278e-87	3.67073e-85	Pcdhb22
ENSMUSG00000048027.8	3388.06	3.04253	6.74787e-87	4.35605e-85	Rgmb
ENSMUSG00000084033.3	410.978	-6.09159	8.17682e-87	5.26603e-85	RP23-401M24.5
ENSMUSG00000023960.13	1941.68	4.29887	9.77783e-87	6.28226e-85	Enpp5
ENSMUSG00000038388.14	4282.66	-2.49126	1.36051e-86	8.72073e-85	Mpp6
ENSMUSG00000057706.7	1280.4	3.58457	1.99623e-86	1.27655e-84	Mex3b
ENSMUSG00000059343.4	1275.34	-2.71735	2.04659e-86	1.30569e-84	Aldoart1
ENSMUSG00000022199.12	3141.21	3.34786	4.01417e-86	2.555e-84	Slc22a17
ENSMUSG00000033900.13	3563.96	2.30522	4.46523e-86	2.83547e-84	Map9
ENSMUSG00000042846.8	478.026	4.98424	5.66116e-86	3.58655e-84	Lrrtm3
ENSMUSG00000020601.8	3414.2	3.62598	8.67268e-86	5.4817e-84	Trib2
ENSMUSG00000045751.16	1842.28	-2.27807	1.16181e-85	7.32642e-84	Mms22l
ENSMUSG00000053552.14	364.502	4.26895	1.2123e-85	7.62713e-84	Ebf4
ENSMUSG00000097769.7	1226	-3.03315	1.42877e-85	8.96834e-84	Snhg4
ENSMUSG00000025190.13	4649.6	-2.11997	1.52325e-85	9.53941e-84	Got1
ENSMUSG00000029802.13	2661.88	-2.66019	1.68791e-85	1.05463e-83	Abcg2
ENSMUSG00000046822.12	985.402	4.22746	1.7842e-85	1.11225e-83	Slc39a3
ENSMUSG00000104913.1	25642.1	-2.0334	2.38269e-85	1.48194e-83	RP24-324L19.3
ENSMUSG00000085936.7	943.959	-4.47021	2.54254e-85	1.57777e-83	RP23-143O13.1
ENSMUSG00000022962.15	11612	-2.67203	3.44269e-85	2.13149e-83	Gart
ENSMUSG00000022010.19	5440.54	2.30953	3.49834e-85	2.16104e-83	Tsc22d1
ENSMUSG00000027612.7	1367.21	7.70718	3.70381e-85	2.28279e-83	Mmp24
ENSMUSG00000032609.12	1635.74	3.80474	4.90211e-85	3.01452e-83	Klhdc8b
ENSMUSG00000055022.14	1260.1	5.05808	5.92711e-85	3.63663e-83	Cntn1
ENSMUSG00000025927.13	1578.54	9.68298	7.34886e-85	4.49883e-83	Tfap2b
ENSMUSG00000050875.11	1147.71	9.21953	8.66342e-85	5.29168e-83	AC132242.1
ENSMUSG00000020277.10	5403.74	-2.29025	9.45339e-85	5.76128e-83	Pfkl
ENSMUSG00000020483.14	14086.3	2.37051	1.28835e-84	7.83418e-83	Dynll2
ENSMUSG00000034833.10	394.693	-5.043	1.30499e-84	7.91774e-83	Tespa1
ENSMUSG00000031557.16	577.173	-2.94863	1.50644e-84	9.11967e-83	Plekha2
ENSMUSG00000034755.18	769.667	3.01106	1.87239e-84	1.13099e-82	Pcdh11x
ENSMUSG00000035863.14	4155.47	2.33819	2.50394e-84	1.50912e-82	Palm
ENSMUSG00000017466.9	3417.95	3.37927	3.20028e-84	1.92455e-82	Timp2
ENSMUSG00000026585.13	5975.19	2.05669	4.69128e-84	2.81498e-82	Kifap3
ENSMUSG00000020692.14	2338.51	-2.33293	7.51749e-84	4.50091e-82	Nle1
ENSMUSG00000034098.14	1144.47	8.86769	8.62889e-84	5.15501e-82	Fstl5
ENSMUSG00000028766.10	1610.28	-3.17002	9.8186e-84	5.85292e-82	Alpl
ENSMUSG00000000627.15	530.124	5.63219	1.11745e-83	6.64661e-82	Sema4f
ENSMUSG00000039985.14	11891.4	-3.22798	1.89646e-83	1.12556e-81	Fam60a
ENSMUSG00000035314.10	866.19	4.57732	2.61532e-83	1.54884e-81	Gdpd5
ENSMUSG00000043463.6	824.19	7.94392	3.02935e-83	1.79014e-81	Rab9b
ENSMUSG00000019775.17	1324.45	2.6723	4.17667e-83	2.46279e-81	Rgs17
ENSMUSG00000059810.18	1204.23	3.37962	6.67999e-83	3.93037e-81	Rgs3
ENSMUSG00000045193.13	4159.45	3.69336	6.98705e-83	4.10218e-81	Cirbp
ENSMUSG00000022849.5	1452.01	-2.55729	7.47855e-83	4.3813e-81	Hspbap1
ENSMUSG00000010721.15	586.475	2.91724	1.04573e-82	6.11328e-81	Lmbr1
ENSMUSG00000036620.14	2987.49	2.4079	1.07977e-82	6.29875e-81	Mgat4b
ENSMUSG00000003934.5	2822.31	4.56789	1.12462e-82	6.54632e-81	Efnb3
ENSMUSG00000062937.7	5837.03	-2.02645	2.22698e-82	1.29355e-80	Mtap
ENSMUSG00000006906.10	688.873	2.92296	2.48705e-82	1.44154e-80	Stambp
ENSMUSG00000027950.7	1898.13	4.71403	2.97694e-82	1.72182e-80	Chrnb2
ENSMUSG00000059013.12	978.181	4.49155	6.05978e-82	3.49747e-80	Sh2d3c
ENSMUSG00000044071.8	485.141	6.67073	6.40584e-82	3.68939e-80	Fam19a2
ENSMUSG00000034245.10	1937.01	2.69326	7.89257e-82	4.53606e-80	Hdac11
ENSMUSG00000005338.13	3690.69	4.86582	1.32806e-81	7.61665e-80	Cadm3
ENSMUSG00000031737.11	343.245	5.70746	1.33195e-81	7.62292e-80	Irx5
ENSMUSG00000062421.13	5057.96	2.88086	1.6098e-81	9.19376e-80	Arf2
ENSMUSG00000026202.13	1224.2	-3.11057	1.71367e-81	9.76647e-80	Tuba4a
ENSMUSG00000069227.4	2787.62	3.87173	1.99609e-81	1.13523e-79	Gprin1
ENSMUSG00000035551.6	2538.49	3.58559	2.05583e-81	1.16677e-79	Igfbpl1
ENSMUSG00000023232.17	433.51	3.73639	3.2553e-81	1.84368e-79	Serinc2
ENSMUSG00000057098.14	2375.56	2.63191	3.30608e-81	1.86855e-79	Ebf1
ENSMUSG00000036913.15	1487.17	7.7591	4.35545e-81	2.45655e-79	Trim67
ENSMUSG00000027562.12	1913.7	-3.68996	4.88512e-81	2.7496e-79	Car2
ENSMUSG00000021476.9	1133.57	2.55063	4.99325e-81	2.80466e-79	Habp4
ENSMUSG00000024525.6	501.841	-3.42656	5.49395e-81	3.07955e-79	Impa2
ENSMUSG00000072623.6	1173.66	5.90742	5.86462e-81	3.28058e-79	Zfp9
ENSMUSG00000082320.1	735.899	-3.61509	7.36758e-81	4.11286e-79	RP23-199B9.1
ENSMUSG00000024347.16	1414.01	6.58288	1.24357e-80	6.92789e-79	Psd2
ENSMUSG00000063873.10	652.519	5.37606	1.33787e-80	7.43803e-79	Slc24a3
ENSMUSG00000027171.10	386.313	-6.81945	1.36263e-80	7.56023e-79	Prrg4
ENSMUSG00000031015.8	1999.17	-2.80837	1.88484e-80	1.04363e-78	Swap70
ENSMUSG00000079614.3	9041.9	-2.20354	2.883e-80	1.59308e-78	Seh1l
ENSMUSG00000043843.16	720.117	4.20773	4.56054e-80	2.51495e-78	Tmem145
ENSMUSG00000079009.8	445.678	-3.60151	5.31615e-80	2.92571e-78	RP23-11F9.3
ENSMUSG00000010476.14	1628.82	5.49138	5.65853e-80	3.10786e-78	Ebf3
ENSMUSG00000020914.17	28994.2	-2.16629	6.9013e-80	3.7828e-78	Top2a
ENSMUSG00000033316.14	441.183	6.10825	8.65835e-80	4.73636e-78	Galnt9
ENSMUSG00000029546.12	557.751	6.77289	8.94962e-80	4.88588e-78	Uncx
ENSMUSG00000029123.8	886.568	6.59435	9.79856e-80	5.33865e-78	Stk32b
ENSMUSG00000040945.13	17461.5	-1.96996	1.0274e-79	5.58653e-78	Rcc2
ENSMUSG00000042079.13	26519.3	-1.89757	1.06843e-79	5.79802e-78	Hnrnpf
ENSMUSG00000039607.15	548.446	5.96966	1.26817e-79	6.86827e-78	Rbms3
ENSMUSG00000026080.13	1257.77	2.94227	2.77479e-79	1.49982e-77	Chst10
ENSMUSG00000032333.6	1447.19	2.3856	3.1504e-79	1.69947e-77	Stoml1
ENSMUSG00000028896.13	3626.45	-2.28789	3.8089e-79	2.05063e-77	Rcc1
ENSMUSG00000048814.10	1079.23	8.12895	4.08327e-79	2.19401e-77	Lonrf2
ENSMUSG00000018750.14	544.866	3.17629	4.63493e-79	2.48552e-77	Zbtb4
ENSMUSG00000074274.7	1201.92	8.94096	4.65948e-79	2.49378e-77	RP24-312B12.1
ENSMUSG00000042225.3	3106.39	-2.78772	8.56545e-79	4.57529e-77	Ammecr1
ENSMUSG00000001288.15	430.041	-4.20125	9.76255e-79	5.20453e-77	Rarg
ENSMUSG00000032549.7	5024.72	4.53759	1.32002e-78	7.02343e-77	Rab6b
ENSMUSG00000114737.1	2685.16	-2.38925	1.64313e-78	8.72558e-77	RP24-87B5.3
ENSMUSG00000063229.15	22605.8	-4.0563	1.81591e-78	9.6243e-77	Ldha
ENSMUSG00000030122.12	12104.3	3.16737	2.18298e-78	1.15474e-76	Ptms
ENSMUSG00000043811.5	331.549	5.26711	2.89636e-78	1.52912e-76	Rtn4r
ENSMUSG00000022325.14	2164.05	-3.49878	2.92851e-78	1.5431e-76	Pop1
ENSMUSG00000041859.10	9367.27	-2.16193	3.02575e-78	1.59127e-76	Mcm3
ENSMUSG00000041263.14	842.593	3.02662	3.23124e-78	1.69606e-76	Rusc1
ENSMUSG00000059474.13	10749.8	-1.92274	3.9388e-78	2.06348e-76	Mbtd1
ENSMUSG00000015176.10	10742.3	-1.99298	8.59911e-78	4.49629e-76	Nolc1
ENSMUSG00000036098.15	2842.7	-5.73947	8.76058e-78	4.57195e-76	Myrf
ENSMUSG00000033760.16	1933.19	2.17796	9.15204e-78	4.76711e-76	Rbm4b
ENSMUSG00000026817.14	771.302	3.62891	1.02689e-77	5.33866e-76	Ak1
ENSMUSG00000024426.17	2239.08	3.19131	1.40373e-77	7.28389e-76	Atat1
ENSMUSG00000046378.11	635.496	6.64798	1.55866e-77	8.07244e-76	Asphd1
ENSMUSG00000028545.13	939.954	3.62049	1.92776e-77	9.96508e-76	Bend5
ENSMUSG00000063626.6	794.6	4.20708	2.56876e-77	1.32534e-75	Unc5d
ENSMUSG00000032712.16	5813.86	-2.27824	3.3859e-77	1.74364e-75	RP23-214L4.1
ENSMUSG00000035049.3	3757.91	-2.25486	4.41803e-77	2.27087e-75	Rrp12
ENSMUSG00000039154.7	697.432	3.33049	4.59623e-77	2.35801e-75	Shd
ENSMUSG00000049929.7	3374.95	-3.46654	5.05356e-77	2.58777e-75	Lpar4
ENSMUSG00000021285.15	657.785	4.34745	9.50316e-77	4.85713e-75	Ppp1r13b
ENSMUSG00000027967.8	307.292	-4.04254	1.63428e-76	8.33727e-75	Neurog2
ENSMUSG00000021680.8	277.242	5.13392	1.76023e-76	8.96303e-75	Crhbp
ENSMUSG00000022523.10	472.796	4.94836	1.85585e-76	9.4323e-75	Fgf12
ENSMUSG00000032769.4	297.621	-5.50373	1.90369e-76	9.65742e-75	Trpa1
ENSMUSG00000060882.5	477.75	5.27451	2.05242e-76	1.03926e-74	Kcnd2
ENSMUSG00000024084.7	330.471	5.57642	2.06448e-76	1.04342e-74	Qpct
ENSMUSG00000072704.6	2963.92	2.08838	2.22936e-76	1.12467e-74	Smim10l1
ENSMUSG00000050272.9	851.894	5.71427	2.66182e-76	1.34036e-74	Dscam
ENSMUSG00000045515.3	353.396	5.4585	2.71175e-76	1.36298e-74	Pou3f3
ENSMUSG00000028949.13	517.354	5.77796	3.43714e-76	1.72439e-74	Smarcd3
ENSMUSG00000002068.16	3812.86	-2.75267	4.4854e-76	2.24617e-74	Ccne1
ENSMUSG00000057967.12	304.292	5.17447	6.21226e-76	3.10522e-74	Fgf18
ENSMUSG00000030161.8	7403.3	1.94717	6.3694e-76	3.17794e-74	Gabarapl1
ENSMUSG00000026728.9	13915.1	2.37979	7.40672e-76	3.68873e-74	Vim
ENSMUSG00000074738.2	365.559	5.13048	8.13322e-76	4.04316e-74	RP23-183D11.6
ENSMUSG00000010505.16	1039.28	8.54272	8.40861e-76	4.17245e-74	Myt1
ENSMUSG00000031297.14	9092.72	-2.59934	8.90717e-76	4.4118e-74	Slc7a3
ENSMUSG00000025268.15	9162.31	2.91968	1.12048e-75	5.53978e-74	Maged2
ENSMUSG00000052581.13	405.292	3.70028	1.14575e-75	5.65444e-74	Lrrtm4
ENSMUSG00000023027.13	1579.52	-2.30405	1.21628e-75	5.99165e-74	Atf1
ENSMUSG00000079225.3	20712.6	-2.24556	1.84527e-75	9.07382e-74	RP24-290P19.4
ENSMUSG00000003352.14	2654.81	2.72533	1.99111e-75	9.77329e-74	Cacnb3
ENSMUSG00000024360.7	13599	-1.85303	2.08274e-75	1.02047e-73	Etf1
ENSMUSG00000031539.6	866.084	4.91952	2.11556e-75	1.03469e-73	Ap3m2
ENSMUSG00000002997.15	2208.56	4.13628	2.62738e-75	1.28271e-73	Prkar2b
ENSMUSG00000025925.14	2524.21	-2.86372	4.10004e-75	1.99809e-73	Terf1
ENSMUSG00000039904.9	566.591	-4.01523	5.07563e-75	2.46911e-73	Gpr37
ENSMUSG00000061080.11	779.4	7.36457	5.48186e-75	2.66198e-73	Lsamp
ENSMUSG00000025001.11	8781.37	-2.27539	6.93382e-75	3.36105e-73	Hells
ENSMUSG00000026721.15	1588.28	3.71963	7.33635e-75	3.54985e-73	Rabgap1l
ENSMUSG00000082878.1	2411.26	-2.52515	9.5554e-75	4.61539e-73	RP23-243E17.10
ENSMUSG00000029337.2	586.98	-4.73507	1.56897e-74	7.56492e-73	Fgf5
ENSMUSG00000040118.15	4345.76	4.52284	2.28356e-74	1.09909e-72	Cacna2d1
ENSMUSG00000039497.8	1514.49	-2.48415	2.44202e-74	1.17329e-72	Dse
ENSMUSG00000025578.9	489.48	3.46474	3.63266e-74	1.74227e-72	Cbx8
ENSMUSG00000021175.15	1375.82	-2.20991	4.83756e-74	2.31608e-72	Cdca7l
ENSMUSG00000044550.11	905.683	3.01764	5.18878e-74	2.47987e-72	Tceal3
ENSMUSG00000028179.12	748.255	-2.96298	8.21204e-74	3.9179e-72	Cth
ENSMUSG00000051154.11	948.422	5.88326	1.20442e-73	5.73614e-72	Commd3
ENSMUSG00000045994.17	2487.65	6.47141	1.35638e-73	6.44858e-72	B3gat1
ENSMUSG00000032446.14	694.782	-3.90178	1.6261e-73	7.71746e-72	Eomes
ENSMUSG00000038248.8	1566.38	3.19419	1.85554e-73	8.79107e-72	Sobp
ENSMUSG00000068923.14	10346.7	3.02409	2.02925e-73	9.59736e-72	Syt11
ENSMUSG00000042606.9	2056.21	-2.95361	2.10734e-73	9.94943e-72	Hirip3
ENSMUSG00000054364.5	2878.67	2.47422	2.47341e-73	1.16576e-71	Rhob
ENSMUSG00000018698.15	869.673	4.57639	2.82291e-73	1.32818e-71	Lhx1
ENSMUSG00000024639.5	5658.93	2.26859	4.39124e-73	2.06252e-71	Gnaq
ENSMUSG00000009894.15	4920.97	2.101	4.51891e-73	2.11883e-71	Snap47
ENSMUSG00000084215.3	3072.81	-4.1231	5.35193e-73	2.50511e-71	RP23-172G14.1
ENSMUSG00000021536.7	420.59	6.4095	6.42814e-73	3.00369e-71	Adcy2
ENSMUSG00000073012.2	246.635	-4.71018	6.66764e-73	3.11027e-71	Fnd3c2
ENSMUSG00000019874.11	1542.07	5.71658	6.97103e-73	3.24623e-71	Fabp7
ENSMUSG00000058589.14	751.42	7.53339	7.26854e-73	3.37901e-71	Anks1b
ENSMUSG00000025980.14	33657	-1.88805	1.13966e-72	5.28904e-71	Hspd1
ENSMUSG00000004151.17	955.412	-3.54317	1.38434e-72	6.41364e-71	Etv1
ENSMUSG00000031160.4	308.675	-6.63412	1.47733e-72	6.82125e-71	Eras
ENSMUSG00000038349.10	546.663	6.69374	1.47702e-72	6.82125e-71	Plcl1
ENSMUSG00000020086.6	3349.49	2.05454	1.51513e-72	6.98397e-71	H2afy2
ENSMUSG00000005917.15	279.547	4.37	1.59467e-72	7.3382e-71	Otx1
ENSMUSG00000033007.15	397.932	6.89288	1.66291e-72	7.63928e-71	Asic4
ENSMUSG00000015937.15	3922.86	3.25638	1.86682e-72	8.5616e-71	H2afy
ENSMUSG00000016386.15	1076.35	2.31626	2.74778e-72	1.25807e-70	Mpped2
ENSMUSG00000056185.4	426.874	4.22881	3.14293e-72	1.43657e-70	Snx32
ENSMUSG00000030551.14	608.533	8.17917	4.19193e-72	1.91284e-70	Nr2f2
ENSMUSG00000038453.16	2264.81	3.81195	4.33038e-72	1.97271e-70	Srcin1
ENSMUSG00000072437.3	344.555	3.86049	8.82265e-72	4.01246e-70	Nanos1
ENSMUSG00000052331.14	9509.5	-3.95126	8.98498e-72	4.07948e-70	Ankrd44
ENSMUSG00000034647.14	2892.87	3.41941	1.08263e-71	4.90733e-70	Ankrd12
ENSMUSG00000051146.2	586.134	4.93426	1.13397e-71	5.13148e-70	Camk2n2
ENSMUSG00000066000.12	1308.52	-2.88417	1.36221e-71	6.15414e-70	RP23-282C23.1
ENSMUSG00000015291.10	10540.6	2.56033	1.55805e-71	7.0272e-70	Gdi1
ENSMUSG00000036202.16	8244.54	-2.89503	1.65586e-71	7.45601e-70	Rif1
ENSMUSG00000049119.14	614.237	2.95221	1.98351e-71	8.91661e-70	Fam110b
ENSMUSG00000066607.5	437.291	4.59206	2.02955e-71	9.10858e-70	RP24-78F21.4
ENSMUSG00000050132.13	1321.46	6.56948	2.24711e-71	1.00684e-69	Sarm1
ENSMUSG00000047766.15	1445.21	2.57873	2.40532e-71	1.07596e-69	Lrrc49
ENSMUSG00000074637.7	4466.28	-2.23193	2.54309e-71	1.13572e-69	Sox2
ENSMUSG00000027333.18	343.288	3.61653	3.38155e-71	1.50769e-69	Smox
ENSMUSG00000033837.5	995.648	-6.47984	3.40797e-71	1.51699e-69	Foxh1
ENSMUSG00000041216.15	534.342	6.65423	3.61528e-71	1.60665e-69	Clvs1
ENSMUSG00000112650.1	747.734	-2.56599	3.69611e-71	1.63989e-69	RP23-152I9.1
ENSMUSG00000051920.7	529.321	7.558	5.46914e-71	2.42261e-69	Rspo2
ENSMUSG00000031432.3	9636.95	-1.95698	5.94407e-71	2.62444e-69	Prps1
ENSMUSG00000041889.7	870.391	4.31289	5.93615e-71	2.62444e-69	Shisa4
ENSMUSG00000105600.1	316.887	-4.02787	9.27341e-71	4.0878e-69	RP23-424O22.1
ENSMUSG00000042354.7	6138.46	-2.27632	1.20428e-70	5.3e-69	Gnl3
ENSMUSG00000021765.9	591.989	-2.99993	1.26022e-70	5.53725e-69	Fst
ENSMUSG00000031728.10	1875.93	2.51543	1.36979e-70	6.00899e-69	Zfp821
ENSMUSG00000065999.13	818.188	-2.35458	1.75929e-70	7.70526e-69	RP23-326E2.4
ENSMUSG00000050587.14	542.143	5.79685	1.95597e-70	8.55289e-69	Lrrc4c
ENSMUSG00000034255.17	564.959	-5.05441	3.56926e-70	1.55823e-68	Arhgap27
ENSMUSG00000032735.14	828.928	7.21378	4.44221e-70	1.93624e-68	Ablim3
ENSMUSG00000015880.13	3679.31	-2.25566	7.23684e-70	3.1493e-68	Ncapg
ENSMUSG00000027346.15	2148.58	3.0851	8.17968e-70	3.55392e-68	Gpcpd1
ENSMUSG00000025810.9	533.631	4.7634	1.03516e-69	4.4904e-68	Nrp1
ENSMUSG00000024647.14	289.938	4.34707	1.21356e-69	5.25593e-68	Cbln2
ENSMUSG00000026622.15	2721.33	-2.17691	1.24746e-69	5.39418e-68	Nek2
ENSMUSG00000031227.8	2438.54	4.03583	1.35693e-69	5.85823e-68	Magee1
ENSMUSG00000038235.4	1002.47	-2.24815	1.71552e-69	7.39464e-68	F11r
ENSMUSG00000063586.1	3685.39	-1.95297	1.93838e-69	8.34206e-68	Gm5513
ENSMUSG00000019998.6	3347.32	1.8939	1.9974e-69	8.58251e-68	Stx7
ENSMUSG00000043004.13	8396.73	2.86748	2.43747e-69	1.04569e-67	Gng2
ENSMUSG00000091337.3	3052.91	3.94652	4.10272e-69	1.75733e-67	Eid1
ENSMUSG00000035455.12	3277.33	-1.96791	4.29445e-69	1.83657e-67	Fignl1
ENSMUSG00000020610.16	4274.11	2.09511	4.46845e-69	1.90798e-67	Amz2
ENSMUSG00000079598.3	562.884	6.23711	4.79599e-69	2.04464e-67	Clec2l
ENSMUSG00000051220.2	1950.5	-2.09842	6.13679e-69	2.61216e-67	Ercc6l
ENSMUSG00000086296.2	350.1	5.73535	6.5347e-69	2.7772e-67	RP23-441D9.4
ENSMUSG00000025151.16	17526.3	1.802	8.6576e-69	3.67368e-67	Maged1
ENSMUSG00000030207.15	2050.25	3.79079	1.16832e-68	4.94984e-67	Fam234b
ENSMUSG00000051379.12	1259.98	2.53383	1.4014e-68	5.92812e-67	Flrt3
ENSMUSG00000034486.8	308.854	4.71223	1.42356e-68	6.01249e-67	Gbx2
ENSMUSG00000054196.7	1367.26	-3.07073	1.5918e-68	6.71267e-67	Cthrc1
ENSMUSG00000030126.17	2527.26	2.07212	1.67279e-68	7.04331e-67	Tmcc1
ENSMUSG00000041272.11	378.656	5.08716	2.05437e-68	8.63658e-67	Tox
ENSMUSG00000019437.17	587.832	-2.58189	3.11186e-68	1.30621e-66	Tlcd1
ENSMUSG00000042258.13	387.598	4.14973	4.81709e-68	2.01888e-66	Isl1
ENSMUSG00000108358.1	395.719	5.0161	5.31714e-68	2.22503e-66	RP23-181P23.1
ENSMUSG00000058420.8	581.578	3.44178	6.07136e-68	2.53675e-66	Syt17
ENSMUSG00000030521.11	2554.98	-2.07786	6.84341e-68	2.85495e-66	Mphosph10
ENSMUSG00000037686.6	357.374	-4.17687	8.53281e-68	3.55429e-66	Aspg
ENSMUSG00000027030.15	4753.33	-2.01502	9.03978e-68	3.75972e-66	Stk39
ENSMUSG00000040724.5	337.185	6.25773	9.8891e-68	4.10669e-66	Kcna2
ENSMUSG00000054871.5	1121.47	3.19156	1.2431e-67	5.15442e-66	Tmem158
ENSMUSG00000034265.8	261.557	4.22788	1.27444e-67	5.27632e-66	Zdhhc14
ENSMUSG00000056895.4	2678.74	5.33666	1.3128e-67	5.42689e-66	Hist3h2ba
ENSMUSG00000066705.7	5019.76	3.5789	1.35411e-67	5.5892e-66	Fxyd6
ENSMUSG00000035776.14	2785.08	2.31975	1.56213e-67	6.43805e-66	Cd99l2
ENSMUSG00000042726.14	1857.63	2.30432	1.6841e-67	6.93027e-66	Trafd1
ENSMUSG00000026344.9	621.962	3.73812	1.90111e-67	7.81148e-66	Lypd1
ENSMUSG00000040563.13	2152.6	3.31649	2.11251e-67	8.66703e-66	Plppr2
ENSMUSG00000059921.15	1073.02	5.65809	2.6658e-67	1.09206e-65	Unc5c
ENSMUSG00000042372.4	256.216	5.58331	2.95268e-67	1.20776e-65	Dmrt3
ENSMUSG00000036186.5	526.777	4.09551	4.07659e-67	1.66498e-65	Fam69b
ENSMUSG00000021643.15	1280.28	4.92422	4.54272e-67	1.85259e-65	Serf1
ENSMUSG00000098912.7	1040.53	4.02471	5.02023e-67	2.04426e-65	RP23-199B2.4
ENSMUSG00000020706.13	10461.5	-2.23819	7.37524e-67	2.99875e-65	Ftsj3
ENSMUSG00000042751.14	2551.02	2.26407	8.20356e-67	3.33057e-65	Nmnat2
ENSMUSG00000048385.9	457.231	6.81751	1.20401e-66	4.88091e-65	Scrt1
ENSMUSG00000038793.8	213.655	-5.1064	1.49229e-66	6.04057e-65	Lefty1
ENSMUSG00000037872.5	568.791	5.92863	1.57415e-66	6.36246e-65	Ackr1
ENSMUSG00000025041.16	2537.5	2.40685	1.91592e-66	7.73237e-65	Nt5c2
ENSMUSG00000004880.11	7011.49	-1.97108	1.95596e-66	7.88229e-65	Lbr
ENSMUSG00000092056.2	3364.42	-2.39659	2.29863e-66	9.24953e-65	RP24-391B9.1
ENSMUSG00000017734.15	247.644	4.66212	2.52098e-66	1.01293e-64	Dbndd2
ENSMUSG00000033061.15	318.615	3.82852	2.84325e-66	1.14073e-64	Resp18
ENSMUSG00000025505.16	305.548	4.02056	4.22939e-66	1.69437e-64	Tmem80
ENSMUSG00000029695.13	660.031	-3.23198	4.25505e-66	1.70214e-64	Aass
ENSMUSG00000021033.11	888.441	2.70876	4.41446e-66	1.76332e-64	Gstz1
ENSMUSG00000031532.6	4688.81	2.38864	5.74546e-66	2.29162e-64	Saraf
ENSMUSG00000020083.13	843.575	4.66304	6.29164e-66	2.5058e-64	RP23-459M2.1
ENSMUSG00000025905.13	246.018	-5.30096	6.49038e-66	2.58118e-64	Oprk1
ENSMUSG00000033854.10	427.475	6.15242	9.07456e-66	3.60363e-64	Kcnk10
ENSMUSG00000007659.18	2637.2	2.25481	9.09683e-66	3.60722e-64	Bcl2l1
ENSMUSG00000074731.3	539.652	-2.82196	1.17361e-65	4.64704e-64	Zfp345
ENSMUSG00000032297.11	795.379	8.98274	1.23223e-65	4.87203e-64	Celf6
ENSMUSG00000072966.11	8152.87	3.08478	1.35069e-65	5.33267e-64	Gprasp2
ENSMUSG00000028565.18	274.911	5.41564	1.78613e-65	7.04164e-64	Nfia
ENSMUSG00000068686.12	360.17	-3.33794	2.02331e-65	7.96517e-64	Cd59b
ENSMUSG00000071226.11	4466.13	-3.37292	2.05452e-65	8.07635e-64	Cecr2
ENSMUSG00000024427.6	948.386	-2.76881	2.89787e-65	1.13752e-63	Spry4
ENSMUSG00000051243.14	2571.06	4.9566	3.03691e-65	1.19038e-63	Islr2
ENSMUSG00000043618.9	6803.69	-1.89672	3.25406e-65	1.27367e-63	Eif5al3-ps
ENSMUSG00000075334.2	1420.69	3.13507	3.29803e-65	1.28902e-63	Rprm
ENSMUSG00000020330.16	4208.54	-2.12882	3.90221e-65	1.52298e-63	Hmmr
ENSMUSG00000045534.4	257.144	4.86155	4.1537e-65	1.61881e-63	Kcna5
ENSMUSG00000045174.10	636.128	8.36673	4.43201e-65	1.72481e-63	Amer3
ENSMUSG00000023067.13	376.264	5.01349	5.24512e-65	2.03543e-63	Cdkn1a
ENSMUSG00000063434.5	501.398	4.99928	5.23902e-65	2.03543e-63	Sorcs3
ENSMUSG00000031906.9	1595.31	5.73688	5.60588e-65	2.17234e-63	Smpd3
ENSMUSG00000031928.15	2535.59	-2.07716	6.3691e-65	2.46459e-63	Mre11a
ENSMUSG00000022679.13	323.681	4.85884	7.69914e-65	2.97504e-63	Mpv17l
ENSMUSG00000048965.9	361.998	3.66471	7.89472e-65	3.04629e-63	Mrgpre
ENSMUSG00000069255.13	674.034	2.60319	8.57815e-65	3.30532e-63	Dusp22
ENSMUSG00000031584.16	2758.91	-1.91793	1.12278e-64	4.32015e-63	Gsr
ENSMUSG00000031970.16	397.702	3.682	1.26542e-64	4.86216e-63	Dbndd1
ENSMUSG00000031775.5	204.064	-4.39934	1.36426e-64	5.23225e-63	Pllp
ENSMUSG00000052676.16	356.741	5.22777	1.36559e-64	5.23225e-63	Zmat1
ENSMUSG00000051851.5	282.566	4.19645	1.42929e-64	5.46863e-63	Cxx1c
ENSMUSG00000110964.1	615.238	-3.07365	1.46929e-64	5.6138e-63	RP24-84H10.9
ENSMUSG00000032902.1	7529.07	-1.97562	1.5973e-64	6.09433e-63	Slc16a1
ENSMUSG00000060450.13	5624.16	2.03409	1.67673e-64	6.38847e-63	Rnf14
ENSMUSG00000041362.16	1564.06	3.58691	2.02326e-64	7.698e-63	Shtn1
ENSMUSG00000033578.7	3401.29	2.23101	2.0868e-64	7.92866e-63	Tmem35
ENSMUSG00000019814.5	2519.98	-2.03425	2.29886e-64	8.7222e-63	Ltv1
ENSMUSG00000055639.16	456.373	4.62298	2.72335e-64	1.03184e-62	Dach1
ENSMUSG00000061838.7	2788.83	-2.39025	2.74935e-64	1.04025e-62	Suclg2
ENSMUSG00000022253.15	3007.35	-2.2299	2.90504e-64	1.09763e-62	Nadk2
ENSMUSG00000034006.16	904.593	3.18725	4.01469e-64	1.5148e-62	Pqlc1
ENSMUSG00000045518.8	2602.32	9.59709	6.2303e-64	2.34752e-62	Onecut3
ENSMUSG00000060402.7	280.281	3.79416	6.48081e-64	2.43854e-62	Chst8
ENSMUSG00000021973.9	1512.05	2.17606	6.97205e-64	2.61976e-62	Micu2
ENSMUSG00000053004.9	230.298	-4.93335	1.09321e-63	4.1021e-62	Hrh1
ENSMUSG00000041923.15	414.4	4.99601	1.19672e-63	4.48432e-62	Nol4
ENSMUSG00000055421.8	639.401	3.91169	1.23425e-63	4.61861e-62	Pcdh9
ENSMUSG00000040035.14	1216.06	7.80699	1.53794e-63	5.74715e-62	Disp2
ENSMUSG00000033256.14	977.062	2.82941	1.98642e-63	7.41287e-62	Shf
ENSMUSG00000024304.14	11913.9	2.58074	2.02175e-63	7.53441e-62	Cdh2
ENSMUSG00000027422.15	12118.9	-2.35467	2.02964e-63	7.55349e-62	Rrbp1
ENSMUSG00000025776.13	365.419	-3.80608	2.08556e-63	7.75101e-62	Crispld1
ENSMUSG00000018395.19	3976.14	2.22562	2.08989e-63	7.75649e-62	Kif3a
ENSMUSG00000029521.7	1073.35	-2.29725	2.16167e-63	8.01199e-62	Chek2
ENSMUSG00000034949.18	434.103	4.7345	2.22872e-63	8.24929e-62	Zfr2
ENSMUSG00000029309.7	328.979	6.47174	2.33152e-63	8.61807e-62	Sparcl1
ENSMUSG00000032850.16	1038.12	4.037	2.39457e-63	8.83913e-62	Rnft2
ENSMUSG00000041406.14	1714.68	-2.64846	2.70114e-63	9.95731e-62	RP23-376B19.2
ENSMUSG00000042401.6	358.509	4.91964	4.04378e-63	1.48866e-61	Crtac1
ENSMUSG00000030796.17	4333.74	-2.05676	4.23737e-63	1.55782e-61	Tead2
ENSMUSG00000025795.8	985.927	-2.19503	4.52855e-63	1.66262e-61	Rassf3
ENSMUSG00000086119.2	275.623	6.01639	4.97797e-63	1.82517e-61	RP23-162D3.2
ENSMUSG00000026188.11	423.98	4.26404	5.30863e-63	1.94379e-61	Tmem169
ENSMUSG00000038145.17	1384.69	2.16049	5.47633e-63	2.0025e-61	Snrk
ENSMUSG00000015653.13	1411.93	-2.61633	7.14188e-63	2.60803e-61	Steap2
ENSMUSG00000024403.16	268.405	5.51159	7.53805e-63	2.74902e-61	Atp6v1g2
ENSMUSG00000023909.3	1193.87	3.55717	7.7472e-63	2.82152e-61	Paqr4
ENSMUSG00000079259.2	5524.06	-3.89768	8.15381e-63	2.96564e-61	Trim71
ENSMUSG00000057219.11	524.188	2.5894	9.51657e-63	3.45667e-61	Armc7
ENSMUSG00000031021.13	1249.51	2.35912	1.10589e-62	4.01154e-61	Tmem9b
ENSMUSG00000041438.8	4819.04	-2.07629	1.18917e-62	4.30791e-61	Utp4
ENSMUSG00000063785.12	2594.05	-1.9973	1.56935e-62	5.67759e-61	Utp14a
ENSMUSG00000029223.12	18007.5	4.50364	1.65212e-62	5.9691e-61	Uchl1
ENSMUSG00000084038.2	350.847	-4.16158	1.80102e-62	6.49847e-61	RP23-124G18.2
ENSMUSG00000032501.9	1332.79	-2.29748	1.81646e-62	6.54551e-61	Trib1
ENSMUSG00000015002.18	3295.05	-1.92256	1.90156e-62	6.8431e-61	Efr3a
ENSMUSG00000044167.6	1221.06	-2.29408	1.93814e-62	6.96553e-61	Foxo1
ENSMUSG00000112117.1	316.051	5.36811	3.15986e-62	1.13413e-60	Rmst
ENSMUSG00000038393.14	4174.01	1.9194	3.46984e-62	1.24376e-60	Txnip
ENSMUSG00000055493.4	304.52	5.53567	3.77502e-62	1.35137e-60	Epm2a
ENSMUSG00000069670.8	256.023	5.5836	4.76979e-62	1.70523e-60	Nkain2
ENSMUSG00000038279.10	8466.59	-2.23365	4.93312e-62	1.76131e-60	Nop2
ENSMUSG00000004187.11	497.871	4.66499	6.14969e-62	2.1928e-60	Kifc2
ENSMUSG00000109536.1	3035.59	7.14709	7.11165e-62	2.53249e-60	RP24-439I22.3
ENSMUSG00000041957.15	1157.29	-2.12276	7.46665e-62	2.65544e-60	Pkp2
ENSMUSG00000052516.19	1436.93	5.52724	7.96425e-62	2.82871e-60	Robo2
ENSMUSG00000000223.13	875.809	8.37503	1.12796e-61	4.00104e-60	Drp2
ENSMUSG00000026347.13	378.77	3.53651	1.12969e-61	4.00195e-60	Tmem163
ENSMUSG00000020099.8	2350.77	-3.40161	1.16721e-61	4.12951e-60	Unc5b
ENSMUSG00000024063.12	4171.78	2.97799	1.40598e-61	4.96781e-60	Lbh
ENSMUSG00000026532.7	309.409	-5.61351	2.13415e-61	7.53088e-60	Spta1
ENSMUSG00000042851.17	352.462	4.2455	2.24529e-61	7.91283e-60	Zc3h6
ENSMUSG00000020635.8	285.386	4.33636	2.39897e-61	8.4435e-60	Fkbp1b
ENSMUSG00000090125.3	818.732	-3.36757	2.47892e-61	8.71363e-60	Pou3f1
ENSMUSG00000047643.5	377.228	-4.79225	3.55086e-61	1.24655e-59	RP24-426N3.2
ENSMUSG00000000632.13	1798.55	5.53861	4.13559e-61	1.44996e-59	Sez6
ENSMUSG00000029712.14	1761.08	10.9796	4.43091e-61	1.5515e-59	Actl6b
ENSMUSG00000027220.2	1252.79	2.8429	4.56728e-61	1.5972e-59	Syt13
ENSMUSG00000043300.2	981.338	2.88143	5.92655e-61	2.06988e-59	B3galnt1
ENSMUSG00000042616.8	511.339	3.01157	9.43709e-61	3.29174e-59	Oscp1
ENSMUSG00000026185.8	2143.61	5.05718	9.99102e-61	3.4805e-59	Igfbp5
ENSMUSG00000021130.8	1690.85	3.79951	1.07853e-60	3.75242e-59	Galnt16
ENSMUSG00000022708.16	1094.75	3.90349	1.08877e-60	3.7832e-59	Zbtb20
ENSMUSG00000029246.14	5412.72	-2.58933	1.29329e-60	4.48814e-59	Ppat
ENSMUSG00000111977.1	222.619	4.47123	1.32624e-60	4.59661e-59	RP24-373J20.5
ENSMUSG00000045498.1	346.889	5.2465	1.36642e-60	4.72988e-59	Pcdhb3
ENSMUSG00000028687.17	430.238	-2.83494	1.57717e-60	5.45245e-59	Mutyh
ENSMUSG00000047881.14	1308.99	-2.20319	1.6277e-60	5.62e-59	Rell1
ENSMUSG00000020810.5	299.051	5.81046	1.87853e-60	6.47784e-59	Cygb
ENSMUSG00000064179.13	463.292	-2.99957	2.15141e-60	7.40943e-59	Tnnt1
ENSMUSG00000051486.5	445.868	5.26259	2.30999e-60	7.94553e-59	Pcdhb11
ENSMUSG00000035969.15	1841.44	5.41051	2.40672e-60	8.26782e-59	Rusc2
ENSMUSG00000113352.1	232.009	-5.28104	2.55549e-60	8.76784e-59	RP23-45H23.2
ENSMUSG00000024256.6	252.387	5.88729	2.71143e-60	9.29115e-59	Adcyap1
ENSMUSG00000072640.11	680.511	4.1648	2.74451e-60	9.39272e-59	Lyrm9
ENSMUSG00000037353.9	966.111	2.92303	2.91503e-60	9.96376e-59	Letmd1
ENSMUSG00000020312.12	2308.16	3.32818	3.66145e-60	1.24994e-58	Shc2
ENSMUSG00000022094.15	2291.29	-3.28142	4.18716e-60	1.42762e-58	Slc39a14
ENSMUSG00000001349.5	230.827	-3.72481	5.64848e-60	1.92345e-58	Cnn1
ENSMUSG00000021457.14	295.769	-3.60084	7.26048e-60	2.46929e-58	Syk
ENSMUSG00000038843.17	585.847	-3.05563	7.3374e-60	2.49234e-58	Gcnt1
ENSMUSG00000060240.12	1043.93	2.96392	9.31295e-60	3.15945e-58	Cend1
ENSMUSG00000039958.17	657.514	-2.82649	9.40968e-60	3.18829e-58	Mettl20
ENSMUSG00000048216.13	1318.09	2.20073	1.10473e-59	3.73851e-58	Gpr85
ENSMUSG00000089706.7	524.844	4.82106	1.30003e-59	4.39397e-58	RP23-178F20.1
ENSMUSG00000029408.13	261.831	4.56422	1.45429e-59	4.90927e-58	Abcb9
ENSMUSG00000028785.13	435.331	3.37813	1.6201e-59	5.46112e-58	Hpca
ENSMUSG00000052951.5	668.551	6.59691	1.62178e-59	5.46112e-58	RP23-65G6.4
ENSMUSG00000007021.4	1078.06	2.85434	1.75976e-59	5.91845e-58	Syngr3
ENSMUSG00000073293.4	901.896	2.23335	1.95322e-59	6.56099e-58	Nudt10
ENSMUSG00000000247.11	749.258	2.7355	2.0705e-59	6.94638e-58	Lhx2
ENSMUSG00000046387.5	468.711	5.5263	2.25941e-59	7.57083e-58	Pcdhb17
ENSMUSG00000048087.6	12098.6	-2.24504	2.28962e-59	7.66263e-58	RP23-300H4.1
ENSMUSG00000069171.14	557.27	8.31109	2.49592e-59	8.3428e-58	Nr2f1
ENSMUSG00000030257.16	1442.08	3.02681	2.8106e-59	9.38315e-58	Srgap3
ENSMUSG00000041920.14	736.406	2.60189	3.35256e-59	1.11788e-57	Slc16a6
ENSMUSG00000102478.1	3193.54	-2.12967	3.39896e-59	1.13196e-57	RP24-268A16.1
ENSMUSG00000034757.15	2380.12	2.00347	3.62364e-59	1.20531e-57	Tmub2
ENSMUSG00000028063.15	852.204	3.27011	4.12767e-59	1.37129e-57	Lmna
ENSMUSG00000031391.18	3935.68	5.09129	4.26e-59	1.41353e-57	L1cam
ENSMUSG00000062175.13	1496.61	-2.09733	4.4518e-59	1.47538e-57	Tgif2
ENSMUSG00000057716.6	1533.04	6.82833	4.47189e-59	1.48023e-57	Tmem178b
ENSMUSG00000097248.9	244.138	4.14383	4.84474e-59	1.6017e-57	RP23-433F5.1
ENSMUSG00000031383.8	632.018	-2.3429	5.10214e-59	1.68476e-57	Dusp9
ENSMUSG00000043614.13	599.486	4.08453	5.86998e-59	1.93596e-57	Vps37d
ENSMUSG00000018451.6	5019.99	3.18774	6.0837e-59	2.00402e-57	RP23-83I13.10
ENSMUSG00000026527.13	439.736	5.13648	7.00856e-59	2.30429e-57	Rgs7
ENSMUSG00000060429.12	453.113	-3.79219	7.01219e-59	2.30429e-57	Sntb1
ENSMUSG00000029364.15	2911.7	2.25993	7.53283e-59	2.4724e-57	Wsb2
ENSMUSG00000022108.8	2441.32	2.22288	8.01874e-59	2.62872e-57	Itm2b
ENSMUSG00000020577.17	5052.92	2.09917	9.50331e-59	3.11165e-57	Tspan13
ENSMUSG00000026824.11	3387.67	-3.70835	1.0047e-58	3.28573e-57	Kcnj3
ENSMUSG00000025469.10	244.897	5.28408	1.93017e-58	6.30475e-57	Msx3
ENSMUSG00000015202.13	1114.85	-3.41869	2.06956e-58	6.75196e-57	Cnksr3
ENSMUSG00000021377.15	9704.07	-1.73191	2.55471e-58	8.32482e-57	Dek
ENSMUSG00000058153.15	1532.14	9.51203	2.58848e-58	8.42479e-57	Sez6l
ENSMUSG00000025158.7	3187.27	1.81059	2.98903e-58	9.71684e-57	Rfng
ENSMUSG00000040675.17	2355.97	-2.23863	3.54086e-58	1.1497e-56	Mthfd1l
ENSMUSG00000025352.6	886.22	3.40655	3.79466e-58	1.23064e-56	Gdf11
ENSMUSG00000081957.5	353.536	-4.24836	3.99858e-58	1.29524e-56	Ak3l2-ps
ENSMUSG00000029249.15	2967.57	-2.26819	4.19982e-58	1.35881e-56	Rest
ENSMUSG00000013150.15	1560.31	2.13283	5.29635e-58	1.71154e-56	Gfod2
ENSMUSG00000003863.18	810.764	3.24329	5.74516e-58	1.85438e-56	Ppfia3
ENSMUSG00000060780.2	560.784	8.32379	6.40605e-58	2.06525e-56	Lrrtm1
ENSMUSG00000032577.16	387.563	-4.183	9.48567e-58	3.05447e-56	Mapkapk3
ENSMUSG00000003657.9	341.669	5.82433	1.17438e-57	3.77714e-56	Calb2
ENSMUSG00000022587.14	2751.52	-2.75287	1.41044e-57	4.53103e-56	Ly6e
ENSMUSG00000071073.4	373.47	5.138	1.46731e-57	4.70818e-56	Lrrc73
ENSMUSG00000024958.12	763.594	2.56086	1.57681e-57	5.05359e-56	Gpr137
ENSMUSG00000036815.16	565.912	6.60209	1.91637e-57	6.13465e-56	Dpp10
ENSMUSG00000056367.14	244.39	4.10224	1.9671e-57	6.28965e-56	Actr3b
ENSMUSG00000051177.16	953.483	5.06333	2.22635e-57	7.11021e-56	Plcb1
ENSMUSG00000047496.6	1271.44	2.79622	2.30058e-57	7.3387e-56	Rnf152
ENSMUSG00000020387.15	619.812	-3.56367	2.33254e-57	7.43192e-56	Jade2
ENSMUSG00000040896.16	942.544	8.13974	2.90516e-57	9.24562e-56	Kcnd3
ENSMUSG00000032940.16	199.946	4.15092	3.01932e-57	9.59772e-56	Rbm11
ENSMUSG00000056158.14	634.305	8.01682	4.36277e-57	1.38521e-55	Car10
ENSMUSG00000089726.2	905.843	-2.63629	4.59879e-57	1.45844e-55	Mir17hg
ENSMUSG00000026833.18	4180.63	2.08537	4.63615e-57	1.46858e-55	Olfm1
ENSMUSG00000042564.13	337.41	4.53588	4.83408e-57	1.5295e-55	Fam227a
ENSMUSG00000062961.7	706.108	2.45777	5.1008e-57	1.61202e-55	Ccdc177
ENSMUSG00000026192.13	7282.62	-2.41046	6.89537e-57	2.17664e-55	Atic
ENSMUSG00000022122.15	384.417	5.27749	7.92009e-57	2.49721e-55	Ednrb
ENSMUSG00000049092.11	752.1	4.96419	8.06521e-57	2.54003e-55	Gpr137c
ENSMUSG00000030036.8	2815.91	-2.05304	1.05283e-56	3.31191e-55	Mogs
ENSMUSG00000033909.17	4643.74	-1.7687	1.06739e-56	3.35386e-55	Usp36
ENSMUSG00000078566.8	3181.28	-1.90951	1.18494e-56	3.71892e-55	Bnip3
ENSMUSG00000040462.13	2660.76	2.2454	1.34913e-56	4.22935e-55	Os9
ENSMUSG00000029790.16	4693.81	-2.91254	1.92164e-56	6.01716e-55	Cep41
ENSMUSG00000032698.15	392.001	3.04094	2.16999e-56	6.78702e-55	Lmo2
ENSMUSG00000036206.12	2733.16	-2.13623	2.3499e-56	7.34128e-55	Sh3bp4
ENSMUSG00000027379.13	4941.36	-2.42678	2.37675e-56	7.41667e-55	Bub1
ENSMUSG00000038128.6	567.789	2.98727	2.42983e-56	7.57362e-55	Camk4
ENSMUSG00000030222.13	298.362	-3.28007	2.46252e-56	7.66674e-55	Rerg
ENSMUSG00000095661.1	380.992	-2.81909	2.71559e-56	8.44497e-55	RP23-21O7.1
ENSMUSG00000033685.13	914.424	-2.84773	3.0142e-56	9.36293e-55	Ucp2
ENSMUSG00000045038.14	1072.25	3.87585	3.65113e-56	1.13285e-54	Prkce
ENSMUSG00000026825.17	1781.38	4.95115	3.76062e-56	1.16549e-54	Dnm1
ENSMUSG00000030607.7	486.174	-4.79324	3.81847e-56	1.18208e-54	Acan
ENSMUSG00000036002.12	552.835	2.86715	4.98745e-56	1.5422e-54	Fam214b
ENSMUSG00000021792.15	490.474	2.64378	5.26549e-56	1.62633e-54	Fam213a
ENSMUSG00000037788.14	2995.68	3.48704	5.34287e-56	1.64836e-54	Vopp1
ENSMUSG00000004267.16	1106.71	2.15165	5.60012e-56	1.72577e-54	Eno2
ENSMUSG00000003279.16	322.969	4.25649	5.71881e-56	1.76036e-54	Dlgap1
ENSMUSG00000033793.12	4340.5	2.11855	6.35672e-56	1.95451e-54	Atp6v1h
ENSMUSG00000020116.7	3682.58	-1.87681	6.74718e-56	2.07223e-54	Pno1
ENSMUSG00000025384.15	1491.24	2.04387	7.06639e-56	2.16782e-54	Faap100
ENSMUSG00000026360.9	1484.18	2.78598	9.66767e-56	2.9625e-54	Rgs2
ENSMUSG00000032011.5	193.906	-4.70257	1.01688e-55	3.11255e-54	Thy1
ENSMUSG00000035105.5	485.618	-2.57571	1.10469e-55	3.37754e-54	Egln3
ENSMUSG00000024921.17	1385.24	2.36538	1.11374e-55	3.40142e-54	Smarca2
ENSMUSG00000016346.17	3015.5	5.53623	1.20693e-55	3.68187e-54	Kcnq2
ENSMUSG00000020451.17	5448.28	2.46122	1.40092e-55	4.26889e-54	Limk2
ENSMUSG00000027993.16	4213.09	1.68307	1.47167e-55	4.47948e-54	Trim2
ENSMUSG00000029394.11	5999.03	-2.21743	1.49121e-55	4.53387e-54	Cdk2ap1
ENSMUSG00000025995.16	4583.13	-1.76286	1.52058e-55	4.61803e-54	Wdr75
ENSMUSG00000035873.8	1188.49	-2.80768	1.83523e-55	5.56741e-54	Pawr
ENSMUSG00000097164.2	198.423	4.70597	2.00556e-55	6.07736e-54	Cep83os
ENSMUSG00000039982.7	2440.42	3.38173	2.43384e-55	7.36698e-54	Dtx4
ENSMUSG00000046997.5	504.971	2.44446	2.69088e-55	8.13595e-54	Spsb4
ENSMUSG00000060487.7	2601.47	2.98363	2.74403e-55	8.28747e-54	Samd5
ENSMUSG00000078154.3	5454.75	-2.29715	3.5349e-55	1.06642e-53	RP23-14F5.5
ENSMUSG00000044499.11	202.157	4.66393	4.03861e-55	1.21703e-53	Hs3st5
ENSMUSG00000039461.12	722.843	4.27071	4.19808e-55	1.26369e-53	Tcta
ENSMUSG00000026058.11	383.856	5.23755	4.36622e-55	1.31286e-53	Khdrbs2
ENSMUSG00000022015.8	263.98	-7.03227	4.57078e-55	1.37285e-53	Tnfsf11
ENSMUSG00000034059.13	314.162	6.897	5.31527e-55	1.5947e-53	Ypel4
ENSMUSG00000007036.15	1033.14	2.05444	5.45191e-55	1.63389e-53	Abhd16a
ENSMUSG00000028587.18	1458.11	-2.55417	5.78186e-55	1.73087e-53	Orc1
ENSMUSG00000052056.14	2089.56	-3.73784	6.33336e-55	1.89389e-53	Zfp217
ENSMUSG00000020255.8	5048.67	-2.30509	7.58729e-55	2.26637e-53	RP24-227O16.1
ENSMUSG00000039530.17	7031.42	2.16588	7.99904e-55	2.38674e-53	Tusc3
ENSMUSG00000074825.4	479.823	-3.04684	8.25758e-55	2.46119e-53	Itpripl1
ENSMUSG00000023266.11	440.468	4.0528	8.93429e-55	2.65998e-53	Frs3
ENSMUSG00000059040.4	52829.9	-2.30507	9.89192e-55	2.94187e-53	Eno1b
ENSMUSG00000037653.7	200.302	5.60997	1.01822e-54	3.02161e-53	Kctd8
ENSMUSG00000053819.16	1899.73	2.72836	1.01737e-54	3.02161e-53	Camk2d
ENSMUSG00000032368.14	1631.94	2.8889	1.02383e-54	3.03494e-53	Zic1
ENSMUSG00000095384.1	229.164	4.72454	1.0706e-54	3.17015e-53	RP24-63B17.5
ENSMUSG00000021986.8	948.153	3.15408	1.08443e-54	3.20762e-53	Amer2
ENSMUSG00000023906.2	473.11	-2.48473	1.15175e-54	3.40304e-53	Cldn6
ENSMUSG00000049556.5	1018.93	4.31701	1.33387e-54	3.93686e-53	Lingo1
ENSMUSG00000059361.6	332.096	4.83413	1.36227e-54	4.01635e-53	Nrsn2
ENSMUSG00000109122.1	525.385	7.97144	1.45409e-54	4.28243e-53	RP24-439I22.9
ENSMUSG00000109565.1	694.613	-2.77414	1.63334e-54	4.80512e-53	RP24-425B15.2
ENSMUSG00000041360.7	5798.52	-1.77758	1.84731e-54	5.42875e-53	Pum3
ENSMUSG00000053062.16	1446.86	3.41923	1.85322e-54	5.44024e-53	Jam2
ENSMUSG00000027894.14	696.095	4.2759	1.98965e-54	5.83444e-53	Slc6a17
ENSMUSG00000028796.17	3016.42	2.21621	2.00975e-54	5.88705e-53	Phc2
ENSMUSG00000032803.15	15031.6	-1.81369	2.02989e-54	5.93967e-53	Cdv3
ENSMUSG00000025743.14	6394.65	4.0495	2.21555e-54	6.47598e-53	Sdc3
ENSMUSG00000080712.3	474.886	5.34968	2.53348e-54	7.39733e-53	Hist3h2bb-ps
ENSMUSG00000046191.7	355.412	5.5004	2.68917e-54	7.8435e-53	Pcdhb20
ENSMUSG00000039578.17	402.304	6.50162	3.06713e-54	8.93634e-53	Ccser1
ENSMUSG00000029591.14	1601	-2.29261	3.33152e-54	9.6963e-53	Ung
ENSMUSG00000045790.10	306.505	4.72234	3.73971e-54	1.08727e-52	Ccdc149
ENSMUSG00000055214.15	204.571	5.46113	4.24857e-54	1.2339e-52	Pld5
ENSMUSG00000022935.16	465.969	7.57302	4.51528e-54	1.30996e-52	Grik1
ENSMUSG00000025212.16	1053.27	3.35038	4.85505e-54	1.40704e-52	Sfxn3
ENSMUSG00000015942.9	550.23	2.29437	5.09035e-54	1.47366e-52	Gtf2ird2
ENSMUSG00000004110.16	828.797	7.68363	5.1739e-54	1.49626e-52	Cacna1e
ENSMUSG00000092384.7	247.352	-3.83888	5.55422e-54	1.60454e-52	RP24-341K21.6
ENSMUSG00000028161.17	5725.94	2.58795	6.34979e-54	1.83243e-52	Ppp3ca
ENSMUSG00000047617.11	570.204	4.77049	6.4604e-54	1.86237e-52	RP23-47P18.9
ENSMUSG00000056812.13	2602.81	3.18028	7.30295e-54	2.10303e-52	St8sia3
ENSMUSG00000048109.10	1777.45	-1.80953	7.46462e-54	2.14732e-52	Rbm15
ENSMUSG00000004633.17	553.423	3.79593	1.03209e-53	2.96584e-52	Chn2
ENSMUSG00000082510.1	1446.69	-1.86093	1.10317e-53	3.16677e-52	RP23-400P17.7
ENSMUSG00000054034.10	680.048	2.49535	1.13994e-53	3.26886e-52	Tceal5
ENSMUSG00000008575.17	516.401	2.63308	1.18048e-53	3.38157e-52	Nfib
ENSMUSG00000002603.15	307.886	-3.97155	1.2909e-53	3.69398e-52	Tgfb1
ENSMUSG00000049339.16	3857.77	2.33771	1.39059e-53	3.97507e-52	Fam134a
ENSMUSG00000034613.12	488.901	3.42916	1.45107e-53	4.14361e-52	Ppm1h
ENSMUSG00000032318.12	248.674	6.65815	1.50269e-53	4.28652e-52	Isl2
ENSMUSG00000026277.14	4209.73	1.68961	1.60787e-53	4.58177e-52	Stk25
ENSMUSG00000053166.14	780.499	2.25494	1.81543e-53	5.16782e-52	Cdh22
ENSMUSG00000026764.15	17217.9	2.76775	2.06801e-53	5.88066e-52	Kif5c
ENSMUSG00000049670.8	1408.09	2.04168	2.16602e-53	6.15293e-52	Morn4
ENSMUSG00000032324.11	8462.11	1.70895	2.45307e-53	6.96109e-52	Tspan3
ENSMUSG00000005360.14	2420.94	-2.00388	2.56244e-53	7.26389e-52	Slc1a3
ENSMUSG00000113419.1	893.517	-3.2652	2.66765e-53	7.55428e-52	RP23-174O6.11
ENSMUSG00000020925.16	3230	-1.66902	2.80482e-53	7.93446e-52	Ccdc43
ENSMUSG00000022322.8	1961.88	-1.92198	2.81362e-53	7.95111e-52	Shcbp1
ENSMUSG00000052684.4	1997.7	2.69249	3.0598e-53	8.63783e-52	Jun
ENSMUSG00000084845.9	264.24	5.95676	3.10725e-53	8.7627e-52	Tmem240
ENSMUSG00000022864.14	914.23	-2.36782	3.11627e-53	8.77906e-52	D16Ertd472e
ENSMUSG00000063146.11	2067.23	3.51002	3.16002e-53	8.8931e-52	Clip2
ENSMUSG00000031104.2	585.546	4.95901	4.27369e-53	1.20149e-51	Rab33a
ENSMUSG00000115160.1	680.691	-2.13328	4.86216e-53	1.36551e-51	RP23-48M16.12
ENSMUSG00000032058.14	7024.64	-2.76136	5.18899e-53	1.4558e-51	Ppp2r1b
ENSMUSG00000048616.4	337.34	3.969	6.83824e-53	1.91654e-51	Nog
ENSMUSG00000039385.5	861.401	4.46108	6.87588e-53	1.9251e-51	Cdh6
ENSMUSG00000030322.12	1035.93	-2.27887	8.32771e-53	2.32919e-51	Mbd4
ENSMUSG00000091811.2	632.021	4.4131	8.92709e-53	2.49428e-51	Inafm1
ENSMUSG00000034040.16	318.277	4.51708	1.06252e-52	2.96569e-51	Wbscr17
ENSMUSG00000022894.6	226.805	4.20895	1.11914e-52	3.12053e-51	Adamts5
ENSMUSG00000025216.9	694.121	9.36793	1.14344e-52	3.18504e-51	Lbx1
ENSMUSG00000017724.14	1428.56	-2.11041	1.22393e-52	3.40576e-51	Etv4
ENSMUSG00000113728.1	488.267	-2.50591	1.2626e-52	3.50977e-51	RP23-142A12.1
ENSMUSG00000046733.7	222.866	6.04962	1.34554e-52	3.73651e-51	Gprc5a
ENSMUSG00000024012.17	10117.7	2.77562	1.47579e-52	4.09403e-51	Mtch1
ENSMUSG00000071064.13	1272.08	2.16406	1.95031e-52	5.40493e-51	Zfp827
ENSMUSG00000027804.13	5980.35	-1.67993	2.08149e-52	5.76261e-51	Ppid
ENSMUSG00000025375.15	802.496	3.56637	2.24422e-52	6.20681e-51	Aatk
ENSMUSG00000036466.17	538.113	7.88661	2.27245e-52	6.27851e-51	Megf11
ENSMUSG00000011832.15	1440.34	4.00338	2.29767e-52	6.34175e-51	Evi5l
ENSMUSG00000038777.19	1867.71	2.40976	2.57775e-52	7.10761e-51	Sema6c
ENSMUSG00000040964.16	1860.13	3.16401	2.64534e-52	7.28659e-51	Arhgef10l
ENSMUSG00000090624.1	1248.44	-2.3015	2.65782e-52	7.31357e-51	RP23-64D14.3
ENSMUSG00000039914.6	759.013	2.87129	2.71441e-52	7.46175e-51	Coq10a
ENSMUSG00000033768.16	4655.72	3.17182	3.40415e-52	9.34837e-51	Nrxn2
ENSMUSG00000030189.15	12333.7	-1.97539	4.26663e-52	1.17051e-50	Ybx3
ENSMUSG00000008496.19	1081.13	2.99404	4.30834e-52	1.18076e-50	Pou2f2
ENSMUSG00000027834.15	1138.32	3.14725	4.6584e-52	1.27542e-50	Serpini1
ENSMUSG00000051065.9	1697.06	1.83438	4.87815e-52	1.33424e-50	Mb21d2
ENSMUSG00000063531.7	634.492	-3.04279	5.05318e-52	1.38073e-50	Sema3e
ENSMUSG00000014846.12	996.224	4.43626	5.35443e-52	1.46158e-50	Tppp3
ENSMUSG00000040616.3	534.06	-2.72083	5.89e-52	1.60616e-50	Tmem51
ENSMUSG00000021379.2	1372.94	2.83633	5.90391e-52	1.60834e-50	Id4
ENSMUSG00000062762.16	2316.69	1.79128	6.36144e-52	1.73125e-50	Ei24
ENSMUSG00000041718.15	4209.44	-2.3953	6.41561e-52	1.74425e-50	Alg13
ENSMUSG00000025764.14	2495.32	-2.11936	6.60237e-52	1.79324e-50	Jade1
ENSMUSG00000090919.6	261.818	-3.2016	6.64277e-52	1.80241e-50	Pabpc4l
ENSMUSG00000033498.14	1654.28	-6.79022	6.76518e-52	1.8338e-50	Strc
ENSMUSG00000063687.3	566.103	6.83003	7.15789e-52	1.93832e-50	Pcdhb5
ENSMUSG00000047037.5	977.503	2.07973	7.4797e-52	2.02346e-50	Nipa1
ENSMUSG00000042757.16	447.302	3.42947	7.77098e-52	2.10017e-50	Tmem108
ENSMUSG00000056596.8	328.021	4.05127	7.97989e-52	2.15449e-50	Trnp1
ENSMUSG00000022020.15	585.256	-2.34421	9.39344e-52	2.53362e-50	Naa16
ENSMUSG00000030283.7	956.366	4.15386	1.03266e-51	2.78256e-50	St8sia1
ENSMUSG00000063632.6	29710.9	3.01643	1.1014e-51	2.96486e-50	Sox11
ENSMUSG00000038132.6	889.386	-3.24258	1.26651e-51	3.40594e-50	Rbm24
ENSMUSG00000024070.15	2294.83	-1.83353	1.34316e-51	3.60851e-50	Prkd3
ENSMUSG00000020739.11	6603.76	-1.59786	1.45749e-51	3.91183e-50	Nup85
ENSMUSG00000027900.15	1147.57	2.69851	1.63047e-51	4.37178e-50	Dram2
ENSMUSG00000046709.16	1418.73	4.4632	1.6396e-51	4.39193e-50	Mapk10
ENSMUSG00000045763.8	15802.9	2.72537	1.70596e-51	4.56519e-50	Basp1
ENSMUSG00000040447.15	452.056	6.22825	1.73674e-51	4.64301e-50	Spns2
ENSMUSG00000015488.14	2964.27	1.8516	1.75989e-51	4.70029e-50	Cacfd1
ENSMUSG00000032936.13	1166.01	-2.70224	1.85666e-51	4.95387e-50	Camkv
ENSMUSG00000039200.16	363.77	-2.86821	2.03163e-51	5.41544e-50	Atf7ip2
ENSMUSG00000066800.11	719.258	3.57571	2.14862e-51	5.72166e-50	Rnasel
ENSMUSG00000063887.13	514.307	8.71512	2.3972e-51	6.3774e-50	Nlgn1
ENSMUSG00000027810.14	3635.92	-1.66207	2.73982e-51	7.28176e-50	Eif2a
ENSMUSG00000035864.14	3483.96	4.17941	2.9161e-51	7.74273e-50	Syt1
ENSMUSG00000003949.16	584.682	-3.57298	2.99437e-51	7.9428e-50	Hlf
ENSMUSG00000075316.11	1178.01	4.26815	3.1406e-51	8.32259e-50	Scn9a
ENSMUSG00000060096.4	2841.64	-1.86155	3.45926e-51	9.15813e-50	Amd-ps3
ENSMUSG00000030401.16	2084.51	2.59214	4.23248e-51	1.11943e-49	Rtn2
ENSMUSG00000034744.13	718.082	4.0772	4.38451e-51	1.15851e-49	Nagk
ENSMUSG00000106847.1	770.912	4.11032	4.51067e-51	1.19069e-49	Peg13
ENSMUSG00000031066.10	1942.49	3.41641	4.73187e-51	1.24788e-49	Usp11
ENSMUSG00000026283.13	1942.89	-2.14696	4.82064e-51	1.27006e-49	Ing5
ENSMUSG00000026893.4	647.75	-2.72493	5.46957e-51	1.43963e-49	Gca
ENSMUSG00000035575.11	4925.42	-1.79953	6.75468e-51	1.77617e-49	Utp6
ENSMUSG00000032047.5	1904.11	1.98689	8.0136e-51	2.10517e-49	Acat1
ENSMUSG00000074064.6	423.942	2.69563	9.77767e-51	2.56612e-49	Mlycd
ENSMUSG00000027602.9	2878.54	4.09177	1.06107e-50	2.78207e-49	Map1lc3a
ENSMUSG00000026646.16	1535.1	-1.85152	1.08514e-50	2.84244e-49	Suv39h2
ENSMUSG00000057766.13	170.862	4.7965	1.14171e-50	2.98774e-49	Ankrd29
ENSMUSG00000046687.6	250.87	-2.95795	1.2759e-50	3.3357e-49	RP23-402H19.3
ENSMUSG00000071379.2	1352.7	2.25024	1.354e-50	3.53651e-49	Hpcal1
ENSMUSG00000020181.16	757.471	8.06416	1.41038e-50	3.68022e-49	Nav3
ENSMUSG00000021071.16	652.547	8.39992	1.60298e-50	4.1788e-49	Trim9
ENSMUSG00000044164.2	232.736	4.10909	1.90815e-50	4.96958e-49	Rnf182
ENSMUSG00000047407.17	1359.43	-2.14614	2.11393e-50	5.50025e-49	Tgif1
ENSMUSG00000094626.1	362.933	5.78141	2.25833e-50	5.87036e-49	Cecr6
ENSMUSG00000033159.14	1538.3	1.8151	2.6516e-50	6.88608e-49	Cnppd1
ENSMUSG00000022099.17	440.831	3.82374	2.67125e-50	6.9305e-49	Dmtn
ENSMUSG00000033147.16	258.305	3.35111	2.77402e-50	7.19028e-49	Slc22a15
ENSMUSG00000004929.12	3947.48	-1.75979	2.79239e-50	7.231e-49	Thop1
ENSMUSG00000031139.15	275.392	-3.95971	3.0165e-50	7.80395e-49	Mcf2
ENSMUSG00000022793.17	559.167	2.31005	3.21309e-50	8.30465e-49	B4galt4
ENSMUSG00000090602.3	22354	-2.25323	3.26351e-50	8.42696e-49	RP23-192E11.1
ENSMUSG00000014859.9	3080.2	-2.04901	3.39644e-50	8.76193e-49	E2f4
ENSMUSG00000065353.1	286.089	-3.47199	3.40947e-50	8.7872e-49	Snora73b
ENSMUSG00000021365.15	518.287	3.37002	3.61998e-50	9.32094e-49	Nedd9
ENSMUSG00000036306.13	406.204	3.88548	3.96187e-50	1.01916e-48	Lzts1
ENSMUSG00000058258.14	7872.18	-1.80763	3.97597e-50	1.02182e-48	Idi1
ENSMUSG00000040420.15	202.684	5.39294	4.23658e-50	1.08777e-48	Cdh18
ENSMUSG00000036158.12	1841.17	-2.25833	4.47188e-50	1.14711e-48	Prickle1
ENSMUSG00000074887.4	172.266	-4.8155	4.61927e-50	1.1838e-48	RP24-549E10.3
ENSMUSG00000020020.8	1103.91	-5.06549	4.93993e-50	1.26479e-48	Usp44
ENSMUSG00000031523.16	1453.6	-3.16449	5.30284e-50	1.35643e-48	Dlc1
ENSMUSG00000028804.20	214.313	3.6267	5.43741e-50	1.38955e-48	Csmd2
ENSMUSG00000054079.12	4786.78	-1.64492	5.99561e-50	1.53076e-48	Utp18
ENSMUSG00000032939.14	3772.73	-1.98086	6.33845e-50	1.61678e-48	Nup93
ENSMUSG00000036275.13	5595.65	2.01802	6.47054e-50	1.64893e-48	RP23-289H16.2
ENSMUSG00000045180.13	9409.25	-2.79775	6.57307e-50	1.67349e-48	Shroom2
ENSMUSG00000069662.5	16964.2	2.05544	6.61833e-50	1.68344e-48	Marcks
ENSMUSG00000021838.17	851.199	-2.20614	7.04222e-50	1.78959e-48	Samd4
ENSMUSG00000022887.9	495.045	2.73525	7.57961e-50	1.92436e-48	Masp1
ENSMUSG00000015224.10	210.576	-3.89659	8.76918e-50	2.2243e-48	Cyp2j9
ENSMUSG00000028789.16	303.364	3.67845	8.91934e-50	2.26029e-48	Azin2
ENSMUSG00000058809.8	17831.7	-2.12613	9.99232e-50	2.52984e-48	Hspd1-ps3
ENSMUSG00000072594.3	1055.15	-2.26643	1.03571e-49	2.61976e-48	RP23-48M16.6
ENSMUSG00000062257.13	502.674	5.57766	1.21106e-49	3.06045e-48	Opcml
ENSMUSG00000024785.6	2281.85	-2.09615	1.25681e-49	3.17312e-48	Rcl1
ENSMUSG00000032834.11	2701.65	-2.01653	1.4619e-49	3.68752e-48	Pwp2
ENSMUSG00000050107.2	1125.84	-1.99499	1.52278e-49	3.83753e-48	Gsg2
ENSMUSG00000030677.8	2695.67	-1.90713	1.6224e-49	4.08479e-48	Kif22
ENSMUSG00000109394.2	546.053	4.59962	1.86751e-49	4.69758e-48	RP24-274B19.1
ENSMUSG00000031381.16	1330.99	-1.97162	1.94595e-49	4.89037e-48	Piga
ENSMUSG00000004798.14	2933.29	3.42815	1.96331e-49	4.92944e-48	Ulk2
ENSMUSG00000057818.8	199.336	6.13773	2.08801e-49	5.2377e-48	RP24-67M24.2
ENSMUSG00000074748.3	11274.4	1.79931	2.14286e-49	5.37035e-48	Atxn7l3b
ENSMUSG00000031827.13	3954.27	2.69492	2.15254e-49	5.38966e-48	Cotl1
ENSMUSG00000020228.11	779.629	-3.03084	2.2903e-49	5.72933e-48	Helb
ENSMUSG00000022136.8	2108.42	-1.85458	2.34989e-49	5.87301e-48	Dnajc3
ENSMUSG00000102331.1	298.259	3.91407	2.65912e-49	6.63976e-48	RP23-122M2.3
ENSMUSG00000015217.11	6461.82	1.87207	3.03451e-49	7.57017e-48	Hmgb3
ENSMUSG00000045658.16	248.537	4.07849	3.04614e-49	7.59221e-48	Pid1
ENSMUSG00000061024.8	2584.09	-1.98296	3.64601e-49	9.07904e-48	Rrs1
ENSMUSG00000021268.17	19844.9	2.64903	3.83416e-49	9.53424e-48	Meg3
ENSMUSG00000029594.12	1961.13	-1.8607	3.83582e-49	9.53424e-48	Rbm19
ENSMUSG00000038692.8	1059.14	9.97917	3.9331e-49	9.76713e-48	Hoxb4
ENSMUSG00000049536.5	806.226	2.64187	4.04016e-49	1.00239e-47	Tceal1
ENSMUSG00000006586.15	2750.69	2.52504	4.86344e-49	1.20555e-47	Runx1t1
ENSMUSG00000014837.15	1857.37	3.25642	4.87721e-49	1.20786e-47	RP23-127B8.5
ENSMUSG00000060988.12	645.181	4.28742	4.96655e-49	1.22887e-47	Galnt13
ENSMUSG00000116864.1	988.221	-1.99107	5.01308e-49	1.23926e-47	RP23-376G3.1
ENSMUSG00000045377.5	751.399	-2.48781	5.49533e-49	1.35724e-47	Tmem88
ENSMUSG00000048334.8	967.045	-3.11998	5.72066e-49	1.41161e-47	RP23-44A4.1
ENSMUSG00000020572.8	5428.61	-2.08956	6.71298e-49	1.65498e-47	Mampt
ENSMUSG00000028879.4	3511.18	1.69955	6.75735e-49	1.66441e-47	Stx12
ENSMUSG00000028560.11	3684.04	-1.99428	6.78695e-49	1.67019e-47	Usp1
ENSMUSG00000004885.5	1603.26	3.41163	7.58534e-49	1.86498e-47	Crabp2
ENSMUSG00000034730.17	1298.72	2.88474	9.73417e-49	2.39115e-47	Adgrb1
ENSMUSG00000026203.16	967.943	2.29131	1.16969e-48	2.87069e-47	Dnajb2
ENSMUSG00000025915.14	219.806	-3.67172	1.19794e-48	2.93737e-47	Sgk3
ENSMUSG00000001062.18	832.617	2.44528	1.43836e-48	3.52374e-47	Vps9d1
ENSMUSG00000040794.5	665.064	5.06861	1.55825e-48	3.81399e-47	C1qtnf4
ENSMUSG00000027012.15	9549.18	2.21317	1.69191e-48	4.13744e-47	Dync1i2
ENSMUSG00000095595.2	757.976	2.1326	1.92818e-48	4.71099e-47	Fam177a
ENSMUSG00000105558.1	7573.63	-2.27906	1.94234e-48	4.74132e-47	RP23-349J3.8
ENSMUSG00000079022.10	442.511	2.96793	2.06499e-48	5.03622e-47	Col22a1
ENSMUSG00000019850.11	388.065	-2.73709	2.14853e-48	5.23526e-47	Tnfaip3
ENSMUSG00000109946.1	348.719	4.23922	2.16226e-48	5.26401e-47	RP23-328F3.4
ENSMUSG00000110605.1	373.51	-2.93823	2.3109e-48	5.62084e-47	RP24-122D14.3
ENSMUSG00000116912.1	3223.5	-1.60225	2.51935e-48	6.1224e-47	RP24-85G10.1
ENSMUSG00000027270.14	240.984	6.7231	2.61723e-48	6.35459e-47	Lamp5
ENSMUSG00000013160.7	4963.05	2.45693	2.75922e-48	6.69339e-47	Atp6v0d1
ENSMUSG00000105712.1	208.132	-6.70072	2.87763e-48	6.97442e-47	RP23-257P11.2
ENSMUSG00000048960.13	6570.79	-4.58783	2.91607e-48	7.06131e-47	Prex2
ENSMUSG00000032763.11	804.876	2.40492	2.99626e-48	7.24903e-47	Ilvbl
ENSMUSG00000002718.14	10715.9	-2.01217	3.05347e-48	7.38088e-47	Cse1l
ENSMUSG00000096696.1	855.293	-2.15028	3.13792e-48	7.57829e-47	Zfp960
ENSMUSG00000064293.14	218.213	6.01933	3.4795e-48	8.3958e-47	Cntn4
ENSMUSG00000006362.16	512.616	5.70423	3.76067e-48	9.06622e-47	Cbfa2t3
ENSMUSG00000094103.2	757.945	2.13464	3.76669e-48	9.07271e-47	RP24-491I24.3
ENSMUSG00000035726.8	14286.3	-1.94579	3.91992e-48	9.43344e-47	Supt16
ENSMUSG00000029810.15	735.28	3.33888	4.06439e-48	9.77246e-47	Tmem176b
ENSMUSG00000005566.14	27732.6	-1.47028	4.49108e-48	1.07889e-46	Trim28
ENSMUSG00000059923.13	5586.61	1.58117	4.53244e-48	1.08786e-46	Grb2
ENSMUSG00000045672.15	263.958	-3.27715	4.65745e-48	1.11689e-46	Col27a1
ENSMUSG00000021116.10	7255.23	-1.70788	4.82032e-48	1.15493e-46	Eif2s1
ENSMUSG00000034926.3	14963	-1.76646	5.55071e-48	1.32876e-46	Dhcr24
ENSMUSG00000031442.20	1946.72	3.53851	6.88433e-48	1.64656e-46	Mcf2l
ENSMUSG00000033707.9	252.752	5.88508	7.37496e-48	1.76236e-46	Lrrc24
ENSMUSG00000004270.13	2828.97	-1.86584	7.40144e-48	1.76714e-46	Lpcat3
ENSMUSG00000031736.11	298.863	2.8216	7.49698e-48	1.78838e-46	Crnde
ENSMUSG00000029120.10	1270.3	3.48608	9.7076e-48	2.31369e-46	Ppp2r2c
ENSMUSG00000007944.8	834.762	8.50492	1.03802e-47	2.47184e-46	Ttc9b
ENSMUSG00000034773.16	985.341	-1.85869	1.07205e-47	2.55063e-46	RP23-461C4.3
ENSMUSG00000031379.13	825.86	-3.41152	1.09112e-47	2.59375e-46	Pir
ENSMUSG00000058441.7	395.204	3.23506	1.15499e-47	2.74319e-46	Panx2
ENSMUSG00000024130.15	1975.48	4.40071	1.20862e-47	2.86805e-46	Abca3
ENSMUSG00000095567.7	13515.9	-1.53852	1.21624e-47	2.88362e-46	Noc2l
ENSMUSG00000052949.14	1658.37	4.1177	1.33875e-47	3.17132e-46	Rnf157
ENSMUSG00000063296.5	196.936	6.12077	1.42438e-47	3.37124e-46	Tmem117
ENSMUSG00000028698.13	2294.93	3.286	1.44992e-47	3.42872e-46	Pik3r3
ENSMUSG00000045876.4	277.24	5.06015	1.46129e-47	3.4526e-46	Pcdhb8
ENSMUSG00000022814.6	5261.47	-1.74028	1.5471e-47	3.65217e-46	Umps
ENSMUSG00000022283.15	47018.3	-1.63831	1.64281e-47	3.87476e-46	Pabpc1
ENSMUSG00000043518.7	422.199	3.25363	1.71506e-47	4.04168e-46	Rai2
ENSMUSG00000024556.3	2413.74	-1.75887	1.82344e-47	4.29336e-46	Me2
ENSMUSG00000025389.7	273.258	-4.06253	1.94754e-47	4.58159e-46	Mip
ENSMUSG00000032507.15	436.598	3.8126	2.15363e-47	5.06205e-46	Fbxl2
ENSMUSG00000054263.12	5489.86	-3.80762	2.19353e-47	5.15139e-46	Lifr
ENSMUSG00000032615.14	882.939	2.79872	2.28233e-47	5.35531e-46	Nt5m
ENSMUSG00000049969.3	1161.8	-1.79299	2.29677e-47	5.38455e-46	Plekhf2
ENSMUSG00000048347.5	316.544	3.93359	2.52315e-47	5.91021e-46	Pcdhb18
ENSMUSG00000081778.1	134.904	-4.42442	2.62756e-47	6.14949e-46	RP23-199A9.2
ENSMUSG00000038644.14	2537.08	-1.64113	2.66417e-47	6.22982e-46	Pold1
ENSMUSG00000032968.4	207.942	4.70964	2.6872e-47	6.27828e-46	Inha
ENSMUSG00000022012.9	369.125	4.3816	3.42384e-47	7.99247e-46	Enox1
ENSMUSG00000031913.9	1981.66	1.8816	3.91248e-47	9.12533e-46	Vps4a
ENSMUSG00000025034.8	1683.32	2.12786	4.43156e-47	1.03272e-45	Trim8
ENSMUSG00000041986.16	263.827	6.15137	4.72741e-47	1.10072e-45	Elmod1
ENSMUSG00000025572.17	582.243	-3.16334	5.3016e-47	1.23336e-45	Tmc6
ENSMUSG00000024151.13	5776.7	-1.49651	5.34135e-47	1.24155e-45	Msh2
ENSMUSG00000003948.17	1842.73	1.94759	5.38673e-47	1.25103e-45	Mmd
ENSMUSG00000095139.2	169.028	5.80811	5.46337e-47	1.26774e-45	Pou3f2
ENSMUSG00000024462.17	5726.54	3.97915	5.60579e-47	1.29968e-45	Gabbr1
ENSMUSG00000023328.14	588.39	8.91404	5.64952e-47	1.30871e-45	Ache
ENSMUSG00000037649.9	420.067	2.60119	5.68792e-47	1.31649e-45	H2-DMa
ENSMUSG00000029005.4	808.332	3.89133	5.79954e-47	1.34118e-45	Draxin
ENSMUSG00000027010.16	1658.52	2.84223	6.01001e-47	1.38868e-45	Slc25a12
ENSMUSG00000113510.1	786.286	-3.22886	6.29318e-47	1.45287e-45	RP23-86H21.3
ENSMUSG00000040913.10	291.257	2.95586	6.90959e-47	1.59383e-45	Fbxw4
ENSMUSG00000004415.15	162.736	4.10976	8.21402e-47	1.89312e-45	Col26a1
ENSMUSG00000006731.10	1010.05	2.15273	8.28629e-47	1.90816e-45	B4galnt1
ENSMUSG00000021952.16	4558.44	-2.65893	8.65658e-47	1.99174e-45	Xpo4
ENSMUSG00000029093.14	1657.94	2.55519	8.9342e-47	2.05389e-45	Sorcs2
ENSMUSG00000038280.12	1888.08	1.83479	9.76162e-47	2.24221e-45	Ostm1
ENSMUSG00000097131.1	179.82	4.14736	9.81631e-47	2.25287e-45	D230017M19Rik
ENSMUSG00000025408.15	644.554	4.2833	1.02637e-46	2.35356e-45	Ddit3
ENSMUSG00000044628.4	441.434	3.01906	1.03563e-46	2.37281e-45	Rnf208
ENSMUSG00000001247.16	3401	-2.14486	1.05839e-46	2.4229e-45	Lsr
ENSMUSG00000020151.16	328.97	7.40741	1.13722e-46	2.60119e-45	Ptprr
ENSMUSG00000043498.3	351.615	5.48723	1.26002e-46	2.87964e-45	9330132A10Rik
ENSMUSG00000056824.15	297.986	6.40064	1.26842e-46	2.89643e-45	Zfp663
ENSMUSG00000039682.12	4170.06	-1.94166	1.29961e-46	2.96516e-45	Lap3
ENSMUSG00000028637.15	264.799	3.60385	1.43794e-46	3.27802e-45	Ccdc30
ENSMUSG00000033060.15	397.589	-2.76686	1.48754e-46	3.38825e-45	Lmo7
ENSMUSG00000058975.7	483.947	7.73993	1.52085e-46	3.46124e-45	Kcnc1
ENSMUSG00000031647.10	951.047	-3.40321	1.53728e-46	3.4957e-45	Mfap3l
ENSMUSG00000047238.4	5075.51	2.96799	1.57555e-46	3.57974e-45	Mageh1
ENSMUSG00000053702.16	236.844	3.47978	1.79658e-46	4.07853e-45	Nebl
ENSMUSG00000041298.15	627.824	3.58618	1.85747e-46	4.21326e-45	Katnal1
ENSMUSG00000020205.8	778.938	3.52824	1.89167e-46	4.28727e-45	Phlda1
ENSMUSG00000070366.5	377.922	5.84448	2.19156e-46	4.96279e-45	Ppapdc1a
ENSMUSG00000023886.9	161.819	3.95769	2.45709e-46	5.55947e-45	Smoc2
ENSMUSG00000025875.14	749.673	3.17048	2.75248e-46	6.22266e-45	Tspan17
ENSMUSG00000079317.10	1794.07	2.34254	2.96813e-46	6.70462e-45	Trappc2
ENSMUSG00000040195.11	2941.31	-3.29796	3.14143e-46	7.0902e-45	Tmem194
ENSMUSG00000048600.7	634.165	3.50917	3.34583e-46	7.54529e-45	RP23-39H12.3
ENSMUSG00000039278.10	4692.12	4.27209	3.5773e-46	8.06061e-45	Pcsk1n
ENSMUSG00000039770.5	1349.37	3.05994	3.67206e-46	8.26729e-45	Ypel5
ENSMUSG00000002835.8	3684.83	-1.62294	3.71758e-46	8.36286e-45	Chaf1a
ENSMUSG00000019836.5	1902.78	-1.84143	3.8198e-46	8.58572e-45	Amd-ps4
ENSMUSG00000045062.4	318.74	6.74051	5.09504e-46	1.14426e-44	Pcdhb7
ENSMUSG00000035351.16	1315.82	-2.08387	5.17395e-46	1.16103e-44	Nup37
ENSMUSG00000000126.11	410.537	8.39002	5.44039e-46	1.21981e-44	Wnt9a
ENSMUSG00000040728.15	152.386	-4.27323	5.60492e-46	1.25567e-44	Esrp1
ENSMUSG00000072419.5	141.503	-5.35371	6.13751e-46	1.37385e-44	Dppa2
ENSMUSG00000037843.6	592.216	3.33546	6.2277e-46	1.3929e-44	Vstm2l
ENSMUSG00000050700.11	345.596	-2.99673	6.43874e-46	1.43892e-44	Emilin3
ENSMUSG00000040274.11	2050	-2.1779	6.46592e-46	1.44285e-44	Cdk6
ENSMUSG00000045005.9	1048.21	-3.41209	6.46694e-46	1.44285e-44	Fzd5
ENSMUSG00000015354.8	602.293	-3.21451	6.72858e-46	1.5e-44	Pcolce2
ENSMUSG00000046808.17	2453.12	-4.02946	6.92371e-46	1.54224e-44	Atp10d
ENSMUSG00000039611.2	1456.96	2.38934	6.98091e-46	1.55371e-44	Tmem246
ENSMUSG00000033308.16	207.713	5.66982	7.03123e-46	1.56363e-44	Dpyd
ENSMUSG00000022442.16	1415.19	2.41012	7.21926e-46	1.60414e-44	Ttll1
ENSMUSG00000054452.10	3621.56	2.8592	7.94029e-46	1.76291e-44	Aes
ENSMUSG00000022951.16	1859.41	1.76644	9.25353e-46	2.05281e-44	Rcan1
ENSMUSG00000037049.9	1988.8	1.99471	1.02992e-45	2.28292e-44	Smpd1
ENSMUSG00000104597.1	414.215	7.11299	1.05288e-45	2.33192e-44	RP24-68G17.4
ENSMUSG00000038299.15	3755.68	-1.79159	1.11444e-45	2.46626e-44	Wdr36
ENSMUSG00000033285.15	4780.18	-2.03431	1.14551e-45	2.53296e-44	Wdr3
ENSMUSG00000031202.5	1116.06	1.95936	1.16091e-45	2.56493e-44	Rab39b
ENSMUSG00000044254.6	349.267	-2.46655	1.25255e-45	2.76516e-44	Pcsk9
ENSMUSG00000002297.16	3728.47	-1.87817	1.27982e-45	2.82306e-44	Dbf4
ENSMUSG00000032327.14	456.279	4.03464	1.29008e-45	2.8434e-44	Stra6
ENSMUSG00000016984.7	2427.32	-1.63077	1.361e-45	2.99727e-44	Etaa1
ENSMUSG00000019188.16	2838.69	1.66139	1.62476e-45	3.57526e-44	H13
ENSMUSG00000024078.6	1833.96	-1.8113	1.63276e-45	3.58997e-44	Ttc27
ENSMUSG00000023940.14	1631.79	-2.17647	1.66347e-45	3.65453e-44	Sgol1
ENSMUSG00000044393.15	1020.06	-5.76222	1.77039e-45	3.8863e-44	Dsg2
ENSMUSG00000024424.14	375.179	2.35989	1.84078e-45	4.03756e-44	Ttc39c
ENSMUSG00000031360.14	3070.66	1.59836	1.98065e-45	4.34086e-44	Ctps2
ENSMUSG00000022241.6	7153.9	-1.57161	2.02113e-45	4.42601e-44	Tars
ENSMUSG00000024330.16	547.063	4.21734	2.18936e-45	4.79056e-44	Col11a2
ENSMUSG00000027329.9	243.427	3.3491	2.20623e-45	4.8236e-44	Spef1
ENSMUSG00000039748.11	2394.88	-2.08312	2.53136e-45	5.53001e-44	Exo1
ENSMUSG00000022678.16	2495.38	-1.63609	2.61357e-45	5.70504e-44	Nde1
ENSMUSG00000023861.17	452.274	3.50932	2.6298e-45	5.73587e-44	Mpc1
ENSMUSG00000027536.6	162.484	-5.31545	2.72625e-45	5.94149e-44	Chmp4c
ENSMUSG00000081603.1	37728.3	-2.19845	2.73107e-45	5.94723e-44	RP23-152G20.2
ENSMUSG00000001305.5	2405.22	-2.08431	2.95312e-45	6.42563e-44	Rrp15
ENSMUSG00000044968.16	427.518	-2.49621	3.03377e-45	6.59586e-44	Napepld
ENSMUSG00000024053.10	815.811	-2.6508	3.28313e-45	7.1323e-44	Emilin2
ENSMUSG00000044702.13	699.756	-2.03621	3.52442e-45	7.65038e-44	Palb2
ENSMUSG00000034685.4	5002.94	2.6738	3.72158e-45	8.07192e-44	Fam171a2
ENSMUSG00000037594.11	348.209	2.5199	3.89653e-45	8.44466e-44	RP24-380G7.1
ENSMUSG00000026872.17	1800.06	-3.20772	4.15117e-45	8.98937e-44	Zeb2
ENSMUSG00000042388.14	843.928	3.28719	5.03335e-45	1.08911e-43	Dlgap3
ENSMUSG00000057897.14	2785.53	3.17669	5.57123e-45	1.20454e-43	Camk2b
ENSMUSG00000074622.4	189.292	5.29339	5.77166e-45	1.24688e-43	Mafb
ENSMUSG00000047747.10	776.445	4.00312	5.92676e-45	1.27937e-43	Rnf150
ENSMUSG00000050917.5	540.671	-9.46003	6.25062e-45	1.34821e-43	Fgf4
ENSMUSG00000022557.11	4725.31	-1.61564	6.30743e-45	1.35939e-43	Bop1
ENSMUSG00000024059.10	582.215	2.39344	6.8048e-45	1.46543e-43	Clip4
ENSMUSG00000002107.18	2999.95	2.133	6.99443e-45	1.50507e-43	Celf2
ENSMUSG00000029910.14	3259.41	-1.68883	7.31899e-45	1.57367e-43	Mad2l1
ENSMUSG00000020629.12	899.432	-1.8192	7.65347e-45	1.64429e-43	Adi1
ENSMUSG00000097415.2	1430.06	-3.07214	8.10314e-45	1.73952e-43	RP23-285C18.2
ENSMUSG00000025422.9	1328.46	4.29906	8.31566e-45	1.78374e-43	Agap2
ENSMUSG00000038390.11	1378.41	1.81207	8.41643e-45	1.80394e-43	Gpr162
ENSMUSG00000020032.14	1334.32	1.90965	8.83658e-45	1.8925e-43	Nuak1
ENSMUSG00000028782.14	1020.67	2.95481	9.02191e-45	1.93067e-43	Adgrb2
ENSMUSG00000024645.4	948.01	-1.81268	9.80039e-45	2.09562e-43	Timm21
ENSMUSG00000035781.14	3077.6	1.72701	9.85385e-45	2.1054e-43	R3hdm4
ENSMUSG00000078307.3	235.661	6.68315	1.0191e-44	2.17574e-43	RP23-35N23.2
ENSMUSG00000042182.16	180.078	5.2756	1.07688e-44	2.29728e-43	Bend6
ENSMUSG00000080840.1	397.511	-2.26675	1.09599e-44	2.33622e-43	RP23-313I15.1
ENSMUSG00000036533.8	699.501	2.89395	1.16097e-44	2.4728e-43	Cdc42ep3
ENSMUSG00000003868.14	5523.99	-1.61261	1.22505e-44	2.60725e-43	Ruvbl2
ENSMUSG00000024613.16	6485.57	-2.1582	1.28365e-44	2.72984e-43	Tcof1
ENSMUSG00000047757.16	1009.01	-2.41828	1.4205e-44	3.0185e-43	Fancb
ENSMUSG00000048562.7	259.612	3.11305	1.44527e-44	3.06875e-43	Sp8
ENSMUSG00000026018.12	338.12	8.10803	1.61997e-44	3.437e-43	Ica1l
ENSMUSG00000029419.8	279.878	5.1822	1.80055e-44	3.81716e-43	Gm996
ENSMUSG00000015222.17	7418.84	4.47258	2.20959e-44	4.68068e-43	Map2
ENSMUSG00000087184.1	145.638	4.69625	2.30794e-44	4.88523e-43	RP23-329L1.1
ENSMUSG00000040867.12	658.169	4.94821	2.36984e-44	5.01236e-43	Begain
ENSMUSG00000033863.1	504.15	-3.1129	2.4054e-44	5.08362e-43	Klf9
ENSMUSG00000077450.12	4024.62	1.75062	2.43932e-44	5.15132e-43	Rab11b
ENSMUSG00000042988.10	160.133	5.22245	2.67015e-44	5.63441e-43	Notum
ENSMUSG00000034164.17	314.674	4.10131	2.83462e-44	5.97683e-43	Emid1
ENSMUSG00000040797.16	928.34	9.7897	3.60296e-44	7.59102e-43	Iqsec3
ENSMUSG00000054277.8	513.951	2.46099	3.84335e-44	8.09122e-43	Arfgap3
ENSMUSG00000031111.16	436.938	-2.7117	3.96666e-44	8.34438e-43	Igsf1
ENSMUSG00000049327.17	3735.9	-1.5258	4.34503e-44	9.13327e-43	Setd8
ENSMUSG00000029463.5	1665.8	1.71806	4.68059e-44	9.83105e-43	Fam216a
ENSMUSG00000046157.13	1326.46	3.06549	4.71018e-44	9.88557e-43	Tmem229b
ENSMUSG00000027574.15	502.164	8.01902	4.7368e-44	9.93379e-43	Nkain4
ENSMUSG00000009097.10	154.766	-3.8712	4.85656e-44	1.01771e-42	Tbx1
ENSMUSG00000105452.1	481.286	-2.90855	4.9385e-44	1.03409e-42	RP23-234F9.2
ENSMUSG00000058392.12	3835.49	-2.54177	5.45983e-44	1.14237e-42	Rrp1b
ENSMUSG00000021056.8	139.184	-3.92088	5.90274e-44	1.23409e-42	Tex21
ENSMUSG00000032946.16	635.406	-1.99374	6.0175e-44	1.25712e-42	Rasgrp2
ENSMUSG00000027555.8	514.396	-2.51756	6.5703e-44	1.37156e-42	Car13
ENSMUSG00000025889.13	1093.74	3.21656	7.04082e-44	1.46865e-42	Snca
ENSMUSG00000034403.16	4714.29	1.56824	7.21179e-44	1.50316e-42	Pja1
ENSMUSG00000040387.16	180.142	3.90023	7.7768e-44	1.61969e-42	Klhl32
ENSMUSG00000027792.11	491.568	-2.36746	8.6382e-44	1.79772e-42	Bche
ENSMUSG00000054459.8	248.801	7.29508	8.79803e-44	1.82959e-42	Vsnl1
ENSMUSG00000055409.14	156.054	5.44881	9.43246e-44	1.96002e-42	Nell1
ENSMUSG00000039239.14	360.807	2.97879	9.46044e-44	1.96434e-42	Tgfb2
ENSMUSG00000037169.15	4336.3	-2.07082	1.01541e-43	2.10677e-42	Mycn
ENSMUSG00000069008.3	21488.8	-1.98546	1.062e-43	2.20175e-42	RP24-279N5.1
ENSMUSG00000001248.15	4943.68	1.85043	1.08832e-43	2.2546e-42	Gramd1a
ENSMUSG00000066632.3	21490.3	-1.98551	1.10511e-43	2.28765e-42	Pgk1-rs7
ENSMUSG00000081792.4	1869.26	-2.09543	1.11262e-43	2.30144e-42	Anp32b-ps1
ENSMUSG00000070705.3	375	2.71585	1.20001e-43	2.48033e-42	Eid2b
ENSMUSG00000033029.12	257.34	4.49884	1.47052e-43	3.03715e-42	RP23-414K1.4
ENSMUSG00000001082.12	594.403	-2.10259	1.47684e-43	3.04788e-42	Mfsd10
ENSMUSG00000031578.5	3475.41	-1.72666	1.50051e-43	3.0944e-42	Mak16
ENSMUSG00000048763.11	1147.26	10.6808	1.52776e-43	3.14821e-42	Hoxb3
ENSMUSG00000017861.11	2411.44	-1.96067	1.70874e-43	3.51847e-42	Mybl2
ENSMUSG00000029003.11	1940.49	1.58583	1.80724e-43	3.7185e-42	Mad2l2
ENSMUSG00000005410.6	8150.24	-1.4425	1.92965e-43	3.96737e-42	Mcm5
ENSMUSG00000004207.14	19824.6	1.57952	1.98029e-43	4.06841e-42	Psap
ENSMUSG00000116423.1	2496.99	-2.73041	2.10659e-43	4.32463e-42	RP23-136L14.2
ENSMUSG00000045179.9	730.381	-1.93822	2.25388e-43	4.62351e-42	Sox3
ENSMUSG00000034993.7	8987.41	1.47153	2.343e-43	4.80271e-42	Vat1
ENSMUSG00000030225.11	861.859	-2.50531	2.42163e-43	4.96015e-42	Dera
ENSMUSG00000029270.10	830.706	2.00979	2.63921e-43	5.39769e-42	Fam69a
ENSMUSG00000095193.1	189.493	-3.2176	2.63732e-43	5.39769e-42	Gm20939
ENSMUSG00000109121.1	297.116	2.85754	2.6646e-43	5.44554e-42	RP24-236C17.2
ENSMUSG00000070858.12	1537.2	5.94994	2.76003e-43	5.63634e-42	AC163329.3
ENSMUSG00000025228.4	7279.46	1.43918	2.85545e-43	5.82684e-42	Actr1a
ENSMUSG00000032905.4	2300.04	1.67838	3.07656e-43	6.27334e-42	Atg12
ENSMUSG00000047514.6	2644.66	1.66446	3.0999e-43	6.31619e-42	Tspyl1
ENSMUSG00000031007.2	5648.67	1.49827	3.16172e-43	6.43733e-42	Atp6ap2
ENSMUSG00000022658.10	527.92	4.94428	3.22965e-43	6.57073e-42	Tagln3
ENSMUSG00000030814.17	2294.34	1.61052	3.26093e-43	6.62942e-42	Bcl7c
ENSMUSG00000028312.19	5538.38	-1.51459	3.52288e-43	7.15663e-42	Smc2
ENSMUSG00000030499.9	1058.48	2.52893	3.643e-43	7.39513e-42	Kctd15
ENSMUSG00000060572.17	1157.72	2.05232	3.66174e-43	7.42764e-42	Mfap2
ENSMUSG00000022034.10	1284.66	-2.0467	3.78096e-43	7.66375e-42	Esco2
ENSMUSG00000032193.9	4191.49	-3.03844	4.56824e-43	9.25263e-42	Ldlr
ENSMUSG00000035504.16	527.619	-2.78283	4.63767e-43	9.38629e-42	Reep6
ENSMUSG00000040813.16	1040.25	2.94462	4.6437e-43	9.39151e-42	Tex264
ENSMUSG00000054555.11	3122.07	-4.49374	5.67273e-43	1.14641e-41	Adam12
ENSMUSG00000051502.6	333.505	2.74305	5.86303e-43	1.18399e-41	Ufsp1
ENSMUSG00000031166.13	2556.83	3.36511	6.22492e-43	1.25614e-41	Wdr13
ENSMUSG00000053825.15	644.806	8.68963	6.28674e-43	1.26768e-41	Ppfia2
ENSMUSG00000003436.11	347.788	-2.62487	6.86988e-43	1.38424e-41	Dll3
ENSMUSG00000028693.15	24460.4	-1.43366	7.50123e-43	1.51034e-41	Nasp
ENSMUSG00000019877.10	13409.6	2.09472	7.67734e-43	1.54465e-41	Serinc1
ENSMUSG00000047379.6	1376.46	2.38362	7.70731e-43	1.54954e-41	B4gat1
ENSMUSG00000072772.3	319.477	3.74925	8.47704e-43	1.70304e-41	Grcc10
ENSMUSG00000044667.12	356.364	3.53858	8.57824e-43	1.7221e-41	Plppr4
ENSMUSG00000006373.10	15646	2.04322	9.4151e-43	1.88871e-41	Pgrmc1
ENSMUSG00000030035.14	1739.49	2.41849	9.60416e-43	1.92521e-41	Wbp1
ENSMUSG00000062929.8	3761.86	1.60311	1.02136e-42	2.04587e-41	Cfl2
ENSMUSG00000050640.16	609.304	3.21428	1.03069e-42	2.06304e-41	Tmem150c
ENSMUSG00000016349.10	239.182	2.91816	1.24231e-42	2.48481e-41	Eef1a2
ENSMUSG00000046668.8	3322.75	1.77431	1.26342e-42	2.52518e-41	Cxxc5
ENSMUSG00000019214.13	1473.23	-2.13854	1.27148e-42	2.53942e-41	Chtf18
ENSMUSG00000031534.15	450.528	3.29009	1.28917e-42	2.57287e-41	Smim19
ENSMUSG00000059146.12	1287.58	4.34964	1.36513e-42	2.72247e-41	Ntrk3
ENSMUSG00000018583.5	21880.7	-1.41353	1.38821e-42	2.76646e-41	G3bp1
ENSMUSG00000028341.9	245.394	4.03094	1.46884e-42	2.925e-41	Nr4a3
ENSMUSG00000019773.7	2618.05	-2.22823	1.53915e-42	3.06279e-41	Fbxo5
ENSMUSG00000030226.12	329.732	3.34286	1.6918e-42	3.36409e-41	Lmo3
ENSMUSG00000032376.12	1347.59	2.14174	1.82982e-42	3.63588e-41	Usp3
ENSMUSG00000003153.10	19224.9	-2.35052	1.94871e-42	3.86929e-41	Slc2a3
ENSMUSG00000095990.1	740.198	-2.1854	2.095e-42	4.15673e-41	Zfp97
ENSMUSG00000029878.6	378.978	8.49522	2.24101e-42	4.44321e-41	RP23-182N12.4
ENSMUSG00000028023.16	281.663	-2.5529	2.32587e-42	4.6081e-41	Pitx2
ENSMUSG00000036111.8	245.219	3.69659	2.74734e-42	5.43918e-41	Lmo1
ENSMUSG00000035861.6	298.776	-2.7824	2.7882e-42	5.51605e-41	Tmprss11b
ENSMUSG00000047842.7	180.812	4.92416	2.79422e-42	5.52396e-41	Diras2
ENSMUSG00000043531.16	659.841	5.08822	2.83164e-42	5.59387e-41	Sorcs1
ENSMUSG00000033350.7	1389.85	2.14928	2.92445e-42	5.77304e-41	Chst2
ENSMUSG00000020788.15	309.31	-3.18324	2.96697e-42	5.85273e-41	Atp2a3
ENSMUSG00000031812.16	4971.55	2.26128	3.17304e-42	6.2547e-41	Map1lc3b
ENSMUSG00000112546.1	5237.98	-1.65789	3.23723e-42	6.37662e-41	RP24-427L24.1
ENSMUSG00000030867.7	3269.18	-2.22221	3.64113e-42	7.16702e-41	Plk1
ENSMUSG00000039989.7	701.426	3.62313	4.45333e-42	8.7594e-41	Cbx4
ENSMUSG00000027395.15	2779.76	-3.1509	4.55504e-42	8.95299e-41	Polr1b
ENSMUSG00000042532.14	643.943	9.5198	4.73923e-42	9.30831e-41	Golga7b
ENSMUSG00000004231.15	243.489	5.61141	4.9572e-42	9.72941e-41	Pax2
ENSMUSG00000046807.10	369.004	5.40495	5.59908e-42	1.09813e-40	Lrrc75b
ENSMUSG00000099881.1	376.659	2.43626	6.26696e-42	1.22823e-40	RP23-460F21.1
ENSMUSG00000067242.11	144.426	4.82991	6.71133e-42	1.31438e-40	Lgi1
ENSMUSG00000041757.16	1453.79	4.98197	6.89517e-42	1.34941e-40	Plekha6
ENSMUSG00000003348.10	1063.94	1.84845	6.99853e-42	1.36866e-40	Mob3a
ENSMUSG00000069763.3	212.444	-2.92061	7.11495e-42	1.39043e-40	Tmem100
ENSMUSG00000097545.7	402.856	4.24296	8.20847e-42	1.60298e-40	Mir124a-1hg
ENSMUSG00000005251.15	510.919	-2.85083	1.04551e-41	2.04025e-40	Ripk4
ENSMUSG00000026437.11	302.613	-4.07431	1.08011e-41	2.10626e-40	Cdk18
ENSMUSG00000038365.8	1258.12	1.95058	1.20916e-41	2.35622e-40	Fbxo25
ENSMUSG00000024528.7	1189.9	-1.67327	1.2671e-41	2.46736e-40	Srfbp1
ENSMUSG00000038984.4	433.668	2.47276	1.35123e-41	2.62783e-40	Tspyl5
ENSMUSG00000039199.6	279.85	3.07318	1.35144e-41	2.62783e-40	Zdhhc1
ENSMUSG00000030159.15	151.712	-3.92167	1.56866e-41	3.04804e-40	Clec1b
ENSMUSG00000056947.5	544.545	9.28772	1.58737e-41	3.0822e-40	Mab21l1
ENSMUSG00000035683.13	2571.79	-1.49667	1.65195e-41	3.2053e-40	Melk
ENSMUSG00000063972.13	4713.06	-2.78137	1.77972e-41	3.45076e-40	Nr6a1
ENSMUSG00000050379.15	3806.62	1.53529	1.82691e-41	3.53973e-40	2020-09-06
ENSMUSG00000006498.16	14031.7	-2.65354	1.91313e-41	3.70415e-40	Ptbp1
ENSMUSG00000068250.13	1415.2	2.05648	1.97076e-41	3.81302e-40	Amn1
ENSMUSG00000020524.16	342.577	5.1613	1.97746e-41	3.82328e-40	Gria1
ENSMUSG00000021418.15	666.121	-2.06869	1.99536e-41	3.85284e-40	Rpp40
ENSMUSG00000047910.6	343.528	4.48782	1.99558e-41	3.85284e-40	Pcdhb16
ENSMUSG00000021062.15	1014.61	2.71153	2.05259e-41	3.9601e-40	Rab15
ENSMUSG00000062661.6	3610.46	2.2464	2.12535e-41	4.09757e-40	Ncs1
ENSMUSG00000055430.4	231.672	7.36328	2.13703e-41	4.11718e-40	Nap1l5
ENSMUSG00000056267.14	888.577	1.79751	2.16694e-41	4.17186e-40	Cep70
ENSMUSG00000040613.14	150.405	-3.83955	2.1794e-41	4.19287e-40	Apobec1
ENSMUSG00000067860.11	2051.31	-1.80479	2.39683e-41	4.60793e-40	Zic3
ENSMUSG00000044447.5	976.069	-3.63751	2.46457e-41	4.73483e-40	Dock5
ENSMUSG00000116398.1	1225.3	-2.17051	2.63107e-41	5.05113e-40	RP24-83I10.2
ENSMUSG00000092029.1	3083.65	-3.88689	2.67886e-41	5.13926e-40	RP24-354E11.1
ENSMUSG00000097165.1	194.602	6.1977	2.7242e-41	5.22256e-40	2210008F06Rik
ENSMUSG00000022048.8	8208.59	2.68494	3.3785e-41	6.47236e-40	Dpysl2
ENSMUSG00000028931.11	316.316	3.76914	3.40761e-41	6.52355e-40	Kcnab2
ENSMUSG00000020413.11	1753.38	-2.51887	3.49156e-41	6.67958e-40	Hus1
ENSMUSG00000039838.11	973.317	2.22574	3.56193e-41	6.80942e-40	Slc45a1
ENSMUSG00000021303.14	205.001	7.01887	3.56679e-41	6.81392e-40	Gng4
ENSMUSG00000040463.16	30737.4	-2.92728	3.82386e-41	7.2999e-40	Mybbp1a
ENSMUSG00000081534.3	1117.93	2.19063	3.91838e-41	7.47511e-40	Slc48a1
ENSMUSG00000037259.15	962.41	3.57529	4.02019e-41	7.66395e-40	Dzank1
ENSMUSG00000027797.15	5775.55	3.23974	4.11827e-41	7.84545e-40	Dclk1
ENSMUSG00000030536.10	10989.8	-3.15848	4.12188e-41	7.84683e-40	Iqgap1
ENSMUSG00000033102.15	2094.41	-2.55347	4.3261e-41	8.22986e-40	Cdc14b
ENSMUSG00000000120.6	605.246	4.45647	4.39285e-41	8.35101e-40	Ngfr
ENSMUSG00000093945.1	145.939	4.27902	4.54621e-41	8.63653e-40	RP24-553G19.4
ENSMUSG00000025395.14	2602.15	-1.52188	4.73401e-41	8.98703e-40	Prim1
ENSMUSG00000029761.16	3750.67	-1.77441	5.15299e-41	9.77561e-40	Cald1
ENSMUSG00000078794.4	1057.91	1.97863	5.25722e-41	9.96641e-40	Dact3
ENSMUSG00000027965.15	278.777	7.63032	5.34431e-41	1.01245e-39	Olfm3
ENSMUSG00000037573.5	871.285	1.8259	5.40171e-41	1.02261e-39	Tob1
ENSMUSG00000015652.9	581.855	-2.62575	5.45389e-41	1.03177e-39	Steap1
ENSMUSG00000006127.9	1056.1	1.95223	6.45156e-41	1.21966e-39	Inpp5k
ENSMUSG00000032515.8	370.384	-2.31838	6.50774e-41	1.22943e-39	Csrnp1
ENSMUSG00000032294.17	74263.5	-1.80297	6.92579e-41	1.3075e-39	Pkm
ENSMUSG00000027978.9	133.768	4.51764	6.99953e-41	1.32051e-39	Prss12
ENSMUSG00000026156.8	202.664	6.36587	7.58604e-41	1.43017e-39	B3gat2
ENSMUSG00000021975.8	1504.54	-1.73445	7.65942e-41	1.443e-39	Ints9
ENSMUSG00000071076.6	3895.32	2.57143	8.05702e-41	1.51686e-39	Jund
ENSMUSG00000028948.16	4090.05	-2.33281	8.36321e-41	1.57341e-39	Nol9
ENSMUSG00000019312.10	164.889	-4.85884	8.67163e-41	1.63031e-39	Grb7
ENSMUSG00000022792.16	1674.7	-1.85872	8.68668e-41	1.63202e-39	Yars2
ENSMUSG00000051678.4	168.451	5.42493	9.17311e-41	1.72222e-39	Pcdhb6
ENSMUSG00000085627.2	641.237	-1.9828	9.45739e-41	1.77437e-39	RP23-222K9.1
ENSMUSG00000040502.5	1347.49	1.98727	1.00775e-40	1.8894e-39	2020-03-09
ENSMUSG00000028439.14	1593.74	4.29105	1.10673e-40	2.07356e-39	Fam219a
ENSMUSG00000036667.14	7831.74	3.08374	1.13629e-40	2.12749e-39	Tcaf1
ENSMUSG00000027699.19	2903.54	-1.9658	1.16166e-40	2.17348e-39	Ect2
ENSMUSG00000027315.13	608.871	-3.47714	1.23266e-40	2.30475e-39	Spint1
ENSMUSG00000035640.18	1254.79	2.78585	1.38173e-40	2.5817e-39	Cbarp
ENSMUSG00000028445.7	1186.31	4.63351	1.38996e-40	2.5953e-39	Enho
ENSMUSG00000110617.1	1539.66	-1.6174	1.41094e-40	2.63265e-39	RP24-212I6.2
ENSMUSG00000097924.2	150.414	5.91948	1.43747e-40	2.68033e-39	RP23-445E16.1
ENSMUSG00000021392.8	2428.28	-1.65008	1.48492e-40	2.76692e-39	Nol8
ENSMUSG00000026655.15	1765.57	2.0076	1.73484e-40	3.23038e-39	Fam107b
ENSMUSG00000063430.9	339.48	6.60155	1.81727e-40	3.38157e-39	Wscd2
ENSMUSG00000022848.8	1446.09	1.82603	1.91141e-40	3.55431e-39	Dirc2
ENSMUSG00000028020.16	417.298	3.5726	1.9256e-40	3.57825e-39	Glrb
ENSMUSG00000040105.3	486.257	3.10908	1.9754e-40	3.6683e-39	Plpp6
ENSMUSG00000023064.4	1165.01	10.7071	2.18349e-40	4.05195e-39	Sncg
ENSMUSG00000019923.14	12156.7	1.43998	2.24672e-40	4.16646e-39	Zwint
ENSMUSG00000023988.8	2993.7	-1.50388	2.36271e-40	4.37857e-39	Bysl
ENSMUSG00000071369.11	1389.3	-3.22304	2.38328e-40	4.41369e-39	Map3k5
ENSMUSG00000035566.7	820.169	1.84589	2.41162e-40	4.46314e-39	Pcdh17
ENSMUSG00000078503.9	1377.12	-2.54334	2.44113e-40	4.51468e-39	RP23-282N17.7
ENSMUSG00000039747.11	543.978	3.61329	2.45837e-40	4.54347e-39	Orai2
ENSMUSG00000054934.10	520.594	3.92678	2.62679e-40	4.85146e-39	Kcnmb4
ENSMUSG00000029432.12	1112.56	2.06797	2.66355e-40	4.91601e-39	Gbas
ENSMUSG00000046718.8	875.826	-3.42219	2.78061e-40	5.1286e-39	Bst2
ENSMUSG00000040722.7	3774.7	2.31972	2.78296e-40	5.12946e-39	Scamp5
ENSMUSG00000024064.13	457.712	2.17749	2.86166e-40	5.27096e-39	Galnt14
ENSMUSG00000040158.12	1575.03	2.47846	2.89434e-40	5.32755e-39	Tax1bp3
ENSMUSG00000032221.14	985.165	-1.85792	2.9876e-40	5.49549e-39	Mns1
ENSMUSG00000026709.10	1636.19	-1.85915	3.08324e-40	5.66758e-39	Dars2
ENSMUSG00000061603.8	1244.19	4.95574	3.28861e-40	6.04102e-39	Akap6
ENSMUSG00000054321.6	656.403	-3.00142	3.56938e-40	6.55237e-39	Taf4b
ENSMUSG00000025326.12	6037.51	-2.3832	3.59718e-40	6.59895e-39	Ube3a
ENSMUSG00000043290.6	174.034	4.16401	3.69168e-40	6.76776e-39	Zfp784
ENSMUSG00000020818.16	1419.14	1.73369	3.96226e-40	7.2589e-39	Mfsd11
ENSMUSG00000022360.8	4734.51	-2.20401	4.493e-40	8.22569e-39	Atad2
ENSMUSG00000036528.15	248.584	-2.89485	4.9274e-40	9.01492e-39	Ppfibp2
ENSMUSG00000017561.16	1253.66	-2.41102	5.00302e-40	9.14713e-39	Crlf3
ENSMUSG00000074657.5	5379.75	4.11845	5.51847e-40	1.00828e-38	Kif5a
ENSMUSG00000033706.13	3400.9	-1.60325	5.57931e-40	1.01871e-38	Smyd5
ENSMUSG00000025758.10	1860.5	-2.03718	6.00179e-40	1.09512e-38	Plk4
ENSMUSG00000052584.10	375.747	3.35844	6.95613e-40	1.2684e-38	Serp2
ENSMUSG00000002845.14	1437.11	-1.9919	7.1492e-40	1.30273e-38	Tmem39a
ENSMUSG00000013419.7	612.286	2.0307	7.72038e-40	1.40587e-38	Zfp651
ENSMUSG00000019297.9	2480.84	-1.60986	7.9615e-40	1.44881e-38	Nop9
ENSMUSG00000052727.6	35135.2	1.97007	8.35308e-40	1.51906e-38	Map1b
ENSMUSG00000055633.6	568.882	3.44139	8.53018e-40	1.55023e-38	Zfp580
ENSMUSG00000052396.7	899.185	-2.71406	8.94372e-40	1.6243e-38	Mogat2
ENSMUSG00000031072.14	790.7	1.79736	8.96781e-40	1.62759e-38	Oraov1
ENSMUSG00000022178.11	2796.74	-2.62974	9.18045e-40	1.66507e-38	Ajuba
ENSMUSG00000068615.4	177.605	6.51794	9.22346e-40	1.67176e-38	Gjd2
ENSMUSG00000066224.13	424.546	2.05348	1.01198e-39	1.83301e-38	Arid3c
ENSMUSG00000022562.15	146.12	4.85438	1.04919e-39	1.89915e-38	Oplah
ENSMUSG00000081833.1	370.429	-2.14737	1.06159e-39	1.92032e-38	RP23-159H12.1
ENSMUSG00000041571.9	5279.06	4.48537	1.06517e-39	1.92551e-38	Sepw1
ENSMUSG00000021647.7	867.654	9.95355	1.06682e-39	1.92721e-38	Cartpt
ENSMUSG00000028524.21	1109.46	3.96664	1.10501e-39	1.99487e-38	Sgip1
ENSMUSG00000097900.1	4306.52	-1.65314	1.15136e-39	2.07717e-38	RP23-360N5.4
ENSMUSG00000024008.15	277.843	3.54316	1.16205e-39	2.09508e-38	Cpne5
ENSMUSG00000044065.3	116.538	-5.4396	1.18857e-39	2.14046e-38	Gm9788
ENSMUSG00000053289.8	2926.48	-1.4961	1.1888e-39	2.14046e-38	Ddx10
ENSMUSG00000060257.2	537.237	4.0524	1.22456e-39	2.2034e-38	Scrt2
ENSMUSG00000024213.14	4904.14	2.06398	1.28609e-39	2.31259e-38	Nudt3
ENSMUSG00000075478.3	301.862	7.75536	1.34952e-39	2.42504e-38	Slitrk1
ENSMUSG00000025608.9	6290.08	-2.14563	1.44788e-39	2.60008e-38	Podxl
ENSMUSG00000006435.15	505.963	2.5339	1.46737e-39	2.63334e-38	Neurl1a
ENSMUSG00000002083.13	405.213	2.33153	1.50854e-39	2.70544e-38	Bbc3
ENSMUSG00000027671.14	4193.26	-1.38659	1.52755e-39	2.73773e-38	Actl6a
ENSMUSG00000085241.7	996.465	-2.26675	1.57468e-39	2.82034e-38	Snhg3
ENSMUSG00000020733.3	1955.91	-1.73747	1.57881e-39	2.82588e-38	Slc9a3r1
ENSMUSG00000078716.10	811.089	5.14659	1.63404e-39	2.92281e-38	Tmem8b
ENSMUSG00000041798.15	154.039	5.66775	1.66164e-39	2.97024e-38	Gck
ENSMUSG00000027597.15	7671.18	-2.18411	1.74733e-39	3.12137e-38	Ahcy
ENSMUSG00000108591.1	215.151	5.26281	1.78675e-39	3.18969e-38	RP23-60P18.13
ENSMUSG00000039057.11	308.599	6.51893	1.82033e-39	3.24751e-38	Myo16
ENSMUSG00000026519.16	667.789	-3.60733	1.98309e-39	3.53557e-38	Tmem63a
ENSMUSG00000023050.9	1378.23	2.58134	2.00975e-39	3.58075e-38	Map3k12
ENSMUSG00000068551.12	660.663	2.05853	2.16217e-39	3.84979e-38	Zfp467
ENSMUSG00000032589.14	1078.18	8.58623	2.21686e-39	3.9446e-38	Bsn
ENSMUSG00000027215.13	123.331	4.39494	2.29455e-39	4.08016e-38	Cd82
ENSMUSG00000085084.7	200.546	4.83274	2.38294e-39	4.23458e-38	AC125047.1
ENSMUSG00000036622.15	4009.33	1.91319	2.48513e-39	4.41329e-38	Atp13a2
ENSMUSG00000004872.15	192.3	6.92281	2.71498e-39	4.81834e-38	Pax3
ENSMUSG00000086743.2	3232.16	-1.72338	2.97415e-39	5.27485e-38	Hnrnpa1l2-ps
ENSMUSG00000095226.1	156.881	4.5881	3.15563e-39	5.59308e-38	RP23-11E12.3
ENSMUSG00000032092.5	201.621	-3.41641	3.16555e-39	5.60701e-38	Mpzl2
ENSMUSG00000057729.12	227.214	5.93086	3.22771e-39	5.7134e-38	Prtn3
ENSMUSG00000022240.10	1404.5	3.19002	3.24028e-39	5.73193e-38	Ctnnd2
ENSMUSG00000016179.11	480.515	2.76301	3.35998e-39	5.93596e-38	Camk1g
ENSMUSG00000030518.17	469.337	8.80087	3.35973e-39	5.93596e-38	Fam189a1
ENSMUSG00000030310.10	289.643	3.28477	3.43047e-39	6.05656e-38	Slc6a1
ENSMUSG00000040084.9	4044.14	-2.41261	3.54567e-39	6.2559e-38	Bub1b
ENSMUSG00000050967.5	210.113	4.53471	3.64582e-39	6.42845e-38	Creg2
ENSMUSG00000083754.3	8159.54	-2.12023	3.9487e-39	6.95798e-38	RP23-319D11.1
ENSMUSG00000073700.3	1373.85	-2.05562	4.04159e-39	7.11706e-38	Klhl21
ENSMUSG00000041014.17	260.753	6.83258	4.06585e-39	7.15515e-38	Nrg3
ENSMUSG00000061046.9	627.797	2.72267	4.21642e-39	7.41535e-38	Haghl
ENSMUSG00000022415.12	1316.3	2.40706	4.35796e-39	7.65933e-38	Syngr1
ENSMUSG00000037747.9	1179.81	3.12276	4.36343e-39	7.664e-38	Phyhipl
ENSMUSG00000034384.11	157.009	5.07137	4.46817e-39	7.84291e-38	Barhl2
ENSMUSG00000003813.15	1722.76	-1.55401	4.64313e-39	8.14476e-38	Rad23a
ENSMUSG00000020743.15	538.248	-1.87395	4.72993e-39	8.29168e-38	Mif4gd
ENSMUSG00000083305.2	176.239	-3.71133	4.77231e-39	8.3606e-38	RP23-446D4.5
ENSMUSG00000082990.1	916.818	-1.74798	5.0033e-39	8.75963e-38	RP23-74B12.2
ENSMUSG00000039145.16	763.82	3.61795	5.03568e-39	8.81066e-38	Camk1d
ENSMUSG00000038521.17	185.647	-4.23298	5.0884e-39	8.89718e-38	C1s1
ENSMUSG00000029212.11	311.615	8.213	5.13262e-39	8.96876e-38	Gabrb1
ENSMUSG00000032601.13	7230.46	1.76396	5.34847e-39	9.33994e-38	Prkar2a
ENSMUSG00000038379.15	1952.36	-1.57349	5.84892e-39	1.02073e-37	Ttk
ENSMUSG00000044024.15	285.538	3.10807	6.6725e-39	1.16371e-37	Rell2
ENSMUSG00000048978.14	287.888	2.31675	7.14619e-39	1.24553e-37	Nrsn1
ENSMUSG00000044250.8	405.596	-2.23547	7.34657e-39	1.27964e-37	Pced1b
ENSMUSG00000024962.13	845.096	-2.02667	8.95238e-39	1.55834e-37	Vegfb
ENSMUSG00000032224.15	215.314	2.63432	8.98536e-39	1.56309e-37	Fam81a
ENSMUSG00000030555.16	890.974	-2.08686	9.62186e-39	1.67274e-37	Ttc23
ENSMUSG00000047557.2	165.55	5.26088	9.82271e-39	1.70657e-37	Lxn
ENSMUSG00000097971.3	14155.2	-2.68694	9.86377e-39	1.71261e-37	RP23-81C12.1
ENSMUSG00000037523.13	336.977	-2.53186	1.15471e-38	2.00361e-37	Mavs
ENSMUSG00000048497.11	608.352	1.86806	1.20337e-38	2.08671e-37	Mmgt2
ENSMUSG00000075312.4	565.666	2.26473	1.20726e-38	2.09212e-37	RP23-143P18.2
ENSMUSG00000002870.8	8147.22	-2.01451	1.29872e-38	2.24918e-37	Mcm2
ENSMUSG00000017390.15	416.766	-2.99104	1.34652e-38	2.33049e-37	Aldoc
ENSMUSG00000031105.16	687.827	2.76758	1.35358e-38	2.34122e-37	Slc25a14
ENSMUSG00000035828.11	1469.56	-1.86202	1.51737e-38	2.62286e-37	Pim3
ENSMUSG00000025937.6	893.763	-1.77551	1.55385e-38	2.6842e-37	Lactb2
ENSMUSG00000031169.13	513.744	3.78532	1.60685e-38	2.77401e-37	Porcn
ENSMUSG00000115684.1	3843.71	-3.9064	1.64708e-38	2.84166e-37	RP23-407B7.1
ENSMUSG00000033669.8	1318.36	-2.39226	1.97385e-38	3.40326e-37	Zfp7
ENSMUSG00000047428.14	157.508	5.07217	1.997e-38	3.44101e-37	Dlk2
ENSMUSG00000021066.9	478.865	3.98279	2.00236e-38	3.44805e-37	Atl1
ENSMUSG00000053007.9	218.179	3.27133	2.14061e-38	3.6838e-37	Creb5
ENSMUSG00000081302.1	1970.88	-2.57843	2.23286e-38	3.84012e-37	RP23-334J9.1
ENSMUSG00000000134.17	3172.34	-2.06805	2.29793e-38	3.94954e-37	Tfe3
ENSMUSG00000040250.14	3747.23	-1.54626	2.37109e-38	4.07271e-37	Ints13
ENSMUSG00000020806.15	436.859	-2.94854	2.38277e-38	4.09019e-37	Rhbdf2
ENSMUSG00000027577.14	1788.81	2.88328	2.45146e-38	4.20546e-37	Chrna4
ENSMUSG00000022066.16	1083.71	1.73202	2.50528e-38	4.29508e-37	RP23-103I12.10
ENSMUSG00000021010.8	371.226	3.41782	2.59524e-38	4.44651e-37	Npas3
ENSMUSG00000060568.14	626.835	4.53876	2.68822e-38	4.60293e-37	Fam78b
ENSMUSG00000114852.1	140.055	4.59189	2.69797e-38	4.61672e-37	RP23-403B2.10
ENSMUSG00000021927.7	13721.2	-1.68688	2.70142e-38	4.61972e-37	RP23-52B2.1
ENSMUSG00000040270.16	902.005	3.11336	2.75618e-38	4.7104e-37	Bach2
ENSMUSG00000009566.12	1046.85	-1.71913	2.90168e-38	4.95596e-37	Fpgs
ENSMUSG00000032113.16	1487.92	-1.75062	3.19421e-38	5.45217e-37	Chek1
ENSMUSG00000050530.14	2006.23	2.81605	3.21157e-38	5.47837e-37	Fam171a1
ENSMUSG00000095463.8	1084.37	1.72817	3.36016e-38	5.72825e-37	Entpd4
ENSMUSG00000032679.12	3895.9	-3.09921	3.36968e-38	5.74089e-37	Cd59a
ENSMUSG00000021981.10	837.47	-1.8291	3.51719e-38	5.98846e-37	Cab39l
ENSMUSG00000035413.8	1525.47	-1.78403	3.52134e-38	5.99177e-37	Tmem98
ENSMUSG00000038344.14	3793.11	-2.35947	3.60988e-38	6.1386e-37	Txlng
ENSMUSG00000033615.9	578.276	3.25806	4.15848e-38	7.06708e-37	Cplx1
ENSMUSG00000042750.7	15702.1	2.91943	4.25483e-38	7.22631e-37	Bex2
ENSMUSG00000078500.3	218.494	-2.7567	4.77395e-38	8.10293e-37	RP23-395N7.8
ENSMUSG00000021974.15	177.421	4.99586	5.09539e-38	8.64313e-37	Fgf9
ENSMUSG00000020650.15	596.048	1.90101	5.34926e-38	9.06812e-37	Bcap29
ENSMUSG00000023048.13	1386.12	3.01771	5.53671e-38	9.38004e-37	Prr13
ENSMUSG00000073988.13	175.513	-3.39212	5.79327e-38	9.8086e-37	Ttpa
ENSMUSG00000040327.16	496.027	3.9137	6.16342e-38	1.04288e-36	Cul9
ENSMUSG00000057182.14	2979.39	3.13632	6.3028e-38	1.0658e-36	Scn3a
ENSMUSG00000020473.13	558.198	-2.63569	6.64837e-38	1.12354e-36	Aebp1
ENSMUSG00000053985.10	145.747	4.09906	6.89535e-38	1.16456e-36	Zfp14
ENSMUSG00000022471.14	1551.17	-1.59845	7.17741e-38	1.21144e-36	Xrcc6
ENSMUSG00000033569.17	682.49	4.15563	7.66853e-38	1.29354e-36	Adgrb3
ENSMUSG00000046658.16	711.346	2.71717	7.73218e-38	1.30347e-36	Zfp316
ENSMUSG00000040464.15	1338.08	-1.7884	8.40085e-38	1.41531e-36	Gtpbp10
ENSMUSG00000013539.14	786.073	1.96934	8.411e-38	1.41615e-36	Tango2
ENSMUSG00000052384.14	120.871	-5.59551	8.8179e-38	1.48374e-36	Nrros
ENSMUSG00000020430.12	7593.88	-1.36339	8.91883e-38	1.49979e-36	Pes1
ENSMUSG00000021661.16	1277.9	1.8436	9.25136e-38	1.55475e-36	Ankra2
ENSMUSG00000056687.9	147.49	3.53834	9.3346e-38	1.56778e-36	RP23-12N20.1
ENSMUSG00000034793.15	604.878	1.94662	1.09016e-37	1.82984e-36	G6pc3
ENSMUSG00000095528.8	147.263	4.97642	1.12291e-37	1.88364e-36	RP23-273L20.3
ENSMUSG00000031176.8	1228.41	2.17188	1.17757e-37	1.97412e-36	Dynlt3
ENSMUSG00000097353.1	166.125	2.96407	1.21617e-37	2.03758e-36	A430046D13Rik
ENSMUSG00000026739.13	1042.34	2.66234	1.26558e-37	2.11904e-36	Bmi1
ENSMUSG00000036061.10	873.185	2.43947	1.2806e-37	2.14289e-36	Smug1
ENSMUSG00000067235.14	248.113	-2.71907	1.29676e-37	2.16859e-36	H2-Q10
ENSMUSG00000038736.10	2400.99	-2.47614	1.38199e-37	2.30971e-36	Nudcd1
ENSMUSG00000043557.15	777.479	5.86447	1.39642e-37	2.3324e-36	Mdga1
ENSMUSG00000069520.6	996.424	1.98216	1.45366e-37	2.42651e-36	Tmem19
ENSMUSG00000015968.17	232.522	4.04382	1.52208e-37	2.53916e-36	Cacna1d
ENSMUSG00000032606.7	2212.36	2.80811	1.56313e-37	2.60605e-36	Nicn1
ENSMUSG00000026255.15	427.821	-5.3815	1.71117e-37	2.85111e-36	Efhd1
ENSMUSG00000066009.8	314.116	-2.90107	1.75043e-37	2.91475e-36	RP23-383I4.2
ENSMUSG00000012443.3	3897.61	-2.04115	1.81347e-37	3.01787e-36	Kif11
ENSMUSG00000059897.5	1188.54	-1.55502	1.97776e-37	3.28926e-36	Zfp930
ENSMUSG00000003617.16	132.182	5.62509	2.10027e-37	3.49088e-36	Cp
ENSMUSG00000033629.6	5073.96	1.44217	2.11495e-37	3.51315e-36	Hacd3
ENSMUSG00000058922.7	39247	-1.71699	2.12751e-37	3.53185e-36	RP23-252G18.2
ENSMUSG00000022394.14	2649.7	-1.56824	2.20883e-37	3.66462e-36	L3mbtl2
ENSMUSG00000039480.14	276.937	-2.31865	2.24705e-37	3.72575e-36	Nt5dc1
ENSMUSG00000069913.3	763.089	-1.90188	2.40897e-37	3.9918e-36	Anp32-ps
ENSMUSG00000032120.11	683.061	3.21687	2.50212e-37	4.14364e-36	C2cd2l
ENSMUSG00000029247.17	13085.1	-1.36925	2.5391e-37	4.20232e-36	Paics
ENSMUSG00000021743.6	199.913	6.98704	2.65765e-37	4.39585e-36	Fezf2
ENSMUSG00000112795.1	309.408	-4.39926	2.77265e-37	4.58329e-36	RP23-151L20.5
ENSMUSG00000113015.1	3066.43	-1.75234	2.88482e-37	4.76582e-36	RP24-462E4.1
ENSMUSG00000003526.12	462.911	-2.34672	2.9941e-37	4.94334e-36	Prodh
ENSMUSG00000049775.16	42825.7	4.3387	3.048e-37	5.02928e-36	Tmsb4x
ENSMUSG00000116083.1	2177.38	-1.76435	3.06928e-37	5.06134e-36	RP23-283E23.1
ENSMUSG00000049553.11	5282.18	-2.94368	3.20431e-37	5.28081e-36	Polr1a
ENSMUSG00000023942.15	1998.54	-1.82674	3.2124e-37	5.29094e-36	Slc29a1
ENSMUSG00000024827.9	3792.55	-2.6107	3.25362e-37	5.35559e-36	Gldc
ENSMUSG00000074802.11	2328.44	-3.16247	3.288e-37	5.40892e-36	Gas2l3
ENSMUSG00000024966.8	13829.7	-1.44396	3.32527e-37	5.46693e-36	Stip1
ENSMUSG00000042581.14	262.038	5.12676	3.55946e-37	5.84842e-36	Thsd7b
ENSMUSG00000029534.17	960.194	2.19209	3.70619e-37	6.08583e-36	St7
ENSMUSG00000050830.17	191.009	2.96603	3.71734e-37	6.10047e-36	Vwc2
ENSMUSG00000036863.12	1091.15	-3.24738	3.73923e-37	6.1327e-36	Syde2
ENSMUSG00000039715.8	889.788	2.49129	3.9232e-37	6.43056e-36	Wdr34
ENSMUSG00000038555.7	1824.25	1.85756	4.04767e-37	6.63058e-36	Reep2
ENSMUSG00000007029.16	8550.21	-2.0926	4.08781e-37	6.69232e-36	Vars
ENSMUSG00000021719.9	365.144	2.16609	4.64817e-37	7.60514e-36	Rgs7bp
ENSMUSG00000073542.2	1202.62	-1.98592	5.55143e-37	9.07756e-36	Cep76
ENSMUSG00000010064.15	140.964	-3.19146	5.6184e-37	9.18155e-36	Slc38a3
ENSMUSG00000002332.16	932.727	1.66707	5.70792e-37	9.32224e-36	Dhrs1
ENSMUSG00000066829.7	521.02	2.3499	5.90866e-37	9.64432e-36	Zfp810
ENSMUSG00000020439.17	935.021	-1.99232	6.46241e-37	1.05418e-35	Smtn
ENSMUSG00000059714.13	1272.13	2.18809	7.58636e-37	1.23679e-35	Flot1
ENSMUSG00000026885.13	171.393	4.98845	7.87556e-37	1.28317e-35	Ttll11
ENSMUSG00000026626.11	1461.51	-1.52823	8.04392e-37	1.30982e-35	Ppp2r5a
ENSMUSG00000027774.16	3153.92	-1.83908	9.04767e-37	1.47238e-35	Gfm1
ENSMUSG00000000384.15	4092.66	-1.3973	9.34122e-37	1.51924e-35	Tbrg4
ENSMUSG00000058638.14	1627.04	-1.70141	1.00102e-36	1.62708e-35	Zfp110
ENSMUSG00000019087.13	4867.99	1.41834	1.04131e-36	1.69155e-35	Atp6ap1
ENSMUSG00000074923.10	505.995	3.04904	1.18152e-36	1.91817e-35	Pak6
ENSMUSG00000078591.1	131.883	3.51336	1.18707e-36	1.92604e-35	Hs3st4
ENSMUSG00000053693.16	1501.77	3.21516	1.22551e-36	1.98723e-35	Mast1
ENSMUSG00000042367.12	270.663	-2.51027	1.26923e-36	2.05689e-35	Gjb3
ENSMUSG00000021823.10	12068.5	-3.118	1.34323e-36	2.17552e-35	Vcl
ENSMUSG00000032477.14	3662.02	-1.37946	1.38578e-36	2.24311e-35	Cdc25a
ENSMUSG00000026037.14	3526.61	-1.99667	1.38746e-36	2.24448e-35	Orc2
ENSMUSG00000029469.14	1143.3	1.81895	1.55039e-36	2.50658e-35	Ift81
ENSMUSG00000027660.16	7840.68	-2.36797	1.57175e-36	2.5396e-35	Skil
ENSMUSG00000048015.4	114.263	-5.2342	1.7549e-36	2.83384e-35	Neurod4
ENSMUSG00000026889.12	2411.26	1.45099	1.7793e-36	2.87154e-35	Rbm18
ENSMUSG00000027971.16	201.218	5.98354	1.96425e-36	3.16815e-35	Ndst4
ENSMUSG00000028176.11	169.855	5.23832	2.14233e-36	3.45334e-35	Lrrc7
ENSMUSG00000038740.9	1234.11	3.5001	2.17537e-36	3.50452e-35	Mvb12b
ENSMUSG00000037071.2	6266.39	-3.75682	2.20383e-36	3.54826e-35	Scd1
ENSMUSG00000045215.16	1018.7	3.83124	2.23912e-36	3.60296e-35	Asxl3
ENSMUSG00000063524.13	34412.1	-2.20198	2.27749e-36	3.66254e-35	Eno1
ENSMUSG00000029026.16	188.775	-3.23001	2.45708e-36	3.94901e-35	Trp73
ENSMUSG00000005374.13	2139.84	-1.89838	2.47754e-36	3.97955e-35	Tbl2
ENSMUSG00000048450.10	206.34	2.55652	2.72358e-36	4.37218e-35	Msx1
ENSMUSG00000015476.6	131.324	5.19899	3.01189e-36	4.83215e-35	Prrt1
ENSMUSG00000024968.13	2664.97	-1.88677	3.20269e-36	5.13524e-35	Rcor2
ENSMUSG00000075588.6	741.754	1.91124	3.3556e-36	5.37725e-35	Hoxb2
ENSMUSG00000034587.8	450.544	2.26199	3.51766e-36	5.63364e-35	RP23-17N7.4
ENSMUSG00000041730.14	268.976	7.77573	3.76404e-36	6.02468e-35	Prrxl1
ENSMUSG00000061062.4	5884.45	-1.34447	3.81936e-36	6.10963e-35	Gm10093
ENSMUSG00000038712.16	1015.32	2.09461	3.86619e-36	6.18091e-35	Fam63a
ENSMUSG00000016541.10	7933.33	1.39021	3.89637e-36	6.22551e-35	Atxn10
ENSMUSG00000092083.4	215.438	6.79526	3.93676e-36	6.28635e-35	Kcnb2
ENSMUSG00000027639.16	1528.32	-1.81116	4.07258e-36	6.49942e-35	Samhd1
ENSMUSG00000039316.14	931.775	1.87967	4.17145e-36	6.65332e-35	Rftn1
ENSMUSG00000106290.1	154.273	-6.95863	4.20916e-36	6.70954e-35	RP24-349N15.4
ENSMUSG00000040652.16	4248.26	1.8288	4.696e-36	7.4812e-35	Oaz2
ENSMUSG00000037486.18	1997.01	-1.80584	4.90789e-36	7.81418e-35	Asxl2
ENSMUSG00000035172.15	431.379	2.53999	4.985e-36	7.93232e-35	Plekhh3
ENSMUSG00000074480.4	6415.04	1.40235	4.99091e-36	7.93709e-35	Mex3a
ENSMUSG00000048922.18	2338.59	-1.41171	5.33818e-36	8.4844e-35	Cdca2
ENSMUSG00000031661.12	568.297	2.53764	5.35127e-36	8.50024e-35	Nkd1
ENSMUSG00000019970.15	1509.7	-1.63439	5.54317e-36	8.79994e-35	Sgk1
ENSMUSG00000026393.10	1041.41	-1.93075	6.14888e-36	9.75584e-35	Nek7
ENSMUSG00000029798.11	350.552	-2.20229	6.43281e-36	1.02004e-34	Herc6
ENSMUSG00000055692.21	321.317	2.9685	6.68787e-36	1.05987e-34	Tmem191c
ENSMUSG00000115843.1	166.439	-3.33347	6.90995e-36	1.09442e-34	RP23-372O9.1
ENSMUSG00000040669.14	20975.6	-2.99587	6.96998e-36	1.10329e-34	Phc1
ENSMUSG00000029826.14	523.469	-2.07672	7.02649e-36	1.11159e-34	Zc3hav1
ENSMUSG00000029781.7	4132.85	-1.53788	7.50746e-36	1.18699e-34	Fkbp9
ENSMUSG00000057329.7	693.575	1.82452	8.13775e-36	1.2859e-34	Bcl2
ENSMUSG00000032394.6	1740.97	2.43847	8.26949e-36	1.30596e-34	Igdcc3
ENSMUSG00000087620.7	228.935	3.59197	9.09587e-36	1.43563e-34	RP23-316B4.2
ENSMUSG00000037217.15	1384.01	3.21221	9.23074e-36	1.45607e-34	Syn1
ENSMUSG00000025607.15	1411.85	-1.47176	9.35378e-36	1.47463e-34	Copg2
ENSMUSG00000019906.15	242.25	5.31251	9.67075e-36	1.52372e-34	Lin7a
ENSMUSG00000024603.8	2931.52	1.48227	9.81598e-36	1.5457e-34	Dctn4
ENSMUSG00000020549.14	4810.38	-1.71283	9.95332e-36	1.56643e-34	Elac2
ENSMUSG00000079269.2	158.511	4.13847	1.03544e-35	1.62861e-34	RP23-403B2.3
ENSMUSG00000038214.15	4034.5	-2.87125	1.05337e-35	1.65585e-34	Bend3
ENSMUSG00000017132.17	904.08	2.87838	1.09795e-35	1.72494e-34	Cyth1
ENSMUSG00000111375.4	322.232	3.27675	1.14888e-35	1.80391e-34	Btbd8
ENSMUSG00000025138.14	961.826	1.56837	1.20814e-35	1.89585e-34	Sirt7
ENSMUSG00000102869.2	15452.3	1.77911	1.24729e-35	1.95618e-34	RP24-114E18.8
ENSMUSG00000008167.14	1133.1	2.80321	1.27566e-35	1.99951e-34	Fbxw9
ENSMUSG00000030726.16	4217.57	-1.34588	1.29077e-35	2.02203e-34	Pold3
ENSMUSG00000062309.8	167.276	-3.10694	1.3143e-35	2.05771e-34	Rpp25
ENSMUSG00000020677.7	4145.95	-1.53864	1.44298e-35	2.25788e-34	Ddx52
ENSMUSG00000096995.2	133.924	3.5401	1.4776e-35	2.31071e-34	RP23-3K10.3
ENSMUSG00000051343.11	585.328	3.50766	1.52767e-35	2.38765e-34	Rab11fip5
ENSMUSG00000034723.11	6831.76	2.5936	1.64478e-35	2.56921e-34	Tmx4
ENSMUSG00000057604.9	185.156	5.21561	1.64675e-35	2.57081e-34	Lmcd1
ENSMUSG00000031357.3	2032.63	1.88882	1.68454e-35	2.6283e-34	Syap1
ENSMUSG00000037295.7	492.427	-2.37714	1.81964e-35	2.83748e-34	Ldlrap1
ENSMUSG00000035898.13	2765.34	-1.42277	1.94283e-35	3.02784e-34	Uba6
ENSMUSG00000024891.5	802.559	-1.93398	1.95186e-35	3.04018e-34	Slc29a2
ENSMUSG00000028969.10	1711.43	2.2734	2.1253e-35	3.30843e-34	Cdk5
ENSMUSG00000083311.3	13852.6	-1.83502	2.31692e-35	3.60466e-34	RP23-161L11.6
ENSMUSG00000021149.8	7189.64	-1.50133	2.38278e-35	3.70501e-34	Gtpbp4
ENSMUSG00000031748.16	5869.66	2.85004	2.42712e-35	3.77179e-34	Gnao1
ENSMUSG00000060681.15	2908.2	2.15558	2.54265e-35	3.94908e-34	Slc9a6
ENSMUSG00000028035.13	543.799	2.33255	2.57187e-35	3.99219e-34	Dnajb4
ENSMUSG00000025817.12	2454.72	-1.72227	2.69425e-35	4.17978e-34	Nudt5
ENSMUSG00000091792.1	160.15	4.00656	2.77355e-35	4.30035e-34	RP23-294B15.1
ENSMUSG00000054723.5	531.678	2.40773	2.80838e-35	4.35187e-34	Vmac
ENSMUSG00000044021.14	384.798	-9.28674	3.0265e-35	4.68721e-34	Muc19
ENSMUSG00000035151.12	1436.05	2.15445	3.18231e-35	4.92571e-34	Elmod2
ENSMUSG00000061517.8	241.52	3.74233	3.34983e-35	5.18205e-34	Sox21
ENSMUSG00000031839.7	5342.38	2.59116	3.46487e-35	5.35698e-34	Hsbp1
ENSMUSG00000040213.13	287.936	-3.70813	3.50378e-35	5.41406e-34	Ccbl2
ENSMUSG00000021619.6	162.302	3.06689	3.65973e-35	5.65183e-34	Atg10
ENSMUSG00000036242.15	2417.62	1.7362	3.66858e-35	5.66229e-34	RP24-179D17.1
ENSMUSG00000020007.4	257.724	-8.38859	3.6763e-35	5.67099e-34	Il20ra
ENSMUSG00000038150.7	3891.3	1.66155	3.82822e-35	5.902e-34	Ormdl3
ENSMUSG00000026955.13	519.98	-1.88814	3.85127e-35	5.93418e-34	Sapcd2
ENSMUSG00000042500.11	420.113	4.17639	3.97922e-35	6.12786e-34	Ago4
ENSMUSG00000021676.9	1914	-2.71065	4.19007e-35	6.44893e-34	Iqgap2
ENSMUSG00000048040.8	7896.73	1.60451	4.19925e-35	6.4594e-34	Arxes2
ENSMUSG00000017499.15	2969.33	-1.82682	4.31229e-35	6.62953e-34	Cdc6
ENSMUSG00000040631.8	401.593	2.18895	4.41897e-35	6.78971e-34	Dok4
ENSMUSG00000015837.15	10426.3	1.30318	4.80317e-35	7.37587e-34	Sqstm1
ENSMUSG00000003418.11	136.522	-3.97471	5.09991e-35	7.82714e-34	St8sia6
ENSMUSG00000045438.12	2018.19	2.32971	5.74462e-35	8.81165e-34	Cox19
ENSMUSG00000029171.12	1128.53	-2.1242	5.97839e-35	9.16507e-34	Pgm1
ENSMUSG00000028497.12	115.756	3.67742	6.15515e-35	9.43075e-34	Hacd4
ENSMUSG00000024193.7	435.389	2.39421	6.53685e-35	1.00099e-33	Phf1
ENSMUSG00000001891.16	2187.16	1.39879	6.62599e-35	1.01407e-33	Ugp2
ENSMUSG00000062995.12	767.958	1.75053	7.13543e-35	1.09143e-33	Ica1
ENSMUSG00000027692.16	2732.97	3.44532	7.18709e-35	1.09871e-33	Tnik
ENSMUSG00000024799.15	2031.44	2.57014	7.67046e-35	1.17195e-33	Tm7sf2
ENSMUSG00000062960.10	404.197	3.64127	8.42679e-35	1.28679e-33	Kdr
ENSMUSG00000022269.13	128.228	3.46235	8.78604e-35	1.34089e-33	2020-03-11
ENSMUSG00000017453.4	756.114	-2.36232	9.15612e-35	1.39641e-33	Pipox
ENSMUSG00000020902.12	733.031	2.74501	9.16005e-35	1.39641e-33	Ntn1
ENSMUSG00000031727.8	205.177	6.28428	9.22591e-35	1.40566e-33	Pmfbp1
ENSMUSG00000052821.3	175.721	-3.65452	9.56934e-35	1.45717e-33	Cysltr1
ENSMUSG00000042978.10	8111.91	2.53277	9.63448e-35	1.46627e-33	Sbk1
ENSMUSG00000020604.13	229.296	3.8201	9.7541e-35	1.48365e-33	Arsg
ENSMUSG00000028871.7	205.241	2.69397	1.02147e-34	1.55284e-33	Rspo1
ENSMUSG00000083468.1	1495	-1.71199	1.09737e-34	1.6673e-33	RP23-188K22.6
ENSMUSG00000028458.12	1302.78	2.28591	1.12765e-34	1.71235e-33	Tesk1
ENSMUSG00000082229.1	1686.8	1.74464	1.16599e-34	1.76958e-33	Nap1l2
ENSMUSG00000003644.17	2075.11	-1.81617	1.18198e-34	1.79285e-33	Rps6ka1
ENSMUSG00000029994.17	300.863	-2.11863	1.18354e-34	1.79421e-33	Anxa4
ENSMUSG00000033545.14	3946.85	2.35498	1.18701e-34	1.79848e-33	Znrf1
ENSMUSG00000003269.17	3795.87	1.7344	1.38799e-34	2.10182e-33	Cyth2
ENSMUSG00000038009.7	222.701	-2.97725	1.39194e-34	2.10662e-33	Dnajc22
ENSMUSG00000002578.17	820.837	1.7743	1.43549e-34	2.17132e-33	Ikzf4
ENSMUSG00000020899.16	8875.36	-3.21695	1.47206e-34	2.22541e-33	Pfas
ENSMUSG00000038335.13	7231	-1.90083	1.5598e-34	2.35674e-33	Tsr1
ENSMUSG00000105124.2	1020.52	-1.8648	1.6091e-34	2.42988e-33	RP24-506B15.2
ENSMUSG00000040550.16	3856.88	-1.34301	1.70994e-34	2.58073e-33	Otud6b
ENSMUSG00000029348.11	1187.92	2.33029	1.75213e-34	2.64295e-33	Asphd2
ENSMUSG00000033590.8	185.317	-2.63594	1.76308e-34	2.65798e-33	Myo5c
ENSMUSG00000097885.7	142.47	4.39605	1.90366e-34	2.86833e-33	RP24-511H12.3
ENSMUSG00000099681.1	524.551	2.72792	1.96134e-34	2.95361e-33	RP23-456M3.4
ENSMUSG00000050751.14	478.642	2.80899	1.98166e-34	2.98256e-33	Pgbd5
ENSMUSG00000047921.16	1134.92	2.51696	2.10275e-34	3.16307e-33	Trappc9
ENSMUSG00000056296.17	151.994	6.42507	2.11801e-34	3.18427e-33	Synpr
ENSMUSG00000015605.5	1895.83	-1.70336	2.17593e-34	3.26954e-33	Srf
ENSMUSG00000074607.11	516.389	2.92487	2.18935e-34	3.28789e-33	Tox2
ENSMUSG00000087200.1	115.609	4.03831	2.22608e-34	3.34121e-33	Lrp8os3
ENSMUSG00000012017.4	224.145	2.60107	2.22873e-34	3.34334e-33	Scarf2
ENSMUSG00000081289.1	633.28	-2.45472	2.29149e-34	3.43559e-33	RP23-404M22.4
ENSMUSG00000115730.1	508.247	-2.02659	2.35161e-34	3.52379e-33	RP24-402C20.1
ENSMUSG00000054679.8	234.207	3.36987	2.56509e-34	3.84157e-33	Srsf12
ENSMUSG00000024678.6	154.49	-7.1561	2.6385e-34	3.94934e-33	Ms4a4d
ENSMUSG00000101188.1	54624	-1.63873	3.035e-34	4.54034e-33	Eif4a-ps4
ENSMUSG00000021697.12	550.729	-1.74419	3.45635e-34	5.16784e-33	Depdc1b
ENSMUSG00000034867.16	2027.69	-2.44859	3.66076e-34	5.47046e-33	Ankrd27
ENSMUSG00000086454.7	191.694	-2.42794	3.70268e-34	5.53006e-33	Platr14
ENSMUSG00000045053.1	129.541	-6.53017	3.87539e-34	5.78485e-33	Kcng3
ENSMUSG00000066057.6	254.177	3.1327	3.87932e-34	5.78753e-33	RP24-133K9.1
ENSMUSG00000105867.2	161.375	5.64526	3.94466e-34	5.8818e-33	RP24-317M4.6
ENSMUSG00000015165.16	14113.3	-1.25329	3.99347e-34	5.95132e-33	Hnrnpl
ENSMUSG00000050244.9	6451.96	-3.3243	4.26183e-34	6.34777e-33	Heatr1
ENSMUSG00000051550.10	568.942	2.15201	4.44441e-34	6.61611e-33	Zfp579
ENSMUSG00000104882.1	1019.62	-1.91254	4.74224e-34	7.05561e-33	RP23-397C5.5
ENSMUSG00000022340.15	241.601	2.62357	4.77681e-34	7.10316e-33	Sybu
ENSMUSG00000028249.15	4604.67	1.38403	4.94126e-34	7.34368e-33	Sdcbp
ENSMUSG00000007950.9	2309.82	2.00764	4.94811e-34	7.34986e-33	Abhd8
ENSMUSG00000030528.12	2808.39	-2.52281	5.01086e-34	7.43901e-33	Blm
ENSMUSG00000024897.8	1084.89	11.0176	5.13734e-34	7.62263e-33	Apba1
ENSMUSG00000020253.15	489.974	-1.84851	5.3784e-34	7.97596e-33	Ppm1m
ENSMUSG00000020777.16	2717.92	2.10394	5.81775e-34	8.62281e-33	Acox1
ENSMUSG00000042425.18	590.342	5.73974	6.12149e-34	9.06807e-33	Frmpd3
ENSMUSG00000047443.14	277.155	-2.28607	6.29793e-34	9.32436e-33	Fam132b
ENSMUSG00000042660.7	1790.47	-1.66143	6.61263e-34	9.78496e-33	Wdr55
ENSMUSG00000004100.12	2631.88	-1.77853	7.41183e-34	1.09616e-32	Ppan
ENSMUSG00000027070.14	10853.3	-3.44779	7.42935e-34	1.09816e-32	Lrp2
ENSMUSG00000019917.10	811.642	-1.74775	7.58419e-34	1.12044e-32	2020-09-10
ENSMUSG00000020521.7	1123.46	-1.51577	7.80539e-34	1.15249e-32	Rnft1
ENSMUSG00000030704.14	8128.05	1.36309	8.20237e-34	1.21045e-32	Rab6a
ENSMUSG00000061759.15	1171.2	-1.8834	8.26905e-34	1.21963e-32	Armt1
ENSMUSG00000038602.7	1771.74	2.61852	8.5502e-34	1.26041e-32	Slc35f1
ENSMUSG00000010760.5	345.153	-2.90867	9.50912e-34	1.40101e-32	Phlda2
ENSMUSG00000036073.17	736.64	-1.88865	9.67805e-34	1.42513e-32	Galt
ENSMUSG00000022053.13	236.431	3.33688	9.71296e-34	1.4295e-32	Ebf2
ENSMUSG00000075569.10	177.361	5.09709	9.72983e-34	1.43121e-32	Rsph10b
ENSMUSG00000078670.3	453.591	1.88957	9.83651e-34	1.44612e-32	Fam174b
ENSMUSG00000035189.16	202.934	4.22496	9.96009e-34	1.4635e-32	Ano4
ENSMUSG00000087211.7	229.082	7.1742	1.08068e-33	1.58706e-32	Lhx1os
ENSMUSG00000020358.17	45909.9	-1.28098	1.09764e-33	1.61109e-32	Hnrnpab
ENSMUSG00000022245.15	119.208	4.6626	1.16135e-33	1.70369e-32	Skor1
ENSMUSG00000001366.14	981.863	1.66268	1.18195e-33	1.73298e-32	Fbxo9
ENSMUSG00000074735.2	191.175	-2.49106	1.18819e-33	1.74119e-32	Gm21994
ENSMUSG00000057113.13	88614.4	-2.15719	1.19937e-33	1.75662e-32	Npm1
ENSMUSG00000072214.7	386.409	4.03155	1.25351e-33	1.83493e-32	2020-09-05
ENSMUSG00000068205.14	819.103	2.24708	1.28482e-33	1.87976e-32	Macrod2
ENSMUSG00000074785.5	2416.13	4.19451	1.34643e-33	1.96884e-32	Plxnc1
ENSMUSG00000060371.12	127.84	6.03093	1.39776e-33	2.0428e-32	Caln1
ENSMUSG00000027601.13	2152.83	-1.44045	1.40545e-33	2.05294e-32	Mtfr1
ENSMUSG00000016619.10	5520.4	-1.38825	1.44734e-33	2.11299e-32	Nup50
ENSMUSG00000091498.4	192.374	3.28388	1.4483e-33	2.11327e-32	Mpc1-ps
ENSMUSG00000027071.14	203.84	3.81556	1.46759e-33	2.14026e-32	P2rx3
ENSMUSG00000041654.15	742.792	1.90714	1.52369e-33	2.22089e-32	Slc39a11
ENSMUSG00000040481.17	13001.8	-1.503	1.55867e-33	2.27066e-32	Bptf
ENSMUSG00000024732.7	1480.1	-1.68373	1.61392e-33	2.34989e-32	Ccdc86
ENSMUSG00000026114.14	121.337	-5.45475	1.70224e-33	2.47715e-32	Cnga3
ENSMUSG00000083674.3	137.009	3.04109	1.73204e-33	2.51918e-32	Zfp133-ps
ENSMUSG00000036875.15	1269.85	-2.48507	1.75407e-33	2.54986e-32	Dna2
ENSMUSG00000028847.8	1873.39	1.74067	1.93922e-33	2.8175e-32	Trappc3
ENSMUSG00000036264.9	206.17	4.80165	2.10854e-33	3.06154e-32	Fstl4
ENSMUSG00000038936.13	2615.46	2.20069	2.10943e-33	3.06154e-32	Sccpdh
ENSMUSG00000072235.6	126315	2.27221	2.21398e-33	3.21157e-32	Tuba1a
ENSMUSG00000074909.4	1992.47	1.63888	2.28897e-33	3.31858e-32	Ranbp6
ENSMUSG00000080968.3	350.177	-2.9167	2.3273e-33	3.37236e-32	RP23-3G8.4
ENSMUSG00000107021.1	138.682	5.80024	2.33837e-33	3.38659e-32	RP24-79A6.8
ENSMUSG00000011382.8	218.801	-2.73723	2.37373e-33	3.43599e-32	Dhdh
ENSMUSG00000020974.6	630.004	-2.28834	2.39591e-33	3.46625e-32	Pole2
ENSMUSG00000038375.15	3228.51	2.4991	2.44035e-33	3.52867e-32	Trp53inp2
ENSMUSG00000097343.2	205.87	3.34126	2.5974e-33	3.75376e-32	RP23-17C12.6
ENSMUSG00000020541.12	1589.46	-2.94872	2.62284e-33	3.78851e-32	Tom1l1
ENSMUSG00000037151.8	662.335	2.17493	2.6482e-33	3.82312e-32	Lrrc20
ENSMUSG00000056755.13	200.152	5.82031	2.79846e-33	4.03791e-32	Grm7
ENSMUSG00000047242.14	291.361	3.21416	2.98164e-33	4.29994e-32	Taf9b
ENSMUSG00000044377.3	300.618	2.18641	3.17586e-33	4.57761e-32	RP23-451D4.2
ENSMUSG00000076441.9	162.831	-2.78928	3.19647e-33	4.60488e-32	Ass1
ENSMUSG00000074264.12	693.636	10.3702	3.23534e-33	4.65841e-32	Amy1
ENSMUSG00000043753.2	386.21	3.25247	3.45126e-33	4.96667e-32	Dmrta1
ENSMUSG00000075254.12	6326.72	-3.85179	3.53444e-33	5.08369e-32	Heg1
ENSMUSG00000004356.8	5527.41	-3.55262	3.54242e-33	5.09249e-32	Utp20
ENSMUSG00000006476.19	1378.21	1.77888	3.55639e-33	5.10987e-32	Nsmf
ENSMUSG00000024030.6	488.641	3.4222	3.8715e-33	5.55969e-32	Abcg1
ENSMUSG00000091514.2	97.8446	4.68135	3.92672e-33	5.63602e-32	RP23-322E23.8
ENSMUSG00000044857.7	1487.87	1.71742	4.00426e-33	5.74429e-32	Lemd2
ENSMUSG00000086147.2	173.829	-2.67276	4.05386e-33	5.81239e-32	RP24-93B5.3
ENSMUSG00000028480.14	1185.85	1.80265	4.08521e-33	5.85425e-32	Glipr2
ENSMUSG00000021916.16	1216.33	1.8062	4.10666e-33	5.88189e-32	Glt8d1
ENSMUSG00000045657.3	211.107	7.43281	4.11142e-33	5.88562e-32	Pcdhb10
ENSMUSG00000037171.6	396.714	-2.15989	4.20339e-33	6.01411e-32	Nodal
ENSMUSG00000042308.14	1285.92	-1.79463	4.65212e-33	6.65265e-32	Setd1a
ENSMUSG00000030138.8	9141.76	-2.12596	4.86476e-33	6.95309e-32	Bms1
ENSMUSG00000013629.16	9570.37	-3.63238	4.89479e-33	6.99234e-32	Cad
ENSMUSG00000020882.17	1716.03	2.93063	4.90978e-33	7.01008e-32	Cacnb1
ENSMUSG00000024312.9	2995.63	-2.22382	5.11385e-33	7.29762e-32	Wdr46
ENSMUSG00000027715.9	6127.57	-1.52314	5.14759e-33	7.34192e-32	Ccna2
ENSMUSG00000004127.12	1035.56	-1.54963	5.2218e-33	7.44387e-32	Trmt10a
ENSMUSG00000055760.12	870.286	-1.82898	5.30204e-33	7.5543e-32	Gemin6
ENSMUSG00000023460.12	1803.29	1.70965	5.36869e-33	7.64525e-32	Rab12
ENSMUSG00000049252.17	204.207	5.77206	5.57976e-33	7.94169e-32	Lrp1b
ENSMUSG00000036062.13	273.168	6.70265	5.7748e-33	8.21499e-32	Phf24
ENSMUSG00000020669.15	229.909	3.28944	5.91329e-33	8.40762e-32	Sh3yl1
ENSMUSG00000042589.18	578.215	4.02157	6.09229e-33	8.65759e-32	Cux2
ENSMUSG00000025997.13	186.749	2.91653	6.23593e-33	8.85248e-32	Ikzf2
ENSMUSG00000034007.10	1142.97	2.04317	6.23325e-33	8.85248e-32	Scaper
ENSMUSG00000021569.10	2022.69	-1.7867	6.57827e-33	9.3336e-32	Trip13
ENSMUSG00000029426.8	4854.44	2.38137	6.76383e-33	9.59189e-32	Scarb2
ENSMUSG00000017837.12	1872.91	1.45985	6.93919e-33	9.83545e-32	Nkiras2
ENSMUSG00000027469.16	5818.04	-1.25707	7.38359e-33	1.04599e-31	Tpx2
ENSMUSG00000056124.5	2771.03	1.35602	7.41345e-33	1.04967e-31	B4galt6
ENSMUSG00000039917.10	1611.07	1.47426	7.43032e-33	1.05152e-31	Rhbdd2
ENSMUSG00000037762.6	149.612	4.94272	7.53738e-33	1.06611e-31	Slc16a9
ENSMUSG00000041078.7	352.242	4.32465	7.66301e-33	1.08332e-31	Grid1
ENSMUSG00000043831.12	497.105	2.75197	7.75978e-33	1.09643e-31	Lysmd4
ENSMUSG00000004933.17	192.666	4.23586	8.29977e-33	1.17151e-31	Matk
ENSMUSG00000044365.15	1290.04	2.22226	8.29938e-33	1.17151e-31	Cxxc4
ENSMUSG00000032279.11	5142	-1.26585	8.492e-33	1.19803e-31	Idh3a
ENSMUSG00000029319.8	761.672	1.57756	8.70017e-33	1.22676e-31	Coq2
ENSMUSG00000043024.6	4440.9	-2.35564	8.76595e-33	1.2354e-31	RP24-266P6.9
ENSMUSG00000027424.11	774.446	-1.79117	9.291e-33	1.30871e-31	Mgme1
ENSMUSG00000027996.13	1180.51	-1.8711	9.34671e-33	1.31588e-31	Sfrp2
ENSMUSG00000029361.18	149.605	-2.64802	1.00575e-32	1.41522e-31	Nos1
ENSMUSG00000026674.9	135.244	5.99247	1.10477e-32	1.55375e-31	Ddr2
ENSMUSG00000105175.1	2845.68	-1.54349	1.22509e-32	1.72209e-31	RP23-316M11.8
ENSMUSG00000047013.15	474.404	4.30813	1.24106e-32	1.74363e-31	Fbxo41
ENSMUSG00000028958.14	521.904	3.11626	1.25557e-32	1.7631e-31	Tmub1
ENSMUSG00000035285.6	492.499	3.28356	1.25704e-32	1.76426e-31	Nat14
ENSMUSG00000111080.1	471.367	1.72011	1.33813e-32	1.8771e-31	RP23-128C4.4
ENSMUSG00000056671.6	218.021	-3.32844	1.42791e-32	2.00201e-31	Prelid2
ENSMUSG00000048429.10	2465.98	1.67586	1.47807e-32	2.07128e-31	Timm29
ENSMUSG00000026039.9	1550.65	-1.91576	1.49478e-32	2.09361e-31	Sgol2a
ENSMUSG00000096014.1	314.631	3.91074	1.5305e-32	2.14254e-31	Sox1
ENSMUSG00000086096.1	128.983	-3.50655	1.62126e-32	2.26843e-31	RP23-35D18.1
ENSMUSG00000044005.13	467.674	-4.21683	1.69471e-32	2.36999e-31	Gls2
ENSMUSG00000092086.1	3112.18	-1.70053	1.81631e-32	2.53873e-31	Gm6793
ENSMUSG00000032565.9	254.865	2.86367	2.08232e-32	2.90906e-31	Nudt16
ENSMUSG00000097823.2	130.33	6.35907	2.12712e-32	2.97012e-31	RP24-192L21.2
ENSMUSG00000024491.15	4105.36	-1.73455	2.26697e-32	3.16377e-31	Rbm27
ENSMUSG00000026698.8	485.548	2.18604	2.30147e-32	3.21027e-31	Pigc
ENSMUSG00000020462.14	3445.79	1.64205	2.36593e-32	3.29849e-31	Cfap36
ENSMUSG00000046719.7	183.323	3.27102	2.44594e-32	3.4083e-31	Nxph3
ENSMUSG00000018102.5	245.631	3.85421	2.77221e-32	3.86097e-31	Hist1h2bc
ENSMUSG00000037161.14	134.473	-3.12308	2.79425e-32	3.88968e-31	Mgarp
ENSMUSG00000056758.14	2099.5	-1.35035	2.92228e-32	4.06581e-31	Hmga2
ENSMUSG00000038271.17	971.927	1.70602	3.07501e-32	4.27613e-31	Iffo1
ENSMUSG00000081953.1	12384	-2.18702	3.13576e-32	4.35839e-31	RP23-178D3.1
ENSMUSG00000020135.13	2864.75	4.24625	3.15065e-32	4.37685e-31	Apc2
ENSMUSG00000046636.5	23583.2	-1.75791	3.23846e-32	4.49654e-31	RP23-205H1.1
ENSMUSG00000031837.14	1232.02	2.20549	3.24695e-32	4.50603e-31	Necab2
ENSMUSG00000032046.15	1572.02	1.51244	3.47379e-32	4.81837e-31	Abhd12
ENSMUSG00000028466.15	1387.59	2.61214	3.51786e-32	4.87702e-31	Creb3
ENSMUSG00000034317.14	3865.48	-1.56546	3.52341e-32	4.88223e-31	Trim59
ENSMUSG00000003420.8	120.451	5.70353	3.55281e-32	4.92047e-31	Fcgrt
ENSMUSG00000048355.2	5805.24	1.39338	3.5588e-32	4.92626e-31	Arxes1
ENSMUSG00000040078.9	5489.18	-1.95393	3.6333e-32	5.02683e-31	RP23-448G18.2
ENSMUSG00000028953.10	4790.87	-1.25303	3.97949e-32	5.50301e-31	Abcf2
ENSMUSG00000085795.8	537.005	2.8446	3.99976e-32	5.52823e-31	Zfp703
ENSMUSG00000045912.9	177.972	3.84963	4.0473e-32	5.59111e-31	C2cd4c
ENSMUSG00000041046.7	2365.54	-3.7188	4.31484e-32	5.95768e-31	Ramp3
ENSMUSG00000020037.15	424.5	2.85259	4.55275e-32	6.28298e-31	Rfx4
ENSMUSG00000024359.8	22085.9	-1.40834	4.56724e-32	6.29978e-31	Hspa9
ENSMUSG00000037395.15	647.342	2.03866	4.62508e-32	6.37634e-31	Rcor3
ENSMUSG00000035228.15	625.887	2.30087	4.7282e-32	6.51521e-31	Ccdc106
ENSMUSG00000031949.17	1429.64	-1.58533	4.76548e-32	6.56325e-31	Adat1
ENSMUSG00000031333.7	2960.13	-2.30077	5.27676e-32	7.26374e-31	Abcb7
ENSMUSG00000028601.18	474.314	-1.95864	5.52962e-32	7.60798e-31	Echdc2
ENSMUSG00000078689.8	97.8069	-4.19334	5.75801e-32	7.9182e-31	Mup6
ENSMUSG00000081451.1	619.656	-1.94716	5.86218e-32	8.05739e-31	RP23-273P3.3
ENSMUSG00000053253.16	1434.16	1.8175	6.28498e-32	8.63417e-31	Ndfip2
ENSMUSG00000081789.1	814.984	-1.86638	6.38404e-32	8.76583e-31	RP23-273K21.2
ENSMUSG00000061758.13	546.656	-1.80996	6.66851e-32	9.15181e-31	Akr1b10
ENSMUSG00000019461.12	1175.16	1.8202	6.80295e-32	9.33161e-31	Plscr3
ENSMUSG00000033933.13	2786.2	1.95814	6.83031e-32	9.36444e-31	Vhl
ENSMUSG00000058655.9	16517.8	-1.67989	6.87452e-32	9.42031e-31	Eif4b
ENSMUSG00000053110.13	4799.59	-2.10964	7.63563e-32	1.0458e-30	Yap1
ENSMUSG00000042105.18	4728.52	2.02526	8.01251e-32	1.09687e-30	Inpp5f
ENSMUSG00000087497.7	562.67	2.96899	8.14778e-32	1.11483e-30	RP23-78H18.2
ENSMUSG00000031843.2	1193.07	-1.6316	8.36708e-32	1.14426e-30	Mphosph6
ENSMUSG00000097277.7	386.316	2.07435	8.61699e-32	1.17784e-30	WI1-1616M8.2
ENSMUSG00000113611.1	2524.74	-1.75153	9.39262e-32	1.28322e-30	RP24-65E6.4
ENSMUSG00000052160.7	97.3519	-5.03724	1.05167e-31	1.43608e-30	Pld4
ENSMUSG00000056553.14	832.706	5.29222	1.09018e-31	1.48791e-30	Ptprn2
ENSMUSG00000042804.13	630.054	2.31896	1.20241e-31	1.64026e-30	Gpr153
ENSMUSG00000041431.16	5657.45	-1.6021	1.20824e-31	1.6474e-30	Ccnb1
ENSMUSG00000020052.9	115.469	5.88644	1.26305e-31	1.72126e-30	Ascl1
[truncated: 15,135 more rows]
