# Supplementary material for: SRSF3 and SRSF7 modulate 3′UTR length through suppression or activation of proximal polyadenylation sites and regulation of CFIm levels
Source: Genome Biol. 2021 Mar 11;22:82. doi: 10.1186/s13059-021-02298-y (PMC7948361; doi:10.1186/s13059-021-02298-y)
Supplement: Supplementary file 6 — Additional file 6. [file 13059_2021_2298_MOESM6_ESM.xlsx]

## Sheet: Legend
Table S5: Genes with significant changes in 3’UTR length upon P19 differentiation into neural cells quantified with DaPars. Information on 1,851 genes with |ΔPDUI| ≥ 5% and FDR ≤ 0.1. Additional information from the DaPars output: Ensembl transcript IDs, gene names and genomic coordinates of the underlying 3’UTR; expression (exp) and PDUI for each replicate and mean over conditions; PDUI_Group_di…

## Sheet: DaPars_Diff_vs_UD.txt
Ensembl_gene_ID	Gene_name	Chrom	Strand	fit_value	Predicted_Proximal_APA	Loci	UD_1_long_exp	UD_1_short_exp	UD_1_PDUI	UD_2_long_exp	UD_2_short_exp	UD_2_PDUI	UD_3_long_exp	UD_3_short_exp	UD_3_PDUI	Diff_1_long_exp	Diff_1_short_exp	Diff_1_PDUI	Diff_2_long_exp	Diff_2_short_exp	Diff_2_PDUI	Diff_3_long_exp	Diff_3_short_exp	Diff_3_PDUI	Group_UD_Mean_PDUI	Group_Diff_Mean_PDUI	PDUI_Group_diff	P-value	Adjusted_P-value
ENSMUST00000203688.2	Magi1	chr6	-	587.5	93682889	chr6:93681478-93683090	3.03	33.82	0.08	1.37	44.03	0.03	2.31	41.51	0.05	55.27	41.24	0.57	51.43	0	1	60.4	0	1	0.0533333	0.856667	-0.803333	6.22406e-16	1.86525e-14
ENSMUST00000145353.7	Cnot6	chr11	-	2839.9	49673554	chr11:49671503-49675405	58.92	120.13	0.33	62.06	95.36	0.39	61.1	105.38	0.37	159.53	0	1	82.37	0	1	161.13	0	1	0.363333	1	-0.636667	8.17154e-38	1.23e-35
ENSMUST00000068664.6	Neo1	chr9	-	2962.8	58876664	chr9:58874687-58877357	13.93	18.5	0.43	14.73	27.05	0.35	14.56	27.82	0.34	202.36	10.46	0.95	107.72	0	1	212.45	0	1	0.373333	0.983333	-0.61	5.61276e-19	2.29465e-17
ENSMUST00000168013.2	Mau2	chr8	-	1205.2	70018657	chr8:70016123-70019660	9.84	48.4	0.17	8.26	53.03	0.13	11.05	49.18	0.18	54.61	34.68	0.61	86.15	0	1	55.11	34.62	0.61	0.16	0.74	-0.58	1.17076e-12	2.29407e-11
ENSMUST00000049966.5	Copg1	chr6	+	971.7	87890391	chr6:87890190-87890759	5.3	40.27	0.12	5.32	43.34	0.11	4.51	36.63	0.11	40.5	27.18	0.6	37.34	3.52	0.91	35.69	26.79	0.57	0.113333	0.693333	-0.58	1.62267e-08	1.64075e-07
ENSMUST00000038446.8	Myl12b	chr17	-	21030.4	70974295	chr17:70973920-70974496	221.41	347.96	0.39	190.86	345.13	0.36	207.76	319.22	0.39	488.72	100.12	0.83	812.56	0	1	557.16	19.27	0.97	0.38	0.933333	-0.553333	4.64174e-105	2.36479e-102
ENSMUST00000034140.8	Itfg1	chr8	-	1436.5	85718726	chr8:85717578-85718927	13.66	27.8	0.33	15.49	26.62	0.37	13.78	28.97	0.32	200.66	17.86	0.92	145.49	46.63	0.76	192.49	9.82	0.95	0.34	0.876667	-0.536667	2.67574e-12	4.89543e-11
ENSMUST00000051118.6	Tvp23a	chr16	-	1506.5	10422684	chr16:10420557-10422885	22.02	38.9	0.36	20.06	34.97	0.36	21.17	30.97	0.41	65.6	0	1	38.65	8.84	0.81	59.85	7.02	0.9	0.376667	0.903333	-0.526667	9.63973e-10	1.17793e-08
ENSMUST00000023830.15	Nus1	chr10	+	3232.8	52437899	chr10:52436577-52440183	70.36	127.91	0.35	65.45	133.04	0.33	69.02	134.65	0.34	88.81	34.04	0.72	83.08	0	1	96.36	18.4	0.84	0.34	0.853333	-0.513333	1.76814e-17	6.26224e-16
ENSMUST00000045054.10	Tcaf1	chr6	-	4151.9	42670021	chr6:42668002-42670323	9.46	28.04	0.25	10.21	23.62	0.3	12.26	24.94	0.33	331.33	27.4	0.92	164.96	83.46	0.66	321.96	63.32	0.84	0.293333	0.806667	-0.513333	1.02048e-10	1.44416e-09
ENSMUST00000033621.6	Gla	chrX	-	387.5	134589788	chrX:134588149-134590127	9.14	68.18	0.12	8.63	67.6	0.11	9.91	75.01	0.12	53.62	17.81	0.75	47.47	48.81	0.49	48.15	26.8	0.64	0.116667	0.626667	-0.51	3.44437e-11	5.22015e-10
ENSMUST00000124745.7	Dda1	chr8	+	1504.8	71474739	chr8:71474488-71476019	58.67	55.59	0.51	60.72	63.3	0.49	59.96	69.44	0.46	146.97	4.32	0.97	110.39	0	1	147.51	0	1	0.486667	0.99	-0.503333	3.99226e-24	2.4711e-22
ENSMUST00000141489.1	Ino80c	chr18	-	327.5	24106343	chr18:24104757-24106658	24.22	29.08	0.45	21.48	28.61	0.43	18.98	39.33	0.33	48.78	0	1	36.46	7.35	0.83	48.36	7.33	0.87	0.403333	0.9	-0.496667	2.55114e-08	2.47382e-07
ENSMUST00000160013.7	Gng2	chr14	-	7142.5	19875580	chr14:19872559-19875935	28.76	104.95	0.22	27.14	114.73	0.19	29.94	104.84	0.22	352.57	74.41	0.83	121.33	177.93	0.41	320.84	49.3	0.87	0.21	0.703333	-0.493333	4.78077e-26	3.40463e-24
ENSMUST00000088737.10	Grk2	chr19	-	1076.2	4287063	chr19:4286002-4287264	29.89	40.56	0.42	32.95	45.1	0.42	31.26	45.67	0.41	83.18	18.39	0.82	90.19	0	1	86.39	10.12	0.9	0.416667	0.906667	-0.49	7.88283e-12	1.30194e-10
ENSMUST00000025791.11	Grk2	chr19	-	1076.2	4287063	chr19:4286001-4287264	29.89	40.56	0.42	32.95	45.1	0.42	31.26	45.67	0.41	83.18	18.39	0.82	90.19	0	1	86.39	10.12	0.9	0.416667	0.906667	-0.49	7.88283e-12	1.30194e-10
ENSMUST00000048044.11	Trub2	chr2	-	286.4	29776680	chr2:29776110-29777956	17.14	47.77	0.26	17.88	43.97	0.29	24.02	36.56	0.4	27.67	13.73	0.67	53.23	0	1	25.48	8.63	0.75	0.316667	0.806667	-0.49	1.36767e-07	1.13795e-06
ENSMUST00000020217.6	Nudt4	chr10	-	1407	95549222	chr10:95547007-95549490	58.63	50.11	0.54	57.32	66.36	0.46	56.24	58.34	0.49	123.85	10.39	0.92	83.83	0	1	125.3	0	1	0.496667	0.973333	-0.476667	4.80424e-18	1.75793e-16
ENSMUST00000170802.7	Mapre2	chr18	+	2186.5	23892306	chr18:23890857-23893861	22.36	73.08	0.23	23.32	71.76	0.25	19.36	70.19	0.22	159.87	57.07	0.74	64.04	37.12	0.63	152.03	50.96	0.75	0.233333	0.706667	-0.473333	9.90271e-15	2.57199e-13
ENSMUST00000086884.4	Armcx3	chrX	+	1638.2	134760054	chrX:134758446-134761455	25.73	55.86	0.32	23.74	51.98	0.31	28.11	54.78	0.34	156.12	48.57	0.76	103.78	19.85	0.84	155.33	40.58	0.79	0.323333	0.796667	-0.473333	5.36895e-13	1.12527e-11
ENSMUST00000020794.5	Ska2	chr11	+	1023.3	87122549	chr11:87122163-87124635	35.18	49.13	0.42	36.17	50.59	0.42	38.87	51.95	0.43	88.59	9.11	0.91	68.76	2.04	0.97	87.18	20.39	0.81	0.423333	0.896667	-0.473333	1.86207e-11	2.90177e-10
ENSMUST00000120389.7	Snx12	chrX	-	1189.3	101213663	chrX:101211959-101213864	31.88	37.72	0.46	32.23	38.05	0.46	33.66	46.35	0.42	59.1	19	0.76	43.19	0	1	61.24	0.69	0.99	0.446667	0.916667	-0.47	2.11624e-08	2.10133e-07
ENSMUST00000066134.5	Rpia	chr6	-	376.9	70766447	chr6:70765720-70766648	11.99	40.25	0.23	10.95	24.31	0.31	14.09	33.67	0.3	30.36	21.81	0.58	33.3	0	1	29.5	15.4	0.66	0.28	0.746667	-0.466667	3.88843e-05	0.000198559
ENSMUST00000081834.9	Armcx3	chrX	+	1620.2	134760092	chrX:134758446-134761425	24.33	56.39	0.3	22.75	52.12	0.3	26.39	55.71	0.32	151.53	53.32	0.74	98.67	25.67	0.79	152.66	42.12	0.78	0.306667	0.77	-0.463333	3.83622e-12	6.82991e-11
ENSMUST00000114823.7	Mkrn1	chr6	-	8615.6	39399084	chr6:39397804-39399434	112.78	178.86	0.39	109.32	182.1	0.38	107.07	187.57	0.36	326.33	83.61	0.8	291.81	16.14	0.95	329.17	105.39	0.76	0.376667	0.836667	-0.46	2.31349e-33	2.64176e-31
ENSMUST00000041023.13	Ipo9	chr1	-	839	135384709	chr1:135382312-135385477	60.38	79.54	0.43	53.84	84.04	0.39	57.94	72.53	0.44	100.63	25.54	0.8	54.33	0	1	95.26	18.61	0.84	0.42	0.88	-0.46	1.03974e-11	1.67956e-10
ENSMUST00000028087.5	Ppp6c	chr2	-	1276.4	39196860	chr2:39194354-39197589	27.5	39.76	0.41	28.25	46.7	0.38	26.85	48.9	0.35	57.31	20.55	0.74	58.31	12.77	0.82	64.87	3.73	0.95	0.38	0.836667	-0.456667	2.50725e-08	2.44199e-07
ENSMUST00000025667.12	Rtn3	chr19	-	93944.1	7427245	chr19:7425904-7427875	256.26	222.21	0.54	259.28	224.79	0.54	267.14	209.89	0.56	1183.55	0	1	815.43	0	1	1193.42	0	1	0.546667	1	-0.453333	2.11895e-130	1.55931e-127
ENSMUST00000122312.7	Araf	chrX	+	4403.6	20852131	chrX:20851930-20852904	35.32	22.05	0.62	29.04	23.85	0.55	26.05	29.46	0.47	255.1	0	1	252.76	0	1	280.12	0	1	0.546667	1	-0.453333	3.76323e-22	2.11219e-20
ENSMUST00000084264.11	Txlna	chr4	-	825.8	129628136	chr4:129626083-129629198	62.79	65.92	0.49	66.06	60.15	0.52	67.44	62.6	0.52	65.16	3.08	0.95	30.34	1.92	0.94	55.98	0.97	0.98	0.51	0.956667	-0.446667	6.58982e-11	9.59217e-10
ENSMUST00000034400.4	Cyb5b	chr8	+	3375.1	107184061	chr8:107183578-107187471	144.63	112.87	0.56	139.02	106.23	0.57	136.79	116.89	0.54	126.37	0	1	64.22	0	1	117.94	0	1	0.556667	1	-0.443333	3.16997e-21	1.65312e-19
ENSMUST00000057829.3	Mrpl50	chr4	-	776.5	49514180	chr4:49512596-49514577	54.46	70.12	0.44	56.81	65.94	0.46	58.28	62.62	0.48	86.78	26.58	0.77	84.15	0	1	92.87	8.77	0.91	0.46	0.893333	-0.433333	9.1826e-12	1.49794e-10
ENSMUST00000029445.12	Nras	chr3	+	4570.5	103064609	chr3:103064234-103067914	94.29	75.99	0.55	99.03	64.76	0.6	101.75	82.46	0.55	105.85	1.06	0.99	119.85	0	1	107.41	0	1	0.566667	0.996667	-0.43	3.26922e-20	1.5356e-18
ENSMUST00000041769.7	Dync1li2	chr8	-	926.2	104420138	chr8:104417680-104420682	20.2	18.85	0.52	22.71	19.34	0.54	21.76	19.41	0.53	126.91	17.38	0.88	65.38	0	1	131.94	0	1	0.53	0.96	-0.43	2.97612e-09	3.38094e-08
ENSMUST00000180290.1	Phospho2	chr2	+	142.1	69795677	chr2:69795476-69797222	16.05	16.2	0.5	18.38	16.54	0.53	16.81	20.58	0.45	32.95	9.73	0.77	32.96	0	1	37.2	0	1	0.493333	0.923333	-0.43	0.000134008	0.000596861
ENSMUST00000179865.7	Canx	chr11	-	268323	50295064	chr11:50293961-50296335	377.59	939.73	0.29	402.06	991.78	0.29	406.65	1030.76	0.28	548.44	458.3	0.54	915.87	0	1	601.36	405.95	0.6	0.286667	0.713333	-0.426667	4.24125e-92	1.87265e-89
ENSMUST00000162364.7	Mob4	chr1	+	2115.3	55152993	chr1:55152675-55154899	46.36	95.5	0.33	42.59	106.69	0.29	44.18	93.64	0.32	83.38	64.93	0.56	125.61	0	1	93.62	48.85	0.66	0.313333	0.74	-0.426667	1.8428e-12	3.4673e-11
ENSMUST00000070575.13	Csnk1d	chr11	-	6510.8	120963505	chr11:120961749-120963906	139.47	130.65	0.52	150.73	105.19	0.59	150.33	91.99	0.62	371.85	0	1	263.96	0	1	386.06	0	1	0.576667	1	-0.423333	4.13926e-48	8.30736e-46
ENSMUST00000102520.8	Pafah1b1	chr11	-	13354.1	74677541	chr11:74673950-74677742	143.71	151.79	0.49	140.64	147.19	0.49	146.83	176.99	0.45	427.18	39.45	0.92	203.68	45.87	0.82	396.23	15.06	0.96	0.476667	0.9	-0.423333	2.27474e-37	3.27513e-35
ENSMUST00000021091.14	Pafah1b1	chr11	-	13354.1	74677541	chr11:74673949-74677742	143.71	151.79	0.49	140.64	147.19	0.49	146.83	176.99	0.45	427.18	39.45	0.92	203.68	45.87	0.82	396.23	15.06	0.96	0.476667	0.9	-0.423333	2.27474e-37	3.27513e-35
ENSMUST00000043951.9	Actr1b	chr1	-	2820.9	36699251	chr1:36698114-36700178	65.25	62.08	0.51	67.74	54.06	0.56	68.64	57.57	0.54	132.68	14.15	0.9	113.03	0	1	136.25	3.33	0.98	0.536667	0.96	-0.423333	1.88989e-16	5.93211e-15
ENSMUST00000160597.7	Opa1	chr16	+	712.6	29651955	chr16:29651754-29654884	31.8	32.28	0.5	34.02	45.7	0.43	34.45	34.81	0.5	79.38	0	1	38.58	14.57	0.73	76.23	2.07	0.97	0.476667	0.9	-0.423333	2.55194e-09	2.93429e-08
ENSMUST00000039729.4	Etfrf1	chr6	+	595.7	145215595	chr6:145215351-145216699	23.43	22.31	0.51	22.5	30.65	0.42	24.7	19.54	0.56	61.55	10.53	0.85	75.22	0	1	67.37	6.48	0.91	0.496667	0.92	-0.423333	8.02938e-08	6.98799e-07
ENSMUST00000055758.15	Ubr3	chr2	+	926.5	70022133	chr2:70021543-70024013	16.01	24.96	0.39	17.71	31.51	0.36	17.68	30.31	0.37	93.5	21.95	0.81	46.41	16.04	0.74	90.15	18.69	0.83	0.373333	0.793333	-0.42	8.52153e-07	6.09483e-06
ENSMUST00000106677.7	Prkar1a	chr11	+	27288.2	109667695	chr11:109667430-109669656	158.55	200.34	0.44	166.93	192.18	0.46	159.43	193.83	0.45	590.31	83.15	0.88	406.71	69.11	0.85	587.95	90.56	0.87	0.45	0.866667	-0.416667	9.53097e-43	1.66115e-40
ENSMUST00000025421.7	Seh1l	chr18	+	5915.7	67793747	chr18:67793150-67795461	236.72	177.62	0.57	225.88	157.85	0.59	241.54	158.85	0.6	67.24	0	1	52.21	0	1	71.12	0	1	0.586667	1	-0.413333	8.70314e-14	2.02249e-12
ENSMUST00000011058.8	Pdhx	chr2	-	641.1	103021847	chr2:103021075-103022269	33.76	43.23	0.44	32.66	35.33	0.48	33.01	37.48	0.47	70.14	20.1	0.78	72.61	12.38	0.85	86.27	0.61	0.99	0.463333	0.873333	-0.41	3.79729e-08	3.51249e-07
ENSMUST00000023561.7	Senp2	chr16	+	722.4	22047562	chr16:22046633-22049269	26.25	81.01	0.24	27.57	70.77	0.28	26.4	80.42	0.25	45.87	34.81	0.57	43.75	10.58	0.81	48.63	29.86	0.62	0.256667	0.666667	-0.41	3.56644e-07	2.75619e-06
ENSMUST00000042942.9	Sec23ip	chr7	+	263.2	128783722	chr7:128783428-128784836	7.2	51.59	0.12	6.75	45.67	0.13	8.6	39.96	0.18	37.46	27.28	0.58	30.64	24.15	0.56	37.16	34.16	0.52	0.143333	0.553333	-0.41	2.43146e-06	1.57878e-05
ENSMUST00000084214.11	Eif4g3	chr4	+	12799.1	138206346	chr4:138205973-138207079	31.85	52.21	0.38	34.74	53.78	0.39	37.03	45.67	0.45	218.45	92.71	0.7	315.35	0	1	241.09	86.87	0.74	0.406667	0.813333	-0.406667	1.08826e-12	2.16442e-11
ENSMUST00000029911.11	Pnisr	chr4	+	456.9	21875185	chr4:21874913-21876475	21.5	59.86	0.26	19.2	48.74	0.28	20.92	55.17	0.27	80.64	28.64	0.74	48.04	37.88	0.56	84.64	32.02	0.73	0.27	0.676667	-0.406667	3.38497e-08	3.17544e-07
ENSMUST00000052798.13	Ptges3	chr10	+	75421.8	128076934	chr10:128076067-128077272	439.6	407.13	0.52	436.3	350.47	0.55	447.89	369.46	0.55	312.06	38.79	0.89	630.57	0	1	363.55	22.77	0.94	0.54	0.943333	-0.403333	1.46561e-63	3.88269e-61
ENSMUST00000100802.10	Nufip2	chr11	+	5802.2	77710865	chr11:77709683-77712741	96.7	108.13	0.47	102.29	103.3	0.5	97.67	107.79	0.48	51.36	17.89	0.74	43.21	0	1	58.23	5.34	0.92	0.483333	0.886667	-0.403333	2.57996e-08	2.49083e-07
ENSMUST00000040787.12	Ankrd13c	chr3	+	551.4	158006057	chr3:158005740-158008034	44.55	38.28	0.54	41.92	29.79	0.58	40.43	41.07	0.5	53.89	6.7	0.89	35.26	0	1	52.11	3.42	0.94	0.54	0.943333	-0.403333	4.80467e-07	3.62018e-06
ENSMUST00000100496.4	Spryd7	chr14	-	309.5	61534968	chr14:61534305-61535241	27.44	20.04	0.58	27.01	20.17	0.57	22.91	28.58	0.44	56.55	13.82	0.8	48.9	0	1	64.35	0	1	0.53	0.933333	-0.403333	1.96803e-06	1.30604e-05
ENSMUST00000025659.10	Zfand5	chr19	+	6605.2	21280624	chr19:21280423-21282289	105.07	90.45	0.54	105.8	63.97	0.62	103.38	54.61	0.65	295.74	0	1	261.64	0	1	306.82	0	1	0.603333	1	-0.396667	1.22375e-34	1.52923e-32
ENSMUST00000166791.7	Cd2bp2	chr7	-	1415.7	127193715	chr7:127191660-127193930	71.76	69.14	0.51	71.14	77.29	0.48	68.11	75.58	0.47	97.46	16.88	0.85	95.99	15.02	0.86	106.77	7.25	0.94	0.486667	0.883333	-0.396667	5.10016e-12	8.79645e-11
ENSMUST00000122129.7	Map7d1	chr4	-	1292.4	126232384	chr4:126232167-126232766	41.56	52.55	0.44	33.31	60.94	0.35	53.95	43.01	0.56	178.14	89.36	0.67	272.59	0	1	212.16	39.34	0.84	0.45	0.836667	-0.386667	1.14669e-12	2.25358e-11
ENSMUST00000118374.7	R3hcc1	chr14	-	578.4	69697401	chr14:69697307-69697602	23.36	22.73	0.51	17.71	38.41	0.32	23.21	27.51	0.46	70.6	29.6	0.7	155.18	0	1	77.7	25.64	0.75	0.43	0.816667	-0.386667	4.44456e-08	4.03373e-07
ENSMUST00000028583.7	Lin7c	chr2	+	4441	109897634	chr2:109897246-109901003	137.41	101.94	0.57	128.22	130.79	0.5	129.67	112	0.54	132.57	25.42	0.84	66.44	0	1	131.78	11.65	0.92	0.536667	0.92	-0.383333	2.87514e-13	6.36858e-12
ENSMUST00000163233.1	Tmem29	chrX	-	1593.8	150409362	chrX:150408584-150409600	37.89	80.2	0.32	37.85	61.91	0.38	39.55	75.57	0.34	190.65	86.85	0.69	215.54	56.26	0.79	191.56	77.76	0.71	0.346667	0.73	-0.383333	4.71884e-12	8.18137e-11
ENSMUST00000035079.9	Mlh1	chr9	-	300.4	111228376	chr9:111228255-111228626	36.78	38.23	0.49	30.08	36.96	0.45	44.74	42.45	0.51	59.58	13.57	0.81	104.84	0	1	61.42	16.25	0.79	0.483333	0.866667	-0.383333	1.64766e-08	1.66349e-07
ENSMUST00000035166.11	Uba5	chr9	-	482	104047239	chr9:104046599-104047686	22.13	35.39	0.38	19.5	41.35	0.32	22.82	34.81	0.4	80.68	49.1	0.62	146.97	6.78	0.96	79.53	38.66	0.67	0.366667	0.75	-0.383333	1.74257e-07	1.41782e-06
ENSMUST00000007005.13	Acat2	chr17	-	56936.2	12943648	chr17:12942890-12944032	345.65	317.33	0.52	344.27	327.59	0.51	343.72	307.37	0.53	493.3	91.95	0.84	709.49	0	1	533.03	85.65	0.86	0.52	0.9	-0.38	8.75056e-57	2.14648e-54
ENSMUST00000029446.12	Csde1	chr3	+	12078.3	103057579	chr3:103056886-103058186	130.58	178.81	0.42	110.43	185.23	0.37	126.61	162.7	0.44	307.96	153.28	0.67	404.59	0	1	338.43	143.6	0.7	0.41	0.79	-0.38	1.01902e-24	6.68213e-23
ENSMUST00000108425.7	Crk	chr11	+	14704.8	75705916	chr11:75703366-75706908	83.96	148.18	0.36	83.94	145.95	0.37	69.61	150.6	0.32	128.99	105.94	0.55	232.68	0	1	147.62	84.84	0.64	0.35	0.73	-0.38	1.80301e-16	5.68636e-15
ENSMUST00000005826.8	Cs	chr10	+	8893.9	128361177	chr10:128360968-128362479	195.32	210.29	0.48	191.56	190.75	0.5	193.6	185.02	0.51	284.72	57.09	0.83	153.71	7.71	0.95	280.8	52.99	0.84	0.496667	0.873333	-0.376667	2.21651e-23	1.31071e-21
ENSMUST00000120707.1	Fopnl	chr16	-	1202.8	14299888	chr16:14299244-14300209	37.49	41	0.48	33.57	35.76	0.48	34.31	28.61	0.55	106.63	32.89	0.76	191.64	0	1	133.45	18.32	0.88	0.503333	0.88	-0.376667	2.81979e-10	3.68353e-09
ENSMUST00000113919.9	Dctn1	chr6	+	1269.6	83199875	chr6:83199674-83199970	16.98	22.75	0.43	23.62	21.12	0.53	28.88	14.6	0.66	269.48	38.62	0.87	394.32	0	1	304.73	40.8	0.88	0.54	0.916667	-0.376667	2.38854e-09	2.75597e-08
ENSMUST00000031377.8	Scarb2	chr5	-	2316.7	92444078	chr5:92441314-92444284	19.22	18.94	0.5	17.65	22.82	0.44	20.38	17.09	0.54	172.41	6.97	0.96	73.31	39.27	0.65	162.84	0	1	0.493333	0.87	-0.376667	1.96974e-07	1.59287e-06
ENSMUST00000001079.14	Sec24b	chr3	-	548.4	129983210	chr3:129982759-129984006	8.88	46.62	0.16	12.99	39.36	0.25	15.22	37.94	0.29	39.62	52.25	0.43	54.83	5.55	0.91	47.64	48.79	0.49	0.233333	0.61	-0.376667	8.3222e-05	0.000390907
ENSMUST00000116403.8	Hnrnpk	chr13	-	203575	58392000	chr13:58391142-58392476	614.92	601.5	0.51	594.24	570.97	0.51	563.79	624.82	0.47	839.15	158.84	0.84	1094.22	115.6	0.9	899.82	138.64	0.87	0.496667	0.87	-0.373333	1.40346e-86	5.46772e-84
ENSMUST00000217484.1	Idh3a	chr9	+	1759.9	54603850	chr9:54603282-54604661	50.66	234.77	0.18	50.58	191.84	0.21	53.6	202.2	0.21	66.39	50.17	0.57	71.91	38.24	0.65	68.34	67.32	0.5	0.2	0.573333	-0.373333	1.13531e-12	2.23785e-11
ENSMUST00000103212.9	Ube4b	chr4	-	5603	149329041	chr4:149328416-149329737	74.98	172.39	0.3	79.14	151.9	0.34	82.82	152.19	0.35	152.85	141.25	0.52	161.89	0	1	169.73	117.24	0.59	0.33	0.703333	-0.373333	1.61568e-12	3.0749e-11
ENSMUST00000029542.11	Ints3	chr3	-	1137.7	90391595	chr3:90391396-90392105	40.41	38.41	0.51	27.68	42.06	0.4	34.54	38.98	0.47	62.03	35.35	0.64	154.32	0	1	89.2	14.91	0.86	0.46	0.833333	-0.373333	8.01117e-09	8.55774e-08
ENSMUST00000178164.7	Sap130	chr18	+	2495.6	31722373	chr18:31722172-31723061	75.24	97.12	0.44	73.55	82.51	0.47	68.75	78.97	0.47	93.4	53.15	0.64	60.47	0	1	102.31	17.07	0.86	0.46	0.833333	-0.373333	6.94035e-08	6.11249e-07
ENSMUST00000102763.4	Cdkn2aipnl	chr11	+	2781.8	51976101	chr11:51975900-51977334	109.17	101.01	0.52	111.45	97.83	0.53	112.75	102.43	0.52	132.68	24.27	0.85	172.67	0	1	138.01	29.23	0.83	0.523333	0.893333	-0.37	2.06712e-15	5.90111e-14
ENSMUST00000076270.12	Rabep1	chr11	+	2498.4	70940891	chr11:70940382-70943072	44.05	42.17	0.51	44.95	51.25	0.47	48.16	39.27	0.55	131.12	35.06	0.79	109.98	0	1	135.49	24.78	0.85	0.51	0.88	-0.37	2.84964e-09	3.24281e-08
ENSMUST00000027512.12	Atg16l1	chr1	+	1336.3	87792083	chr1:87791216-87792428	32.73	25.11	0.57	33.23	24.69	0.57	37.27	15.97	0.7	74.09	3.79	0.95	92.42	0	1	81.11	0	1	0.613333	0.983333	-0.37	3.92337e-09	4.3745e-08
ENSMUST00000027837.12	Vangl2	chr1	-	4677.5	172004661	chr1:172000960-172004862	41.25	26.08	0.61	42.42	37.79	0.53	46.67	37.6	0.55	94.42	17.85	0.84	86.37	0	1	100.98	4.11	0.96	0.563333	0.933333	-0.37	1.21055e-08	1.24689e-07
ENSMUST00000007993.15	Rbm28	chr6	-	658.5	29125085	chr6:29123576-29125524	40.87	76.82	0.35	38.96	88.63	0.31	36.81	97.02	0.28	44.38	17.36	0.72	28.49	14.81	0.66	39.41	19.43	0.67	0.313333	0.683333	-0.37	2.88007e-06	1.83411e-05
ENSMUST00000028835.12	Crls1	chr2	+	563.2	132866108	chr2:132865837-132866785	36.29	46.67	0.44	29.69	38.86	0.43	33.28	37.37	0.47	46.66	16.22	0.74	67.75	12.85	0.84	57.8	8.55	0.87	0.446667	0.816667	-0.37	4.38777e-06	2.71084e-05
ENSMUST00000039608.7	Dym	chr18	+	588.1	75286839	chr18:75286620-75286966	16.66	31.92	0.34	22.43	31.82	0.41	21.21	31.73	0.4	50.44	24.19	0.68	100.23	19.7	0.84	56.62	20.4	0.74	0.383333	0.753333	-0.37	2.11893e-05	0.00011391
ENSMUST00000060251.7	Higd1a	chr9	-	4326.3	121849488	chr9:121848563-121849689	12.6	105.96	0.11	12.13	94.92	0.11	11.86	106.73	0.1	98.81	89.95	0.52	106.31	208.49	0.34	102.45	81.19	0.56	0.106667	0.473333	-0.366667	4.3361e-11	6.43901e-10
ENSMUST00000018516.10	Cep95	chr11	+	416.3	106818763	chr11:106818534-106818853	18.16	21.98	0.45	26.9	16.14	0.63	30.94	8.29	0.79	73.95	0.33	1	64.73	0.53	0.99	67.87	1.13	0.98	0.623333	0.99	-0.366667	4.59355e-08	4.14885e-07
ENSMUST00000021368.9	Nemf	chr12	-	15119.7	69311405	chr12:69310687-69312080	26.38	32.58	0.45	20.5	39.73	0.34	21.98	32.12	0.41	209.31	33.06	0.86	207.58	130.09	0.61	217.64	43.93	0.83	0.4	0.766667	-0.366667	3.54982e-07	2.74976e-06
ENSMUST00000109552.2	Rasa1	chr13	-	396.5	85215424	chr13:85214780-85216187	16.96	33.86	0.33	18.05	24.73	0.42	18.12	31.51	0.37	48.24	33.36	0.59	71.06	0.62	0.99	51.01	30.24	0.63	0.373333	0.736667	-0.363333	7.65321e-05	0.000364919
ENSMUST00000171182.7	Znrf1	chr8	+	2914	111623048	chr8:111621596-111626030	4.25	32.81	0.11	4.29	36.46	0.11	2.96	36.68	0.07	95.11	87.2	0.52	45.27	85.9	0.35	93.24	92.28	0.5	0.0966667	0.456667	-0.36	4.74887e-06	2.9095e-05
ENSMUST00000084891.4	Pacs2	chr12	+	892.8	113072045	chr12:113071538-113074401	25.3	14	0.64	22.89	14.88	0.61	25.97	12.28	0.68	105.84	0	1	59.08	0	1	102.91	0	1	0.643333	1	-0.356667	2.08652e-08	2.07493e-07
ENSMUST00000002400.6	Mdp1	chr14	-	543.2	55658873	chr14:55657879-55659074	23.55	25.96	0.48	25.22	20.67	0.55	25.7	16.93	0.6	77.47	12.91	0.86	102.97	19.18	0.84	85.55	0	1	0.543333	0.9	-0.356667	3.85298e-06	2.41194e-05
ENSMUST00000111726.9	Etfrf1	chr6	+	572.6	145215592	chr6:145215351-145216539	24.79	21.13	0.54	23.12	30.16	0.43	26	18.26	0.59	58.77	13.61	0.81	66.7	2.66	0.96	63.79	10.17	0.86	0.52	0.876667	-0.356667	1.01345e-05	5.83661e-05
ENSMUST00000112680.7	Epb41l3	chr17	+	643.4	69289667	chr17:69288851-69289985	19.13	43.91	0.3	33.18	19.93	0.62	31.82	29.45	0.52	82.7	40.72	0.67	67.62	0	1	101.38	20.03	0.84	0.48	0.836667	-0.356667	1.99902e-05	0.000107902
ENSMUST00000030206.9	Snapc3	chr4	+	163.7	83453245	chr4:83453041-83453340	29.29	22.14	0.57	27.25	20.75	0.57	12.69	23.42	0.35	38.23	8.29	0.82	39.27	11.51	0.77	59.81	2.38	0.96	0.496667	0.85	-0.353333	0.000283786	0.00117183
ENSMUST00000102611.9	Myh10	chr11	+	8822.8	68816154	chr11:68814927-68816632	87.97	66.39	0.57	83.54	71.36	0.54	79.15	81.27	0.49	255.92	64.76	0.8	167.12	0	1	250.03	45.66	0.85	0.533333	0.883333	-0.35	5.0216e-13	1.05917e-11
ENSMUST00000080208.6	Epb41l3	chr17	+	655.1	69289669	chr17:69288851-69289989	19.31	43.69	0.31	34.21	18.87	0.64	32.52	28.73	0.53	84.04	39.36	0.68	70	0	1	102.68	18.77	0.85	0.493333	0.843333	-0.35	1.46336e-05	8.1171e-05
ENSMUST00000168134.9	Ppfia1	chr7	-	404.3	144477133	chr7:144476758-144477989	31.01	35.74	0.46	32.49	27.76	0.54	32.04	30.6	0.51	34.45	17.88	0.66	52.77	0	1	49.08	5.38	0.9	0.503333	0.853333	-0.35	4.90966e-05	0.000244855
ENSMUST00000161326.7	Naa50	chr16	+	5368.9	44160999	chr16:44159463-44163366	186.87	96.57	0.66	176.75	113.51	0.61	171.07	102.12	0.63	119.85	7.95	0.94	134.06	0	1	125.32	0	1	0.633333	0.98	-0.346667	9.09382e-18	3.27328e-16
ENSMUST00000088716.11	Smarcc1	chr9	+	2623.1	110239241	chr9:110237819-110240178	101.82	93.36	0.52	90.47	102.94	0.47	90.3	118.22	0.43	88.96	45.18	0.66	67.15	0	1	101.25	25.86	0.8	0.473333	0.82	-0.346667	7.70737e-08	6.74319e-07
ENSMUST00000025617.3	Rfk	chr19	+	1040.3	17399843	chr19:17399473-17401349	35.38	39.22	0.47	35.5	31.28	0.53	32.2	31.39	0.51	83.2	14.65	0.85	64.85	6.72	0.91	91.74	25.01	0.79	0.503333	0.85	-0.346667	8.70792e-06	5.07681e-05
ENSMUST00000092646.12	Med23	chr10	+	380.4	24913232	chr10:24912663-24913681	29.31	42.55	0.41	24.56	36.49	0.4	23.11	41.25	0.36	34.75	22.81	0.6	48.47	2.48	0.95	42.82	22.48	0.66	0.39	0.736667	-0.346667	0.000119756	0.000543622
ENSMUST00000110329.7	Azin1	chr15	-	3160.6	38490031	chr15:38488238-38490472	106.98	62.16	0.63	97.75	68.61	0.59	108.16	60.38	0.64	203.21	25.49	0.89	127.27	0	1	201.32	0	1	0.62	0.963333	-0.343333	9.92182e-16	2.93358e-14
ENSMUST00000049149.14	Lrp1	chr10	-	3667.3	127538889	chr10:127538161-127539090	47.69	37.28	0.56	54.76	37.46	0.59	51.83	35.05	0.6	196.24	38.94	0.83	159.64	0	1	212.62	12.1	0.95	0.583333	0.926667	-0.343333	1.48807e-10	2.03206e-09
ENSMUST00000023489.10	Fyttd1	chr16	+	3118.3	32907938	chr16:32905532-32908875	12.83	74.83	0.15	12.03	74.6	0.14	9.94	74.11	0.12	39.48	89.32	0.31	73.64	24.56	0.75	48.23	78.54	0.38	0.136667	0.48	-0.343333	6.9535e-07	5.05521e-06
ENSMUST00000116495.7	Trappc2	chrX	+	2536.6	166452834	chrX:166452137-166453140	21.62	22.59	0.49	26.69	11.96	0.69	20.61	19.6	0.51	182.26	33.48	0.84	241.58	0	1	188.28	28.99	0.87	0.563333	0.903333	-0.34	1.81126e-07	1.4701e-06
ENSMUST00000013759.5	Fnbp4	chr2	+	560.4	90780376	chr2:90779561-90781021	39.51	64.75	0.38	34.75	68.01	0.34	33.01	77.36	0.3	60.16	50.21	0.55	58.73	9.51	0.86	70.42	41.53	0.63	0.34	0.68	-0.34	5.61104e-06	3.39069e-05
ENSMUST00000069597.6	Csnk1g3	chr18	+	560.4	53953604	chr18:53953245-53955684	32.06	41	0.44	35.02	27.83	0.56	38.32	28.24	0.58	60.58	19.35	0.76	45.54	0	1	62.49	11.99	0.84	0.526667	0.866667	-0.34	7.08627e-05	0.000341078
ENSMUST00000103068.9	Cep95	chr11	+	405.9	106818769	chr11:106818534-106818860	15.45	24.33	0.39	22.43	20.41	0.52	23.59	15.81	0.6	64.93	9.78	0.87	56.24	9.58	0.85	56.2	13.43	0.81	0.503333	0.843333	-0.34	0.000114111	0.000520853
ENSMUST00000111887.9	Ivns1abp	chr1	+	4066.4	151356236	chr1:151355167-151356799	27.25	79.96	0.25	27.68	72.12	0.28	32.36	77.05	0.3	49.79	79.72	0.38	47.08	0.66	0.99	53.02	57.27	0.48	0.276667	0.616667	-0.34	0.000481445	0.00188787
ENSMUST00000103008.11	Sdcbp	chr4	+	4759.2	6395334	chr4:6394510-6395655	56.08	46.94	0.54	61.51	48.16	0.56	54.24	44.74	0.55	252.3	87.03	0.74	318.59	0	1	309.35	27.39	0.92	0.55	0.886667	-0.336667	3.1904e-12	5.77322e-11
ENSMUST00000106188.3	Pcyt2	chr11	-	1858.3	120610558	chr11:120610417-120610771	97.99	66.03	0.6	67.88	78.07	0.47	72.74	67.72	0.52	93.3	29.99	0.76	158.21	0	1	110.59	21.09	0.84	0.53	0.866667	-0.336667	1.25319e-10	1.73275e-09
ENSMUST00000080058.10	Egln2	chr7	-	4610.7	27158878	chr7:27158668-27159211	22.29	41.04	0.35	21.87	35.97	0.38	26.97	23.91	0.53	128.6	92.83	0.58	327.99	0	1	152.01	68.75	0.69	0.42	0.756667	-0.336667	4.39393e-08	4.01948e-07
ENSMUST00000038149.12	Pbx2	chr17	+	2013.7	34596045	chr17:34595824-34597400	56.01	45.3	0.55	60.45	56.3	0.52	48.76	56.18	0.46	102.38	31.09	0.77	115.56	0	1	106.39	31.16	0.77	0.51	0.846667	-0.336667	4.86044e-08	4.37374e-07
ENSMUST00000178098.7	Dcun1d1	chr3	-	331.1	35893914	chr3:35892105-35895699	20.19	15.67	0.56	19.94	22.25	0.47	17.99	23.59	0.43	26.95	11.98	0.69	39.8	0	1	31.46	8.66	0.78	0.486667	0.823333	-0.336667	0.00152434	0.00531631
ENSMUST00000109587.8	Rbm39	chr2	-	12468.9	156147990	chr2:156147239-156148191	263.96	149.64	0.64	236.56	174.35	0.58	249.78	145.85	0.63	387.07	36.88	0.91	369.47	0	1	392.27	27.08	0.94	0.616667	0.95	-0.333333	7.22874e-33	7.36553e-31
ENSMUST00000037947.14	Mcl1	chr3	+	3538	95661345	chr3:95660707-95663176	151.39	143.51	0.51	141.84	141.91	0.5	144.13	138.79	0.51	140.01	54.29	0.72	130.81	0	1	154.82	39.31	0.8	0.506667	0.84	-0.333333	7.77982e-12	1.29467e-10
ENSMUST00000020637.8	Canx	chr11	-	269040	50296089	chr11:50294467-50296335	1026.49	1024.29	0.5	1071.83	1199.66	0.47	1112	1188.82	0.48	889.14	441.71	0.67	925.29	0	1	918.58	274.04	0.77	0.483333	0.813333	-0.33	1.14793e-69	3.4558e-67
ENSMUST00000007602.14	M6pr	chr6	+	6974.2	122316719	chr6:122316328-122317680	266.97	245.06	0.52	247.87	279.66	0.47	272.24	245.23	0.53	214.87	45.38	0.83	181.78	26.53	0.87	215.4	50.88	0.81	0.506667	0.836667	-0.33	2.454e-19	1.04857e-17
ENSMUST00000198180.4	Csde1	chr3	+	9249.7	103057583	chr3:103056886-103057991	137.06	171.91	0.44	112.26	182.74	0.38	135.56	153.32	0.47	305.25	155.63	0.66	331.41	6.37	0.98	309.68	172.14	0.64	0.43	0.76	-0.33	9.1567e-17	2.95828e-15
ENSMUST00000024078.13	2020-03-05	chr19	+	1658.9	37221637	chr19:37221390-37222139	102.13	77.22	0.57	97.43	76.49	0.56	92.55	66.51	0.58	184.27	29.69	0.86	273.29	0	1	199.78	37.29	0.84	0.57	0.9	-0.33	1.23145e-15	3.60879e-14
ENSMUST00000015011.9	Surf4	chr2	-	7556.7	26920857	chr2:26920183-26922171	120.5	182.47	0.4	143.24	162.25	0.47	148.46	167.58	0.47	179.97	80.75	0.69	193.13	0	1	159.69	90.35	0.64	0.446667	0.776667	-0.33	3.37857e-13	7.40936e-12
ENSMUST00000020174.6	Stx7	chr10	+	2447.3	24188244	chr10:24187628-24188961	36.62	15.77	0.7	34.44	22.93	0.6	38.47	18.78	0.67	219.73	9.87	0.96	192.73	0	1	223.21	0	1	0.656667	0.986667	-0.33	4.42218e-12	7.68716e-11
ENSMUST00000081567.10	Mtf2	chr5	+	1282.9	108108167	chr5:108106982-108109004	59.42	61.39	0.49	58.84	55	0.52	61.43	50.07	0.55	85.05	19.35	0.81	59.04	1.88	0.97	84.61	25.26	0.77	0.52	0.85	-0.33	1.66135e-06	1.11593e-05
ENSMUST00000180037.7	Birc6	chr17	+	573.7	74702674	chr17:74702204-74703356	49.38	53.38	0.48	40.28	56.59	0.42	51.84	37.34	0.58	78.7	45.25	0.63	71.78	0	1	85.09	15.9	0.84	0.493333	0.823333	-0.33	1.11732e-05	6.3848e-05
ENSMUST00000020188.12	Ifngr1	chr10	+	197.3	19609901	chr10:19609137-19610229	27.18	18.65	0.59	23.41	23.71	0.5	18.18	28.8	0.39	32.74	8.41	0.8	47.99	0	1	28.64	13.79	0.67	0.493333	0.823333	-0.33	0.000705766	0.00266038
ENSMUST00000177497.7	Hnrnpk	chr13	-	156825	58392004	chr13:58391239-58392416	641.67	731.81	0.47	625.45	684.98	0.48	587.25	749.36	0.44	865.82	255.74	0.77	1100.05	265.24	0.81	925.21	245.65	0.79	0.463333	0.79	-0.326667	1.45258e-67	4.1828e-65
ENSMUST00000033952.7	Sfrp1	chr8	+	4799.8	23446464	chr8:23446166-23449632	62.33	30.65	0.67	66.73	32.62	0.67	70.71	32.58	0.68	133.17	0	1	108.28	0	1	129.69	0	1	0.673333	1	-0.326667	3.94217e-13	8.47694e-12
ENSMUST00000064921.4	Prkcb	chr7	+	933.2	122634022	chr7:122633745-122634402	38.56	43.25	0.47	46.16	48.23	0.49	46.55	36.78	0.56	116.03	49.45	0.7	140.16	0	1	130.83	32.64	0.8	0.506667	0.833333	-0.326667	2.60146e-07	2.07584e-06
ENSMUST00000049811.6	Cep120	chr18	-	850.8	53683263	chr18:53681724-53683464	45.62	29.31	0.61	44.88	40.53	0.53	44.99	22.34	0.67	103.58	27.3	0.79	72.82	0	1	100.19	0	1	0.603333	0.93	-0.326667	1.09275e-06	7.64232e-06
ENSMUST00000079691.12	Gss	chr2	-	111.8	155563459	chr2:155563181-155563719	16.81	19.79	0.46	22.86	16.6	0.58	26.01	6.74	0.79	29.58	1.86	0.94	53.63	2.47	0.96	35.94	3.47	0.91	0.61	0.936667	-0.326667	0.000197845	0.000848494
ENSMUST00000036004.15	Hnrnpa1	chr15	+	447147	103244622	chr15:103244256-103244955	1622.06	1958.93	0.45	1700.69	1907.97	0.47	1829.7	1621.78	0.53	1227.63	447.22	0.73	1862.53	66.83	0.97	1262.09	492.89	0.72	0.483333	0.806667	-0.323333	1.75037e-124	1.05388e-121
ENSMUST00000089059.8	H13	chr2	+	3645.3	152704823	chr2:152704622-152705036	38.44	15.13	0.72	41.01	18.31	0.69	30.53	23.94	0.56	195.32	0	1	439.54	0	1	199.45	13.43	0.94	0.656667	0.98	-0.323333	3.02955e-13	6.68824e-12
ENSMUST00000182659.7	Rbm5	chr9	-	3331.4	107740639	chr9:107740371-107741092	50.37	40.82	0.55	38.34	52.91	0.42	40.48	54.2	0.43	174.07	94.22	0.65	284.62	0	1	203.09	80.36	0.72	0.466667	0.79	-0.323333	1.12921e-08	1.17406e-07
ENSMUST00000067744.7	Cggbp1	chr16	+	563.9	64856089	chr16:64855551-64859507	51.72	33.5	0.61	49.37	37.7	0.57	49.06	36.28	0.57	69.06	3.49	0.95	27.93	8.47	0.77	70.94	0	1	0.583333	0.906667	-0.323333	6.41741e-07	4.69641e-06
ENSMUST00000029804.12	Metap1	chr3	-	916.5	138460299	chr3:138458956-138460500	58.9	64.53	0.48	63.87	60.24	0.51	62.76	71.9	0.47	73.66	21.14	0.78	77.39	1.41	0.98	71.82	35.87	0.67	0.486667	0.81	-0.323333	2.85012e-06	1.81853e-05
ENSMUST00000178627.7	Ube2f	chr1	+	625.4	91285823	chr1:91285305-91286025	63.38	36.35	0.64	50.09	41.54	0.55	47.98	50.52	0.49	53.79	16.97	0.76	68.75	8.71	0.89	68.73	0	1	0.56	0.883333	-0.323333	3.08151e-06	1.953e-05
ENSMUST00000038424.13	Txndc11	chr16	-	99.7	11075407	chr16:11074983-11075642	22.75	27.12	0.46	22.59	25.95	0.47	21.41	25.79	0.45	30.96	21.6	0.59	41.33	0	1	37.22	11.77	0.76	0.46	0.783333	-0.323333	0.00307106	0.00979279
ENSMUST00000029382.12	Ppid	chr3	+	6188.9	79603248	chr3:79603031-79603650	224.61	167.57	0.57	209.62	136.54	0.61	203.77	141.49	0.59	119.49	15.28	0.89	164.6	0	1	128.61	24.68	0.84	0.59	0.91	-0.32	2.62507e-14	6.48726e-13
ENSMUST00000026297.11	Gnl3l	chrX	-	4392.4	150984779	chrX:150983141-150986186	126.43	82.62	0.6	127.21	83.47	0.6	122.74	92.12	0.57	209.72	46.39	0.82	84.88	0	1	199.31	20.85	0.91	0.59	0.91	-0.32	5.34356e-11	7.89964e-10
ENSMUST00000126182.7	Pkig	chr2	+	764.9	163725697	chr2:163725457-163725791	35.18	36.28	0.49	29.87	31.16	0.49	41.46	17.37	0.7	138.31	17.04	0.89	204.93	8.22	0.96	125.31	34.09	0.79	0.56	0.88	-0.32	6.12828e-08	5.43342e-07
ENSMUST00000047179.5	Zfp598	chr17	+	924.5	24681310	chr17:24681109-24682015	73.51	45.13	0.62	73.71	35.53	0.67	81.66	38.09	0.68	64.74	1.22	0.98	51.26	0	1	69.89	3.97	0.95	0.656667	0.976667	-0.32	9.51401e-08	8.17267e-07
ENSMUST00000032840.4	Mrps11	chr7	+	2599.5	78792849	chr7:78792642-78792989	40.12	50.05	0.44	42.88	28.98	0.6	52.66	30.3	0.63	80.87	8.65	0.9	194.16	38.22	0.84	103.13	12.98	0.89	0.556667	0.876667	-0.32	2.93002e-07	2.31569e-06
ENSMUST00000037127.14	Eri3	chr4	+	3510.9	117674052	chr4:117673741-117674297	20.02	34.46	0.37	32.72	25.65	0.56	27.5	30.36	0.48	181.63	45.37	0.8	269.52	45.61	0.86	173.95	70.19	0.71	0.47	0.79	-0.32	1.26696e-06	8.70447e-06
ENSMUST00000111279.8	Mapk8ip1	chr2	-	36352.7	92384220	chr2:92383676-92384421	19.06	40.81	0.32	20.49	34.56	0.37	21.79	30.42	0.42	198.86	177.71	0.53	344.54	1.44	1	200.48	170.6	0.54	0.37	0.69	-0.32	9.23114e-06	5.34889e-05
ENSMUST00000167662.7	Ergic1	chr17	+	3556.7	26655301	chr17:26655067-26656931	128.12	96.6	0.57	128.99	95.03	0.58	138.64	112.9	0.55	223.05	33.3	0.87	127.43	12.99	0.91	215.26	32.57	0.87	0.566667	0.883333	-0.316667	7.37984e-14	1.72101e-12
ENSMUST00000048305.9	Ppp4r3a	chr12	-	1653.3	101040174	chr12:101039409-101040779	104.74	76.04	0.58	98.31	97.4	0.5	102.09	81.07	0.56	93.69	29.73	0.76	125.84	0	1	107.83	22.15	0.83	0.546667	0.863333	-0.316667	1.78126e-09	2.09916e-08
ENSMUST00000032372.6	Golt1b	chr6	+	1878.5	142401856	chr6:142401543-142403858	105.25	156.11	0.4	109.98	144.43	0.43	111.95	164.31	0.41	96.13	52.9	0.65	76.15	15.67	0.83	100.92	40.78	0.71	0.413333	0.73	-0.316667	2.56447e-08	2.48311e-07
ENSMUST00000027687.7	Ube2t	chr1	+	249.4	134974061	chr1:134973800-134974162	48.28	43.58	0.53	40.73	47.09	0.46	50.86	32.69	0.61	23.43	9.2	0.72	72.89	0	1	32.21	6.65	0.83	0.533333	0.85	-0.316667	1.8474e-05	0.000100778
ENSMUST00000106998.7	Clpb	chr7	+	772.7	101787706	chr7:101787505-101787810	68.77	70.1	0.5	81.19	71.93	0.53	85.01	78.48	0.52	50.4	16.51	0.75	59.94	5.24	0.92	41.52	8.73	0.83	0.516667	0.833333	-0.316667	1.88288e-05	0.000102216
ENSMUST00000031227.10	Zfp326	chr5	+	2331.1	105914869	chr5:105914668-105915818	38.35	48.16	0.44	39.05	35.92	0.52	37.22	32.55	0.53	79.29	23.42	0.77	57.93	12.91	0.82	80.9	13.94	0.85	0.496667	0.813333	-0.316667	2.43033e-05	0.000129078
ENSMUST00000028004.10	Aldh9a1	chr1	+	875	167368216	chr1:167367405-167368532	61.74	86.08	0.42	51.63	94.04	0.35	48.57	105.34	0.32	36.77	27.72	0.57	57.41	0	1	30.92	34.81	0.47	0.363333	0.68	-0.316667	5.73783e-05	0.000281494
ENSMUST00000020159.14	Med23	chr10	+	426.7	24913237	chr10:24912663-24913460	32.76	38.89	0.46	26.54	34.28	0.44	26.64	37.47	0.42	38.1	19.42	0.66	64	0	1	40.15	25.16	0.61	0.44	0.756667	-0.316667	0.000226639	0.000957901
ENSMUST00000102660.7	Sestd1	chr2	-	199.4	77186619	chr2:77180340-77187260	4.76	28.59	0.14	5.31	28.12	0.16	4.82	27.2	0.15	40.13	23.19	0.63	7.61	27.74	0.22	31.26	25.4	0.55	0.15	0.466667	-0.316667	0.000759819	0.00284631
ENSMUST00000063417.9	Srsf7	chr17	-	5014.9	80201349	chr17:80200089-80201602	96.56	538.93	0.15	85.15	561.36	0.13	85.46	575.6	0.13	174.25	185.44	0.48	156.04	249.02	0.39	179.18	193.45	0.48	0.136667	0.45	-0.313333	1.67221e-27	1.31846e-25
ENSMUST00000202447.3	Fbxo21	chr5	+	1400.6	118008211	chr5:118008010-118010201	72.39	47.07	0.61	74.25	34.93	0.68	77.89	25.94	0.75	121.18	2.75	0.98	61.54	0	1	111.44	0	1	0.68	0.993333	-0.313333	1.33443e-11	2.1245e-10
ENSMUST00000096753.3	Hnrnpul2	chr19	+	3846.7	8831656	chr19:8831455-8834142	65.44	133.52	0.33	61.92	120.12	0.34	66.03	139.04	0.32	133.06	78.01	0.63	65.8	27.87	0.7	127.55	85.05	0.6	0.33	0.643333	-0.313333	1.09473e-08	1.14238e-07
ENSMUST00000020776.4	Ccdc117	chr11	-	551.3	5530300	chr11:5528887-5531533	66.42	32.56	0.67	65.39	35.06	0.65	70.1	32.01	0.69	57.12	2.1	0.96	42.24	0	1	54.71	0.3	0.99	0.67	0.983333	-0.313333	1.62711e-07	1.33041e-06
ENSMUST00000026649.13	Syngr2	chr11	+	830.3	117813844	chr11:117813278-117814283	77.25	51	0.6	72.15	65.48	0.52	79.82	57.69	0.58	70.97	9.66	0.88	69.26	2.95	0.96	70.34	17.22	0.8	0.566667	0.88	-0.313333	6.83998e-07	4.982e-06
ENSMUST00000115233.1	Ppp1r2	chr16	-	2955.6	31258303	chr16:31257975-31258504	36.26	189.56	0.16	42.89	155.26	0.22	34.49	163.98	0.17	38.57	100.3	0.28	73.46	8.05	0.9	40.61	92.27	0.31	0.183333	0.496667	-0.313333	1.92722e-06	1.28281e-05
ENSMUST00000103179.9	Mtmr4	chr11	+	879.9	87614473	chr11:87614076-87616302	54.39	37.65	0.59	49.34	42.46	0.54	55.03	24.79	0.69	120.98	27.93	0.81	59.15	0	1	119.09	5.99	0.95	0.606667	0.92	-0.313333	2.05039e-06	1.34988e-05
ENSMUST00000092915.11	Cluh	chr11	+	994.9	74670407	chr11:74669415-74670847	52.75	49.4	0.52	47.95	50.5	0.49	46.53	49.16	0.49	59.85	25.36	0.7	96.79	0	1	65.22	22.38	0.74	0.5	0.813333	-0.313333	2.63808e-06	1.70126e-05
ENSMUST00000025590.9	Osbp	chr19	+	347.8	11993007	chr19:11991900-11994105	24.63	16.66	0.6	26	14.03	0.65	26.16	12.42	0.68	57.95	9.01	0.87	37.87	0	1	61.24	0	1	0.643333	0.956667	-0.313333	0.000239092	0.00100412
ENSMUST00000130881.7	Gss	chr2	-	112.7	155563454	chr2:155563189-155563719	16.22	20.16	0.45	22.49	16.81	0.57	25.91	6.68	0.8	29.06	2.65	0.92	53.1	3.14	0.94	35.51	3.92	0.9	0.606667	0.92	-0.313333	0.000727511	0.0027367
ENSMUST00000103186.10	Cltc	chr11	-	78187.7	86694730	chr11:86694351-86695690	177.16	352.16	0.33	173.01	326.89	0.35	164.95	336.25	0.33	335.83	457.63	0.42	753.79	3.37	1	438.36	399.85	0.52	0.336667	0.646667	-0.31	4.51786e-27	3.52021e-25
ENSMUST00000107821.8	Luc7l3	chr11	-	25457.4	94291377	chr11:94291061-94291578	235.88	199.22	0.54	210.99	225.38	0.48	235.97	178.37	0.57	334.24	112.64	0.75	487.05	0	1	387.66	116.77	0.77	0.53	0.84	-0.31	3.29591e-24	2.07893e-22
ENSMUST00000085585.11	Lsm14a	chr7	-	1548.4	34345417	chr7:34344646-34345958	129.98	84.21	0.61	134.8	83.36	0.62	131.55	95.92	0.58	118.44	21.95	0.84	133.42	0	1	139.06	14.64	0.9	0.603333	0.913333	-0.31	1.06982e-11	1.71976e-10
ENSMUST00000030399.6	Rragc	chr4	+	449.9	123936247	chr4:123935538-123936997	37.37	18.25	0.67	34.03	20.89	0.62	43.71	14.44	0.75	95.36	2.57	0.97	60.24	0	1	97.33	0	1	0.68	0.99	-0.31	2.49297e-08	2.43166e-07
ENSMUST00000112907.7	Acsl4	chrX	-	5434.6	142319311	chrX:142317993-142320834	226.27	173.97	0.57	211.55	214.91	0.5	226.94	215.76	0.51	77.03	25.23	0.75	46.65	0	1	80.27	25.76	0.76	0.526667	0.836667	-0.31	9.42435e-07	6.68998e-06
ENSMUST00000043765.13	Hnrnpul1	chr7	-	2374.2	25721780	chr7:25721482-25722363	46.17	77.75	0.37	57.38	79.28	0.42	55.89	83.28	0.4	65.08	51.74	0.56	99.71	0	1	77.62	59.94	0.56	0.396667	0.706667	-0.31	7.93152e-06	4.66938e-05
ENSMUST00000050207.9	Tefm	chr11	-	130.1	80137053	chr11:80136678-80137279	38.07	37	0.51	43.93	17.58	0.71	34.06	18.67	0.65	35.44	3.49	0.91	49.37	0	1	44.57	5.47	0.89	0.623333	0.933333	-0.31	2.47284e-05	0.000131021
ENSMUST00000161827.7	Gpc2	chr5	-	48968.7	138274169	chr5:138273655-138274569	16	14.34	0.53	13.86	30.14	0.32	15.1	26.04	0.37	266.98	217.76	0.55	280.3	11.55	0.96	328.25	181.99	0.64	0.406667	0.716667	-0.31	0.000442304	0.00175097
ENSMUST00000150975.7	Pabpn1	chr14	+	29350.4	54897272	chr14:54896952-54898096	63.11	515.48	0.11	65.33	522.97	0.11	65.9	515.91	0.11	184.69	212.63	0.46	124.15	273.34	0.31	184.9	198.89	0.48	0.11	0.416667	-0.306667	1.72262e-28	1.42612e-26
ENSMUST00000031866.8	Mtpn	chr6	-	2636.1	35511858	chr6:35508906-35512317	131.52	48.07	0.73	125.63	71.64	0.64	127.85	65.86	0.66	209.89	4.64	0.98	88.58	0	1	190.8	6.75	0.97	0.676667	0.983333	-0.306667	1.25585e-15	3.64802e-14
ENSMUST00000023762.12	Cers5	chr15	-	2630.9	99736206	chr15:99735592-99736436	129.64	113.2	0.53	122.73	95.56	0.56	136.93	85.26	0.62	171.15	20.09	0.89	173.03	0	1	168.25	60.04	0.74	0.57	0.876667	-0.306667	7.21729e-12	1.21013e-10
ENSMUST00000064234.6	Ezr	chr17	-	2469.6	6738691	chr17:6738042-6739467	99.94	98.19	0.5	109.23	96.16	0.53	107.16	106.5	0.5	180.92	61.28	0.75	221.85	0	1	168.24	73.34	0.7	0.51	0.816667	-0.306667	2.26287e-11	3.48535e-10
ENSMUST00000109943.9	Mtmr3	chr11	-	1527.4	4482690	chr11:4480868-4482939	33.65	18.09	0.65	36.32	11	0.77	32.6	16.82	0.66	148.9	0	1	91.93	0	1	145.26	0	1	0.693333	1	-0.306667	7.23288e-10	9.0044e-09
ENSMUST00000040448.12	Mtmr3	chr11	-	1483	4482689	chr11:4480875-4482939	33.58	18.19	0.65	36.27	11.01	0.77	32.52	16.9	0.66	148.16	0	1	91.26	0	1	144.67	0	1	0.693333	1	-0.306667	7.23288e-10	9.0044e-09
ENSMUST00000109546.8	Vcan	chr13	-	1188.1	89656407	chr13:89655312-89657358	27.86	8.61	0.76	31.46	13.52	0.7	25.88	15.57	0.62	128.96	0	1	49.37	0	1	129.92	0	1	0.693333	1	-0.306667	6.42066e-08	5.66421e-07
ENSMUST00000031640.14	Cdk8	chr5	+	2021.4	146302490	chr5:146301576-146302874	57.51	73.41	0.44	71.81	54.79	0.57	59.89	67.07	0.47	72.16	44.89	0.62	118.93	0	1	88.47	25.13	0.78	0.493333	0.8	-0.306667	5.94432e-07	4.39389e-06
ENSMUST00000107423.1	Aen	chr7	+	1416.2	78907377	chr7:78907144-78908378	105.24	48.78	0.68	100.39	56.83	0.64	91.43	60.9	0.6	42.57	5.19	0.89	49.93	0	1	44.44	2.26	0.95	0.64	0.946667	-0.306667	5.60537e-06	3.39036e-05
ENSMUST00000027768.13	Ahctf1	chr1	-	394.9	179746115	chr1:179744894-179746528	82.89	54.95	0.6	72.98	54.52	0.57	72.35	46.07	0.61	61.44	19.31	0.76	49.65	0	1	66.62	4.33	0.94	0.593333	0.9	-0.306667	1.28559e-05	7.24021e-05
ENSMUST00000108779.7	Rgs19	chr2	-	350	181688507	chr2:181688422-181688718	22.2	19.73	0.53	32.47	12.53	0.72	26.53	17.99	0.6	27.97	8.54	0.77	75.7	0	1	48.91	0	1	0.616667	0.923333	-0.306667	3.75058e-05	0.000191667
ENSMUST00000013559.2	Igf2bp1	chr11	-	7341	95963181	chr11:95957163-95963592	202.91	212.51	0.49	224.8	242.22	0.48	228.7	193.56	0.54	44.09	16.67	0.73	33.21	2.85	0.92	37.23	10.71	0.78	0.503333	0.81	-0.306667	0.000112638	0.000514837
ENSMUST00000028209.14	Dolpp1	chr2	+	260.1	30399343	chr2:30399142-30400471	43	22.01	0.66	38.51	22.95	0.63	45.81	28.98	0.61	42.78	6.44	0.87	38.8	0	1	49.23	2.84	0.95	0.633333	0.94	-0.306667	0.000244198	0.00102104
ENSMUST00000113612.9	Dolpp1	chr2	+	260.1	30399343	chr2:30399142-30400471	43	22.01	0.66	38.51	22.95	0.63	45.81	28.98	0.61	42.78	6.44	0.87	38.8	0	1	49.23	2.84	0.95	0.633333	0.94	-0.306667	0.000244198	0.00102104
ENSMUST00000197984.4	Smarcc1	chr9	+	460.6	110235078	chr9:110234877-110235291	30.45	61.35	0.33	40.5	69.3	0.37	35.76	72.61	0.33	31.94	44.91	0.42	53.11	0	1	41.44	36.99	0.53	0.343333	0.65	-0.306667	0.000941411	0.00344854
ENSMUST00000115467.10	Tes	chr6	+	352.2	17104878	chr6:17104593-17105823	20.45	15.07	0.58	20.95	18.45	0.53	21.81	15.74	0.58	52.49	10.95	0.83	50.03	0	1	57.5	15.94	0.78	0.563333	0.87	-0.306667	0.00135297	0.00479438
ENSMUST00000002683.2	Ccdc97	chr7	-	272.9	25712883	chr7:25711106-25713113	34.24	31.04	0.52	38.09	27.94	0.58	34.81	26.09	0.57	48.19	14.74	0.77	30.02	0	1	46.01	10.1	0.82	0.556667	0.863333	-0.306667	0.00205825	0.00689518
ENSMUST00000020630.7	Hspa4	chr11	-	30537.2	53261614	chr11:53259814-53261815	265.96	1116.22	0.19	261.13	1118.58	0.19	258.57	1113.34	0.19	353.03	337.88	0.51	280.61	378.02	0.43	349.41	295.46	0.54	0.19	0.493333	-0.303333	7.03461e-44	1.2592e-41
ENSMUST00000042057.11	Midn	chr10	+	7400.3	80156566	chr10:80156365-80158368	89.18	46.91	0.66	97.17	39.12	0.71	89.85	35.49	0.72	180.48	0	1	110.82	0	1	181.98	0	1	0.696667	1	-0.303333	5.58965e-16	1.68274e-14
ENSMUST00000099492.9	Midn	chr10	+	7400.3	80156566	chr10:80156365-80158367	89.18	46.91	0.66	97.17	39.12	0.71	89.85	35.49	0.72	180.48	0	1	110.82	0	1	181.98	0	1	0.696667	1	-0.303333	5.58965e-16	1.68274e-14
ENSMUST00000081932.12	Nmt2	chr2	+	1207.2	3326852	chr2:3326071-3328877	68.87	37.78	0.65	66.53	39.7	0.63	70.08	38.15	0.65	86.78	0	1	37.29	6.92	0.84	83.48	0	1	0.643333	0.946667	-0.303333	3.31063e-08	3.11896e-07
ENSMUST00000102487.3	Szrd1	chr4	-	2521.5	141114366	chr4:141113001-141115864	86.48	56.08	0.61	88.43	58.04	0.6	80.27	66.62	0.55	94.61	19.06	0.83	90.14	0	1	94.28	17.31	0.84	0.586667	0.89	-0.303333	1.1976e-07	1.00274e-06
ENSMUST00000086828.9	Ptprs	chr17	-	6947.5	56413175	chr17:56412431-56413393	42.33	38.18	0.53	43.46	36.89	0.54	46.2	30.71	0.6	324.96	99.19	0.77	292.1	0	1	356.99	86.18	0.81	0.556667	0.86	-0.303333	1.30727e-07	1.08906e-06
ENSMUST00000161181.7	Cdk8	chr5	+	2055.4	146302479	chr5:146301576-146302831	63.09	67.94	0.48	72.2	54.62	0.57	61.59	65.68	0.48	76.29	40.7	0.65	115.47	0	1	89.96	23.43	0.79	0.51	0.813333	-0.303333	7.76683e-07	5.60957e-06
ENSMUST00000084149.9	Zfp991	chr4	+	201.3	147178528	chr4:147178325-147180579	12.78	148.48	0.08	11.77	155.29	0.07	11.92	128.94	0.08	22.39	17.61	0.56	9.67	59.29	0.14	21.57	27.74	0.44	0.0766667	0.38	-0.303333	2.32792e-05	0.000124237
ENSMUST00000014221.12	Chp1	chr2	+	770.8	119586436	chr2:119585107-119587027	39.43	39.43	0.5	34.26	48.19	0.42	26.76	57.35	0.32	47.93	46.36	0.51	46.48	0.3	0.99	57.63	30.48	0.65	0.413333	0.716667	-0.303333	0.00136686	0.00483328
ENSMUST00000033040.11	Pak1	chr7	+	1510.4	97911378	chr7:97911096-97912381	33.72	12.06	0.74	32.17	11.78	0.73	31.47	18.87	0.63	173.29	0	1	139.25	0	1	174.74	0	1	0.7	1	-0.3	1.15283e-10	1.62106e-09
ENSMUST00000005606.7	Prkaca	chr8	+	5471.7	83995801	chr8:83995292-83996443	73.35	42.91	0.63	73.09	43.91	0.62	61.36	49.54	0.55	177.84	32.77	0.84	197.03	0	1	176.07	27.79	0.86	0.6	0.9	-0.3	9.16591e-10	1.12627e-08
ENSMUST00000002699.5	Akap8	chr17	-	2121.1	32305285	chr17:32303676-32305706	89.04	186.37	0.32	88.88	177.15	0.33	82.82	171.87	0.33	87.05	72.13	0.55	57.11	28.19	0.67	89.3	46.12	0.66	0.326667	0.626667	-0.3	9.62244e-08	8.23377e-07
ENSMUST00000079833.5	Hsf2	chr10	+	3602.2	57512182	chr10:57511903-57513135	54.87	30.53	0.64	47.98	40.83	0.54	50.68	54.4	0.48	97.63	47	0.68	154.14	0	1	114.53	15.29	0.88	0.553333	0.853333	-0.3	3.27771e-07	2.55391e-06
ENSMUST00000050214.7	Akap8l	chr17	-	1025.4	32321526	chr17:32321425-32321785	24.06	45.92	0.34	34.84	23.97	0.59	42.32	28.02	0.6	110.67	50.31	0.69	226.16	28.97	0.89	151.73	26.41	0.85	0.51	0.81	-0.3	2.22119e-06	1.45221e-05
ENSMUST00000036153.11	Cops8	chr1	+	3421.5	90613014	chr1:90612174-90613341	96.67	81.33	0.54	83.9	88.84	0.49	98.12	74.59	0.57	166.88	59.2	0.74	239.68	12.12	0.95	177.83	45.19	0.8	0.533333	0.83	-0.296667	3.84898e-11	5.78046e-10
ENSMUST00000016401.14	Prelid3b	chr2	-	978.2	174465403	chr2:174465067-174465936	97.74	100.94	0.49	95.26	86.39	0.52	95.8	87.93	0.52	89.8	45.39	0.66	124.81	12.13	0.91	116.68	21.26	0.85	0.51	0.806667	-0.296667	4.96897e-08	4.45928e-07
ENSMUST00000023029.14	L3mbtl2	chr15	+	596.3	81687722	chr15:81686940-81688315	75.68	36.48	0.67	79.53	28.31	0.74	80.28	34.02	0.7	47.87	0.08	1	62.18	0	1	53.76	0	1	0.703333	1	-0.296667	9.85075e-07	6.97025e-06
ENSMUST00000106722.1	Dennd5a	chr7	-	261.9	109894421	chr7:109893780-109894815	25.3	33.7	0.43	24.16	23.45	0.51	24.06	20.34	0.54	65.42	34.43	0.66	48.66	0	1	66.91	27.97	0.71	0.493333	0.79	-0.296667	0.00407392	0.0125788
ENSMUST00000031697.8	Cul1	chr6	+	1533	47525925	chr6:47525554-47526139	138.52	89.16	0.61	123.1	124.72	0.5	133.2	106.63	0.56	209.19	47.74	0.81	263.08	0	1	195.26	68	0.74	0.556667	0.85	-0.293333	1.01175e-13	2.32668e-12
ENSMUST00000075510.11	Safb2	chr17	-	850.7	56563042	chr17:56562939-56563243	38.92	24.71	0.61	40.39	22.25	0.64	54.27	8.11	0.87	90.51	0	1	143.98	0	1	63.63	0	1	0.706667	1	-0.293333	6.0113e-09	6.50537e-08
ENSMUST00000165806.7	Katna1	chr10	+	1871.2	7762991	chr10:7762790-7763150	57.02	80.06	0.42	47.09	77.5	0.38	58.5	65.56	0.47	72.45	37.16	0.66	176.71	12.74	0.93	70.74	56.32	0.56	0.423333	0.716667	-0.293333	3.76043e-08	3.48814e-07
ENSMUST00000034856.14	Mpi	chr9	-	910	57544602	chr9:57544256-57544938	47.51	21.31	0.69	43.13	29.65	0.59	49.37	24.89	0.66	86.32	6.43	0.93	132.66	9.74	0.93	97.52	3.8	0.96	0.646667	0.94	-0.293333	3.0018e-07	2.36115e-06
ENSMUST00000035648.4	Atg12	chr18	-	1272.6	46734122	chr18:46732417-46734509	32.28	16.74	0.66	29.24	18.96	0.61	33.42	11.92	0.74	130.01	10.17	0.93	104.07	0	1	122.21	4.75	0.96	0.67	0.963333	-0.293333	8.80569e-07	6.27773e-06
ENSMUST00000075922.10	Nfat5	chr8	+	388.7	107378994	chr8:107378793-107379508	35.98	10.63	0.77	29.43	12.9	0.7	30.78	16.75	0.65	83.72	0	1	45.42	0	1	88.42	0	1	0.706667	1	-0.293333	1.17938e-06	8.17906e-06
ENSMUST00000103181.10	Cds2	chr2	+	1460.2	132307590	chr2:132305153-132312050	30.05	69.66	0.3	33.85	72.6	0.32	38.59	79.51	0.33	85.55	21.88	0.8	18.61	46.48	0.29	76.44	26.19	0.74	0.316667	0.61	-0.293333	2.0555e-06	1.35189e-05
ENSMUST00000033910.8	Leprotl1	chr8	-	714.7	34137604	chr8:34135572-34137838	24.9	71.75	0.26	24.19	83.23	0.23	27.7	81.07	0.25	96.89	37.47	0.72	63.02	111.63	0.36	96.95	80.95	0.54	0.246667	0.54	-0.293333	3.93699e-06	2.45756e-05
ENSMUST00000177974.7	Atp2a2	chr5	-	922.6	122453745	chr5:122453514-122454304	31.42	19.7	0.61	19.05	31.24	0.38	35.73	16.87	0.68	141.98	40.86	0.78	127.48	12.31	0.91	157.39	25.72	0.86	0.556667	0.85	-0.293333	6.19569e-05	0.000301278
ENSMUST00000001712.7	Cabin1	chr10	-	169.8	75646486	chr10:75646112-75646687	23.05	29.95	0.43	30.65	12.84	0.7	33.52	21.05	0.61	64.53	13.62	0.83	52.79	9.91	0.84	74.16	3.55	0.95	0.58	0.873333	-0.293333	0.000267039	0.00110814
ENSMUST00000086635.8	Pitpnb	chr5	+	3278.5	111386704	chr5:111386503-111387515	93.86	86.48	0.52	90.88	74.52	0.55	97.69	89.97	0.52	61.09	36.5	0.63	41.99	0	1	64.68	12.53	0.84	0.53	0.823333	-0.293333	0.000520841	0.00202319
ENSMUST00000064447.11	Nup188	chr2	+	243.5	30343995	chr2:30343702-30344266	51.02	39.12	0.57	47.43	48.04	0.5	48.36	42.49	0.53	49.51	2.84	0.95	26.15	8.14	0.76	37.12	11.35	0.77	0.533333	0.826667	-0.293333	0.000525478	0.0020388
ENSMUST00000014089.8	Gpc2	chr5	-	45176.8	138274168	chr5:138273660-138274569	15.38	14.97	0.51	13.08	30.94	0.3	14.37	26.78	0.35	253.26	231.29	0.52	264.64	27.08	0.91	312.83	197.05	0.61	0.386667	0.68	-0.293333	0.00134046	0.00475771
ENSMUST00000015791.5	Lama5	chr2	-	213.4	180176522	chr2:180176373-180176764	47.25	60.77	0.44	47.11	69.72	0.4	47.63	69.02	0.41	25.61	15.08	0.63	33.28	4.52	0.88	25.53	15.59	0.62	0.416667	0.71	-0.293333	0.00147256	0.00516019
ENSMUST00000006435.7	Atp6v1b2	chr8	+	6058.4	69112631	chr8:69112430-69113711	109.14	73.02	0.6	105.1	75.22	0.58	111.36	74.19	0.6	381.09	110.13	0.78	347.84	0	1	393.35	59.48	0.87	0.593333	0.883333	-0.29	2.00615e-13	4.48876e-12
ENSMUST00000041097.12	Ppp2r2d	chr7	+	3302.2	138882715	chr7:138882209-138883057	102.69	108.12	0.49	143.09	57.03	0.72	119.81	85.25	0.58	157.58	24.25	0.87	258.24	0	1	162.89	42.44	0.79	0.596667	0.886667	-0.29	3.60464e-13	7.8018e-12
ENSMUST00000020382.7	Yeats4	chr10	-	3483.2	117215635	chr10:117215222-117215836	113.71	77.41	0.59	111.42	86.37	0.56	100.06	75.61	0.57	178.25	45.61	0.8	248.97	4.76	0.98	199.44	46.94	0.81	0.573333	0.863333	-0.29	2.11932e-11	3.2795e-10
ENSMUST00000003946.8	Nob1	chr8	-	2327.2	107412684	chr8:107412489-107413183	111.1	88.09	0.56	116.66	77.76	0.6	110.98	66.61	0.62	70.18	28.95	0.71	148.84	0	1	98.31	5.81	0.94	0.593333	0.883333	-0.29	1.09658e-09	1.32772e-08
ENSMUST00000098950.5	Elavl1	chr8	-	1134.3	4288371	chr8:4285382-4289924	16.58	198.15	0.08	15.48	191.82	0.07	14.15	201.52	0.07	37.03	39.31	0.49	9.12	66.09	0.12	35.81	38.6	0.48	0.0733333	0.363333	-0.29	1.47459e-08	1.50714e-07
ENSMUST00000102715.3	Stk39	chr2	-	1529.5	68211792	chr2:68210445-68211993	151.72	59.67	0.72	135.53	72.49	0.65	139.57	56.16	0.71	62.56	0	1	48.8	2.47	0.95	63.35	0	1	0.693333	0.983333	-0.29	2.75612e-08	2.63023e-07
ENSMUST00000005003.11	Lbr	chr1	-	5061.2	181816722	chr1:181815335-181817018	189.88	138.19	0.58	184.82	150.64	0.55	187.6	186.12	0.5	67.68	36.05	0.65	63.81	0	1	79.49	13.67	0.85	0.543333	0.833333	-0.29	2.40723e-06	1.56612e-05
ENSMUST00000020915.9	Pum2	chr12	+	1215.4	8749928	chr12:8749589-8750320	31.93	104.77	0.23	24.96	123.75	0.17	26.58	144.37	0.16	26.69	94.63	0.22	55.6	0.36	0.99	26.16	90.74	0.22	0.186667	0.476667	-0.29	0.000951544	0.00347989
ENSMUST00000047036.9	Cd3eap	chr7	-	634.2	19356942	chr7:19356524-19358016	32.85	41.08	0.44	35.19	37.87	0.48	24.56	41.38	0.37	31.71	15.48	0.67	55.13	6.08	0.9	34.13	23.95	0.59	0.43	0.72	-0.29	0.00106067	0.00384712
ENSMUST00000026016.12	Fundc1	chrX	-	193.3	17557620	chrX:17556564-17558011	21	29.64	0.41	20.95	18.46	0.53	17.3	24	0.42	41.93	22.1	0.65	41.42	0	1	48.89	35.62	0.58	0.453333	0.743333	-0.29	0.00963074	0.0263572
ENSMUST00000035295.5	Degs1	chr1	-	13851	182276505	chr1:182275772-182276893	230.29	149.06	0.61	233.96	158.43	0.6	242.39	147.97	0.62	149.4	38.22	0.8	299.68	0	1	168.52	21.31	0.89	0.61	0.896667	-0.286667	1.26474e-17	4.50342e-16
ENSMUST00000033121.6	Nomo1	chr7	+	3022.3	46083915	chr7:46083603-46084212	107.84	91.96	0.54	113.65	77.71	0.59	125.7	74.56	0.63	130.17	25.04	0.84	161.14	0	1	133.14	36.96	0.78	0.586667	0.873333	-0.286667	9.13722e-10	1.12483e-08
ENSMUST00000070635.12	Zyx	chr6	+	931.9	42358194	chr6:42357852-42358392	77.4	55.3	0.58	52.46	64.84	0.45	74.28	48.07	0.61	94.98	49.78	0.66	136.67	0	1	123.25	23.47	0.84	0.546667	0.833333	-0.286667	5.76138e-07	4.27776e-06
ENSMUST00000118190.1	Fam103a1	chr7	+	1398.9	81769169	chr7:81768369-81769480	45.88	66.3	0.41	45.98	61.66	0.43	40.9	67.88	0.38	108.43	40.76	0.73	123.66	31.71	0.8	91.59	76.21	0.55	0.406667	0.693333	-0.286667	5.5652e-06	3.37222e-05
ENSMUST00000030460.14	Gpbp1l1	chr4	+	881.9	116593281	chr4:116592806-116593882	51.79	32.33	0.62	44.33	34.64	0.56	54.23	29.96	0.64	56.98	7.18	0.89	80.34	0	1	62.4	16.58	0.79	0.606667	0.893333	-0.286667	3.06333e-05	0.000158751
ENSMUST00000118927.7	Zdhhc13	chr7	+	420.4	48827219	chr7:48826869-48827440	24.17	69.06	0.26	27.97	64.1	0.3	28.95	58.28	0.33	56.54	62.78	0.47	106.59	19.51	0.85	52.85	69.25	0.43	0.296667	0.583333	-0.286667	4.69868e-05	0.00023504
ENSMUST00000059844.12	Cnpy3	chr17	-	437.9	46736707	chr17:46735705-46736908	47.56	31.46	0.6	45.48	35.56	0.56	48.41	28.84	0.63	62.67	13.37	0.82	61.49	0.66	0.99	65	12.74	0.84	0.596667	0.883333	-0.286667	7.63333e-05	0.000364233
ENSMUST00000152227.7	Desi1	chr15	-	519.1	81994141	chr15:81992523-81994845	53.26	30.89	0.63	54.92	33.37	0.62	51.23	32.32	0.61	63.14	9.43	0.87	48.17	0	1	61.38	11.19	0.85	0.62	0.906667	-0.286667	0.000107297	0.000493151
ENSMUST00000106108.8	Zmym4	chr4	-	888.5	126863952	chr4:126861939-126864317	50.08	31.22	0.62	44.91	35.13	0.56	46.14	32.56	0.59	80.29	12.95	0.86	52.91	0	1	81.1	24.32	0.77	0.59	0.876667	-0.286667	0.000206765	0.000881211
ENSMUST00000032843.8	Tmem126b	chr7	-	165.2	90468865	chr7:90467438-90469161	26.24	15.55	0.63	25.92	23.53	0.52	26.32	20.56	0.56	34.84	12.78	0.73	38.58	0	1	35.01	6.68	0.84	0.57	0.856667	-0.286667	0.00470492	0.0142157
ENSMUST00000021046.5	Ddx42	chr11	+	5530.9	106247815	chr11:106247492-106249139	150.23	81.47	0.65	145.77	76.85	0.65	145.19	75.84	0.66	240.77	36.14	0.87	231.14	0	1	255.36	15.74	0.94	0.653333	0.936667	-0.283333	3.44013e-15	9.45393e-14
ENSMUST00000021362.4	Klhdc2	chr12	+	2863.8	69310417	chr12:69310153-69310522	106.64	152.17	0.41	103.7	104.48	0.5	78.22	152.02	0.34	265.21	101.24	0.72	265.62	143.6	0.65	295.68	107.23	0.73	0.416667	0.7	-0.283333	1.81924e-12	3.43271e-11
ENSMUST00000206147.1	Cbl	chr9	-	1281.6	44143322	chr9:44142977-44143620	82.68	17.62	0.82	66.09	33.52	0.66	60.76	30.7	0.66	107.63	0.72	0.99	83.51	0	1	124.68	0	1	0.713333	0.996667	-0.283333	2.34899e-10	3.11771e-09
ENSMUST00000110731.3	Kdelr2	chr5	+	4592.5	143421002	chr5:143420801-143421901	93.22	73.61	0.56	94.39	74.53	0.56	94.4	84.03	0.53	165.16	49.66	0.77	198.98	18.64	0.91	175.92	39.33	0.82	0.55	0.833333	-0.283333	6.954e-10	8.68987e-09
ENSMUST00000086199.11	Glul	chr1	+	16568.5	153909159	chr1:153907864-153909723	62.53	137	0.31	63.75	132.38	0.33	54.37	140.28	0.28	111.46	139.31	0.44	161.04	24.64	0.87	109.58	127.15	0.46	0.306667	0.59	-0.283333	9.25495e-08	7.96046e-07
ENSMUST00000040853.10	Oxsr1	chr9	-	807.7	119241015	chr9:119238432-119241216	84.96	32.3	0.72	85.62	29.65	0.74	87.08	38.38	0.69	63.09	0	1	33.11	0	1	61	0	1	0.716667	1	-0.283333	1.37999e-06	9.42231e-06
ENSMUST00000186870.6	1810022K09Rik	chr3	-	3573	14607092	chr3:14606309-14607293	32.47	108.63	0.23	32.55	128.1	0.2	34.66	104.92	0.25	79.54	46.44	0.63	62.69	103	0.38	76	71.38	0.52	0.226667	0.51	-0.283333	1.69602e-06	1.13692e-05
ENSMUST00000042166.10	Fam103a1	chr7	+	1386.6	81769170	chr7:81768369-81769491	45.83	66.33	0.41	44.41	63.17	0.41	40.32	68.4	0.37	105.06	44.14	0.7	123.55	31.81	0.8	89.98	77.77	0.54	0.396667	0.68	-0.283333	9.6415e-06	5.57205e-05
ENSMUST00000169390.7	Enoph1	chr5	+	580.9	100068406	chr5:100067799-100068760	69.93	53.02	0.57	74.69	49.57	0.6	64.71	44.49	0.59	37.44	14.34	0.72	54.12	0	1	52.38	6.45	0.89	0.586667	0.87	-0.283333	7.52416e-05	0.000359802
ENSMUST00000128941.7	Tor1aip2	chr1	+	1547.2	156052715	chr1:156051294-156053736	48.95	62.58	0.44	53.2	49.6	0.52	50.06	58.81	0.46	71.78	44.81	0.62	98.06	0	1	71.67	39.33	0.65	0.473333	0.756667	-0.283333	7.98058e-05	0.000376731
ENSMUST00000025778.7	Gldc	chr19	-	331.8	30098862	chr19:30098449-30099110	99.32	53.47	0.65	93.82	59.24	0.61	100.08	64.74	0.61	38.14	0	1	32.52	0	1	40.18	15.99	0.72	0.623333	0.906667	-0.283333	0.00138704	0.00488718
ENSMUST00000111962.7	Hnrnpa3	chr2	+	36133.9	75666488	chr2:75665398-75669407	107.61	334.2	0.24	110.33	305.06	0.27	107.7	316.4	0.25	196.56	113.91	0.63	91.08	154.4	0.37	179.26	117.68	0.6	0.253333	0.533333	-0.28	3.73487e-15	1.02215e-13
ENSMUST00000063854.6	Ppp4r2	chr6	+	6129.7	100867981	chr6:100866257-100869934	31.28	262.07	0.11	28.66	269.75	0.1	30.93	265.56	0.1	86.47	144.84	0.37	66.92	113.6	0.37	91.63	133.59	0.41	0.103333	0.383333	-0.28	5.82117e-14	1.37691e-12
ENSMUST00000079033.4	Bloc1s2	chr19	-	4467	44139392	chr19:44139266-44139713	56.32	58.23	0.49	60.79	39.96	0.6	67.43	38.73	0.64	169.39	51.97	0.77	460.33	0	1	179.67	45.38	0.8	0.576667	0.856667	-0.28	1.56912e-11	2.47435e-10
ENSMUST00000101087.9	Srp72	chr5	+	2328.3	76999149	chr5:76998192-76999937	95.17	50.68	0.65	89.91	49.61	0.64	96.59	39.24	0.71	158.91	11.7	0.93	135.75	0	1	149.77	15.08	0.91	0.666667	0.946667	-0.28	2.88295e-10	3.75862e-09
ENSMUST00000114848.7	Taf11	chr17	-	678.9	27901400	chr17:27901122-27901789	57.84	47.56	0.55	69.17	30.08	0.7	66.98	40.22	0.62	112.84	16.87	0.87	173.28	0	1	123.82	22.88	0.84	0.623333	0.903333	-0.28	2.8243e-08	2.68755e-07
ENSMUST00000085651.11	Nptn	chr9	+	7984.6	58652060	chr9:58651859-58652856	76.61	55.11	0.58	72.07	83.1	0.46	81.03	55.71	0.59	234.47	122.7	0.66	216.57	0	1	260.58	62.77	0.81	0.543333	0.823333	-0.28	1.22369e-07	1.02329e-06
ENSMUST00000109787.7	Zmiz2	chr11	+	3371.9	6405467	chr11:6404990-6406158	68.36	40.94	0.63	57.27	46.29	0.55	70.9	47.35	0.6	224.26	45.43	0.83	188.78	0	1	233.35	60.53	0.79	0.593333	0.873333	-0.28	1.43646e-07	1.18921e-06
ENSMUST00000074127.13	Aldh3a2	chr11	-	402	61246072	chr11:61244853-61246321	24.4	12.45	0.66	22.66	10.94	0.67	25.12	6.44	0.8	78.57	2.16	0.97	50.68	0	1	76.77	0	1	0.71	0.99	-0.28	1.8468e-05	0.000100778
ENSMUST00000003115.8	Cdkn1b	chr6	+	5750.9	134924524	chr6:134924243-134925513	46.49	41.29	0.53	41.12	60.88	0.4	42.47	52.1	0.45	131.68	71.17	0.65	130.6	4.89	0.96	135.21	87.1	0.61	0.46	0.74	-0.28	4.93336e-05	0.000245667
ENSMUST00000048184.3	Pdcd7	chr9	+	298.9	65358817	chr9:65358594-65359643	36.28	12.09	0.75	35.12	18.18	0.66	39.85	13.4	0.75	42.36	0	1	41.67	0	1	47.47	0	1	0.72	1	-0.28	7.86728e-05	0.000372339
ENSMUST00000060067.11	Dnaja3	chr16	+	449.5	4707111	chr16:4706568-4707695	38.87	30.83	0.56	39.78	34.37	0.54	34.8	25.73	0.57	46.54	18.48	0.72	61.87	0	1	50.27	13.18	0.79	0.556667	0.836667	-0.28	0.000549938	0.00212623
ENSMUST00000001920.12	Aif1l	chr2	+	251.8	31971819	chr2:31970903-31973442	26.47	42.32	0.38	27.96	36.89	0.43	25.88	37.89	0.41	30.52	8.07	0.79	24	20.81	0.54	25.68	9.62	0.73	0.406667	0.686667	-0.28	0.00771092	0.0216763
ENSMUST00000207594.1	Prcp	chr7	+	269.8	92933657	chr7:92932972-92934014	16.75	37.39	0.31	9.5	37	0.2	24.8	26.59	0.48	13.91	20.41	0.41	32.1	0	1	16.15	22.33	0.42	0.33	0.61	-0.28	0.0279358	0.0657728
ENSMUST00000102528.10	Ppp1cc	chr5	+	11607.9	122174704	chr5:122174055-122175273	357.09	187.92	0.66	328.82	207.74	0.61	326.84	189.9	0.63	308.53	54.59	0.85	351.85	0	1	338.87	44.21	0.88	0.633333	0.91	-0.276667	7.2345e-23	4.20299e-21
ENSMUST00000030134.8	Rad23b	chr4	+	53579.6	55390654	chr4:55389884-55392237	160.31	415.4	0.28	159.27	389.79	0.29	147.91	386.14	0.28	147.6	204.18	0.42	180.7	52.23	0.78	168.71	183.49	0.48	0.283333	0.56	-0.276667	4.55694e-13	9.73567e-12
ENSMUST00000153065.7	4833439L19Rik	chr13	-	4200.3	54552451	chr13:54551290-54552817	118.49	61.42	0.66	113.98	65.98	0.63	126.83	51.59	0.71	171.65	13.46	0.93	131.76	0	1	171.06	19.7	0.9	0.666667	0.943333	-0.276667	2.25812e-10	3.00311e-09
ENSMUST00000026989.14	4833439L19Rik	chr13	-	4200.3	54552451	chr13:54551290-54552817	118.49	61.42	0.66	113.98	65.98	0.63	126.83	51.59	0.71	171.65	13.46	0.93	131.76	0	1	171.06	19.7	0.9	0.666667	0.943333	-0.276667	2.25812e-10	3.00311e-09
ENSMUST00000025562.7	Incenp	chr19	-	2763	9872568	chr19:9872297-9872873	94.64	83.98	0.53	116.29	57.95	0.67	106.8	66.58	0.62	79.55	25.19	0.76	132.71	0	1	99.97	11.8	0.89	0.606667	0.883333	-0.276667	2.35797e-08	2.30677e-07
ENSMUST00000028610.9	Cat	chr2	-	1880.2	103454553	chr2:103453849-103454821	67.54	42.95	0.61	68.48	43.28	0.61	69.63	30.6	0.69	76.93	17.33	0.82	95.37	0	1	80.61	6.98	0.92	0.636667	0.913333	-0.276667	4.2054e-06	2.61525e-05
ENSMUST00000115227.9	Bdh1	chr16	+	599.9	31457222	chr16:31456625-31458901	23.62	72.36	0.25	26.01	66.64	0.28	21.2	79.68	0.21	43.56	36.26	0.55	28.61	31.54	0.48	39.8	33.46	0.54	0.246667	0.523333	-0.276667	0.000278654	0.00115399
ENSMUST00000123791.7	Sbf1	chr15	-	464.9	89288503	chr15:89288236-89288725	23.01	29.24	0.44	21.59	24.75	0.47	16.04	29.96	0.35	50.71	45.53	0.53	88.9	4.69	0.95	58.69	37.3	0.61	0.42	0.696667	-0.276667	0.00327816	0.0103634
ENSMUST00000027580.10	Slc35f5	chr1	+	243.8	125595539	chr1:125594913-125595820	19.03	16.26	0.54	13.51	22.85	0.37	10.1	32.88	0.24	24.09	32.77	0.42	45.94	9.16	0.83	45.44	17	0.73	0.383333	0.66	-0.276667	0.0103736	0.0280885
ENSMUST00000102866.9	Set	chr2	+	162172	30071333	chr2:30070919-30072577	978.39	1195.35	0.45	938.05	1189.1	0.44	949.82	1315.65	0.42	455.5	369.77	0.55	693.68	72.55	0.91	497.18	249.22	0.67	0.436667	0.71	-0.273333	2.32291e-38	3.57783e-36
ENSMUST00000001485.9	Mrpl10	chr11	+	3576.2	97048520	chr11:97048079-97048691	139.9	128.44	0.52	204.19	59.59	0.77	193.68	53.64	0.78	189.59	8.73	0.96	201.31	0	1	187.45	14.09	0.93	0.69	0.963333	-0.273333	2.54961e-15	7.09499e-14
ENSMUST00000003906.12	Farsa	chr8	+	1188.5	84869067	chr8:84868866-84869257	118.7	157.51	0.43	95.13	173.4	0.35	136.28	119.93	0.53	123.52	61.24	0.67	210.01	9.62	0.96	105.75	106.08	0.5	0.436667	0.71	-0.273333	1.56608e-09	1.86214e-08
ENSMUST00000194558.5	Kpna4	chr3	-	3888.1	69073488	chr3:69072221-69074187	92.64	35.92	0.72	95.41	38.84	0.71	92.27	49.17	0.65	112.64	12.29	0.9	101.47	0	1	116.63	0	1	0.693333	0.966667	-0.273333	1.12401e-08	1.17049e-07
ENSMUST00000203652.2	Zyx	chr6	+	1101.4	42358193	chr6:42357852-42358487	72.51	60.19	0.55	65.29	52.12	0.56	78.07	44.39	0.64	100.24	44.56	0.69	165.85	0	1	128.6	18.15	0.88	0.583333	0.856667	-0.273333	8.91414e-08	7.68728e-07
ENSMUST00000029875.3	Tmem55a	chr4	+	1084.9	14914369	chr4:14913724-14915176	82.39	36.99	0.69	74.71	42.1	0.64	85.74	37.53	0.7	90.2	5.79	0.94	85.14	0	1	93.77	9.03	0.91	0.676667	0.95	-0.273333	1.70711e-07	1.39112e-06
ENSMUST00000172748.7	L3mbtl2	chr15	+	622.7	81687700	chr15:81686992-81688315	76.34	34.98	0.69	81.31	25.5	0.76	82.73	31.32	0.73	48.56	0	1	62.49	0	1	54.08	0	1	0.726667	1	-0.273333	1.88774e-06	1.25906e-05
ENSMUST00000030289.8	Usp1	chr4	+	1692.1	98934709	chr4:98934070-98935543	118.4	54.95	0.68	124.52	46.24	0.73	115.59	47.05	0.71	51.01	3.4	0.94	47.14	0	1	50.28	0	1	0.706667	0.98	-0.273333	1.19369e-05	6.78026e-05
ENSMUST00000049470.10	Tmem183a	chr1	-	1164.7	134347545	chr1:134346097-134348194	71.53	69.97	0.51	71.75	72.5	0.5	68.11	86.47	0.44	85.29	25.06	0.77	75.96	21.04	0.78	81.71	32.02	0.72	0.483333	0.756667	-0.273333	1.54757e-05	8.52707e-05
ENSMUST00000220042.1	Hsf2	chr10	+	1228.5	57512434	chr10:57511903-57512864	19.22	61.61	0.24	20.99	53.72	0.28	24.07	62.08	0.28	55.17	70.78	0.44	70.25	21.95	0.76	52.64	71.57	0.42	0.266667	0.54	-0.273333	0.000358694	0.00145121
ENSMUST00000028599.7	Cstf3	chr2	+	326	104664954	chr2:104664717-104665429	59.16	33.02	0.64	50.6	36.54	0.58	57.53	38.3	0.6	61.02	4.88	0.93	45.75	2.14	0.96	55.48	18.64	0.75	0.606667	0.88	-0.273333	0.000460409	0.00181289
ENSMUST00000081790.13	Cacul1	chr19	-	386.1	60528598	chr19:60524696-60529087	34.76	50.18	0.41	34.57	55.23	0.38	32.68	57.64	0.36	45.42	22.91	0.66	20.68	13.15	0.61	43.88	18.75	0.7	0.383333	0.656667	-0.273333	0.00175238	0.00600104
ENSMUST00000068726.12	Celf1	chr2	+	6644.2	91013439	chr2:91013238-91019497	101.26	147.01	0.41	107.08	146.28	0.42	110.71	106.74	0.51	67.26	51.42	0.57	40.62	0	1	65.25	44.58	0.59	0.446667	0.72	-0.273333	0.00184812	0.00629311
ENSMUST00000025089.7	Map4k3	chr17	-	405.3	80581707	chr17:80580512-80581935	23.16	9.3	0.71	21.03	14.95	0.58	22.48	16.13	0.58	69.76	14.28	0.83	54.48	0	1	72.37	11.69	0.86	0.623333	0.896667	-0.273333	0.00328207	0.0103708
ENSMUST00000204731.1	Rimklb	chr6	-	1840.8	122455536	chr6:122454260-122456663	15.03	24.22	0.38	16.05	24.23	0.4	17.02	25.18	0.4	103.38	63.79	0.62	88.01	31.98	0.73	102.26	54.43	0.65	0.393333	0.666667	-0.273333	0.00359201	0.0112588
ENSMUST00000030760.14	Necap2	chr4	-	409	141066820	chr4:141066512-141067612	16.03	26.12	0.38	29.91	20.84	0.59	14.84	37.01	0.29	28.16	18.43	0.6	38.03	1.75	0.96	22.87	21.21	0.52	0.42	0.693333	-0.273333	0.0185211	0.0464465
ENSMUST00000034740.14	Nedd4	chr9	+	33945.5	72747373	chr9:72747126-72749852	618.4	212.98	0.74	627.22	233.16	0.73	640.4	247.28	0.72	719.58	0	1	230.32	0	1	648.75	0	1	0.73	1	-0.27	5.63448e-55	1.33276e-52
ENSMUST00000001127.10	Poldip2	chr11	+	1015	78522055	chr11:78521794-78522736	102.62	39.12	0.72	101.36	44.89	0.69	97.46	42.44	0.7	168.24	0	1	186.26	0	1	163.97	15.21	0.92	0.703333	0.973333	-0.27	7.87081e-12	1.30194e-10
ENSMUST00000032425.6	Emc3	chr6	-	2208.8	113515757	chr6:113514874-113516031	63.85	37.33	0.63	68.41	41.53	0.62	69.64	25.05	0.74	243.23	47.11	0.84	224.92	0	1	242.82	9.9	0.96	0.663333	0.933333	-0.27	3.37558e-09	3.8151e-08
ENSMUST00000167806.7	Npepps	chr11	-	4157.9	97205933	chr11:97205842-97206134	49.84	111.72	0.31	65.66	116.81	0.36	45.1	117.86	0.28	157.4	150.7	0.51	217.7	85.98	0.72	177.89	158.52	0.53	0.316667	0.586667	-0.27	2.356e-08	2.30677e-07
ENSMUST00000127664.1	Gm20388	chr8	+	1746.9	124343504	chr8:124343303-124345722	59.41	11.91	0.83	56.35	41.57	0.58	64.84	26.91	0.71	127.72	10.28	0.93	75.58	0	1	125.15	0	1	0.706667	0.976667	-0.27	4.40987e-08	4.0217e-07
ENSMUST00000007559.14	Gatad1	chr5	-	1773.4	3640941	chr5:3639961-3641580	50.74	141.21	0.26	52.76	151.3	0.26	52.92	131.87	0.29	76.22	79.59	0.49	86.8	45.91	0.65	74.56	81.23	0.48	0.27	0.54	-0.27	6.39884e-07	4.688e-06
ENSMUST00000198633.4	Chfr	chr5	+	281.9	110171353	chr5:110170862-110171659	40.44	22.2	0.65	38.62	14.33	0.73	37.86	15.06	0.72	95.84	9	0.91	85.19	0	1	105.14	0	1	0.7	0.97	-0.27	2.00061e-06	1.32104e-05
ENSMUST00000146722.8	Aftph	chr11	-	1248	20685997	chr11:20685084-20686198	32.81	13.67	0.71	29.42	14.22	0.67	31.93	10.79	0.75	104.97	0	1	114.21	0	1	104.19	6.6	0.94	0.71	0.98	-0.27	4.33908e-06	2.68577e-05
ENSMUST00000004050.6	Mmd	chr11	+	1911.7	90276899	chr11:90276663-90278589	30.44	13.63	0.69	29.39	15.27	0.66	29.89	28.9	0.51	135.38	53.43	0.72	84.69	0	1	140.21	6.65	0.95	0.62	0.89	-0.27	0.000396748	0.0015906
ENSMUST00000160352.7	Tmem33	chr5	+	353.1	67287728	chr5:67287010-67291461	12.95	48.49	0.21	13.99	50.52	0.22	13.72	49.39	0.22	49.11	21.81	0.69	11.5	59.19	0.16	42.65	27.15	0.61	0.216667	0.486667	-0.27	0.0010694	0.00387454
ENSMUST00000111754.8	Tor1aip2	chr1	+	1372.9	156052730	chr1:156051294-156053529	44.86	66.25	0.4	48.13	54.25	0.47	38.07	70.5	0.35	56.35	59.99	0.48	66.53	1.28	0.98	63.02	48.1	0.57	0.406667	0.676667	-0.27	0.00194404	0.00657772
ENSMUST00000034017.8	Klhl2	chr8	-	412	64740745	chr8:64739675-64740974	32.67	23.49	0.58	24.91	18.65	0.57	28.74	22.6	0.56	64.63	18.59	0.78	60.48	0	1	66.07	23.47	0.74	0.57	0.84	-0.27	0.00399793	0.0123788
ENSMUST00000078830.10	Rtn4	chr11	+	295534	29742429	chr11:29741987-29743048	369.38	201.96	0.65	374.67	183.62	0.67	369.85	216.85	0.63	977.82	162.51	0.86	1148.88	0	1	1070.91	125.69	0.89	0.65	0.916667	-0.266667	2.31548e-41	3.93217e-39
ENSMUST00000116476.8	Pabpn1	chr14	+	19416.7	54897322	chr14:54897121-54898156	61.8	572.26	0.1	62.48	570.03	0.1	64.51	553.9	0.1	180.86	267.02	0.4	136.35	316.37	0.3	184.04	273.53	0.4	0.1	0.366667	-0.266667	8.85393e-27	6.58872e-25
ENSMUST00000014065.15	Clip3	chr7	+	1902.2	30307007	chr7:30306806-30308367	40.13	16.5	0.71	39.08	26.44	0.6	45.83	5.39	0.89	179.78	0	1	60.83	0	1	174.55	0	1	0.733333	1	-0.266667	5.2167e-10	6.65707e-09
ENSMUST00000091295.13	Ccnb1	chr13	-	2844.6	100779584	chr13:100778732-100779785	242.94	111.51	0.69	217.26	80.95	0.73	194.72	132.87	0.59	113.47	6.42	0.95	92.5	7.33	0.93	107.94	7.51	0.93	0.67	0.936667	-0.266667	1.99823e-09	2.34235e-08
ENSMUST00000108075.8	Usp32	chr11	-	614.9	84986322	chr11:84984442-84986583	37.29	5.9	0.86	40.85	18.3	0.69	32.91	19.82	0.62	109.8	2.95	0.97	44.25	0	1	108.29	0	1	0.723333	0.99	-0.266667	2.45362e-07	1.96735e-06
ENSMUST00000163272.1	Suz12	chr11	+	3745.1	80033147	chr11:80031845-80034122	179.68	74.54	0.71	169.62	93.92	0.64	175.66	99.26	0.64	85.39	12.9	0.87	52.82	0	1	80.35	6.86	0.92	0.663333	0.93	-0.266667	1.38721e-06	9.45217e-06
ENSMUST00000017692.14	Suz12	chr11	+	3745.1	80033147	chr11:80031845-80034123	179.68	74.54	0.71	169.62	93.92	0.64	175.66	99.26	0.64	85.39	12.9	0.87	52.82	0	1	80.35	6.86	0.92	0.663333	0.93	-0.266667	1.38721e-06	9.45217e-06
ENSMUST00000026196.13	Got1	chr19	-	4418.3	43500213	chr19:43499752-43500557	188.87	201.13	0.48	187.96	191.81	0.49	178.32	184.9	0.49	77.59	28.67	0.73	95.13	0	1	60.21	54.06	0.53	0.486667	0.753333	-0.266667	4.63873e-06	2.85524e-05
ENSMUST00000028825.4	Fam98b	chr2	+	10656	117270807	chr2:117270606-117271540	67.65	80.87	0.46	71.95	74.23	0.49	67.4	80.57	0.46	73.68	71.33	0.51	83.5	2.71	0.97	92.57	33.61	0.73	0.47	0.736667	-0.266667	0.000167215	0.000728116
ENSMUST00000024783.8	Bysl	chr17	-	765.1	47601248	chr17:47599691-47601898	54.51	82.52	0.4	50.34	101.2	0.33	49.89	88.18	0.36	34.28	25.68	0.57	41.94	16.99	0.71	38.45	24.13	0.61	0.363333	0.63	-0.266667	0.00058317	0.00223903
ENSMUST00000161335.7	Aebp2	chr6	+	781.9	140651588	chr6:140651316-140652826	82.14	55.22	0.6	74.64	55.6	0.57	76.01	60.24	0.56	58.52	18.91	0.76	38.9	0	1	56.12	17.08	0.77	0.576667	0.843333	-0.266667	0.000666639	0.00253599
ENSMUST00000028105.12	Mindy3	chr2	-	190.5	12347974	chr2:12347263-12348203	28.68	46.88	0.38	33.31	35.03	0.49	28.19	55.94	0.34	44.07	22.45	0.66	32.36	9.41	0.77	43.88	31.69	0.58	0.403333	0.67	-0.266667	0.00350362	0.0109922
ENSMUST00000177498.7	Arhgef2	chr3	+	356.4	88647059	chr3:88646790-88647532	40.48	31.68	0.56	41.3	36.4	0.53	44.28	34.85	0.56	51.05	19.86	0.72	34.1	0	1	54.47	20.66	0.73	0.55	0.816667	-0.266667	0.00663374	0.0191106
ENSMUST00000103133.3	Smarce1	chr11	-	47086.7	99209576	chr11:99209047-99210277	105.32	139.75	0.43	86.64	172.26	0.33	85.07	157.08	0.35	303.41	314.7	0.49	367.09	76.18	0.83	354.57	259.22	0.58	0.37	0.633333	-0.263333	2.68345e-10	3.52365e-09
ENSMUST00000097822.9	Ubr4	chr4	+	4187	139489470	chr4:139489167-139489588	76.57	62.53	0.55	72.79	55.1	0.57	89.85	63.5	0.59	184.16	57.21	0.76	322.62	0	1	198.04	69.06	0.74	0.57	0.833333	-0.263333	1.43254e-09	1.71879e-08
ENSMUST00000106941.8	Tlk2	chr11	+	570.3	105281300	chr11:105281085-105282177	83.43	36.87	0.69	95.76	29.08	0.77	83.68	40.93	0.67	109.78	9.23	0.92	121.23	0	1	119.22	0	1	0.71	0.973333	-0.263333	6.35044e-09	6.83885e-08
ENSMUST00000075896.6	Tsnax	chr8	+	5880.5	125033694	chr8:125032497-125034192	54.51	43.91	0.55	61.52	39.87	0.61	65.61	39.83	0.62	242.63	55.72	0.81	266.67	0	1	227.6	70.04	0.76	0.593333	0.856667	-0.263333	1.53146e-07	1.26312e-06
ENSMUST00000071488.7	Ints3	chr3	-	1376	90391710	chr3:90391388-90391911	61.26	32.61	0.65	48.95	34.6	0.59	55.72	39.71	0.58	90.23	19.59	0.82	187.53	0	1	100.94	26.17	0.79	0.606667	0.87	-0.263333	5.76928e-07	4.27883e-06
ENSMUST00000058030.9	Mtap	chr4	+	7295.9	89179832	chr4:89179468-89181081	240.54	201.35	0.54	212.46	253.12	0.46	215.26	225.43	0.49	78	44.3	0.64	73.74	6.93	0.91	80.96	29.54	0.73	0.496667	0.76	-0.263333	3.23922e-06	2.04512e-05
ENSMUST00000000304.13	Hddc2	chr10	+	538.5	31328103	chr10:31327881-31328204	47.24	32.25	0.59	53.09	26.08	0.67	47.32	35.49	0.57	69.61	13.56	0.84	144.74	24.58	0.85	76.45	5.54	0.93	0.61	0.873333	-0.263333	5.20915e-05	0.000258428
ENSMUST00000197383.4	Abcd3	chr3	-	780.7	121760103	chr3:121758774-121760309	21.85	10.58	0.67	22.83	10.22	0.69	27.38	9.3	0.75	91.35	5.72	0.94	90.73	0	1	95.41	4.21	0.96	0.703333	0.966667	-0.263333	8.27427e-05	0.000389484
ENSMUST00000005504.14	Fbxo11	chr17	-	1213.2	87991651	chr17:87990883-87992175	44.42	32.91	0.57	37.1	30.65	0.55	42.88	19.31	0.69	144.56	29.43	0.83	111.89	0	1	132.12	38.4	0.77	0.603333	0.866667	-0.263333	8.39853e-05	0.000393703
ENSMUST00000037709.15	Tm7sf3	chr6	-	333	146603588	chr6:146602352-146604021	31.64	17.04	0.65	30.11	18.05	0.63	36.98	9.55	0.79	65.58	3.94	0.94	42.2	3.47	0.92	66.75	0	1	0.69	0.953333	-0.263333	0.000164307	0.000715925
ENSMUST00000059155.10	Insig1	chr5	+	1715.6	28077786	chr5:28076791-28078662	72.53	60.18	0.55	76.23	73.08	0.51	79.01	79.38	0.5	39.22	22.8	0.63	63.74	0	1	47.07	18.7	0.72	0.52	0.783333	-0.263333	0.000192811	0.000828138
ENSMUST00000091246.10	Flcn	chr11	-	216.2	59792362	chr11:59791790-59792811	35.16	11.5	0.75	37.63	15.03	0.71	30.47	21.51	0.59	70.09	13.4	0.84	56.97	0	1	72.42	0	1	0.683333	0.946667	-0.263333	0.000286313	0.00118146
ENSMUST00000163963.7	Fam3c	chr6	-	362.9	22308086	chr6:22307882-22308538	63.49	36.71	0.63	76.63	39.62	0.66	61.67	46.29	0.57	37.31	19.86	0.65	54.37	0	1	51.86	0	1	0.62	0.883333	-0.263333	0.000703175	0.00265363
ENSMUST00000021375.11	Sec23a	chr12	-	1192.6	58958901	chr12:58958383-58960086	13.39	46.06	0.23	9.92	43.93	0.18	13.26	41.69	0.24	42.72	94.98	0.31	78.8	21.9	0.78	47.42	89.39	0.35	0.216667	0.48	-0.263333	0.00428361	0.0131223
ENSMUST00000163100.7	Cdca2	chr14	-	683.9	67676822	chr14:67676355-67678022	33.29	53.33	0.38	42.49	51.57	0.45	38.45	52.09	0.42	23.75	28.4	0.46	41.26	6.08	0.87	32.34	13.16	0.71	0.416667	0.68	-0.263333	0.00661954	0.019078
ENSMUST00000117146.7	Ube2w	chr1	-	435.3	16570364	chr1:16569782-16571282	15.01	29.37	0.34	15.3	25.63	0.37	14.72	29.69	0.33	47.54	48.36	0.5	52.69	18.13	0.74	56.83	40.3	0.59	0.346667	0.61	-0.263333	0.00920685	0.0253307
ENSMUST00000113952.9	Wdr5	chr2	+	1800	27535059	chr2:27534757-27536535	147.91	50.4	0.75	155.68	61.1	0.72	154.49	50.87	0.75	107.08	0	1	86.05	0	1	109.22	0	1	0.74	1	-0.26	4.1994e-11	6.27824e-10
ENSMUST00000190240.6	Retreg2	chr1	+	11632.8	75147032	chr1:75146831-75147909	36.03	25.81	0.58	40.59	8.26	0.83	40.6	13.6	0.75	245.22	5.38	0.98	303.23	0	1	265.36	10.72	0.96	0.72	0.98	-0.26	2.17473e-09	2.52689e-08
ENSMUST00000108843.7	Cnot8	chr11	+	1733	58117807	chr11:58117439-58118594	71.15	51.27	0.58	74.62	32.38	0.7	77.28	48.02	0.62	132.03	25.75	0.84	163.19	0	1	131.18	25.47	0.84	0.633333	0.893333	-0.26	2.97817e-07	2.34536e-06
ENSMUST00000069690.4	Mta1	chr12	+	3295.3	113136724	chr12:113136518-113137173	78.03	48.49	0.62	89.63	66.51	0.57	78.09	69.44	0.53	100.83	33.97	0.75	129.53	0	1	108.91	36.39	0.75	0.573333	0.833333	-0.26	2.19218e-06	1.43467e-05
ENSMUST00000005066.8	Map2k1	chr9	-	698.4	64186564	chr9:64185770-64186798	90.89	31.81	0.74	84.53	48.12	0.64	85.01	36.78	0.7	69.11	6.86	0.91	60.05	0	1	86.03	4.72	0.95	0.693333	0.953333	-0.26	2.84195e-06	1.81591e-05
ENSMUST00000040962.5	Nudt19	chr7	-	440.4	35547508	chr7:35547185-35548123	49.23	43.09	0.53	48.91	45.64	0.52	56.38	32.26	0.64	72	10.06	0.88	89.96	21.23	0.81	66.22	19.1	0.78	0.563333	0.823333	-0.26	0.000109502	0.000501544
ENSMUST00000009003.8	Rala	chr13	-	3458.5	17882300	chr13:17880571-17882501	36.9	43	0.46	34.26	41.48	0.45	36.53	40.96	0.47	155.55	25.89	0.86	115.2	134.93	0.46	145.57	27.49	0.84	0.46	0.72	-0.26	0.000755223	0.0028307
ENSMUST00000087475.10	Tmem237	chr1	-	206.1	59100976	chr1:59100597-59101198	26.94	19.57	0.58	23.64	27.71	0.46	29.13	25.56	0.53	39.5	23.83	0.62	85.45	2.91	0.97	46.94	15.15	0.76	0.523333	0.783333	-0.26	0.00116084	0.00416031
ENSMUST00000028897.7	Cpxm1	chr2	-	841	130390882	chr2:130390775-130391142	22.5	22.32	0.5	25.64	21.13	0.55	30.91	16.29	0.65	80.35	1.87	0.98	128.54	22	0.85	56.94	31.29	0.65	0.566667	0.826667	-0.26	0.00169797	0.00583888
ENSMUST00000153838.7	Setd2	chr9	+	442.3	110618297	chr9:110617818-110618633	30.84	28.99	0.52	25.15	34.48	0.42	31.3	23.23	0.57	80.69	33.72	0.71	83.49	4.82	0.95	81.55	47.28	0.63	0.503333	0.763333	-0.26	0.00325762	0.0103034
ENSMUST00000006221.13	Vps54	chr11	+	363.1	21320280	chr11:21319753-21321136	45.36	46.61	0.49	43.71	47.09	0.48	43.65	46.12	0.49	43.81	32.67	0.57	38.07	2.62	0.94	55.53	21	0.73	0.486667	0.746667	-0.26	0.00752062	0.0212587
ENSMUST00000062893.11	Cenpe	chr3	+	208.8	135273361	chr3:135273151-135273611	28.13	25.5	0.52	29.23	33.44	0.47	25.19	37.77	0.4	31.03	23.74	0.57	38	25.69	0.6	48.72	0	1	0.463333	0.723333	-0.26	0.00808398	0.0225916
ENSMUST00000035559.10	Armcx2	chrX	-	7904.5	134806809	chrX:134804147-134807013	206.65	81.36	0.72	205.49	54.35	0.79	219.64	88.61	0.71	335.96	4.76	0.99	136.51	0	1	320.45	0	1	0.74	0.996667	-0.256667	1.59349e-22	9.09798e-21
ENSMUST00000009099.12	Mta1	chr12	+	3851	113136722	chr12:113136518-113137206	85.64	41.12	0.68	95.06	61.28	0.61	84.56	63.31	0.57	109.51	25.39	0.81	143.73	0	1	119.35	26.15	0.82	0.62	0.876667	-0.256667	2.94596e-07	2.32275e-06
ENSMUST00000109727.8	Mta1	chr12	+	3851	113136722	chr12:113136518-113137205	85.64	41.12	0.68	95.06	61.28	0.61	84.56	63.31	0.57	109.51	25.39	0.81	143.73	0	1	119.35	26.15	0.82	0.62	0.876667	-0.256667	2.94596e-07	2.32275e-06
ENSMUST00000055984.6	Isg20l2	chr3	+	761.3	87939536	chr3:87939238-87940686	89.29	45.6	0.66	94	27.36	0.77	92.15	39.24	0.7	49.9	5.8	0.9	38.79	0	1	50.96	0	1	0.71	0.966667	-0.256667	4.56637e-05	0.000229462
ENSMUST00000029135.14	Acss2	chr2	+	363.1	155562446	chr2:155561953-155562746	45.93	19.69	0.7	48.21	22.92	0.68	47.6	23.95	0.67	55.6	12.33	0.82	62.62	0	1	78.79	0.16	1	0.683333	0.94	-0.256667	0.000132983	0.000593893
ENSMUST00000044373.5	Rfxap	chr3	-	187.3	54804264	chr3:54803115-54804575	10.55	60.26	0.15	7.69	73.04	0.1	11.48	54.45	0.17	29.04	46.56	0.38	27.34	50.96	0.35	34.22	40.54	0.46	0.14	0.396667	-0.256667	0.000316854	0.00129698
ENSMUST00000112874.3	Nck1	chr9	-	208.7	100495408	chr9:100495003-100495671	26.08	17.44	0.6	23.31	11.95	0.66	31.26	7.12	0.81	64.37	0	1	84.38	0	1	64.24	12.16	0.84	0.69	0.946667	-0.256667	0.000367117	0.00148167
ENSMUST00000038831.14	Hexdc	chr11	+	380.7	121222425	chr11:121222213-121222588	20.47	15.31	0.57	20.68	12.62	0.62	20.47	18.04	0.53	94.32	23.51	0.8	120.67	11.37	0.91	108.73	31.57	0.78	0.573333	0.83	-0.256667	0.00250018	0.00814896
ENSMUST00000106117.7	Hexdc	chr11	+	380.7	121222425	chr11:121222213-121222588	20.47	15.31	0.57	20.68	12.62	0.62	20.47	18.04	0.53	94.32	23.51	0.8	120.67	11.37	0.91	108.73	31.57	0.78	0.573333	0.83	-0.256667	0.00250018	0.00814896
ENSMUST00000035230.6	Amt	chr9	+	1289.5	108301683	chr9:108301320-108302302	42.41	43.05	0.5	31.75	57.66	0.36	44.32	41.97	0.51	46.25	27.83	0.62	60.73	2.78	0.96	51.45	40.45	0.56	0.456667	0.713333	-0.256667	0.00253304	0.00823985
ENSMUST00000112529.7	Sms	chrX	-	23303.7	157445678	chrX:157443855-157446176	254.35	516.31	0.33	247.31	512.75	0.33	251.32	396.62	0.39	330.68	134.77	0.71	234.91	280.12	0.46	322.01	182.62	0.64	0.35	0.603333	-0.253333	4.06244e-18	1.51155e-16
ENSMUST00000114276.2	Rcn2	chr9	+	15258.5	56058662	chr9:56058059-56059077	163.72	159.42	0.51	166.5	134.98	0.55	171.52	162.05	0.51	299.94	158.46	0.65	433.89	16.86	0.96	350.28	135.04	0.72	0.523333	0.776667	-0.253333	1.11156e-13	2.54736e-12
ENSMUST00000111587.9	Diablo	chr5	-	1594.8	123512233	chr5:123511882-123512586	79.82	53.7	0.6	68.23	54.41	0.56	83.7	37.54	0.69	115.5	33.45	0.78	198.36	0	1	125.17	24.94	0.83	0.616667	0.87	-0.253333	1.06858e-07	9.03105e-07
ENSMUST00000020085.6	Ube2d1	chr10	-	3357	71255463	chr10:71254980-71255874	82.52	59.97	0.58	68.34	66.36	0.51	75.81	60.65	0.56	161.15	81.65	0.66	187.07	0	1	187.65	63.38	0.75	0.55	0.803333	-0.253333	2.08125e-06	1.36747e-05
ENSMUST00000034879.4	Hmg20a	chr9	+	624.8	56494734	chr9:56494533-56496936	37.12	12.51	0.75	33.63	10.29	0.77	33.15	12.86	0.72	100.3	0	1	54.9	0	1	91.98	0	1	0.746667	1	-0.253333	4.56347e-06	2.81414e-05
ENSMUST00000062525.10	Rnf149	chr1	-	1824.5	39551901	chr1:39551296-39552515	53.7	65.18	0.45	50.08	72.58	0.41	56.91	64.11	0.47	85.25	84.82	0.5	165.51	0	1	101.33	71.75	0.59	0.443333	0.696667	-0.253333	2.21789e-05	0.000118844
ENSMUST00000003038.11	Ap2a2	chr7	+	4372.3	141632454	chr7:141631292-141633011	38.38	67.78	0.36	35.76	71.39	0.33	42.74	72.22	0.37	121.73	118.31	0.51	143.03	53.11	0.73	137.26	100.65	0.58	0.353333	0.606667	-0.253333	3.65102e-05	0.000187302
ENSMUST00000022189.8	Aggf1	chr13	-	603.5	95351497	chr13:95350683-95351702	62.3	59.16	0.51	68.36	65.32	0.51	63.61	62.07	0.51	74.08	19.41	0.79	72.4	16.78	0.81	69.55	31.14	0.69	0.51	0.763333	-0.253333	0.00013714	0.000609176
ENSMUST00000027303.13	Imp4	chr1	+	713.3	34444924	chr1:34444358-34449356	19.86	115.02	0.15	18.1	113.97	0.14	18.17	107.85	0.14	22.68	36.17	0.39	30.07	50.05	0.38	23.95	32.72	0.42	0.143333	0.396667	-0.253333	0.000172714	0.000750088
ENSMUST00000160694.1	Nes	chr3	+	2410	87976914	chr3:87976713-87980451	51	27.51	0.65	52.54	57.45	0.48	54.83	31.31	0.64	197.28	98.9	0.67	94.68	0	1	180.77	30.64	0.86	0.59	0.843333	-0.253333	0.000391267	0.00157052
ENSMUST00000109992.7	Tcn2	chr11	-	845.8	3917366	chr11:3917192-3917709	16.19	22.75	0.42	21.46	18.17	0.54	41.26	4.18	0.91	80.82	13.82	0.85	119.32	7.58	0.94	85.63	16.57	0.84	0.623333	0.876667	-0.253333	0.000727664	0.0027367
ENSMUST00000165576.7	Fam3c	chr6	-	257.5	22307908	chr6:22306520-22308538	21.26	77.79	0.21	24.05	83.84	0.22	25.69	77.29	0.25	27.8	32.18	0.46	20.38	22.15	0.48	27.63	27.62	0.5	0.226667	0.48	-0.253333	0.00172076	0.00589884
ENSMUST00000049057.4	Fam171a2	chr11	-	3348.1	102438708	chr11:102436981-102438909	28.68	26.86	0.52	32.84	27.39	0.55	29.15	25.78	0.53	285.82	147.62	0.66	224.43	0	1	290.09	126.45	0.7	0.533333	0.786667	-0.253333	0.00217651	0.00722195
ENSMUST00000126641.1	Srsf10	chr4	+	847.9	135868596	chr4:135867126-135869908	57.68	92.04	0.39	54.96	80.26	0.41	49.46	88.4	0.36	37.41	27.95	0.57	30.98	11.35	0.73	37.41	22.48	0.62	0.386667	0.64	-0.253333	0.00225991	0.00746877
ENSMUST00000057692.10	Luc7l2	chr6	+	586.9	38608994	chr6:38608153-38609470	14.16	59.1	0.19	14.23	56.78	0.2	15.3	58.99	0.21	26.04	64.4	0.29	35.42	11.04	0.76	27.97	63.17	0.31	0.2	0.453333	-0.253333	0.0116697	0.0311521
ENSMUST00000027777.11	Parp1	chr1	+	8704.7	180600973	chr1:180600450-180601254	200.71	137.93	0.59	180.89	161.98	0.53	195.61	120.87	0.62	180.89	76.98	0.7	295.89	0	1	208.56	55.48	0.79	0.58	0.83	-0.25	2.50309e-12	4.59224e-11
ENSMUST00000032963.9	Ppme1	chr7	-	979.1	100327166	chr7:100326737-100327882	46.45	23.68	0.66	66.44	12.86	0.84	46.39	33.4	0.58	142.31	25.41	0.85	119.71	0	1	166.68	2.7	0.98	0.693333	0.943333	-0.25	2.45832e-06	1.59154e-05
ENSMUST00000113194.7	Armcx6	chrX	-	482.8	134749486	chrX:134748461-134750225	43.18	14.55	0.75	40.02	17.66	0.69	41.53	16.02	0.72	85.61	8.41	0.91	91.56	0	1	91.76	0	1	0.72	0.97	-0.25	4.05117e-06	2.52407e-05
ENSMUST00000020365.14	Mum1	chr10	+	1033.9	80243793	chr10:80243586-80243903	55.66	61.31	0.48	79.76	50.91	0.61	87.32	33.59	0.72	69.1	15.39	0.82	157.07	24.6	0.86	79.44	11.33	0.88	0.603333	0.853333	-0.25	1.97787e-05	0.000106847
ENSMUST00000097680.5	Rab18	chr18	+	2942.3	6788796	chr18:6788480-6790231	76.98	69.05	0.53	75.22	53.27	0.59	85.97	63.54	0.57	175.48	80.16	0.69	145.2	0	1	181.69	60.9	0.75	0.563333	0.813333	-0.25	2.02715e-05	0.000109242
ENSMUST00000042512.7	Kin	chr2	+	422.2	10092474	chr2:10091718-10092806	32.45	32.83	0.5	49.67	10.68	0.82	40.88	15.42	0.73	89.48	0.71	0.99	104.13	6.31	0.94	83.98	12.02	0.87	0.683333	0.933333	-0.25	3.24161e-05	0.000167597
ENSMUST00000050077.14	Lancl2	chr6	+	172.3	57738012	chr6:57737656-57738482	38.17	21.59	0.64	41.48	14.85	0.74	41.29	13.1	0.76	93.26	3.63	0.96	43.03	0	1	85.56	6.32	0.93	0.713333	0.963333	-0.25	8.75281e-05	0.000408526
ENSMUST00000018577.7	Nol11	chr11	-	2674.5	107167440	chr11:107167150-107167641	134.91	119.73	0.53	136.7	102.11	0.57	138.44	103.67	0.57	81.56	23.72	0.77	67.07	0.49	0.99	81.07	41.48	0.66	0.556667	0.806667	-0.25	0.000110935	0.000507757
ENSMUST00000107305.7	Hdgfl3	chr7	-	1250.7	81884834	chr7:81884071-81886083	35.43	17.36	0.67	39.54	17.74	0.69	35.92	26.32	0.58	145.4	41.76	0.78	103.25	0	1	160.41	16.03	0.91	0.646667	0.896667	-0.25	0.00024042	0.00100842
ENSMUST00000031287.10	Tpst2	chr5	+	184.9	112315092	chr5:112314891-112315361	26.54	6.76	0.8	23.92	12.79	0.65	25.59	13.58	0.65	53.23	9.71	0.85	81.08	0	1	63.87	0	1	0.7	0.95	-0.25	0.000376881	0.00151737
ENSMUST00000001559.10	Itfg2	chr6	-	804	128410216	chr6:128409444-128410417	45.45	18.3	0.71	41.59	24	0.63	44.6	23.01	0.66	68.54	0	1	53.63	0	1	53.51	17.65	0.75	0.666667	0.916667	-0.25	0.000746334	0.00280214
ENSMUST00000034905.8	Gclc	chr9	+	528.6	77793393	chr9:77793040-77794485	79.45	48.38	0.62	71.45	39.21	0.65	76.94	33.78	0.69	50.58	9.23	0.85	33.99	0	1	51.49	8.19	0.86	0.653333	0.903333	-0.25	0.00103649	0.00376971
ENSMUST00000103217.10	Pex14	chr4	-	1407.7	148961293	chr4:148960535-148961794	46.37	55.2	0.46	45.15	47.01	0.49	53.33	48.4	0.52	69.11	42.15	0.62	69.4	2.68	0.96	69.82	39.59	0.64	0.49	0.74	-0.25	0.00208686	0.00697691
ENSMUST00000121212.8	Clk2	chr3	+	267.4	89176736	chr3:89176394-89176921	27.53	17.24	0.61	26.93	11.63	0.7	30.56	16.29	0.65	45.64	8.41	0.84	39.26	0	1	43.65	6.52	0.87	0.653333	0.903333	-0.25	0.00380962	0.0118289
ENSMUST00000020835.15	Ppm1d	chr11	+	226.5	85346257	chr11:85345636-85347066	21.81	22.37	0.49	22.71	25.01	0.48	23.85	21.89	0.52	60.69	6.3	0.91	30.74	25.06	0.55	53.74	15.22	0.78	0.496667	0.746667	-0.25	0.00435379	0.0133065
ENSMUST00000023924.3	Rpp14	chr14	+	345.3	8090537	chr14:8089908-8091834	32.39	52.81	0.38	27.2	58.68	0.32	24.78	56.24	0.31	33.42	19.15	0.64	29.7	22.51	0.57	29.98	24.34	0.55	0.336667	0.586667	-0.25	0.00749968	0.0212267
ENSMUST00000186364.1	Plscr1	chr9	+	149.3	92271778	chr9:92271529-92271975	8.57	35.77	0.19	21.15	22.91	0.48	20.81	28.73	0.42	21.21	18.24	0.54	29.19	13.62	0.68	26.71	16.71	0.62	0.363333	0.613333	-0.25	0.030107	0.0697686
ENSMUST00000198270.1	Ywhag	chr5	-	74114.9	135908893	chr5:135908409-135909121	272.52	156.49	0.64	246.09	157.27	0.61	242.39	154.16	0.61	739.46	221.39	0.77	1090.89	0	1	842.48	177.65	0.83	0.62	0.866667	-0.246667	1.66651e-24	1.07158e-22
ENSMUST00000081497.12	Pop5	chr5	+	1329.6	115240892	chr5:115240639-115240991	151.41	142.45	0.52	183.63	91.85	0.67	174.41	94.13	0.65	125.58	24.16	0.84	309.2	0	1	131.04	45.95	0.74	0.613333	0.86	-0.246667	5.82384e-13	1.20535e-11
ENSMUST00000113603.9	Ptpa	chr2	+	10327.4	30446887	chr2:30446377-30447617	86.63	45.44	0.66	93.23	44.48	0.68	104.61	40.55	0.72	198.57	32.09	0.86	288.34	0	1	208.35	12.63	0.94	0.686667	0.933333	-0.246667	7.16065e-11	1.0243e-09
ENSMUST00000015877.13	Capza2	chr6	+	6676.4	17666071	chr6:17665295-17666972	113.9	133.14	0.46	104.69	137.07	0.43	113.2	132.36	0.46	160.81	115.4	0.58	210.05	18.22	0.92	172.11	120.46	0.59	0.45	0.696667	-0.246667	1.75724e-07	1.428e-06
ENSMUST00000031795.7	Fkbp9	chr6	+	1587.1	56878614	chr6:56878034-56879358	135.91	76.03	0.64	143.58	68.12	0.68	136.53	75.26	0.64	76.86	22.62	0.77	81.1	0	1	77.99	6	0.93	0.653333	0.9	-0.246667	8.48193e-06	4.95815e-05
ENSMUST00000014499.9	Anapc1	chr2	-	524	128612743	chr2:128610104-128613063	34.89	131.2	0.21	33.54	146.34	0.19	34.29	131.61	0.21	57.68	59.88	0.49	26.55	55.78	0.32	55.64	47.63	0.54	0.203333	0.45	-0.246667	9.00267e-06	5.22565e-05
ENSMUST00000080919.11	Thrap3	chr4	-	7513.3	126165177	chr4:126164082-126165617	147.22	164.69	0.47	149.68	161.94	0.48	147.98	174.39	0.46	127.26	90.09	0.59	101.35	8.92	0.92	124.18	68.79	0.64	0.47	0.716667	-0.246667	1.09289e-05	6.26141e-05
ENSMUST00000030436.11	Pnrc2	chr4	-	575.3	135872253	chr4:135870918-135872454	81.36	37.65	0.68	84.76	33.46	0.72	84.39	36.95	0.7	64.81	10.36	0.86	54.18	0	1	63.74	1.22	0.98	0.7	0.946667	-0.246667	4.11601e-05	0.000208891
ENSMUST00000105733.2	Zfp992	chr4	+	176.1	146466184	chr4:146465981-146470292	9.5	160.49	0.06	9.98	168.68	0.06	8.46	139.61	0.06	18.69	22.07	0.46	10.46	67.49	0.13	18.54	36.93	0.33	0.06	0.306667	-0.246667	5.66906e-05	0.000278533
ENSMUST00000070524.4	Tgoln1	chr6	-	1328.7	72611552	chr6:72608432-72612110	48.55	26.09	0.65	47.92	41.66	0.53	55.24	22.07	0.71	94.57	3.21	0.97	58	24.14	0.71	86.56	4.35	0.95	0.63	0.876667	-0.246667	0.000106462	0.000490333
ENSMUST00000167962.1	Rab12	chr17	-	937.9	66495149	chr17:66494512-66495803	28.66	11.46	0.71	27.69	10.8	0.72	24.47	17.76	0.58	143.05	23.2	0.86	130.86	0	1	150.74	19.34	0.89	0.67	0.916667	-0.246667	0.000351731	0.0014274
ENSMUST00000040717.6	Kif15	chr9	+	381.4	123018357	chr9:123018068-123018733	32.25	23.01	0.58	40.49	22.91	0.64	37.37	31.77	0.54	46.59	21.53	0.68	97.96	0	1	51.72	11.53	0.82	0.586667	0.833333	-0.246667	0.000763208	0.00285578
ENSMUST00000075068.13	Pepd	chr7	+	946.6	35044567	chr7:35044231-35044708	21.65	38.41	0.36	34.49	28.27	0.55	31.63	21.45	0.6	44.63	35.95	0.55	93.8	33.43	0.74	79.15	3.02	0.96	0.503333	0.75	-0.246667	0.00271823	0.00877758
ENSMUST00000001595.9	Fkbp10	chr11	+	278.2	100424089	chr11:100423888-100424824	27.35	23.83	0.53	28.74	22.47	0.56	32.95	25.13	0.57	52.06	22.64	0.7	63.32	0	1	51.53	22.22	0.7	0.553333	0.8	-0.246667	0.00560007	0.0165356
ENSMUST00000049166.4	Bet1	chr6	-	188.3	4077835	chr6:4076899-4078036	27.43	34.13	0.45	29.87	30.24	0.5	30.86	31.19	0.5	38.69	10.93	0.78	37.13	14.56	0.72	42.25	19.3	0.69	0.483333	0.73	-0.246667	0.0073415	0.0208324
ENSMUST00000159649.7	BC037034	chr5	-	1108.7	138260053	chr5:138259658-138260394	8.13	31.69	0.2	11.52	33.43	0.26	8.34	36.42	0.19	32.57	80.15	0.29	53.41	20.65	0.72	40.37	67.1	0.38	0.216667	0.463333	-0.246667	0.0207682	0.0512092
ENSMUST00000021062.11	Ddx5	chr11	-	125842	106781621	chr11:106780355-106782256	355.65	1028.71	0.26	331.59	1018.07	0.25	334.13	1012.06	0.25	889.06	856.36	0.51	790.48	855.3	0.48	927.08	924.21	0.5	0.253333	0.496667	-0.243333	1.75856e-45	3.32769e-43
ENSMUST00000027123.14	Hspd1	chr1	-	323129	55078201	chr1:55077835-55078440	1376.7	911.48	0.6	1369.85	868.87	0.61	1372.07	809.44	0.63	629.88	157.98	0.8	839.85	2.2	1	642.1	189.51	0.77	0.613333	0.856667	-0.243333	3.12653e-41	5.17675e-39
ENSMUST00000029414.11	Ssr3	chr3	-	28099	65381698	chr3:65379655-65382034	475.45	182.7	0.72	490.43	187.59	0.72	491.51	202.45	0.71	346.73	26.09	0.93	200.15	0	1	346.26	18.02	0.95	0.716667	0.96	-0.243333	1.02712e-20	5.15349e-19
ENSMUST00000021001.9	Rab10	chr12	-	3043.1	3249489	chr12:3247428-3249739	81.1	29.92	0.73	84.04	15.99	0.84	81.58	34.99	0.7	220.42	0	1	101.17	0	1	208.43	0	1	0.756667	1	-0.243333	1.48377e-12	2.84841e-11
ENSMUST00000215007.1	Higd1a	chr9	-	12055	121850121	chr9:121848563-121850322	26.52	184.14	0.13	24.4	203.32	0.11	26.78	204.05	0.12	81.75	125.34	0.39	103.59	225.88	0.31	80.39	127.23	0.39	0.12	0.363333	-0.243333	3.92154e-10	5.06284e-09
ENSMUST00000160664.7	Ppp4r1	chr17	+	726.7	65841416	chr17:65840857-65841922	56.4	28.72	0.66	68.64	9.71	0.88	61.71	25.71	0.71	90.25	1.6	0.98	82.95	0	1	96.88	0	1	0.75	0.993333	-0.243333	4.45215e-08	4.03373e-07
ENSMUST00000092584.5	Marcks	chr10	-	179037	37134836	chr10:37133375-37136935	42.84	122.53	0.26	40.54	121.34	0.25	41.81	118.25	0.26	375.91	236.68	0.61	206.04	506.02	0.29	392.56	266.62	0.6	0.256667	0.5	-0.243333	5.04671e-08	4.51681e-07
ENSMUST00000002473.9	Babam1	chr8	+	1498.9	71404396	chr8:71404195-71404619	66.98	73.19	0.48	71.53	75.78	0.49	85.18	71.48	0.54	106.42	53.72	0.66	235.99	8.95	0.96	114.96	69.27	0.62	0.503333	0.746667	-0.243333	1.56601e-07	1.28841e-06
ENSMUST00000113920.7	Olfm1	chr2	+	2110.4	28229945	chr2:28229054-28230462	32.35	14.33	0.69	30.47	9.77	0.76	33.26	8.85	0.79	186.46	4.94	0.97	106.9	0	1	193.88	0	1	0.746667	0.99	-0.243333	4.76471e-07	3.60236e-06
ENSMUST00000002518.8	Aes	chr10	+	38712	81565679	chr10:81565472-81566362	41.75	54.66	0.43	42.71	49.03	0.47	39.96	52	0.43	372.43	300.37	0.55	580.49	77.84	0.88	399.02	230.15	0.63	0.443333	0.686667	-0.243333	9.95642e-06	5.73902e-05
ENSMUST00000112091.8	Rab9	chrX	-	2579	166457622	chrX:166457253-166458343	106.07	86.24	0.55	113.18	81.27	0.58	84.2	94.94	0.47	85.92	50.02	0.63	102.97	15.46	0.87	117.14	23.49	0.83	0.533333	0.776667	-0.243333	1.07213e-05	6.15793e-05
ENSMUST00000002840.8	Pex6	chr17	+	471.3	46725395	chr17:46725188-46725541	26.26	14.68	0.64	22.31	17.12	0.57	37.44	0	1	55.4	0	1	172.27	0	1	57.3	3.55	0.94	0.736667	0.98	-0.243333	1.22216e-05	6.91827e-05
ENSMUST00000071095.13	Setd3	chr12	-	4734.1	108107196	chr12:108106431-108107678	65.84	57.38	0.53	66.88	67.93	0.5	62.2	73.6	0.46	128.6	72.57	0.64	168.84	12.88	0.93	139.41	74.7	0.65	0.496667	0.74	-0.243333	1.29042e-05	7.26124e-05
ENSMUST00000064703.12	Pkig	chr2	+	738.6	163725703	chr2:163725457-163726154	35.76	35.06	0.5	36.09	24.28	0.6	38.56	20.04	0.66	117.1	38.19	0.75	211.39	2.27	0.99	118.99	40.02	0.75	0.586667	0.83	-0.243333	2.65856e-05	0.000139764
ENSMUST00000159514.7	Naa50	chr16	+	2896.4	44161096	chr16:44159463-44162474	155.91	125.22	0.55	145.45	141.48	0.51	139.03	130.75	0.52	89.36	38.85	0.7	70.18	11.51	0.86	87.75	30.01	0.75	0.526667	0.77	-0.243333	2.88777e-05	0.000150833
ENSMUST00000063520.14	Naa50	chr16	+	2890.4	44161097	chr16:44159463-44162472	155.54	125.54	0.55	145.12	141.77	0.51	138.57	131.17	0.51	89.18	39.03	0.7	69.92	11.77	0.86	87.51	30.25	0.74	0.523333	0.766667	-0.243333	5.15632e-05	0.000256191
ENSMUST00000053686.8	Uck2	chr1	-	2065.6	167226119	chr1:167222883-167226521	113.71	131.99	0.46	119.43	140.08	0.46	117.55	146.98	0.44	76.36	22.15	0.78	36.86	42.55	0.46	71.98	12.69	0.85	0.453333	0.696667	-0.243333	5.6383e-05	0.000277433
ENSMUST00000164399.7	Pkig	chr2	+	738.7	163725704	chr2:163725457-163726158	35.56	35.15	0.5	36	24.26	0.6	38.42	20.14	0.66	116.59	38.67	0.75	211	2.73	0.99	118.63	40.32	0.75	0.586667	0.83	-0.243333	6.22747e-05	0.000302601
ENSMUST00000059462.11	Chmp3	chr6	+	944.9	71580274	chr6:71579641-71581579	49.33	48.84	0.5	50.16	41.74	0.55	48.15	47.61	0.5	81.18	29.76	0.73	62.47	26.1	0.71	81.41	15.17	0.84	0.516667	0.76	-0.243333	0.00032427	0.00132407
ENSMUST00000169630.7	Mrgbp	chr2	+	195.3	180585502	chr2:180585301-180585634	21.96	12.11	0.64	41.52	0	1	21.7	12.76	0.63	58.91	0	1	45.14	0	1	60.55	0	1	0.756667	1	-0.243333	0.000390378	0.0015679
ENSMUST00000020801.13	Smg8	chr11	-	982.1	87077899	chr11:87077732-87078150	25.53	56.37	0.31	35.54	32.73	0.52	25.43	50.39	0.34	46.43	22.74	0.67	75.57	17.47	0.81	38.38	52.47	0.42	0.39	0.633333	-0.243333	0.00138337	0.00488124
ENSMUST00000119149.7	Gm14308	chr2	-	2932.7	176624888	chr2:176624194-176625365	21.69	48.98	0.31	23.31	45.45	0.34	22.75	50.96	0.31	48.18	42.27	0.53	74.86	22.02	0.77	45.24	69.61	0.39	0.32	0.563333	-0.243333	0.00179185	0.00611723
ENSMUST00000021177.14	Sec14l1	chr11	+	447.6	117159122	chr11:117158754-117159265	12.11	24.27	0.33	24.54	7.16	0.77	20.99	20.22	0.51	66.83	32.35	0.67	113.02	13.69	0.89	88.74	25.67	0.78	0.536667	0.78	-0.243333	0.00260195	0.00843914
ENSMUST00000106098.7	Inpp5a	chr7	+	459.8	139578768	chr7:139578354-139579652	24.22	7.35	0.77	21.28	10.9	0.66	24.58	11.3	0.69	42.54	7.3	0.85	47.45	0	1	49.45	0	1	0.706667	0.95	-0.243333	0.00548403	0.0162436
ENSMUST00000034499.9	Dcun1d5	chr9	+	24803	7206921	chr9:7206720-7207040	203.16	229.27	0.47	196.86	135.96	0.59	187.9	132.88	0.59	226.48	84.77	0.73	561.83	43.37	0.93	267.74	110.44	0.71	0.55	0.79	-0.24	6.0071e-17	1.98925e-15
ENSMUST00000114444.8	Pcnp	chr16	-	6214.1	56017116	chr16:56015506-56017317	247.52	101.26	0.71	244	82.68	0.75	243.22	92.25	0.73	176.16	12.23	0.94	129.69	0	1	179.26	6	0.97	0.73	0.97	-0.24	4.342e-12	7.58761e-11
ENSMUST00000117442.7	Prelid3b	chr2	-	746.6	174465735	chr2:174465585-174465936	166.29	68.89	0.71	143.34	67.08	0.68	140.77	69.56	0.67	111.13	27.71	0.8	119.83	2.73	0.98	120.33	0.56	1	0.686667	0.926667	-0.24	2.32514e-07	1.86886e-06
ENSMUST00000039551.8	Polr3k	chr2	+	1790.7	181868569	chr2:181868204-181870830	27.36	95.55	0.22	26.78	117.39	0.19	25.92	112.98	0.19	89.14	118.43	0.43	106.07	113.08	0.48	94.72	137.07	0.41	0.2	0.44	-0.24	1.94729e-06	1.29357e-05
ENSMUST00000112010.8	Atf2	chr2	-	775	73818872	chr2:73816509-73819148	59.05	19.62	0.75	57.52	18.92	0.75	56.62	16.16	0.78	91.81	0	1	38.63	0	1	91.21	0	1	0.76	1	-0.24	2.43929e-06	1.58076e-05
ENSMUST00000000388.14	Ccm2	chr11	+	662	6596558	chr11:6596081-6596744	36.99	20.18	0.65	42.12	10.16	0.81	33.87	21.62	0.61	73.82	19.22	0.79	145.84	0	1	115.7	0	1	0.69	0.93	-0.24	8.79531e-06	5.12325e-05
ENSMUST00000110634.7	Zmynd11	chr13	-	680.4	9686492	chr13:9685095-9686984	41.92	13.14	0.76	40.1	17.66	0.69	40.03	11.84	0.77	100.59	5.89	0.94	38.85	0	1	99.99	0	1	0.74	0.98	-0.24	9.81324e-06	5.66635e-05
ENSMUST00000035142.7	Ryk	chr9	+	1399.1	102907158	chr9:102906850-102907953	48.94	56.49	0.46	48.5	68.38	0.41	50.12	54.68	0.48	84.53	68.68	0.55	172.96	12.33	0.93	99.38	67.74	0.59	0.45	0.69	-0.24	4.64571e-05	0.000232919
ENSMUST00000001451.10	Smg5	chr3	+	1926.4	88361465	chr3:88361025-88362338	66.97	35.52	0.65	69.33	36.67	0.65	74.43	31.5	0.7	85.68	16.26	0.84	90.61	0	1	90.9	12.61	0.88	0.666667	0.906667	-0.24	5.52802e-05	0.000272614
ENSMUST00000049453.8	Ube3c	chr5	+	612.7	29674630	chr5:29674399-29676092	50.86	34.33	0.6	51.61	34.73	0.6	52.99	34.98	0.6	90.13	27.3	0.77	84.89	0	1	93.38	31.61	0.75	0.6	0.84	-0.24	0.000643062	0.00245475
ENSMUST00000018466.3	Tomm34	chr2	-	404.5	164054214	chr2:164053540-164054507	52.99	72.21	0.42	50.84	58.31	0.47	58.48	40.7	0.59	57.03	36.03	0.61	79.5	0	1	54.5	38.57	0.59	0.493333	0.733333	-0.24	0.000818605	0.00304073
ENSMUST00000000776.14	Tubgcp3	chr8	-	365.7	12615095	chr8:12614277-12615296	32.4	12.2	0.73	27.83	14.22	0.66	35.3	15.85	0.69	58.61	11.29	0.84	41.11	0	1	61.66	2.63	0.96	0.693333	0.933333	-0.24	0.00311231	0.00990526
ENSMUST00000008573.8	Herpud2	chr9	-	221.5	25108782	chr9:25108132-25109005	31.39	17.23	0.65	25.54	27.21	0.48	32.3	23.55	0.58	38.31	12.5	0.75	31.54	5.41	0.85	41.63	8.3	0.83	0.57	0.81	-0.24	0.00865471	0.0240135
ENSMUST00000019287.8	Hars2	chr18	+	109.2	36791471	chr18:36791070-36791694	17.16	17.1	0.5	15.61	17.31	0.47	13.88	20.1	0.41	35.65	16.2	0.69	30.9	14.03	0.69	35.72	14.18	0.72	0.46	0.7	-0.24	0.0365544	0.082459
ENSMUST00000018470.9	Ywhab	chr2	+	39691.3	164016950	chr2:164016669-164018588	248.35	107.99	0.7	253.88	74.61	0.77	278.45	70.39	0.8	600.78	12.41	0.98	443.43	0	1	600.26	0	1	0.756667	0.993333	-0.236667	5.24074e-33	5.5983e-31
ENSMUST00000046514.12	Eprs	chr1	+	7323.9	185428208	chr1:185427997-185428360	236.8	176.66	0.57	283.09	146.3	0.66	269.32	168.22	0.62	248.87	84.03	0.75	409.24	0	1	303.06	71.71	0.81	0.616667	0.853333	-0.236667	3.23205e-15	8.9191e-14
ENSMUST00000102515.9	Prkacb	chr3	-	2668.3	146732512	chr3:146729574-146732713	61.27	18.93	0.76	60.27	19.81	0.75	60.16	16.92	0.78	186.72	0	1	65.17	0	1	170.48	0	1	0.763333	1	-0.236667	2.26424e-09	2.62628e-08
ENSMUST00000112198.2	Kdm5b	chr1	+	2240.1	134630753	chr1:134630433-134631522	24.67	232.54	0.1	26.82	207.52	0.11	25.97	202.43	0.11	72.6	130.65	0.36	30.44	51.75	0.37	60.19	141.7	0.3	0.106667	0.343333	-0.236667	3.8163e-08	3.52515e-07
ENSMUST00000034607.9	Arcn1	chr9	-	4449.9	44742251	chr9:44741564-44744016	112.12	94.67	0.54	98.29	102.52	0.49	107.53	91.96	0.54	105.15	72.02	0.59	170.74	0	1	115.19	50.83	0.69	0.523333	0.76	-0.236667	1.68421e-06	1.13014e-05
ENSMUST00000029970.13	Slc35a1	chr4	-	1463.8	34664029	chr4:34663257-34664230	89.44	43.16	0.67	88.42	31.25	0.74	87.18	60.89	0.59	82.21	13.24	0.86	119.98	0	1	101.77	18.46	0.85	0.666667	0.903333	-0.236667	2.7063e-06	1.73849e-05
ENSMUST00000106292.7	Prr14	chr7	+	381.3	127476654	chr7:127476384-127476759	30.28	25.2	0.55	33.47	11.71	0.74	47.95	0	1	72.37	0	1	80.1	0	1	74.23	0	1	0.763333	1	-0.236667	5.79376e-06	3.48204e-05
ENSMUST00000021381.5	Pnn	chr12	+	6537.7	59072942	chr12:59071426-59073998	98.83	166.8	0.37	105.27	182.31	0.37	100.37	154.16	0.39	115.11	91.04	0.56	81.8	34.77	0.7	119.24	87.79	0.58	0.376667	0.613333	-0.236667	7.0984e-06	4.20507e-05
ENSMUST00000025675.9	Naa40	chr19	-	383.2	7227820	chr19:7225668-7228091	59.02	23.38	0.72	57.07	21.07	0.73	58.89	11.06	0.84	78.29	0	1	38.54	0	1	72.15	0	1	0.763333	1	-0.236667	1.13514e-05	6.48105e-05
ENSMUST00000109721.2	Ccm2	chr11	+	675.6	6596557	chr11:6596081-6596742	37.21	19.98	0.65	42.65	9.62	0.82	34.45	21.04	0.62	74.83	18.17	0.8	147.45	0	1	117.05	0	1	0.696667	0.933333	-0.236667	2.16997e-05	0.000116559
ENSMUST00000110387.3	Ncaph	chr2	-	239.3	127104071	chr2:127103809-127104280	61.91	28.68	0.68	52.31	38.6	0.58	63.02	14.4	0.81	53.39	2.07	0.96	68.01	0	1	45.59	10.11	0.82	0.69	0.926667	-0.236667	0.000351979	0.00142753
ENSMUST00000036158.6	Slc35a4	chr18	+	388.9	36682315	chr18:36681528-36683858	52.15	19.88	0.72	52.32	16.09	0.76	53.21	26.8	0.67	46.69	6.76	0.87	36.91	0	1	45.51	0.57	0.99	0.716667	0.953333	-0.236667	0.00135669	0.004805
ENSMUST00000029770.7	Abcd3	chr3	-	667.6	121760100	chr3:121758907-121760309	21.36	11.07	0.66	23.2	9.69	0.71	27.67	8.97	0.76	88.76	8.55	0.91	81.14	0	1	92.69	6.92	0.93	0.71	0.946667	-0.236667	0.00178052	0.00608361
ENSMUST00000034136.11	Gpt2	chr8	+	444.4	85526357	chr8:85525536-85527560	40	14.43	0.73	38.3	17.5	0.69	43.88	18.14	0.71	50.06	5.64	0.9	47.88	0	1	51.64	3.49	0.94	0.71	0.946667	-0.236667	0.00210019	0.00701087
ENSMUST00000027157.9	Rpe	chr1	+	265.2	66718342	chr1:66717754-66719363	54.79	29.08	0.65	56.85	23.77	0.71	61.12	32.4	0.65	35	2.97	0.92	34.96	0	1	34.33	8.57	0.8	0.67	0.906667	-0.236667	0.00322469	0.0102041
ENSMUST00000127996.7	Foxred1	chr9	-	443.7	35204510	chr9:35204208-35205123	29.68	17.13	0.63	26.44	16.99	0.61	31.34	9.87	0.76	45.08	10	0.82	61.4	0	1	47.25	5.83	0.89	0.666667	0.903333	-0.236667	0.00430172	0.0131717
ENSMUST00000025439.3	Me2	chr18	-	339.5	73770607	chr18:73770040-73770808	64.04	92.17	0.41	61.33	85.93	0.42	72.62	79.33	0.48	38.93	19.94	0.66	45.37	43.16	0.51	44.07	7.88	0.85	0.436667	0.673333	-0.236667	0.00480898	0.014497
ENSMUST00000029085.8	Mrgbp	chr2	+	274.3	180585951	chr2:180585301-180586287	22.06	14.88	0.6	29.87	11.02	0.73	22.01	12.52	0.64	50.75	10.82	0.82	63.19	0.51	0.99	56.57	8.32	0.87	0.656667	0.893333	-0.236667	0.00596497	0.0174496
ENSMUST00000067167.5	Fra10ac1	chr19	-	121.4	38188584	chr19:38188481-38188800	15.74	22.26	0.41	22.55	14.18	0.61	19.42	17.78	0.52	20.08	13.28	0.6	34.81	19.01	0.65	43.49	0	1	0.513333	0.75	-0.236667	0.0332804	0.0762116
ENSMUST00000178636.1	Larp1	chr11	+	31640.9	58058772	chr11:58058559-58062034	325.95	97.64	0.77	348.87	103.35	0.77	342.13	114.76	0.75	227.71	2.87	0.99	213.36	0	1	246.2	0	1	0.763333	0.996667	-0.233333	1.28496e-21	6.97567e-20
ENSMUST00000034878.11	Tmem30a	chr9	-	3453.3	79771146	chr9:79768943-79771479	73.04	14.43	0.84	75.61	25	0.75	77.35	31.83	0.71	255.77	0	1	145.12	0	1	245.32	0	1	0.766667	1	-0.233333	3.48343e-13	7.61412e-12
ENSMUST00000004574.13	Dnajb11	chr16	+	7868.1	22872063	chr16:22871671-22872388	146.22	181.24	0.45	150.2	170.18	0.47	165.54	194.97	0.46	196.25	142.81	0.58	336.73	82.48	0.8	247.75	103.99	0.7	0.46	0.693333	-0.233333	3.39601e-11	5.15867e-10
ENSMUST00000106425.3	Srp68	chr11	-	2520.5	116245726	chr11:116245166-116245930	204.99	110.39	0.65	196.26	91.9	0.68	194.68	90.98	0.68	160.52	32.76	0.83	201.45	0	1	164.49	22.25	0.88	0.67	0.903333	-0.233333	5.29428e-10	6.74308e-09
ENSMUST00000114839.7	Dnajb6	chr5	+	18810.2	29766831	chr5:29766325-29767103	81.71	75.85	0.52	76.6	75.17	0.5	90.77	46.25	0.66	327.83	151.7	0.68	610.99	55.13	0.92	383.44	108.26	0.78	0.56	0.793333	-0.233333	3.35823e-09	3.80197e-08
ENSMUST00000113360.7	Cab39	chr1	+	1482.9	85849687	chr1:85849033-85851576	72.46	21.34	0.77	77.53	30.02	0.72	80.04	27.29	0.75	147.86	8.61	0.94	95.71	0	1	148.01	0	1	0.746667	0.98	-0.233333	8.59414e-09	9.12163e-08
ENSMUST00000112320.7	Spc25	chr2	-	1011.6	69194127	chr2:69193895-69194545	115.19	39.04	0.75	124.1	20.84	0.86	85.46	63.61	0.57	91.83	9.62	0.91	140.11	0	1	91.66	2.66	0.97	0.726667	0.96	-0.233333	1.06905e-07	9.03105e-07
ENSMUST00000025486.8	Lmnb1	chr18	+	17428.2	56753053	chr18:56752607-56753424	167.59	192.87	0.46	160.48	200.21	0.44	175.69	196.55	0.47	150.52	100.51	0.6	182.31	24.71	0.88	162.22	111.92	0.59	0.456667	0.69	-0.233333	1.51011e-07	1.24707e-06
ENSMUST00000052120.13	Wdr3	chr3	-	1601.6	100138612	chr3:100138180-100138842	155.57	99.69	0.61	151.19	70.3	0.68	146.74	49.08	0.75	69.18	12.69	0.84	91.65	0	1	80.19	8.55	0.9	0.68	0.913333	-0.233333	2.71911e-06	1.74502e-05
ENSMUST00000111821.8	Cwc22	chr2	-	576.8	77895978	chr2:77895653-77896578	54.68	43.6	0.56	72.06	18.73	0.79	70.02	23.12	0.75	47.05	9	0.84	81.96	0	1	63.9	2.75	0.96	0.7	0.933333	-0.233333	3.04657e-05	0.00015813
ENSMUST00000113913.7	Dctn1	chr6	+	2130.8	83199992	chr6:83199674-83200117	31.49	5.17	0.86	21.26	18.68	0.53	19.97	18.35	0.52	223.62	70.49	0.76	430.72	0	1	289.92	49.65	0.85	0.636667	0.87	-0.233333	0.000132865	0.000593769
ENSMUST00000077407.11	Dctn1	chr6	+	2130.8	83199992	chr6:83199674-83200116	31.49	5.17	0.86	21.26	18.68	0.53	19.97	18.35	0.52	223.62	70.49	0.76	430.72	0	1	289.92	49.65	0.85	0.636667	0.87	-0.233333	0.000132865	0.000593769
ENSMUST00000059662.7	Otulin	chr15	-	275.8	27606260	chr15:27605919-27606461	42.85	35.83	0.54	42.51	27.58	0.61	46.5	21.54	0.68	63.04	29.53	0.68	118.06	0	1	70.56	12.66	0.85	0.61	0.843333	-0.233333	0.00028661	0.00118157
ENSMUST00000103224.9	Trpm7	chr2	-	492.8	126792036	chr2:126791565-126792956	53.13	22.39	0.7	58.5	20.8	0.74	53.16	24.79	0.68	66.89	15.11	0.82	41.09	0	1	76.77	0	1	0.706667	0.94	-0.233333	0.00121092	0.00432574
ENSMUST00000028843.11	Trpm7	chr2	-	494.1	126792037	chr2:126791571-126792956	53	22.53	0.7	58.1	21.22	0.73	53.26	24.7	0.68	66.46	15.54	0.81	41.06	0	1	76.52	0	1	0.703333	0.936667	-0.233333	0.00121092	0.00432574
ENSMUST00000172252.1	Rit1	chr3	+	545.5	88729328	chr3:88729112-88729556	24.15	6.96	0.78	17.36	22.24	0.44	22.15	9.21	0.71	85.37	12.92	0.87	145.39	0	1	87.6	27.78	0.76	0.643333	0.876667	-0.233333	0.00121642	0.00433835
ENSMUST00000171211.7	Map4k5	chr12	-	232.9	69805150	chr12:69803759-69805351	29.15	17.71	0.62	32.08	4.9	0.87	30.3	16.94	0.64	61.86	0	1	33.89	0	1	56.2	11.15	0.83	0.71	0.943333	-0.233333	0.00189771	0.0064322
ENSMUST00000049369.15	Stn1	chr19	-	223.3	47501503	chr19:47501033-47501717	25.9	8.75	0.75	21.03	16.8	0.56	25.64	6.57	0.8	44.43	1.66	0.96	83.74	0	1	41.16	7.48	0.85	0.703333	0.936667	-0.233333	0.00340306	0.010702
ENSMUST00000066888.9	Utp18	chr11	-	1349.3	93859867	chr11:93859243-93860068	16.1	76.45	0.17	12.42	84.88	0.13	14.66	65.77	0.18	20.18	27.31	0.42	18.33	53.2	0.26	23.58	23.41	0.5	0.16	0.393333	-0.233333	0.00474782	0.0143257
ENSMUST00000031539.11	Snx8	chr5	-	527.7	140341017	chr5:140340303-140341642	25.6	18.62	0.58	27.4	14.95	0.65	26.3	23.49	0.53	45.36	16.9	0.73	57.14	2.26	0.96	44.86	13.4	0.77	0.586667	0.82	-0.233333	0.00749761	0.0212267
ENSMUST00000113727.7	Klc2	chr19	-	510.6	5108012	chr19:5107748-5108688	16.83	20.03	0.46	14.33	28.43	0.34	20.33	21.46	0.49	41.84	53.65	0.44	71.9	0	1	49.07	39.77	0.55	0.43	0.663333	-0.233333	0.0336937	0.0769495
ENSMUST00000113728.7	Klc2	chr19	-	507.4	5108010	chr19:5107746-5108688	15.63	21.26	0.42	13.22	29.54	0.31	18.89	22.94	0.45	39.01	56.51	0.41	67.75	2.57	0.96	45.77	43.18	0.51	0.393333	0.626667	-0.233333	0.0341577	0.0777143
ENSMUST00000101249.8	Hnrnpab	chr11	-	828855	51601689	chr11:51601328-51601890	662.41	193.18	0.77	647.57	198.61	0.77	620.96	188.71	0.77	284.02	0	1	217.6	0	1	280.45	0	1	0.77	1	-0.23	6.06228e-26	4.27133e-24
ENSMUST00000190121.6	Matr3	chr18	+	45789.5	35591128	chr18:35590380-35591419	260.24	181.19	0.59	292.39	118.74	0.71	303.57	105.23	0.74	718.96	105.12	0.87	893.3	0	1	744.07	120.29	0.86	0.68	0.91	-0.23	9.54654e-25	6.45171e-23
ENSMUST00000058735.11	Ubqln1	chr13	-	5969.3	58177686	chr13:58176156-58178028	199	56.36	0.78	191.89	68.75	0.74	192.64	50.68	0.79	159.14	0	1	119.06	0	1	154.44	0	1	0.77	1	-0.23	3.20649e-13	7.05535e-12
ENSMUST00000113601.9	Ptpa	chr2	+	9904.9	30446886	chr2:30446377-30447806	89.4	42.63	0.68	98.46	39.22	0.72	108.8	36.39	0.75	203.08	27.59	0.88	318.4	0	1	212.09	8.9	0.96	0.716667	0.946667	-0.23	1.29844e-10	1.78786e-09
ENSMUST00000029002.8	Stmn2	chr3	+	114698	8560467	chr3:8560266-8561606	80.59	130.25	0.38	81.58	124.6	0.4	89.88	125.34	0.42	1069.31	544.38	0.66	1040.36	767.95	0.58	1078.16	584.82	0.65	0.4	0.63	-0.23	5.41362e-10	6.86867e-09
ENSMUST00000020980.11	Rrm2	chr12	+	14405.9	24713542	chr12:24713080-24714146	258.9	324.21	0.44	272.93	261.52	0.51	285.17	202.24	0.59	189.24	120.72	0.61	225.01	2.91	0.99	190.06	112.58	0.63	0.513333	0.743333	-0.23	6.78748e-09	7.29764e-08
ENSMUST00000016072.11	Rrbp1	chr2	-	5809.9	143947549	chr2:143947395-143947929	194.54	247.67	0.44	215.92	271.61	0.44	225.14	261.39	0.46	90.7	86.25	0.51	198.98	14.44	0.93	114.86	78.85	0.59	0.446667	0.676667	-0.23	7.84192e-09	8.39047e-08
ENSMUST00000033717.8	Hccs	chrX	-	1651.4	169312571	chrX:169311530-169313022	158.06	46.7	0.77	146.95	58.12	0.72	155.12	54.91	0.74	107.4	4.08	0.96	89.52	0	1	106.86	4.2	0.96	0.743333	0.973333	-0.23	1.06401e-08	1.11502e-07
ENSMUST00000070257.13	Ascc2	chr11	+	515.4	4683108	chr11:4682907-4683385	48.72	35.12	0.58	55.19	18.02	0.75	65.19	2.94	0.96	64.12	0	1	89.02	0	1	64.24	1	0.98	0.763333	0.993333	-0.23	2.39745e-06	1.56129e-05
ENSMUST00000009234.15	Ap1b1	chr11	+	6923.9	5042448	chr11:5041718-5042791	57.59	60.2	0.49	48.73	65.28	0.43	55.19	55.67	0.5	137.17	120.37	0.53	312.62	0	1	157.34	113.71	0.58	0.473333	0.703333	-0.23	4.22944e-06	2.62773e-05
ENSMUST00000033095.9	Prr14	chr7	+	396.3	127476653	chr7:127476384-127476758	31.09	24.43	0.56	34.05	11.16	0.75	48.86	0	1	73.18	0	1	81.36	0	1	75.1	0	1	0.77	1	-0.23	1.57127e-05	8.65047e-05
ENSMUST00000021676.11	Erg28	chr12	-	968.1	85815940	chr12:85815448-85816193	90.09	59.2	0.6	85.19	67.69	0.56	87.2	62.42	0.58	101.99	32.64	0.76	117.88	0	1	90.1	44.03	0.67	0.58	0.81	-0.23	5.8809e-05	0.00028766
ENSMUST00000114976.8	Luc7l	chr17	+	679	26281939	chr17:26281625-26285504	49.58	40.32	0.55	50.34	27.54	0.65	52.72	22.72	0.7	87.78	2.48	0.97	40.45	24.29	0.62	83.99	0	1	0.633333	0.863333	-0.23	7.01198e-05	0.000337994
ENSMUST00000100755.3	Unc119	chr11	+	855.2	78348805	chr11:78348531-78348979	43.45	25.11	0.63	33.69	18.96	0.64	32.17	31.94	0.5	167.32	62.56	0.73	295.44	36.39	0.89	176.75	33.14	0.84	0.59	0.82	-0.23	0.000120016	0.000544431
ENSMUST00000095017.10	Dmtf1	chr5	-	341.8	9119799	chr5:9119045-9120138	51.27	15.92	0.76	48.24	17.91	0.73	50.6	10.98	0.82	59.15	0	1	35.33	0	1	59.91	0	1	0.77	1	-0.23	0.0002237	0.00094729
ENSMUST00000071921.12	Dmtf1	chr5	-	341.8	9119799	chr5:9119045-9120138	51.27	15.92	0.76	48.24	17.91	0.73	50.6	10.98	0.82	59.15	0	1	35.33	0	1	59.91	0	1	0.77	1	-0.23	0.0002237	0.00094729
ENSMUST00000075550.3	Cenph	chr13	-	970.7	100759827	chr13:100759674-100760194	35.11	58.01	0.38	53.85	45.14	0.54	58.55	45.34	0.56	77.07	33.12	0.7	169.03	45.91	0.79	83.31	39.98	0.68	0.493333	0.723333	-0.23	0.000225165	0.000952277
ENSMUST00000114437.8	Ppp2r1b	chr9	+	2402.1	50880225	chr9:50879839-50881431	241.94	154.1	0.61	236.39	161.36	0.59	247.59	152.01	0.62	63.52	19.85	0.76	58.9	0	1	56.45	18.52	0.75	0.606667	0.836667	-0.23	0.000245175	0.00102448
ENSMUST00000109910.8	Nf2	chr11	-	1859.1	4766562	chr11:4765845-4768273	84.86	55.14	0.61	79.44	60.54	0.57	87.55	56.46	0.61	95.9	34.8	0.73	80.83	0	1	92.23	31.43	0.75	0.596667	0.826667	-0.23	0.000386012	0.00155225
ENSMUST00000102628.10	Yrdc	chr4	+	2487.4	124855021	chr4:124854475-124855239	54.95	112.61	0.33	52.47	118.51	0.31	72.01	82.84	0.47	40.97	35.65	0.53	64.29	9.37	0.87	33.81	50.24	0.4	0.37	0.6	-0.23	0.000788148	0.00294056
ENSMUST00000204807.1	Cdkn1b	chr6	+	5781.3	134924525	chr6:134924243-134925320	41.13	46.69	0.47	33.5	68.44	0.33	38.07	56.41	0.4	112.72	89.96	0.56	109.69	25.71	0.81	116.43	105.64	0.52	0.4	0.63	-0.23	0.000952614	0.00348188
ENSMUST00000080299.6	Yaf2	chr15	-	538.2	93284894	chr15:93284278-93285622	34.76	31.38	0.53	26.95	35	0.44	31.84	32.85	0.49	74.89	28.76	0.72	62.57	28.82	0.68	79.12	26.04	0.75	0.486667	0.716667	-0.23	0.00261432	0.00847512
ENSMUST00000223467.1	Nol8	chr13	+	249.4	49678737	chr13:49678386-49678979	44.39	26.78	0.62	36.54	47.95	0.43	44.2	30.06	0.6	35.15	8.58	0.8	48.03	0	1	26.53	22.25	0.54	0.55	0.78	-0.23	0.01124	0.0301265
ENSMUST00000018002.12	Ift52	chr2	+	561.2	163045798	chr2:163045203-163046141	15.02	20.29	0.43	14.82	19.3	0.43	14.96	20.47	0.42	43.38	42.13	0.51	95.72	17.07	0.85	55.8	35.66	0.61	0.426667	0.656667	-0.23	0.0134145	0.0351999
ENSMUST00000185315.6	Hmgn3	chr9	-	1022.9	83110905	chr9:83109948-83111106	26.19	17.64	0.6	26.75	19.47	0.58	26.99	14.15	0.66	38.06	3.56	0.91	38.56	14.88	0.72	38.23	4.14	0.9	0.613333	0.843333	-0.23	0.0163217	0.0416726
ENSMUST00000108565.7	Zfp444	chr7	+	138.3	6189635	chr7:6189406-6189846	19.71	14.08	0.58	17.14	14.9	0.53	20.13	18.45	0.52	36.57	13.9	0.72	45.51	8.15	0.85	30.6	10.16	0.75	0.543333	0.773333	-0.23	0.0284054	0.0667833
ENSMUST00000133925.7	Terf2	chr8	-	601	107070215	chr8:107069400-107070565	20.82	19.6	0.52	16.44	21.73	0.43	14.2	26.09	0.35	67.97	64.24	0.51	91.76	0	1	63.36	67.83	0.48	0.433333	0.663333	-0.23	0.0410864	0.0908564
ENSMUST00000045557.9	Slc7a5	chr8	-	5475.7	121882318	chr8:121881150-121883095	148.66	61.35	0.71	167.47	59.65	0.74	192.83	57.07	0.77	214.77	22.83	0.9	165.84	0	1	249.75	0	1	0.74	0.966667	-0.226667	2.35454e-12	4.34377e-11
ENSMUST00000025483.9	Nars	chr18	-	10978.1	64500399	chr18:64499665-64500649	209.39	125.21	0.63	212.04	132.45	0.62	206.92	172.53	0.55	264.67	134.31	0.66	372.45	0	1	313.81	67.39	0.82	0.6	0.826667	-0.226667	4.12324e-12	7.30166e-11
ENSMUST00000020578.10	Nudcd2	chr11	+	11744.9	40739410	chr11:40739159-40740046	313.85	184.53	0.63	289.71	159.83	0.64	295.4	154.67	0.66	164.35	49.45	0.77	267.7	0	1	181.09	35.66	0.84	0.643333	0.87	-0.226667	9.36856e-12	1.52452e-10
ENSMUST00000022089.9	Med10	chr13	+	4360	69815944	chr13:69815591-69816104	103.73	89.88	0.54	140.63	62.87	0.69	97.72	97.85	0.5	207.01	78.97	0.72	392.95	33.79	0.92	232.74	69.07	0.77	0.576667	0.803333	-0.226667	1.61437e-09	1.9127e-08
ENSMUST00000222388.1	Eif5	chr12	+	6790.1	111544815	chr12:111544529-111546746	254.27	312.08	0.45	241.36	311.74	0.44	251.36	304.17	0.45	191.64	109.39	0.64	121.08	66.13	0.65	198.5	74.94	0.73	0.446667	0.673333	-0.226667	1.82499e-09	2.14307e-08
ENSMUST00000109897.7	Ap1b1	chr11	+	7438.4	5042446	chr11:5041718-5042729	61.98	55.97	0.53	53.13	61.03	0.47	60.98	50.01	0.55	155.07	102.62	0.6	344.39	0	1	170.93	100.21	0.63	0.516667	0.743333	-0.226667	1.06753e-06	7.49851e-06
ENSMUST00000095224.10	Safb	chr17	+	2656.7	56606177	chr17:56605976-56606294	72.5	55.09	0.57	63.79	51.2	0.55	80.05	29.77	0.73	124.48	41.78	0.75	187.51	18.87	0.91	133.7	19.99	0.87	0.616667	0.843333	-0.226667	6.79333e-06	4.03518e-05
ENSMUST00000060895.5	Ugp2	chr11	-	1290.6	21321928	chr11:21321673-21322129	31.95	2.91	0.92	25.22	22.5	0.53	32.13	12.59	0.72	129.25	17.62	0.88	168.56	0	1	153.2	5.18	0.97	0.723333	0.95	-0.226667	2.45152e-05	0.000130099
ENSMUST00000033591.5	Itm2a	chrX	-	2319.7	107397582	chrX:107397099-107397979	49.29	36.79	0.57	46.12	41.18	0.53	60.23	22.23	0.73	73.02	28.27	0.72	157.52	0	1	90.34	23.53	0.79	0.61	0.836667	-0.226667	5.39858e-05	0.000266429
ENSMUST00000064244.10	Rexo4	chr2	-	691.9	26954193	chr2:26953563-26954596	68.53	38.17	0.64	76.93	21.33	0.78	68.16	28.07	0.71	57.37	6.99	0.89	73.96	0	1	62.56	5.42	0.92	0.71	0.936667	-0.226667	0.000140318	0.000619966
ENSMUST00000029405.7	Gmps	chr3	+	1642.7	64016834	chr3:64016633-64022579	27.47	147.54	0.16	28.09	132.84	0.17	25.9	150.75	0.15	56.59	51.25	0.52	31.12	149.36	0.17	54.51	61.46	0.47	0.16	0.386667	-0.226667	0.000146718	0.000643947
ENSMUST00000020896.16	Tspan13	chr12	-	7897.2	36014920	chr12:36014557-36015772	34.53	37.29	0.48	39.62	39.35	0.5	47.07	37.52	0.56	285.71	153.2	0.65	340.24	37.25	0.9	310.53	151.42	0.67	0.513333	0.74	-0.226667	0.00015274	0.00066728
ENSMUST00000093923.8	Cdc27	chr11	-	680.8	104504575	chr11:104502745-104505680	69.53	23.54	0.75	70.71	29.15	0.71	70.52	24.51	0.74	70.16	2.69	0.96	30.62	0	1	64.15	5.39	0.92	0.733333	0.96	-0.226667	0.000296529	0.00121907
ENSMUST00000033992.8	Gsr	chr8	+	2706	33697356	chr8:33697146-33698163	120.91	58.83	0.67	127.84	51.31	0.71	118.38	73.32	0.62	45.01	6.67	0.87	53.64	0	1	49.11	11.62	0.81	0.666667	0.893333	-0.226667	0.00100935	0.00367709
ENSMUST00000002837.10	Tmed5	chr5	-	631.4	108124503	chr5:108121627-108124759	80.41	34.47	0.7	78.06	52.37	0.6	72.39	57.29	0.56	47.16	10.4	0.82	50.12	0	1	51.06	19.4	0.72	0.62	0.846667	-0.226667	0.00186316	0.00633782
ENSMUST00000216677.1	Ncapd3	chr9	+	270.8	27094898	chr9:27094697-27095312	47.94	21.86	0.69	50.74	24.18	0.68	50.61	18.88	0.73	40.83	11.7	0.78	36.72	0	1	48.51	0.19	1	0.7	0.926667	-0.226667	0.00228944	0.00755126
ENSMUST00000117994.7	C330027C09Rik	chr16	+	982.7	49018706	chr16:49018375-49019705	74.96	93.8	0.44	63.47	109.16	0.37	64.05	114.15	0.36	42.62	35.91	0.54	49.57	12.56	0.8	43.22	41.91	0.51	0.39	0.616667	-0.226667	0.0033703	0.0106141
ENSMUST00000026126.9	Ints4	chr7	+	199.2	97541252	chr7:97541012-97541394	43.44	45.54	0.49	35.54	37.25	0.49	38.72	44.52	0.47	53.46	26.47	0.67	71.91	32.7	0.69	51.88	15.67	0.77	0.483333	0.71	-0.226667	0.00401022	0.0124053
ENSMUST00000066650.11	Dbr1	chr9	+	1585.4	99583624	chr9:99583312-99584501	59.97	71.12	0.46	65.15	60.34	0.52	59.51	61.42	0.49	46.77	47.39	0.5	69.62	0	1	46.26	25.06	0.65	0.49	0.716667	-0.226667	0.00555428	0.0164077
ENSMUST00000047704.7	Cep78	chr19	-	157.7	15956195	chr19:15955774-15956403	43.05	49.02	0.47	45.21	27.6	0.62	39.2	35.47	0.52	48.5	23.76	0.67	62.1	0	1	41.16	24.76	0.62	0.536667	0.763333	-0.226667	0.00571673	0.016835
ENSMUST00000018985.14	Rad51d	chr11	-	323.1	82878689	chr11:82876699-82879023	31.16	78.42	0.28	30.68	86.67	0.26	30.95	88.26	0.26	26.74	22.24	0.55	20.73	32.96	0.39	26.62	22.6	0.54	0.266667	0.493333	-0.226667	0.00645682	0.0186577
ENSMUST00000065143.13	Bcor	chrX	-	289.6	12037716	chrX:12036740-12037917	42.37	61.74	0.41	42.95	54.4	0.44	42.68	68.42	0.38	48.05	44.16	0.52	34.72	9.29	0.79	52.88	35.02	0.6	0.41	0.636667	-0.226667	0.00982659	0.0268046
ENSMUST00000120580.7	Prpf39	chr12	+	761.5	65061681	chr12:65061424-65062424	47.27	22.65	0.68	42.3	47.72	0.47	45.35	31.61	0.59	62.21	39.71	0.61	59.19	0	1	67.35	15.98	0.81	0.58	0.806667	-0.226667	0.010209	0.0277082
ENSMUST00000164902.7	Mettl17	chr14	+	596.2	51891568	chr14:51891367-51891735	23.22	32.08	0.42	25.5	32.14	0.44	28.09	24.12	0.54	38.28	13.56	0.74	37.25	13.47	0.73	34.64	22.15	0.61	0.466667	0.693333	-0.226667	0.0195216	0.0485697
ENSMUST00000042702.6	Fam173b	chr15	+	184.1	31617092	chr15:31616871-31617535	29.21	19.64	0.6	27.26	21.53	0.56	27.07	18.95	0.59	35.32	4.02	0.9	38.22	11.81	0.76	38.96	11.53	0.77	0.583333	0.81	-0.226667	0.0246576	0.0591908
ENSMUST00000015391.9	Nipsnap3b	chr4	+	632.3	53021764	chr4:53021284-53022060	15.5	22.02	0.41	12.54	28.45	0.31	17.06	26.85	0.39	48.36	69.87	0.41	80.74	13.85	0.85	59.77	53.27	0.53	0.37	0.596667	-0.226667	0.0405446	0.0899889
ENSMUST00000102842.9	Rtn4	chr11	+	297666	29742460	chr11:29741987-29742916	365.68	197.6	0.65	375.24	176.39	0.68	371.3	207.7	0.64	928.44	209.55	0.82	941.11	0	1	977.12	217.3	0.82	0.656667	0.88	-0.223333	2.90152e-23	1.7006e-21
ENSMUST00000197859.4	Ube2d3	chr3	+	14813	135465980	chr3:135465195-135468198	93.65	646.29	0.13	87.86	613.77	0.13	91.79	620.99	0.13	187.91	371.17	0.34	178.87	306.44	0.37	195.13	366.22	0.35	0.13	0.353333	-0.223333	7.40809e-21	3.77414e-19
ENSMUST00000166033.5	Ube2d3	chr3	+	19231	135465979	chr3:135465195-135466950	190.29	550.05	0.26	175.94	526.08	0.25	186.42	526.71	0.26	241.62	317.7	0.43	271.62	213.63	0.56	255.09	306.39	0.45	0.256667	0.48	-0.223333	4.56966e-16	1.39469e-14
ENSMUST00000016672.10	Mapkapk2	chr1	-	10610.7	131054405	chr1:131053700-131055235	259.46	118.49	0.69	256	132.12	0.66	270.61	140.19	0.66	263	48.63	0.84	229.42	0	1	249.91	46.24	0.84	0.67	0.893333	-0.223333	1.98802e-11	3.09076e-10
ENSMUST00000106607.1	1110004F10Rik	chr7	+	6910.7	116104436	chr7:116104212-116105207	178.41	152.16	0.54	185.51	132.8	0.58	182.31	136.8	0.57	350.69	124.85	0.74	382.43	41.66	0.9	358.83	139.22	0.72	0.563333	0.786667	-0.223333	1.3651e-10	1.87185e-09
ENSMUST00000001258.14	Uhrf1	chr17	+	3140.9	56322869	chr17:56322356-56323486	145	38.77	0.79	141.93	43.3	0.77	151.21	44.08	0.77	115	0	1	131.24	0	1	115.9	0	1	0.776667	1	-0.223333	1.56422e-10	2.12727e-09
ENSMUST00000029013.9	Rae1	chr2	+	6593.4	173015587	chr2:173015283-173015739	119.27	71.1	0.63	101.56	88.28	0.53	114.34	75.57	0.6	145.17	44.35	0.77	281.53	18.13	0.94	143.05	55.02	0.72	0.586667	0.81	-0.223333	5.91651e-08	5.25974e-07
ENSMUST00000033012.8	Copb1	chr7	-	4473.7	114215666	chr7:114215559-114215937	105.92	51.15	0.67	87.56	56.59	0.61	107.02	59.63	0.64	166.83	99.31	0.63	285.93	2.86	0.99	288.67	8.73	0.97	0.64	0.863333	-0.223333	6.42281e-08	5.66421e-07
ENSMUST00000005810.8	Mthfd2	chr6	-	3398.7	83306608	chr6:83305691-83306809	183.74	92.79	0.66	185.08	101.99	0.64	191.48	122.13	0.61	131.46	44.75	0.75	165.76	0	1	148.49	30.27	0.83	0.636667	0.86	-0.223333	3.84974e-07	2.9682e-06
ENSMUST00000202281.3	Rogdi	chr16	-	2932.6	5009051	chr16:5008730-5009252	26.02	7.52	0.78	26.74	8.95	0.75	25.93	9.24	0.74	154.05	10.36	0.94	312.43	0	1	179.36	0	1	0.756667	0.98	-0.223333	6.16026e-06	3.67894e-05
ENSMUST00000219527.1	Ccar1	chr10	-	3908.4	62744621	chr10:62744462-62744822	94.7	70.56	0.57	114.97	58.58	0.66	92.82	76.65	0.55	118.45	28.47	0.81	146.34	28.85	0.84	132.02	33.79	0.8	0.593333	0.816667	-0.223333	1.32028e-05	7.41661e-05
ENSMUST00000187193.6	Hmgn3	chr9	-	259.2	83110228	chr9:83109948-83110429	39.54	30.88	0.56	53.45	9.72	0.85	51.11	14.48	0.78	77.77	3.31	0.96	98.21	0	1	73.06	8.12	0.9	0.73	0.953333	-0.223333	2.72381e-05	0.00014272
ENSMUST00000085678.7	Kctd3	chr1	-	1587.3	188972105	chr1:188971095-188972683	82.07	36.6	0.69	85.19	34.99	0.71	90.44	28.47	0.76	89.24	4.46	0.95	73.07	0	1	83.86	11.54	0.88	0.72	0.943333	-0.223333	4.10898e-05	0.000208695
ENSMUST00000001724.11	Ddx18	chr1	-	2795	121553937	chr1:121553835-121554138	169.69	161.76	0.51	170.04	127.36	0.57	175.3	119.91	0.59	52.02	12.3	0.81	100.6	9.14	0.92	46.78	30.12	0.61	0.556667	0.78	-0.223333	7.3215e-05	0.000351889
ENSMUST00000114886.7	Nudt3	chr17	-	11164.7	27580738	chr17:27580574-27580954	34.09	65.18	0.34	38.3	83.28	0.31	61.79	48.85	0.56	287.18	191.99	0.6	293.95	74.76	0.8	232.18	250.22	0.48	0.403333	0.626667	-0.223333	9.75228e-05	0.000452623
ENSMUST00000106981.7	Folr1	chr7	-	553.7	101858526	chr7:101858331-101858744	37.4	24.57	0.6	37.93	29.87	0.56	35.16	31.55	0.53	62.96	16.69	0.79	151.58	7.8	0.95	56.31	34.17	0.62	0.563333	0.786667	-0.223333	0.000330374	0.00134733
ENSMUST00000198227.4	Fubp1	chr3	+	3425.2	152223487	chr3:152223286-152224866	13.45	126.34	0.1	13.86	120.27	0.1	13.62	161.65	0.08	12.32	66.82	0.16	33	18.08	0.65	10.06	61.17	0.14	0.0933333	0.316667	-0.223333	0.000658326	0.00250724
ENSMUST00000090042.11	Tmem87a	chr2	-	480	120356328	chr2:120355312-120356538	45.56	37.63	0.55	50.82	24.97	0.67	53.6	12.76	0.81	69.53	25.55	0.73	59.93	0	1	84.42	3.02	0.97	0.676667	0.9	-0.223333	0.000887679	0.0032698
ENSMUST00000048688.6	Fbxo38	chr18	-	558.2	62504618	chr18:62504069-62504880	40.4	27.41	0.6	51.38	16.95	0.75	37.72	31.28	0.55	63.64	19.03	0.77	82.6	0	1	73.28	17.85	0.8	0.633333	0.856667	-0.223333	0.00209331	0.00699439
ENSMUST00000047632.13	Surf6	chr2	-	685.5	26892330	chr2:26890435-26892725	74.71	38.29	0.66	76.58	32.97	0.7	77.29	29.95	0.72	41.62	7.42	0.85	37.97	0	1	36.98	4.1	0.9	0.693333	0.916667	-0.223333	0.0025771	0.00837085
ENSMUST00000155676.7	Ubl4a	chrX	-	367	74367385	chrX:74365718-74367586	16.73	58.85	0.22	15.39	60.17	0.2	15.04	59.78	0.2	39.46	37.77	0.51	26.59	61.29	0.3	41.14	44.28	0.48	0.206667	0.43	-0.223333	0.00341678	0.010735
ENSMUST00000023289.12	Chkb	chr15	-	404.4	89426460	chr15:89426367-89426661	16.42	41.49	0.28	21.33	25.79	0.45	17.3	29.92	0.37	87.3	58.29	0.6	126.23	36.58	0.78	68.61	107.24	0.39	0.366667	0.59	-0.223333	0.00610349	0.0177998
ENSMUST00000076226.12	Herc2	chr7	+	516.3	56231434	chr7:56230860-56231800	22.64	18.29	0.55	25.95	13.63	0.66	26.64	5.75	0.82	89.5	27.25	0.77	59.92	0	1	103.32	8.1	0.93	0.676667	0.9	-0.223333	0.0090697	0.0250286
ENSMUST00000020493.8	Pofut2	chr10	+	177.7	77268728	chr10:77268527-77269575	61.74	22.11	0.74	54.52	44.2	0.55	57.31	42.67	0.57	59.44	27.33	0.69	41.2	0	1	60.25	11.78	0.84	0.62	0.843333	-0.223333	0.0143072	0.037247
ENSMUST00000045142.14	Ctnnal1	chr4	-	277.5	56811563	chr4:56810935-56812388	26.13	27.33	0.49	29.36	24.16	0.55	24.89	24.2	0.51	26.42	15.97	0.62	33.98	9.02	0.79	33.15	7.56	0.81	0.516667	0.74	-0.223333	0.0184962	0.0464017
ENSMUST00000072727.6	Nap1l4	chr7	-	32751.1	143514196	chr7:143513579-143514637	145.81	93.3	0.61	159.89	75.57	0.68	163.54	81.37	0.67	327.84	81.31	0.8	562.51	0	1	353.24	78.43	0.82	0.653333	0.873333	-0.22	4.58359e-13	9.76112e-12
ENSMUST00000122941.7	Zfr	chr15	+	3546.7	12184160	chr15:12183959-12185683	91.72	25.24	0.78	88.04	11.4	0.89	81.38	40.83	0.67	174.82	0	1	152.52	0	1	184.11	0	1	0.78	1	-0.22	1.55388e-11	2.45618e-10
ENSMUST00000058438.8	Dcaf7	chr11	+	3668	106054943	chr11:106054683-106059324	37.94	8.31	0.82	38.91	19.87	0.66	42.05	6.87	0.86	219.67	0	1	57.28	0	1	187.18	0	1	0.78	1	-0.22	7.70388e-08	6.74319e-07
ENSMUST00000027498.13	Stk25	chr1	-	2905.9	93622259	chr1:93621976-93622526	51.37	38.08	0.57	61.74	23.06	0.73	58.82	24.07	0.71	305.71	67.12	0.82	418.23	0	1	336.87	58.96	0.85	0.67	0.89	-0.22	1.57893e-06	1.06598e-05
ENSMUST00000109140.9	Aurka	chr2	-	1931.1	172356477	chr2:172356190-172356981	135.09	91.09	0.6	134.76	93.05	0.59	114.08	110.65	0.51	70.84	42.06	0.63	152.7	0	1	85.87	32.14	0.73	0.566667	0.786667	-0.22	2.57069e-06	1.65942e-05
ENSMUST00000025997.5	Smndc1	chr19	-	1434.9	53380029	chr19:53379214-53380601	95.05	37.75	0.72	94.24	24.8	0.79	84.09	43.85	0.66	79.45	4.91	0.94	85.96	0	1	84.05	10.47	0.89	0.723333	0.943333	-0.22	2.80129e-05	0.000146547
ENSMUST00000025827.8	Minpp1	chr19	+	1412.4	32514903	chr19:32513973-32515370	95.6	82.46	0.54	86.43	107.31	0.45	107.72	85.79	0.56	83.41	51.73	0.62	125.38	0	1	86.03	58.68	0.59	0.516667	0.736667	-0.22	8.25972e-05	0.000389076
ENSMUST00000034913.4	Mcrip1	chr11	-	21703.5	120543129	chr11:120542888-120543748	22.86	29.53	0.44	15.21	44.15	0.26	32.24	23.2	0.58	229.02	167.07	0.58	640.75	115.17	0.85	221.37	211.4	0.51	0.426667	0.646667	-0.22	0.000129823	0.000584908
ENSMUST00000099554.4	Mis18a	chr16	-	831.2	90719751	chr16:90719312-90719978	38.49	12.03	0.76	33.18	37.2	0.47	45.48	19.59	0.7	44.03	18.53	0.7	94	0	1	53.19	6.33	0.89	0.643333	0.863333	-0.22	0.000832122	0.00308332
ENSMUST00000092112.10	Wac	chr18	+	3003.7	7927030	chr18:7926070-7927519	31.97	51.82	0.38	23.2	58.05	0.29	27.78	51.39	0.35	75.32	62.99	0.54	61.56	61.4	0.5	89.73	49.78	0.64	0.34	0.56	-0.22	0.00177654	0.00607435
ENSMUST00000206984.1	Pak1	chr7	+	542.4	97911477	chr7:97911096-97911883	27.45	15.78	0.63	31.76	16.19	0.66	26.36	20.16	0.57	121.52	37.96	0.76	86.08	14	0.86	133.62	14.71	0.9	0.62	0.84	-0.22	0.00575604	0.0169282
ENSMUST00000105374.1	Cnn2	chr10	+	233.6	79994569	chr10:79994351-79994684	70.82	40.72	0.63	62.29	53.74	0.54	66.07	39.52	0.63	41.26	16.44	0.72	48.74	0	1	35.97	12.64	0.74	0.6	0.82	-0.22	0.00656651	0.0189334
ENSMUST00000095664.5	Tmf1	chr6	-	741.3	97155296	chr6:97152997-97155497	13.34	44.93	0.23	12.23	48.88	0.2	13.64	44.93	0.23	39.8	64.76	0.38	42.34	31.48	0.57	40.53	68.05	0.37	0.22	0.44	-0.22	0.0141002	0.0367661
ENSMUST00000124992.7	Ube2j1	chr4	+	231.4	33049932	chr4:33049682-33052363	16.32	31.97	0.34	16.35	20.85	0.44	16.31	23.93	0.41	44.33	11.19	0.8	21.52	34.32	0.39	42.55	22.06	0.66	0.396667	0.616667	-0.22	0.0267202	0.0632586
ENSMUST00000000137.7	Actr2	chr11	-	46821.8	20064305	chr11:20062304-20064859	300.97	89.8	0.77	297.22	83.91	0.78	295.15	74.72	0.8	451.36	0	1	375.75	0	1	469.1	0	1	0.783333	1	-0.216667	4.34334e-30	3.83546e-28
ENSMUST00000197134.2	Ube2d3	chr3	+	21414.5	135465965	chr3:135465195-135466675	235.85	509.71	0.32	212.07	494.97	0.3	233.55	484.4	0.33	274.08	288.32	0.49	299.07	185.74	0.62	278.43	284.21	0.49	0.316667	0.533333	-0.216667	2.11724e-14	5.25186e-13
ENSMUST00000161410.7	Wars	chr12	-	2471.7	108861225	chr12:108860030-108861426	108.55	31.73	0.77	108.14	29	0.79	99.42	29.95	0.77	123.33	0	1	120.42	0	1	131.03	2.99	0.98	0.776667	0.993333	-0.216667	6.01423e-10	7.5583e-09
ENSMUST00000045884.16	Klhdc4	chr8	-	1636.3	121796447	chr8:121796313-121796743	75.57	95.84	0.44	109.71	73.61	0.6	116.9	48.51	0.71	101.43	52.82	0.66	320.85	0	1	135.89	48.81	0.74	0.583333	0.8	-0.216667	5.21821e-09	5.71243e-08
ENSMUST00000019907.7	Fbxo5	chr10	-	2520.5	5799609	chr10:5799160-5799822	235.04	55.18	0.81	205.27	63.6	0.76	185.49	57.02	0.76	63.21	1.03	0.98	95.31	0	1	60.02	0	1	0.776667	0.993333	-0.216667	2.61462e-07	2.08383e-06
ENSMUST00000114863.8	D17Wsu92e	chr17	-	1164.2	27753510	chr17:27751232-27753995	79.86	31.22	0.72	82.77	20.16	0.8	86.09	17.8	0.83	104.55	0	1	67.2	0	1	103.74	0	1	0.783333	1	-0.216667	3.08022e-07	2.41283e-06
ENSMUST00000059580.10	Kmt5a	chr5	+	1460	124461093	chr5:124460488-124462308	116.78	42.92	0.73	129.94	30.37	0.81	122.24	35.2	0.78	59.34	1.68	0.97	65.7	0	1	70.85	0	1	0.773333	0.99	-0.216667	1.39839e-06	9.51853e-06
ENSMUST00000122259.7	Sgpl1	chr10	-	887.6	61100794	chr10:61098642-61101008	57.99	13.99	0.81	58.6	33.72	0.63	69.12	13.3	0.84	113.4	8.16	0.93	63.48	0	1	110.85	0	1	0.76	0.976667	-0.216667	3.59148e-06	2.25891e-05
ENSMUST00000060834.11	Alkbh6	chr7	+	314.9	30314120	chr7:30313919-30314304	21.36	13.98	0.6	30.81	10.44	0.75	30.98	0	1	79.79	0	1	131.55	0	1	83.95	0	1	0.783333	1	-0.216667	1.20126e-05	6.81741e-05
ENSMUST00000204701.2	Ppp6c	chr2	-	303.2	39197280	chr2:39196777-39197589	59.54	11.46	0.84	61.06	33.91	0.64	69.78	16.65	0.81	77.9	0	1	74.16	0	1	65.94	4.48	0.94	0.763333	0.98	-0.216667	2.20811e-05	0.000118415
ENSMUST00000211115.1	Casp3	chr8	+	5694.7	46638131	chr8:46637919-46639689	121.3	89.39	0.58	119.38	88.19	0.58	111.6	102.99	0.52	186.6	114.39	0.62	155.84	0	1	180.77	72.78	0.71	0.56	0.776667	-0.216667	9.63639e-05	0.000447558
ENSMUST00000019726.6	Plin3	chr17	-	576.5	56279619	chr17:56278962-56280073	75.59	42.08	0.64	75	35.38	0.68	76.1	35.85	0.68	34.85	7.89	0.82	84.04	0	1	31.65	6.46	0.83	0.666667	0.883333	-0.216667	0.000216409	0.000919356
ENSMUST00000020908.8	E2f6	chr12	+	416	16825773	chr12:16825365-16826752	41.34	8.01	0.84	38.86	13.54	0.74	36.01	16.18	0.69	79.63	6.62	0.92	60.98	0	1	79.17	0	1	0.756667	0.973333	-0.216667	0.000297505	0.00122232
ENSMUST00000034803.9	Zw10	chr9	+	1009.8	49078598	chr9:49078199-49078772	21.26	54.3	0.28	22.57	56.72	0.28	25.08	42.77	0.37	16.8	27.01	0.38	75.43	6.12	0.92	14.86	38.32	0.28	0.31	0.526667	-0.216667	0.000720343	0.00271224
ENSMUST00000086075.12	Scarb1	chr5	-	323.7	125277382	chr5:125277087-125277865	60.37	32.17	0.65	69.6	31.95	0.69	67.13	32.37	0.67	34.09	6.93	0.83	52.25	0	1	30.71	6.22	0.83	0.67	0.886667	-0.216667	0.00304313	0.00970841
ENSMUST00000222821.1	Ift43	chr12	+	177.8	86162379	chr12:86162178-86162459	29.86	43.14	0.41	31.84	23.15	0.58	31.71	27.43	0.54	35.51	21.6	0.62	72.48	0	1	38.26	29.93	0.56	0.51	0.726667	-0.216667	0.00641337	0.0185484
ENSMUST00000160882.7	Tle3	chr9	+	469.6	61416811	chr9:61416609-61417837	50.02	30.9	0.62	50.01	27.44	0.65	52.49	35.29	0.6	94.61	22.43	0.81	52.7	0	1	79.48	32.65	0.71	0.623333	0.84	-0.216667	0.00688505	0.019706
ENSMUST00000021416.8	Mbip	chr12	-	228	56328442	chr12:56328303-56328799	44.74	7.92	0.85	23	21.39	0.52	27.99	13.72	0.67	52.06	16.71	0.76	63.62	0	1	61.03	4.62	0.93	0.68	0.896667	-0.216667	0.0124815	0.0330793
ENSMUST00000109235.7	Stau1	chr2	-	847.8	166948297	chr2:166947549-166949359	10.56	40.93	0.21	9.06	38.36	0.19	8.18	40.22	0.17	44.07	74.74	0.37	47.38	44.26	0.52	39.82	82.52	0.33	0.19	0.406667	-0.216667	0.0161918	0.0414207
ENSMUST00000018711.14	Gabarap	chr11	+	69374.4	69994813	chr11:69994459-69994951	165.83	52.92	0.76	149.29	72.46	0.67	161.89	65.54	0.71	1107.66	108.61	0.91	1864.3	0	1	1136.57	165.05	0.87	0.713333	0.926667	-0.213333	6.2124e-20	2.78005e-18
ENSMUST00000122110.7	Usp5	chr6	-	10998.4	124815408	chr6:124815038-124815659	159.33	103.61	0.61	167.79	68.97	0.71	160.16	87.08	0.65	409.26	144.89	0.74	792.15	0	1	477.6	71.72	0.87	0.656667	0.87	-0.213333	1.0988e-14	2.84271e-13
ENSMUST00000025120.6	Elp2	chr18	+	2005.4	24638595	chr18:24638394-24638830	158.92	79.67	0.67	179.72	34.67	0.84	140.37	55.41	0.72	258.72	16.74	0.94	384.16	0	1	285.66	20.85	0.93	0.743333	0.956667	-0.213333	2.93276e-14	7.1674e-13
ENSMUST00000046114.4	Mrpl54	chr10	-	5257.8	81264796	chr10:81264713-81264997	119.38	59.23	0.67	136.99	44.45	0.76	131.53	64.17	0.67	221.89	28.06	0.89	554.12	18.72	0.97	268.35	35.88	0.88	0.7	0.913333	-0.213333	1.09543e-11	1.75667e-10
ENSMUST00000030381.7	Ctps	chr4	-	6189.7	120540088	chr4:120539868-120540654	148.79	37.79	0.8	128.6	57.19	0.69	133.15	53.76	0.71	105.09	20.74	0.84	217.46	0	1	125	0	1	0.733333	0.946667	-0.213333	4.96911e-09	5.44875e-08
ENSMUST00000222375.1	Eif5	chr12	+	6380.2	111544813	chr12:111544529-111546588	268.36	299.11	0.47	253.42	300.91	0.46	264.05	292.39	0.47	195.13	106.44	0.65	120.54	66.8	0.64	204.32	69.19	0.75	0.466667	0.68	-0.213333	1.0272e-08	1.07815e-07
ENSMUST00000027467.10	Serpine2	chr1	-	1466.9	79794841	chr1:79794197-79795042	49.52	20.97	0.7	54.69	13.66	0.8	54.65	8.58	0.86	74.84	0	1	128.46	0	1	83.33	0	1	0.786667	1	-0.213333	1.53567e-06	1.0402e-05
ENSMUST00000114059.9	Pls3	chrX	-	2631.7	75786427	chrX:75785654-75786899	342.36	104.93	0.77	343.21	96.05	0.78	324.84	146.87	0.69	80.63	11.46	0.88	74.47	0	1	68.1	0	1	0.746667	0.96	-0.213333	2.79108e-06	1.78948e-05
ENSMUST00000027726.13	Cyb5r1	chr1	+	458.8	134411368	chr1:134410907-134411740	69.74	26.29	0.73	71.6	21.25	0.77	72.67	20.28	0.78	49.11	4.07	0.92	81.07	0	1	69.32	0	1	0.76	0.973333	-0.213333	4.4922e-05	0.000226315
ENSMUST00000084525.11	Cdc26	chr4	-	1449.3	62394750	chr4:62394583-62395021	64.6	46.75	0.58	51.97	51.73	0.5	63.58	40.17	0.61	90.77	47.23	0.66	181.66	0	1	93.92	45.73	0.67	0.563333	0.776667	-0.213333	5.31646e-05	0.000262964
ENSMUST00000100928.10	Rabep1	chr11	+	3728.7	70940900	chr11:70939880-70941298	41.72	13.05	0.76	41.59	21.24	0.66	47.72	7.59	0.86	95.69	8.48	0.92	60.22	0	1	105.99	0	1	0.76	0.973333	-0.213333	8.33659e-05	0.000391306
ENSMUST00000093073.11	Zc3h18	chr8	+	1236.7	122416677	chr8:122416476-122417360	96.76	32.46	0.75	98.93	39.56	0.71	88.39	40.73	0.68	79.14	3.2	0.96	80.56	0	1	72.94	15.66	0.82	0.713333	0.926667	-0.213333	0.000179119	0.000774349
ENSMUST00000029203.12	Zfp639	chr3	+	250.6	32520207	chr3:32519532-32520685	45.64	15.32	0.75	46.88	11.54	0.8	41.76	16.42	0.72	65.84	6.3	0.91	72.51	0	1	69.22	0	1	0.756667	0.97	-0.213333	0.000287155	0.00118273
ENSMUST00000126980.7	Btbd2	chr10	-	722.5	80642952	chr10:80642617-80643691	50.14	30.1	0.62	47.59	40.79	0.54	70.4	22.42	0.76	93.25	32.33	0.74	116.76	2.52	0.98	106.21	20.56	0.84	0.64	0.853333	-0.213333	0.000494521	0.00193228
ENSMUST00000006377.12	Zbtb17	chr4	+	297.9	141467091	chr4:141466843-141467225	29.24	16.4	0.64	31.34	27.72	0.53	28.63	19.2	0.6	74.32	26.78	0.74	168.25	0	1	78.28	37.97	0.67	0.59	0.803333	-0.213333	0.000691042	0.00261283
ENSMUST00000045281.12	Smg6	chr11	+	343.9	75163041	chr11:75162820-75164448	41.01	9.34	0.81	35.17	10.9	0.76	35.77	9.55	0.79	54.89	0	1	31.72	0	1	58.12	0	1	0.786667	1	-0.213333	0.00103576	0.00376915
ENSMUST00000031364.4	Sdad1	chr5	-	737	92286669	chr5:92284010-92286870	80.58	53.36	0.6	84.24	37.48	0.69	85.47	34.3	0.71	53.62	0	1	22.45	8.1	0.73	44.84	4.52	0.91	0.666667	0.88	-0.213333	0.00148391	0.00519174
ENSMUST00000162409.7	Fnbp1l	chr3	-	11480.1	122542082	chr3:122538725-122542283	40.97	22.43	0.65	42.77	20.61	0.67	46.4	16.6	0.74	247.32	50.84	0.83	86.29	0	1	224.83	32.99	0.87	0.686667	0.9	-0.213333	0.00170128	0.00584417
ENSMUST00000164506.2	Ccdc43	chr11	-	1252	102685961	chr11:102684688-102686496	148.27	57.7	0.72	138.77	80.46	0.63	144.7	64.42	0.69	56.77	9.52	0.86	45.03	0	1	55.37	11.79	0.82	0.68	0.893333	-0.213333	0.00171015	0.00586551
ENSMUST00000057115.6	Isca1	chr13	-	1434.6	59756053	chr13:59755409-59757003	41.16	19.54	0.68	34.78	27.62	0.56	31.69	32.14	0.5	99.94	40.54	0.71	92.56	14.19	0.87	107.9	27.44	0.8	0.58	0.793333	-0.213333	0.00318764	0.0100988
ENSMUST00000113523.8	Tmem63b	chr17	-	2759.4	45660779	chr17:45660171-45660980	31.98	23.56	0.58	34.78	23.71	0.59	34.03	33.28	0.51	139.72	88.27	0.61	190.34	0	1	159.87	65.56	0.71	0.56	0.773333	-0.213333	0.00318836	0.0100988
ENSMUST00000016680.13	Cul4a	chr8	+	2227.8	13147534	chr8:13146532-13147940	43.9	29.67	0.6	50.91	26.6	0.66	47.27	31.63	0.6	93.06	39.29	0.7	79.85	0	1	107.12	26.94	0.8	0.62	0.833333	-0.213333	0.00452894	0.0137719
ENSMUST00000047973.3	Dhcr24	chr4	+	9289.5	106586939	chr4:106586612-106587097	231.48	246.18	0.48	317.17	218.29	0.59	255.14	268.29	0.49	78.22	82.52	0.49	50.46	4.84	0.91	98.07	23.84	0.8	0.52	0.733333	-0.213333	0.00466329	0.0141156
ENSMUST00000109432.3	Fbln1	chr15	+	267.4	85251735	chr15:85251445-85251885	33.61	39.95	0.46	38.88	37.38	0.51	41.89	40.49	0.51	53.94	35.22	0.61	88.53	6.89	0.93	46.38	33.11	0.58	0.493333	0.706667	-0.213333	0.00620118	0.0180054
ENSMUST00000186538.6	Slc35a4	chr18	+	391.1	36681729	chr18:36681528-36683861	58.59	18.68	0.76	55.01	38.37	0.59	61.02	33.05	0.65	48.46	10.65	0.82	30.56	0	1	44.74	10.12	0.82	0.666667	0.88	-0.213333	0.00798164	0.0223688
ENSMUST00000001412.16	Vps50	chr6	+	423.9	3603144	chr6:3602660-3603531	18.48	53.02	0.26	15.51	47.34	0.25	18.57	43.05	0.3	39.94	49.22	0.45	45.87	41.13	0.53	48.06	53.99	0.47	0.27	0.483333	-0.213333	0.00802958	0.0224767
ENSMUST00000034469.6	Egln1	chr8	-	356.8	124910440	chr8:124908587-124910763	26.26	34.94	0.43	28.81	37.59	0.43	26.63	46.28	0.37	64.32	34.23	0.65	35.27	25.96	0.58	66.93	37.23	0.64	0.41	0.623333	-0.213333	0.00865839	0.0240136
ENSMUST00000144585.8	Sbf1	chr15	-	285.1	89288502	chr15:89288283-89288725	14.35	37.8	0.28	18.83	27.46	0.41	14.35	31.57	0.31	43.37	52.79	0.45	66.4	27.26	0.71	46.45	49.43	0.48	0.333333	0.546667	-0.213333	0.0125323	0.0332007
ENSMUST00000150006.8	Cdca2	chr14	-	667.7	67676805	chr14:67676331-67678022	25.44	60.99	0.29	32.76	61.19	0.35	32.6	57.56	0.36	17.61	34.58	0.34	33.11	14.46	0.7	27.33	18.27	0.6	0.333333	0.546667	-0.213333	0.0284669	0.0668805
ENSMUST00000100497.10	Actb	chr5	-	1.94512e+06	142903715	chr5:142903115-142903941	1572.69	1495.47	0.51	1518.92	1403.86	0.52	1553.38	1487.27	0.51	2393.04	1481.4	0.62	3454.38	490.33	0.88	2805.27	1385.36	0.67	0.513333	0.723333	-0.21	4.25179e-70	1.34093e-67
ENSMUST00000001809.14	Pabpc1	chr15	-	390547	36595784	chr15:36595661-36596099	1030.94	562.17	0.65	1126.47	458.07	0.71	1152	410.35	0.74	853.07	71.3	0.92	1988.61	0	1	832.06	191.14	0.81	0.7	0.91	-0.21	5.82575e-62	1.484e-59
ENSMUST00000052325.6	Ranbp1	chr16	-	37265	18239992	chr16:18239802-18240193	848.79	310.75	0.73	890.69	210.22	0.81	901.76	183.79	0.83	501.58	0	1	985.9	1.45	1	547.7	0	1	0.79	1	-0.21	1.64896e-53	3.76588e-51
ENSMUST00000110361.7	Ywhaz	chr15	-	259519	36771981	chr15:36771569-36772777	754.47	325.58	0.7	705.72	423.7	0.62	727.51	458.77	0.61	946.95	314.71	0.75	1315.45	0	1	1018.75	232.83	0.81	0.643333	0.853333	-0.21	2.90244e-34	3.55979e-32
ENSMUST00000106291.9	Ube2d3	chr3	+	24530.7	135465816	chr3:135465195-135466058	500.22	295.22	0.63	481.77	270.43	0.64	514.74	245.54	0.68	466.56	116.65	0.8	490.94	0	1	445.7	126.76	0.78	0.65	0.86	-0.21	3.76646e-17	1.27924e-15
ENSMUST00000033008.9	Psma1	chr7	-	7551.4	114264723	chr7:114264606-114264956	224.52	323.22	0.41	249.45	275.76	0.47	280.84	265.19	0.51	365.01	164.62	0.69	683.1	243.17	0.74	345.87	240.66	0.59	0.463333	0.673333	-0.21	3.24019e-14	7.86072e-13
ENSMUST00000020285.9	Sar1a	chr10	+	7662	61691486	chr10:61691285-61693297	111.4	25.72	0.81	114.99	32.88	0.78	116.93	33.51	0.78	200.52	0.11	1	194.17	0	1	214.48	0	1	0.79	1	-0.21	4.89262e-13	1.03527e-11
ENSMUST00000002080.11	Pdzd4	chrX	-	11430.5	73795711	chrX:73793359-73795920	309.17	93.6	0.77	322.72	101.12	0.76	325.19	123.16	0.73	170.98	13.33	0.93	122.6	0	1	172.82	6.86	0.96	0.753333	0.963333	-0.21	2.42633e-10	3.21391e-09
ENSMUST00000005164.11	Prkacb	chr3	-	1673.8	146732281	chr3:146729867-146732713	59.43	10.71	0.85	57.53	19.97	0.74	56.84	16.63	0.77	172.66	2.02	0.99	52.01	0	1	156.34	0	1	0.786667	0.996667	-0.21	8.53855e-08	7.40194e-07
ENSMUST00000106391.7	Prpsap1	chr11	-	3206.7	116471279	chr11:116470845-116471555	150.1	151.7	0.5	154.19	131.48	0.54	160.17	128.71	0.55	142.11	92.41	0.61	238.43	18.16	0.93	159.35	74.41	0.68	0.53	0.74	-0.21	2.56863e-07	2.05708e-06
ENSMUST00000038228.10	Tmx4	chr2	-	8850.3	134598664	chr2:134594185-134598865	26.55	19.13	0.58	25.53	6.6	0.79	30.77	0	1	211.32	0	1	80.43	0	1	202.59	0	1	0.79	1	-0.21	4.44953e-07	3.39899e-06
ENSMUST00000005185.7	Cstb	chr10	+	1336.9	78427512	chr10:78427311-78427622	107.18	67.22	0.61	98.15	89.23	0.52	113.44	69.23	0.62	205.9	39.44	0.84	349.72	44.21	0.89	221.96	117.23	0.65	0.583333	0.793333	-0.21	5.89062e-07	4.35906e-06
ENSMUST00000063838.10	Fam49b	chr15	-	1841.3	63930958	chr15:63929097-63931679	12.99	143.63	0.08	16.22	130.75	0.11	14.17	127.98	0.1	97.08	141.62	0.41	44.98	221.37	0.17	86.05	164.81	0.34	0.0966667	0.306667	-0.21	9.04377e-07	6.44053e-06
ENSMUST00000035010.9	Stt3b	chr9	-	2759.9	115243834	chr9:115242581-115244045	180.71	139.37	0.56	197.46	140.37	0.58	212.59	109.06	0.66	204.69	80.74	0.72	156.61	9.68	0.94	205.36	60.13	0.77	0.6	0.81	-0.21	2.65801e-06	1.71245e-05
ENSMUST00000081560.4	Sdhc	chr1	-	9026	171129704	chr1:171129407-171129905	71.02	56.52	0.56	88.65	39.89	0.69	87.42	33.7	0.72	158	50.73	0.76	203.27	11.95	0.94	176.93	19.15	0.9	0.656667	0.866667	-0.21	6.94302e-06	4.12039e-05
ENSMUST00000027602.14	Dars	chr1	-	2203.8	128364124	chr1:128363707-128364325	117.19	166.68	0.41	110.58	143.55	0.44	95.29	159.88	0.37	97.21	122.49	0.44	165.18	23.66	0.87	105.75	91.82	0.54	0.406667	0.616667	-0.21	2.36838e-05	0.000126091
ENSMUST00000016105.8	Adss	chr1	-	3459.6	177763922	chr1:177762962-177764297	165.36	85.63	0.66	148.57	82.85	0.64	160.61	87.95	0.65	110.39	17.64	0.86	104.09	2.63	0.98	107.62	36.95	0.74	0.65	0.86	-0.21	4.92626e-05	0.000245497
ENSMUST00000029692.14	Rit1	chr3	+	588	88729330	chr3:88729112-88729727	25.3	5.78	0.81	19.87	19.68	0.5	30.99	0.3	0.99	98.67	0	1	151.77	0	1	106.98	8.16	0.93	0.766667	0.976667	-0.21	6.88089e-05	0.000332158
ENSMUST00000000759.8	Chmp1a	chr8	-	1759.2	123204916	chr8:123204264-123205746	51.55	21.42	0.71	51.03	25.09	0.67	53.81	18.87	0.74	143.91	39.96	0.78	188.88	0	1	171.19	5.56	0.97	0.706667	0.916667	-0.21	8.58274e-05	0.000401154
ENSMUST00000095228.3	Samd1	chr8	+	326.6	83999978	chr8:83999717-84000386	80.1	16.23	0.83	69.53	32.14	0.68	75.35	23.93	0.76	62.75	0.92	0.99	64.27	0	1	68.92	6.42	0.91	0.756667	0.966667	-0.21	0.000130078	0.000585296
ENSMUST00000064393.5	Rcl1	chr19	+	705.8	29143647	chr19:29143142-29143843	109.9	77.23	0.59	138.32	43.01	0.76	109.63	69.49	0.61	38.74	9.18	0.81	85.45	0	1	39.89	11.16	0.78	0.653333	0.863333	-0.21	0.000134579	0.000599002
ENSMUST00000109392.8	Cbfb	chr8	+	639.2	105216161	chr8:105215904-105217981	71.06	18.39	0.79	68.51	22.15	0.76	63.54	30.67	0.67	92.18	3.79	0.96	50.92	0	1	87.29	10.9	0.89	0.74	0.95	-0.21	0.000247419	0.00103255
ENSMUST00000052167.8	Gpank1	chr17	+	504.5	35124625	chr17:35124220-35124806	35.78	4.14	0.9	22.66	11.06	0.67	28.72	7.83	0.79	33.51	0.21	0.99	92.53	0	1	46.82	0	1	0.786667	0.996667	-0.21	0.00088115	0.00324755
ENSMUST00000176274.1	Cyhr1	chr15	-	201.3	76647368	chr15:76646927-76647768	42.05	22.05	0.66	40.42	14.79	0.73	38.54	27.49	0.58	53.65	7.97	0.87	76.53	0	1	50.58	18.74	0.73	0.656667	0.866667	-0.21	0.00284156	0.00912246
ENSMUST00000069718.14	Fto	chr8	+	1282.1	91666666	chr8:91666282-91668439	54.96	23.98	0.7	54.74	36.01	0.6	55.88	32.82	0.63	147.77	33.95	0.81	69.22	0	1	137.25	46.52	0.75	0.643333	0.853333	-0.21	0.00420858	0.0129343
ENSMUST00000173354.7	Rxrb	chr17	+	227.9	34037654	chr17:34037384-34037815	38.97	33.65	0.54	33.99	34.35	0.5	42.97	22.2	0.66	36.11	32.71	0.52	76.32	0	1	52.63	12.55	0.81	0.566667	0.776667	-0.21	0.00623498	0.0180956
ENSMUST00000025453.14	Smad2	chr18	+	376.1	76305027	chr18:76304607-76305294	29.48	43.48	0.4	28.21	36.3	0.44	37.73	28.75	0.57	52.09	45.07	0.54	82.78	0	1	47.77	48.22	0.5	0.47	0.68	-0.21	0.0151972	0.0392533
ENSMUST00000029053.7	Ptpn1	chr2	+	378.6	167976836	chr2:167976425-167979385	31.15	41.2	0.43	31.31	46.3	0.4	35.32	43.74	0.45	67.11	16.35	0.8	31.05	58.51	0.35	59.15	18.64	0.76	0.426667	0.636667	-0.21	0.0164547	0.0419151
ENSMUST00000177543.7	Aftph	chr11	-	80.7	20685995	chr11:20685742-20686198	24.62	21.67	0.53	26.46	17.07	0.61	26.3	16.41	0.62	81.54	15.91	0.84	53.06	7.41	0.88	74.3	36.34	0.67	0.586667	0.796667	-0.21	0.0224922	0.0549688
ENSMUST00000051477.12	Cdc42	chr4	-	43339.3	137320985	chr4:137319696-137321192	464.89	122.67	0.79	452.27	131.7	0.77	468.58	103.73	0.82	449.42	0	1	376.77	0	1	421.32	0	1	0.793333	1	-0.206667	5.91819e-31	5.36933e-29
ENSMUST00000049130.7	Bex2	chrX	-	1.32852e+06	136066780	chrX:136066564-136067207	245.62	223.48	0.52	301.74	170.28	0.64	339.68	112.38	0.75	2627.36	620.81	0.81	4076.87	277.77	0.94	2793.89	767.49	0.78	0.636667	0.843333	-0.206667	8.3276e-26	5.80565e-24
ENSMUST00000105909.3	Cars	chr7	-	1988.9	143557797	chr7:143557707-143558006	118.77	35.47	0.77	127.5	27.52	0.82	116.24	41.62	0.74	220.46	0	1	468.58	0	1	218.93	11.64	0.95	0.776667	0.983333	-0.206667	1.50961e-14	3.86029e-13
ENSMUST00000169314.8	Idi1	chr13	+	15736.6	8891042	chr13:8890318-8892451	368.86	80.65	0.82	352.05	104.35	0.77	359.75	95.67	0.79	136.24	0	1	117.26	0	1	145.21	0	1	0.793333	1	-0.206667	6.29531e-12	1.06907e-10
ENSMUST00000084721.7	Ak6	chr13	+	7134.7	100655391	chr13:100655034-100656059	252.36	221.05	0.53	254.77	183.19	0.58	241.86	138.05	0.64	315.83	134.83	0.7	383.18	30.47	0.93	307.11	106.95	0.74	0.583333	0.79	-0.206667	7.08174e-11	1.0152e-09
ENSMUST00000173938.7	Psmd11	chr11	+	13518.9	80471653	chr11:80471452-80471909	213.44	64.11	0.77	191.07	74.6	0.72	212.96	80.73	0.73	159.08	15.89	0.91	180.7	0.49	1	165.79	12.23	0.93	0.74	0.946667	-0.206667	1.53137e-09	1.82744e-08
ENSMUST00000040135.8	Nup43	chr10	+	654.8	7678769	chr10:7678568-7678881	202.49	70.87	0.74	193.22	30.57	0.86	182.16	72.02	0.72	92.6	2.04	0.98	145.09	5.39	0.96	100.14	0	1	0.773333	0.98	-0.206667	2.16552e-08	2.14704e-07
ENSMUST00000032272.12	Adipor2	chr6	-	4533.5	119355282	chr6:119353150-119355928	155.27	52.37	0.75	164.38	35.75	0.82	167.8	50.14	0.77	106.34	4.62	0.96	64.04	0	1	112.52	0	1	0.78	0.986667	-0.206667	1.93302e-07	1.56508e-06
ENSMUST00000174664.1	Gm20503	chr4	+	7582.3	59041364	chr4:59041075-59041888	40.61	10.09	0.8	34.76	19.57	0.64	40.71	7.32	0.85	265.51	18.52	0.93	452.73	0	1	311.28	7.61	0.98	0.763333	0.97	-0.206667	2.33775e-07	1.87671e-06
ENSMUST00000102649.3	Trit1	chr4	+	530.9	123054338	chr4:123054123-123054949	55.71	18.72	0.75	56.76	16.66	0.77	59.88	13.61	0.81	84.95	4.92	0.95	106.04	0	1	95.69	0	1	0.776667	0.983333	-0.206667	5.7225e-06	3.45174e-05
ENSMUST00000203164.2	Fam60a	chr6	-	41297.3	148921610	chr6:148921057-148923030	474.47	215.94	0.69	508.64	195.75	0.72	487.76	209.91	0.7	82.83	10.18	0.89	83.36	0	1	81.34	15.05	0.84	0.703333	0.91	-0.206667	7.97552e-06	4.69111e-05
ENSMUST00000102581.10	Kctd10	chr5	-	417.5	114365665	chr5:114364576-114365866	37.63	12.04	0.76	36.75	16.9	0.68	39.42	3.01	0.93	91.57	0	1	37.81	0.5	0.99	83.85	0	1	0.79	0.996667	-0.206667	5.31329e-05	0.000262964
ENSMUST00000027312.10	Prim2	chr1	-	155	33454103	chr1:33453810-33454304	38.3	4.81	0.89	34.02	6.07	0.85	36.8	20.87	0.64	61.11	0	1	75.76	0	1	51.54	0	1	0.793333	1	-0.206667	0.00010527	0.000485856
ENSMUST00000107724.8	Spop	chr11	+	8616.3	95492695	chr11:95491697-95493406	88.08	61.53	0.59	84.76	70.54	0.55	73.9	85.29	0.46	150.34	105.25	0.59	194.14	7.12	0.96	166	82.18	0.67	0.533333	0.74	-0.206667	0.000131925	0.000590363
ENSMUST00000031268.7	Enoph1	chr5	+	916.7	100068531	chr5:100068296-100068760	69.18	28.13	0.71	60.09	51.25	0.54	73.44	17.9	0.8	39.3	9.81	0.8	75.23	0	1	53.16	7.6	0.87	0.683333	0.89	-0.206667	0.000425854	0.00169395
ENSMUST00000178473.7	Faap20	chr4	+	310.7	155256531	chr4:155256135-155256687	29.73	18.77	0.61	34.32	14.91	0.7	37.15	10.65	0.78	67.97	11.41	0.86	142.59	0	1	69.71	12.36	0.85	0.696667	0.903333	-0.206667	0.000598626	0.00229572
ENSMUST00000003029.13	Timm44	chr8	-	887.1	4260054	chr8:4259731-4260255	65.52	50.25	0.57	68.62	41.28	0.62	73.03	43.33	0.63	69.13	26.11	0.73	114.91	18.85	0.86	77.47	13.63	0.85	0.606667	0.813333	-0.206667	0.000611532	0.00234122
ENSMUST00000167020.7	Wac	chr18	+	1891.9	7927034	chr18:7926070-7929028	9.91	73.68	0.12	11.97	69.12	0.15	11.32	67.65	0.14	44.13	94	0.32	42.29	80.66	0.34	52.25	87.11	0.37	0.136667	0.343333	-0.206667	0.000751105	0.00281686
ENSMUST00000047615.14	Smarcal1	chr1	+	169.7	72633046	chr1:72632821-72633134	35.76	11.87	0.75	32.76	24.44	0.57	45.87	3.78	0.92	59.53	0	1	91.62	0	1	57.88	9.64	0.86	0.746667	0.953333	-0.206667	0.00076189	0.00285246
ENSMUST00000020886.8	Nampt	chr12	+	1680.6	32851361	chr12:32850423-32853349	39.88	180.67	0.18	38.95	166.96	0.19	37.98	179.93	0.17	28	39.64	0.41	20.59	38.35	0.35	25.18	37.57	0.4	0.18	0.386667	-0.206667	0.000951443	0.00347989
ENSMUST00000041640.4	Ankmy2	chr12	+	1202.5	36196421	chr12:36196220-36197291	34.61	14.59	0.7	33.95	11.46	0.75	33.5	11.84	0.74	92.01	21.07	0.81	102.62	0	1	93.97	0	1	0.73	0.936667	-0.206667	0.00244852	0.00800148
ENSMUST00000022639.7	Nefl	chr14	+	38391	68087687	chr14:68087308-68089095	24.37	30.25	0.45	28.93	34.58	0.46	23.84	33.67	0.41	591.25	302.89	0.66	414.97	230.36	0.64	586.9	327.33	0.64	0.44	0.646667	-0.206667	0.00247771	0.00809164
ENSMUST00000086198.4	Ncapd3	chr9	+	287.3	27094913	chr9:27094712-27095311	48.69	20.53	0.7	51.2	22.48	0.69	51.2	15.83	0.76	40.63	11.35	0.78	37.82	0	1	48.76	0.3	0.99	0.716667	0.923333	-0.206667	0.00685496	0.0196369
ENSMUST00000109007.7	Gm2026	chr2	+	2425.4	175976769	chr2:175976301-175977635	24.94	54.86	0.31	24.16	50.39	0.32	26.83	56.61	0.32	50.51	54.13	0.48	81.19	35.59	0.7	51.52	79.21	0.39	0.316667	0.523333	-0.206667	0.00787646	0.0220948
ENSMUST00000031061.11	Dhx15	chr5	-	14068.5	52150435	chr5:52150203-52150778	441.3	227.41	0.66	431.81	168.05	0.72	350.59	234.8	0.6	274.43	68.06	0.8	308.33	11.85	0.96	345.6	68.62	0.83	0.66	0.863333	-0.203333	9.47979e-13	1.8911e-11
ENSMUST00000030583.12	Ak2	chr4	+	2349.9	129008235	chr4:129008034-129008401	8.36	273.41	0.03	6.91	276.33	0.02	7.72	251.33	0.03	27.94	128.07	0.18	57.95	81.8	0.41	18.9	164.04	0.1	0.0266667	0.23	-0.203333	2.04447e-10	2.741e-09
ENSMUST00000017975.5	Rab5a	chr17	+	2138.2	53506515	chr17:53506314-53507460	119.25	45.8	0.72	125.95	19.68	0.86	113.39	32.89	0.78	183.92	6.6	0.97	126.45	0	1	198.43	0	1	0.786667	0.99	-0.203333	9.47837e-10	1.16036e-08
ENSMUST00000005015.9	Prcc	chr3	-	3911.3	87859028	chr3:87858903-87859346	121.26	45.69	0.73	109.03	38.97	0.74	98.44	57.63	0.63	190.21	25.83	0.88	335.91	0	1	209.17	41.38	0.83	0.7	0.903333	-0.203333	9.35608e-09	9.87854e-08
ENSMUST00000072621.11	Kat7	chr11	-	942.1	95275624	chr11:95274259-95275887	106.47	37.51	0.74	109.75	26.01	0.81	115.77	21.65	0.84	99.61	0	1	62.72	0	1	96.64	0	1	0.796667	1	-0.203333	4.48831e-07	3.42466e-06
ENSMUST00000163119.7	Cul3	chr1	-	1334.2	80266859	chr1:80264923-80267287	41.09	146.23	0.22	43.43	130.49	0.25	37.14	131.56	0.22	79.79	105.31	0.43	68.78	84.69	0.45	82.79	113.74	0.42	0.23	0.433333	-0.203333	4.50914e-05	0.000226758
ENSMUST00000070326.13	Ttk	chr9	+	326.4	83872237	chr9:83871985-83872386	66.5	38.61	0.63	72.53	20.54	0.78	65.16	34.05	0.66	50.31	12.79	0.8	85.11	0	1	51.95	7.1	0.88	0.69	0.893333	-0.203333	0.000552208	0.00213377
ENSMUST00000097747.8	Faap20	chr4	+	306.7	155256530	chr4:155256135-155256684	29.95	18.57	0.62	34.41	14.84	0.7	37.69	10.12	0.79	69.03	10.33	0.87	141.66	0	1	70.15	11.93	0.85	0.703333	0.906667	-0.203333	0.000677587	0.00257025
ENSMUST00000107234.2	Eed	chr7	-	421.2	89954862	chr7:89954654-89955063	42.36	100.91	0.3	39.27	86.74	0.31	42.29	95.9	0.31	34.98	49.33	0.41	76.99	37.95	0.67	37.87	46.27	0.45	0.306667	0.51	-0.203333	0.000913549	0.00335949
ENSMUST00000005607.8	Asf1b	chr8	+	310.1	83969410	chr8:83969134-83970197	55.15	21.41	0.72	58.68	12.32	0.83	57.79	21.04	0.73	51.45	3.82	0.93	41.9	0.16	1	43.78	1.77	0.96	0.76	0.963333	-0.203333	0.00137545	0.00485847
ENSMUST00000067976.8	Ppp2r5a	chr1	-	412.6	191352572	chr1:191351975-191353109	62.04	16.78	0.79	58.53	13.27	0.82	56.88	20.3	0.74	35.55	0.95	0.97	30.52	0.22	0.99	37.09	0	1	0.783333	0.986667	-0.203333	0.00238383	0.00782752
ENSMUST00000044857.3	Trappc5	chr8	+	1204	3679607	chr8:3679015-3681255	38.52	28.47	0.57	36.29	35.67	0.5	34.44	35.79	0.49	93.08	36.52	0.72	104.5	57.06	0.65	95.67	23.73	0.8	0.52	0.723333	-0.203333	0.00846481	0.0235063
ENSMUST00000112464.7	Bclaf3	chrX	+	276.7	159592319	chrX:159592071-159593081	31.05	7.79	0.8	25.27	12.5	0.67	28.92	13.16	0.69	56.41	4.71	0.92	38.81	0	1	57.6	10.02	0.85	0.72	0.923333	-0.203333	0.00991793	0.0270426
ENSMUST00000168707.5	Yes1	chr5	+	335.2	32686722	chr5:32686521-32687057	27.96	19.36	0.59	30.62	12.25	0.71	28.11	18.9	0.6	36.42	14.46	0.72	73.38	0	1	39.51	10.22	0.79	0.633333	0.836667	-0.203333	0.010609	0.0286322
ENSMUST00000030427.5	Eloa	chr4	-	581.7	136005347	chr4:136003368-136005677	30.77	21.51	0.59	26.93	39.64	0.4	26.84	26.51	0.5	57.35	12.07	0.83	35.99	28.66	0.56	55.21	22.55	0.71	0.496667	0.7	-0.203333	0.0187379	0.0468483
ENSMUST00000045897.14	Ptma	chr1	+	2901255	86530222	chr1:86529965-86530712	4507.73	2136.31	0.68	4050.1	2627.61	0.61	4014.04	2689.09	0.6	2915.76	1241.78	0.7	4634	0	1	3352.8	881.31	0.79	0.63	0.83	-0.2	3.40142e-130	2.25276e-127
ENSMUST00000006629.13	Sptbn1	chr11	-	22350.6	30100513	chr11:30099395-30100714	166.81	36.38	0.82	166.38	41.56	0.8	178.42	49.18	0.78	573.18	0	1	307.59	0	1	588.85	0	1	0.8	1	-0.2	6.89496e-24	4.15139e-22
ENSMUST00000217641.1	Aplp2	chr9	-	22930.6	31150771	chr9:31149557-31150972	282.05	46.66	0.86	299.3	111.76	0.73	320.77	101.99	0.76	484.03	27.26	0.95	353.46	0	1	471.38	2.26	1	0.783333	0.983333	-0.2	1.33284e-21	7.17676e-20
ENSMUST00000100507.7	Eif3b	chr5	+	21310	140443075	chr5:140442874-140443360	448.09	226.11	0.66	466.66	230.47	0.67	430.95	346.51	0.55	309.62	133.36	0.7	680.12	2.85	1	346.17	95.11	0.78	0.626667	0.826667	-0.2	3.31649e-19	1.38145e-17
ENSMUST00000170331.7	Timm23	chr14	-	27015	32180399	chr14:32180291-32180670	410.29	223.57	0.65	467.16	131.91	0.78	472.59	115.57	0.8	324.57	10.09	0.97	479.84	11.66	0.98	317.15	42.25	0.88	0.743333	0.943333	-0.2	1.48641e-18	5.85982e-17
ENSMUST00000105852.7	Lypla2	chr4	-	6460.9	135968866	chr4:135968224-135969067	78.05	19.27	0.8	71.83	48.28	0.6	71.97	22.97	0.76	245.95	21.2	0.92	402.73	0	1	266.32	51.13	0.84	0.72	0.92	-0.2	6.37465e-08	5.63676e-07
ENSMUST00000030626.11	Tmem50a	chr4	-	8454.1	134898113	chr4:134897849-134898476	86.64	70.26	0.55	82.86	73.03	0.53	99.22	53.78	0.65	218.34	120.54	0.64	468.18	0	1	243.26	110.69	0.69	0.576667	0.776667	-0.2	2.69884e-07	2.14579e-06
ENSMUST00000027626.12	Nifk	chr1	+	4700.2	118333522	chr1:118332750-118333822	96.16	208.93	0.32	114.09	174.28	0.4	76.54	205.19	0.27	76.01	102.84	0.42	162.37	96.81	0.63	94.76	81.5	0.54	0.33	0.53	-0.2	1.44311e-06	9.81286e-06
ENSMUST00000061837.10	Neurl4	chr11	+	581.1	69913421	chr11:69913127-69913820	68.5	8.33	0.89	65.04	35.72	0.65	65.22	28.2	0.7	125.08	15.7	0.89	155.79	0	1	139.09	6.7	0.95	0.746667	0.946667	-0.2	2.26235e-06	1.47766e-05
ENSMUST00000109722.8	Ccm2	chr11	+	795.6	6596550	chr11:6596081-6596734	39.19	18.08	0.68	47.16	5.01	0.9	38.89	16.55	0.7	81.55	11.17	0.88	157.24	0	1	126.08	0	1	0.76	0.96	-0.2	1.52477e-05	8.42227e-05
ENSMUST00000028584.7	Commd9	chr2	+	818.1	101901142	chr2:101900928-101901646	44.81	12.69	0.78	37.14	19.61	0.65	37.96	10.27	0.79	141.6	7.84	0.95	240.98	0	1	140.11	21.18	0.87	0.74	0.94	-0.2	2.97564e-05	0.000154813
ENSMUST00000027446.10	Cops7b	chr1	+	436.3	86605267	chr1:86605058-86606500	52.64	18.51	0.74	51.94	18.46	0.74	54.6	4.71	0.92	67	0	1	72.49	0	1	64.7	0	1	0.8	1	-0.2	5.17171e-05	0.000256763
ENSMUST00000186794.6	Tmem237	chr1	-	234.4	59100991	chr1:59100911-59101198	33.06	14.27	0.7	38.46	13.45	0.74	50.76	3.89	0.93	65.58	0	1	96.33	0	1	60.45	1.57	0.97	0.79	0.99	-0.2	6.29515e-05	0.000305665
ENSMUST00000026032.5	Pcgf6	chr19	-	535.5	47034410	chr19:47033619-47034685	69.13	19.5	0.78	73.9	19	0.8	75.87	26.09	0.74	89.23	8.08	0.92	53.29	0	1	95.04	0	1	0.773333	0.973333	-0.2	6.84081e-05	0.000330465
ENSMUST00000002127.13	Unc119	chr11	+	799.3	78348800	chr11:78348531-78349164	51.53	17.13	0.75	38.09	14.74	0.72	39.01	25.5	0.6	185.89	44.61	0.81	320.81	10.56	0.97	187.21	22.92	0.89	0.69	0.89	-0.2	0.000120913	0.000547745
ENSMUST00000065630.7	Ddx10	chr9	-	1238.5	53098979	chr9:53098635-53099262	85.09	108.61	0.44	69.81	120.14	0.37	85.5	113.32	0.43	60.68	41.74	0.59	77.36	34.39	0.69	57.28	44.93	0.56	0.413333	0.613333	-0.2	0.000700776	0.00264609
ENSMUST00000143310.1	Rbmx	chrX	-	594.4	57387064	chrX:57386916-57387393	58.26	37.35	0.61	76.25	15.58	0.83	65.64	20.46	0.76	77.38	19.83	0.8	51.31	0	1	94.05	0	1	0.733333	0.933333	-0.2	0.00112315	0.00404712
ENSMUST00000030292.11	Tm2d1	chr4	-	918	98355479	chr4:98355370-98355680	32.87	18.85	0.64	30.65	26.31	0.54	39.2	16.92	0.7	109.64	30.13	0.78	199.8	11.33	0.95	118.5	38.84	0.75	0.626667	0.826667	-0.2	0.00164383	0.00567035
ENSMUST00000174408.7	Jmjd1c	chr10	+	1747	67255772	chr10:67255448-67256318	105.33	97.41	0.52	97.31	123.2	0.44	87.65	124.29	0.41	70.4	49.65	0.59	63.63	19.04	0.77	74.85	47.63	0.61	0.456667	0.656667	-0.2	0.00194578	0.0065783
ENSMUST00000168678.7	Sin3a	chr9	+	1103.1	57127697	chr9:57127148-57128364	79.09	65.45	0.55	91.61	62.32	0.6	89.66	63.67	0.58	43.42	26.1	0.62	63.17	0	1	51.09	20.39	0.71	0.576667	0.776667	-0.2	0.00569756	0.016786
ENSMUST00000145482.7	Prpf40b	chr15	+	355.9	99316829	chr15:99316461-99317018	24.81	6.7	0.79	24.23	12.69	0.66	24.71	5.8	0.81	59.2	6.03	0.91	51.51	0	1	63.4	3.03	0.95	0.753333	0.953333	-0.2	0.00711822	0.0202857
ENSMUST00000038128.14	Tmem109	chr19	-	679.3	10871758	chr19:10870660-10872149	41.61	18.46	0.69	43.52	21.52	0.67	41.01	17.49	0.7	43.14	10.12	0.81	43.42	0	1	44.13	7.78	0.85	0.686667	0.886667	-0.2	0.0107401	0.0289506
ENSMUST00000017610.9	Timp2	chr11	-	1203.1	118303695	chr11:118301069-118303896	9.09	29.6	0.24	8.38	34.64	0.19	9.65	33.75	0.22	149.74	132.45	0.53	48.51	205.71	0.19	135.81	119.15	0.53	0.216667	0.416667	-0.2	0.0156919	0.0403133
ENSMUST00000109011.7	Gm6710	chr2	+	683	175879035	chr2:175878557-175879656	8.47	34	0.2	7.33	35.02	0.17	8.46	36.44	0.19	20.37	47.83	0.3	33.67	34.58	0.49	25.48	43.43	0.37	0.186667	0.386667	-0.2	0.0341473	0.0777143
ENSMUST00000106197.9	Arhgdia	chr11	-	45334.9	120579195	chr11:120578104-120579430	839.72	273.61	0.75	852.83	281.71	0.75	817.88	283.99	0.74	764.93	77.69	0.91	773.31	0	1	773.97	65.17	0.92	0.746667	0.943333	-0.196667	7.02509e-32	6.55312e-30
ENSMUST00000032309.12	Ybx3	chr6	-	44154.3	131365139	chr6:131364855-131365405	853.99	413.55	0.67	804.12	379.67	0.68	843.48	295.57	0.74	307.21	64.1	0.83	524.67	0	1	317.94	55.6	0.85	0.696667	0.893333	-0.196667	3.73086e-20	1.72794e-18
ENSMUST00000084296.9	Cdca8	chr4	-	1605.5	124918776	chr4:124918465-124919030	171.75	53.37	0.76	199.81	33.84	0.86	185.5	50.09	0.79	125.88	0	1	218.1	0	1	144.17	0	1	0.803333	1	-0.196667	7.99849e-12	1.31776e-10
ENSMUST00000024897.8	Vapa	chr17	-	11656	65580646	chr17:65580056-65580847	237.73	218.62	0.52	233.88	163.32	0.59	248.44	174.37	0.59	333.3	138.93	0.71	399.56	53.21	0.88	350.23	151.02	0.7	0.566667	0.763333	-0.196667	5.88013e-10	7.40383e-09
ENSMUST00000090945.4	Syt11	chr3	-	29205.4	88747809	chr3:88744701-88748010	37.4	14.27	0.72	38.5	9.97	0.79	39.58	4.34	0.9	361.55	0	1	420.09	0	1	366.84	0	1	0.803333	1	-0.196667	1.09325e-09	1.32611e-08
ENSMUST00000165017.1	Nolc1	chr19	+	5585.3	46084408	chr19:46084012-46085528	83.75	558.91	0.13	78.24	570.42	0.12	80.12	547.79	0.13	67.19	138.06	0.33	65.27	153.72	0.3	67.84	134.38	0.34	0.126667	0.323333	-0.196667	1.5057e-09	1.80329e-08
ENSMUST00000115374.7	Rbm10	chrX	+	2057.9	20650800	chrX:20650559-20650901	106.46	24.57	0.81	102.98	24.37	0.81	107.02	27.86	0.79	114.61	0	1	196.86	0	1	129.63	0.32	1	0.803333	1	-0.196667	1.58337e-09	1.87934e-08
ENSMUST00000030623.7	Sfpq	chr4	+	25811.7	127030140	chr4:127029827-127031236	326.71	399.61	0.45	315.29	349.52	0.47	318.46	358.49	0.47	236.54	147.89	0.62	263.36	64.42	0.8	237.8	189.08	0.56	0.463333	0.66	-0.196667	1.02707e-08	1.07815e-07
ENSMUST00000042052.8	Hectd1	chr12	-	1489.2	51744457	chr12:51743722-51744658	149.5	22.16	0.87	134.33	42.46	0.76	143.64	40.1	0.78	117.55	0	1	67.98	0	1	130.41	0	1	0.803333	1	-0.196667	4.598e-08	4.14885e-07
ENSMUST00000034738.13	Rsl24d1	chr9	+	4223.9	73123016	chr9:73122264-73123333	143.46	137.47	0.51	148.08	147.9	0.5	146.15	143.57	0.5	121.15	84.12	0.59	277.08	35.42	0.89	134.55	82.21	0.62	0.503333	0.7	-0.196667	2.19166e-07	1.76801e-06
ENSMUST00000030896.14	Tprgl	chr4	-	2431.8	154158364	chr4:154157485-154158565	126.5	33.88	0.79	112.77	53.67	0.68	112.58	43.77	0.72	153.59	15.53	0.91	175.95	0	1	154.8	23.68	0.87	0.73	0.926667	-0.196667	1.86052e-06	1.24342e-05
ENSMUST00000034541.11	Srpr	chr9	+	1101	35216422	chr9:35215938-35216965	123.56	35.82	0.78	111.75	37.14	0.75	125.61	34.64	0.78	108.36	12.52	0.9	101	0	1	127.56	0	1	0.77	0.966667	-0.196667	3.18015e-06	2.00975e-05
ENSMUST00000031838.8	Igf2bp3	chr6	-	3090.5	49087239	chr6:49086751-49087440	120.14	34.14	0.78	102.27	65.2	0.61	118.28	67.76	0.64	77.38	12.51	0.86	173.26	0	1	81.12	25.53	0.76	0.676667	0.873333	-0.196667	4.3922e-06	2.71105e-05
ENSMUST00000010421.6	2610507B11Rik	chr11	+	2709.7	78290262	chr11:78289804-78290623	62.49	202.84	0.24	68.43	194.97	0.26	66.16	197.29	0.25	102.23	202.95	0.33	163.34	81.14	0.67	113.98	220.63	0.34	0.25	0.446667	-0.196667	7.3309e-06	4.33505e-05
ENSMUST00000172298.7	Rab11a	chr9	-	2518.2	64716668	chr9:64715299-64716988	37.62	122.99	0.23	32.26	116.86	0.22	33.91	120.95	0.22	169.98	196.17	0.46	147.82	270.51	0.35	171	207.78	0.45	0.223333	0.42	-0.196667	1.17121e-05	6.66973e-05
ENSMUST00000003876.9	Brd8	chr18	-	563.2	34599918	chr18:34598615-34600241	10.24	105.41	0.09	8.45	115.49	0.07	10.41	107.43	0.09	43.21	120.64	0.26	34.5	87.89	0.28	50.18	115.2	0.3	0.0833333	0.28	-0.196667	1.66728e-05	9.14863e-05
ENSMUST00000054080.14	Fam60a	chr6	-	40825	148921594	chr6:148921035-148923030	492.46	196.59	0.71	504.07	200.58	0.72	475.32	223.13	0.68	81.33	11.98	0.87	81.58	0	1	79.98	16.71	0.83	0.703333	0.9	-0.196667	4.21665e-05	0.000213672
ENSMUST00000028997.7	Aurka	chr2	-	1825.1	172356468	chr2:172356196-172356981	126.78	98.4	0.56	128.01	98.49	0.57	103.89	120.19	0.46	64.7	48.08	0.57	140.65	11.22	0.93	80.12	37.79	0.68	0.53	0.726667	-0.196667	6.3848e-05	0.000309791
ENSMUST00000127430.1	Smchd1	chr17	-	805.8	71345092	chr17:71344489-71345365	73.8	16.96	0.81	81.52	22.61	0.78	73.03	36.9	0.66	95.42	18.63	0.84	107.52	0	1	107.54	0	1	0.75	0.946667	-0.196667	7.87067e-05	0.000372339
ENSMUST00000046404.7	Ubr7	chr12	+	1094.8	102775991	chr12:102775694-102777707	134.59	25.07	0.84	137.53	45.64	0.75	140.94	42.1	0.77	67.48	0	1	43.71	0	1	67.06	3.76	0.95	0.786667	0.983333	-0.196667	8.71179e-05	0.000406898
ENSMUST00000110461.7	Hif1a	chr12	+	3941.3	73946884	chr12:73945552-73947530	44.81	117.71	0.28	28.84	127.38	0.18	35.17	124	0.22	55.56	90.33	0.38	76.22	81.52	0.48	61.4	88.35	0.41	0.226667	0.423333	-0.196667	0.00024395	0.00102104
ENSMUST00000096243.5	B3gat3	chr19	+	2647.3	8926941	chr19:8926736-8927234	33.47	19.08	0.64	28.37	24.92	0.53	37.02	22.33	0.62	186.52	103.76	0.64	448.61	3.77	0.99	228.18	76.83	0.75	0.596667	0.793333	-0.196667	0.000244064	0.00102104
ENSMUST00000118498.7	Ncln	chr10	-	885.7	81486824	chr10:81486457-81487605	101.04	32.04	0.76	88.65	44.43	0.67	102.53	35.81	0.74	67.42	11.72	0.85	82.08	0	1	70.16	6.78	0.91	0.723333	0.92	-0.196667	0.000345273	0.00140205
ENSMUST00000161211.7	Med6	chr12	-	460.9	81573731	chr12:81573557-81573960	44.99	44.94	0.5	67.24	21.77	0.76	53.96	24.12	0.69	104.06	13.68	0.88	146.19	22.96	0.86	100.81	24.69	0.8	0.65	0.846667	-0.196667	0.000476752	0.00187058
ENSMUST00000089752.10	Chd8	chr14	-	3605	52198506	chr14:52198151-52199152	31.2	87.18	0.26	36.23	77.16	0.32	41.56	65.26	0.39	63.45	105.28	0.38	127.14	53.52	0.7	79.53	85.73	0.48	0.323333	0.52	-0.196667	0.000923115	0.00338902
ENSMUST00000048792.4	1110008P14Rik	chr2	-	697.3	32379279	chr2:32379101-32379533	31.73	12.01	0.73	29.31	11.68	0.72	31.51	7.18	0.81	121.91	0	1	211.38	23.57	0.9	113.99	6.01	0.95	0.753333	0.95	-0.196667	0.000924215	0.00339118
ENSMUST00000050611.13	Cep68	chr11	-	289.8	20228812	chr11:20227037-20229481	63.75	7.89	0.89	58.41	20.44	0.74	61.5	17.78	0.78	46.48	0	1	31.98	0	1	45.04	0	1	0.803333	1	-0.196667	0.00109225	0.00394222
ENSMUST00000169744.7	Adipor2	chr6	-	3932.9	119355277	chr6:119353765-119355928	127.99	79.4	0.62	141.74	58.11	0.71	139.96	77.85	0.64	84.88	25.83	0.77	44.05	7.89	0.85	86.33	5.37	0.94	0.656667	0.853333	-0.196667	0.00155064	0.00538253
ENSMUST00000033241.5	Lhpp	chr7	+	110.4	132705793	chr7:132705592-132706420	28.24	11.9	0.7	31.32	10.64	0.75	29.84	3.68	0.89	36.1	2.54	0.93	49.25	0	1	34.51	0	1	0.78	0.976667	-0.196667	0.00204753	0.00686459
ENSMUST00000028948.4	Gins1	chr2	+	227.9	150931126	chr2:150930841-150931280	51.47	26.81	0.66	53.67	21.15	0.72	60.37	23.62	0.72	51.52	9.96	0.84	75.08	13.1	0.85	72.62	0	1	0.7	0.896667	-0.196667	0.00227173	0.00750033
ENSMUST00000102973.3	Aco1	chr4	+	648	40197812	chr4:40197554-40198338	70.62	35.12	0.67	69.02	39.94	0.63	72.9	15.24	0.83	66.45	14	0.83	52.59	0	1	66	7.84	0.89	0.71	0.906667	-0.196667	0.00238771	0.00783431
ENSMUST00000177955.7	Naxd	chr8	+	536.6	11513141	chr8:11512895-11513287	25.93	9.26	0.74	19.3	15.86	0.55	24.75	6.64	0.79	100.71	21.62	0.82	189.31	0	1	112.37	20.12	0.85	0.693333	0.89	-0.196667	0.00240852	0.00789683
ENSMUST00000089765.8	Chrac1	chr15	+	618.2	73093885	chr15:73093524-73094075	22.92	36.09	0.39	28.73	19.64	0.59	48.28	0	1	62.62	8.93	0.88	127.23	9.58	0.93	72.69	22.55	0.76	0.66	0.856667	-0.196667	0.00244889	0.00800148
ENSMUST00000115812.9	Pik3c3	chr18	+	298.1	30347998	chr18:30347723-30348126	42.66	0	1	21.38	19.46	0.52	29.32	7.41	0.8	62.59	0	1	96.95	0	1	62.53	6.49	0.91	0.773333	0.97	-0.196667	0.00257691	0.00837085
ENSMUST00000015049.4	Dnajb9	chr12	-	1015.6	44207198	chr12:44205559-44207405	26.69	13.18	0.67	27.27	11.79	0.7	27.79	3.14	0.9	74.53	12.08	0.86	71.42	0	1	85.64	0	1	0.756667	0.953333	-0.196667	0.00291374	0.00934061
ENSMUST00000072141.2	Pdcd11	chr19	+	353.6	47130840	chr19:47130639-47131143	74.78	98.22	0.43	79.34	82.05	0.49	73.26	87.71	0.46	43.73	29.46	0.6	57.09	15.02	0.79	39.1	28.19	0.58	0.46	0.656667	-0.196667	0.00649967	0.0187652
ENSMUST00000120959.7	Gm14434	chr2	-	2691.4	176475332	chr2:176474630-176475801	21.95	58.31	0.27	23.79	51.24	0.32	23.23	60.45	0.28	48.69	56.3	0.46	75.51	41.54	0.65	45.99	85.51	0.35	0.29	0.486667	-0.196667	0.00722614	0.020549
ENSMUST00000108060.9	Ubap1	chr4	+	432.4	41388989	chr4:41388681-41389766	32.39	27.2	0.54	37.01	23.47	0.61	36.56	33.02	0.53	73.44	29.43	0.71	72.69	20.05	0.78	81.25	22.27	0.78	0.56	0.756667	-0.196667	0.0090115	0.0248991
ENSMUST00000124836.7	Crls1	chr2	+	201.8	132866109	chr2:132865837-132866441	21.03	61.85	0.25	19.88	48.54	0.29	24.69	45.9	0.35	28.25	34.63	0.45	44.59	35.89	0.55	31.96	34.32	0.48	0.296667	0.493333	-0.196667	0.0152224	0.03929
ENSMUST00000115160.9	Tmem209	chr6	-	339.2	30482640	chr6:30481228-30482985	36.17	46.3	0.44	41.99	45.65	0.48	40.29	46.73	0.46	51.18	26.03	0.66	37.33	16.73	0.69	48.9	30.25	0.62	0.46	0.656667	-0.196667	0.0225225	0.0550024
ENSMUST00000102814.4	Rps6	chr4	-	3.08248e+06	86854754	chr4:86854660-86854955	4204.67	1769.61	0.7	4114.32	1409.13	0.74	3804.87	1638.46	0.7	3335.57	575.46	0.85	8024.2	0	1	3831.83	565.37	0.87	0.713333	0.906667	-0.193333	8.41827e-203	1.11508e-199
ENSMUST00000108592.1	Gabarap	chr11	+	80931.3	69994805	chr11:69994459-69994940	177.31	41.64	0.81	167.64	54.18	0.76	181.93	45.47	0.8	1220.73	0	1	2023.51	0	1	1234.21	63.98	0.95	0.79	0.983333	-0.193333	2.07085e-28	1.69324e-26
ENSMUST00000062067.7	Lamtor4	chr5	+	5609.2	138259295	chr5:138259040-138259395	100.77	27.7	0.78	99.48	24.7	0.8	89.92	17.29	0.84	154.14	0	1	406.34	0	1	200.98	0	1	0.806667	1	-0.193333	8.48913e-13	1.70374e-11
ENSMUST00000018887.14	Myh10	chr11	+	8616.2	68815128	chr11:68814927-68816612	145.06	29.21	0.83	142.18	49.08	0.74	149.19	32.45	0.82	316.01	11.19	0.97	153.08	0	1	300.22	0	1	0.796667	0.99	-0.193333	3.3866e-12	6.07844e-11
ENSMUST00000066330.14	Mprip	chr11	+	18169.2	59776040	chr11:59775686-59776223	153.12	65.05	0.7	132.65	50.77	0.72	135.64	68.23	0.67	483.08	76.54	0.86	744.6	0	1	497.95	118.08	0.81	0.696667	0.89	-0.193333	4.2782e-11	6.38165e-10
ENSMUST00000057500.5	Rnf7	chr9	-	12542.8	96471409	chr9:96470937-96471852	190.5	76.15	0.71	177.09	80.17	0.69	172.45	106.12	0.62	374.11	80.88	0.82	575.44	25.24	0.96	376.26	82.1	0.82	0.673333	0.866667	-0.193333	5.89003e-11	8.6496e-10
ENSMUST00000172107.7	St13	chr15	-	6644.9	81365077	chr15:81363669-81365578	181.16	418.37	0.3	170.14	405.72	0.3	175.56	444.4	0.28	191.39	204.62	0.48	150.19	186.87	0.45	211.55	189.46	0.53	0.293333	0.486667	-0.193333	1.11529e-09	1.34792e-08
ENSMUST00000100375.10	Poldip3	chr15	-	3056.3	83127853	chr15:83125978-83128055	113.06	31.8	0.78	126.97	22.35	0.85	123.99	35.77	0.78	139.5	1.62	0.99	108.05	0	1	149.52	0	1	0.803333	0.996667	-0.193333	4.63003e-09	5.11931e-08
ENSMUST00000002133.8	Sdf2	chr11	+	4383.8	78255212	chr11:78254851-78255496	111.13	67.56	0.62	120.79	93.09	0.56	122.68	84.35	0.59	296.41	132.02	0.69	633.33	56.71	0.92	351.12	121.72	0.74	0.59	0.783333	-0.193333	1.19389e-08	1.23164e-07
ENSMUST00000035220.11	Prkar2a	chr9	+	14277.4	108747062	chr9:108746861-108750436	49.55	5.63	0.9	51.05	19.28	0.73	47.56	12.29	0.79	199.34	0	1	200.62	0	1	193.38	0	1	0.806667	1	-0.193333	1.2438e-08	1.27914e-07
ENSMUST00000053266.10	Mcm3	chr1	-	6573.9	20803453	chr1:20802968-20803654	375.51	156.17	0.71	352.16	186.4	0.65	372.73	137.2	0.73	141.9	43.52	0.77	182.54	0	1	156.15	16.96	0.9	0.696667	0.89	-0.193333	1.02596e-07	8.72263e-07
ENSMUST00000034964.6	Tipin	chr9	+	2881.9	64304615	chr9:64304307-64304792	204.01	84.8	0.71	172.38	98.84	0.64	170.53	98.13	0.63	88.79	37.19	0.7	188.18	0	1	115.96	18.22	0.86	0.66	0.853333	-0.193333	8.37966e-07	6.01283e-06
ENSMUST00000142739.7	Nlk	chr11	-	2785.9	78568774	chr11:78567168-78568975	59.59	16.03	0.79	57.47	8.02	0.88	57.02	19.44	0.75	97.2	0	1	113.81	0	1	116.19	0	1	0.806667	1	-0.193333	1.07724e-06	7.54978e-06
ENSMUST00000020653.5	Sar1b	chr11	+	4868.3	51791705	chr11:51791327-51791925	104.29	63.3	0.62	111.26	58.95	0.65	103.13	65.43	0.61	252.63	103.46	0.71	419.66	4.51	0.99	310.13	100.54	0.76	0.626667	0.82	-0.193333	1.24628e-06	8.58016e-06
ENSMUST00000075994.10	Pdzrn3	chr6	-	1169.3	101151803	chr6:101149609-101152068	52.43	16.93	0.76	60.63	11.58	0.84	56.4	12.19	0.82	141.85	0	1	53.44	0	1	122.09	0	1	0.806667	1	-0.193333	2.84327e-06	1.81591e-05
ENSMUST00000163507.7	Pfkm	chr15	+	1467.3	98132190	chr15:98131915-98132447	90.58	36.85	0.71	91.39	33.99	0.73	89.42	42.51	0.68	170.86	39.82	0.81	248.52	0	1	192.23	24.49	0.89	0.706667	0.9	-0.193333	4.26665e-06	2.64836e-05
ENSMUST00000002839.8	Ppp2r5d	chr17	-	1367	46683884	chr17:46683105-46684126	102.54	39.53	0.72	111.56	34.86	0.76	105.43	41.61	0.72	119.57	21.43	0.85	129.81	0	1	121.5	8.52	0.93	0.733333	0.926667	-0.193333	1.13844e-05	6.49428e-05
ENSMUST00000169312.1	Chtf8	chr8	-	1081.6	106885887	chr8:106884566-106886526	132.9	41	0.76	135	38.15	0.78	127.24	46.98	0.73	109.36	13.66	0.89	50.44	0	1	105.88	4.07	0.96	0.756667	0.95	-0.193333	7.45378e-05	0.000356952
ENSMUST00000177068.7	Chtf8	chr8	-	1081.6	106885887	chr8:106884566-106886526	132.9	41	0.76	135	38.15	0.78	127.24	46.98	0.73	109.36	13.66	0.89	50.44	0	1	105.88	4.07	0.96	0.756667	0.95	-0.193333	7.45378e-05	0.000356952
ENSMUST00000175940.1	Chtf8	chr8	-	1081.6	106885887	chr8:106884566-106886526	132.9	41	0.76	135	38.15	0.78	127.24	46.98	0.73	109.36	13.66	0.89	50.44	0	1	105.88	4.07	0.96	0.756667	0.95	-0.193333	7.45378e-05	0.000356952
ENSMUST00000059555.14	Ube2q2	chr9	+	472	55206174	chr9:55205960-55207529	34.75	6.43	0.84	32.49	7.93	0.8	35.4	11.39	0.76	84.57	1.39	0.98	57.12	0	1	91.05	0	1	0.8	0.993333	-0.193333	0.000150502	0.000657936
ENSMUST00000034472.15	Jam3	chr9	-	851	27098168	chr9:27097384-27098401	80.38	50.03	0.62	94.95	60.45	0.61	95.57	48.7	0.66	99.16	31.17	0.76	130.27	6.37	0.95	99.65	32.1	0.76	0.63	0.823333	-0.193333	0.00027239	0.00112893
ENSMUST00000020885.12	Sypl	chr12	+	581.5	32975791	chr12:32975590-32976904	100.62	18.91	0.84	106.66	47.74	0.69	104.88	30	0.78	45.9	5.65	0.89	48.05	0	1	46.88	0	1	0.77	0.963333	-0.193333	0.000356456	0.00144392
ENSMUST00000019470.13	Psme3	chr11	+	6892.8	101322771	chr11:101321792-101323537	252.49	159.67	0.61	242.77	167.45	0.59	248.45	178.52	0.58	122.35	65.81	0.65	80	5.87	0.93	128.2	36.01	0.78	0.593333	0.786667	-0.193333	0.000424743	0.00169055
ENSMUST00000031728.4	Pop7	chr5	-	670.8	137501878	chr5:137501439-137502079	41.33	17.12	0.71	37.9	27.82	0.58	38.79	12.86	0.75	72.5	16.73	0.81	137.21	0	1	74.4	17.58	0.81	0.68	0.873333	-0.193333	0.000679915	0.00257469
ENSMUST00000082428.4	Sephs2	chr7	-	3604.4	127272321	chr7:127271879-127273264	76.42	127.94	0.37	74.71	119.68	0.38	64.87	118.26	0.35	49.45	47.02	0.51	77.05	41.08	0.65	52.3	48.99	0.52	0.366667	0.56	-0.193333	0.00147032	0.00515509
ENSMUST00000109468.2	Top1	chr2	+	4043.6	160721712	chr2:160721452-160722764	192.51	161.11	0.54	185.28	158.89	0.54	174.31	120.9	0.59	147.19	84.38	0.64	114.17	0	1	160.17	101.91	0.61	0.556667	0.75	-0.193333	0.00188786	0.00640537
ENSMUST00000213518.1	Ilf3	chr9	+	401.1	21405089	chr9:21404696-21405242	51.79	73.61	0.41	49.59	68.92	0.42	54.21	70.63	0.43	92.88	58.71	0.61	90.24	34.61	0.72	73.77	71.64	0.51	0.42	0.613333	-0.193333	0.00196623	0.00662799
ENSMUST00000067646.11	Ilf3	chr9	+	401.1	21405089	chr9:21404696-21405242	51.79	73.61	0.41	49.59	68.92	0.42	54.21	70.63	0.43	92.88	58.71	0.61	90.24	34.61	0.72	73.77	71.64	0.51	0.42	0.613333	-0.193333	0.00196623	0.00662799
ENSMUST00000213603.1	Ilf3	chr9	+	401.1	21405089	chr9:21404696-21405242	51.79	73.61	0.41	49.59	68.92	0.42	54.21	70.63	0.43	92.88	58.71	0.61	90.24	34.61	0.72	73.77	71.64	0.51	0.42	0.613333	-0.193333	0.00196623	0.00662799
ENSMUST00000119993.7	Tspan5	chr3	+	367.4	138903179	chr3:138902379-138903674	33.71	11.12	0.75	35.96	14.67	0.71	39.61	11	0.78	74.12	8.86	0.89	43.19	0	1	75.02	5.4	0.93	0.746667	0.94	-0.193333	0.00519915	0.0155178
ENSMUST00000039571.13	2410004B18Rik	chr3	+	522.8	145944147	chr3:145943797-145944829	19.34	72.25	0.21	16.35	59.11	0.22	16.19	59.72	0.21	37.64	70.53	0.35	45.99	46.93	0.49	38.68	62.9	0.38	0.213333	0.406667	-0.193333	0.00963813	0.0263665
ENSMUST00000090680.10	Ddx20	chr3	-	444.1	105679482	chr3:105678270-105679712	91.16	31.25	0.74	82.46	47.85	0.63	80.79	33.97	0.7	39.62	12.15	0.77	34.39	0	1	42.29	5.53	0.88	0.69	0.883333	-0.193333	0.0147706	0.0383029
ENSMUST00000136008.7	Ergic2	chr6	-	440.7	148180189	chr6:148179079-148180986	26.79	51.04	0.34	20.08	56.42	0.26	20.12	57.65	0.26	43.23	49.18	0.47	45.25	34.35	0.57	41.45	62.59	0.4	0.286667	0.48	-0.193333	0.0170088	0.0431275
ENSMUST00000052509.5	Zfp771	chr7	+	265.2	127254011	chr7:127253805-127254803	25.36	23.61	0.52	30.16	26.83	0.53	22.89	31.04	0.42	46.35	32.72	0.59	78.66	22.5	0.78	47.44	22.5	0.68	0.49	0.683333	-0.193333	0.0195692	0.0486329
ENSMUST00000069486.12	Gemin6	chr17	+	665.8	80227939	chr17:80227738-80228497	100	66.53	0.6	95.98	52	0.65	91.55	65.44	0.58	33.2	15.53	0.68	37.26	0.56	0.99	30.74	11.06	0.74	0.61	0.803333	-0.193333	0.0446819	0.0976233
ENSMUST00000173341.7	Gtf2i	chr5	-	14303	134238643	chr5:134237839-134238892	184.95	60.14	0.75	202.93	29.4	0.87	194.52	45.22	0.81	266.69	0	1	288.38	0	1	287.02	0	1	0.81	1	-0.19	1.29713e-16	4.15018e-15
ENSMUST00000099538.5	Sumo3	chr10	+	10290.9	77616676	chr10:77616148-77617422	330.58	100.05	0.77	333.39	88.92	0.79	318.97	90.9	0.78	231.56	17.3	0.93	265.51	0	1	241.44	5.97	0.98	0.78	0.97	-0.19	9.4281e-14	2.17569e-12
ENSMUST00000005643.13	Celf1	chr2	+	7678	91016803	chr2:91016566-91019490	216.41	31.47	0.87	217.89	56.43	0.79	222.54	65.25	0.77	170.86	0	1	95.34	0	1	167.45	0	1	0.81	1	-0.19	6.23976e-11	9.12272e-10
ENSMUST00000106653.3	Usp47	chr7	+	992.3	112110376	chr7:112109945-112111384	82.28	7.48	0.92	72.75	18.44	0.8	70.81	29.35	0.71	160.44	0	1	101.1	0	1	165.69	0	1	0.81	1	-0.19	1.90309e-08	1.90396e-07
ENSMUST00000028909.4	Snx5	chr2	-	38654.9	144250624	chr2:144250123-144251232	236.33	512.68	0.32	219.36	499.77	0.31	210.45	483.75	0.3	87.51	117.5	0.43	142.97	101.58	0.58	107.37	109.57	0.49	0.31	0.5	-0.19	1.42964e-07	1.18505e-06
ENSMUST00000027802.8	Pycr2	chr1	+	2652.1	180907678	chr1:180907477-180908088	202.31	157.79	0.56	214.02	105.83	0.67	208.49	35.49	0.85	102.76	17.61	0.85	166.51	15.47	0.91	113.35	14.56	0.89	0.693333	0.883333	-0.19	3.74367e-07	2.88978e-06
ENSMUST00000107134.7	Atxn7l3	chr11	-	2369.9	102291180	chr11:102289300-102291803	113.25	20.98	0.84	107.34	35.26	0.75	115.24	31.22	0.79	143.14	7.52	0.95	73.63	0	1	139.61	0	1	0.793333	0.983333	-0.19	5.3645e-07	3.99203e-06
ENSMUST00000107132.2	Atxn7l3	chr11	-	2369.9	102291180	chr11:102289301-102291803	113.25	20.98	0.84	107.34	35.26	0.75	115.24	31.22	0.79	143.14	7.52	0.95	73.63	0	1	139.61	0	1	0.793333	0.983333	-0.19	5.3645e-07	3.99203e-06
ENSMUST00000165123.7	Csnk1a1	chr18	+	9382	61588261	chr18:61587426-61590061	99.17	254.38	0.28	98.59	240.33	0.29	100.84	243.53	0.29	176.19	158.6	0.53	134.06	196.89	0.41	171.79	178.77	0.49	0.286667	0.476667	-0.19	6.20068e-07	4.56301e-06
ENSMUST00000052566.7	Tmem199	chr11	-	3972.8	78507285	chr11:78507055-78507805	135.49	5.82	0.96	83.37	55.55	0.6	88.13	45.77	0.66	144.42	39.43	0.79	248.98	0	1	187.98	0	1	0.74	0.93	-0.19	8.56799e-07	6.12073e-06
ENSMUST00000038739.4	Rfwd3	chr8	-	2364.5	111271865	chr8:111270944-111273163	180.95	20.13	0.9	154.67	45.31	0.77	151.9	47.54	0.76	87.97	0	1	73.68	0	1	79.02	0	1	0.81	1	-0.19	2.13155e-06	1.39775e-05
ENSMUST00000010278.11	Wdr77	chr3	+	5074.3	105968156	chr3:105967163-105969760	113.66	335.4	0.25	117.32	304.69	0.28	115.49	313.6	0.27	77.81	81.48	0.49	73.66	109.33	0.4	80.55	88.61	0.48	0.266667	0.456667	-0.19	1.70352e-05	9.33974e-05
ENSMUST00000017783.12	Rab11fip4	chr11	+	1233.6	79693111	chr11:79692723-79698023	59.06	10.19	0.85	63.75	18.12	0.78	66.66	16.17	0.8	112.05	0	1	32.81	0	1	98.51	0	1	0.81	1	-0.19	2.19309e-05	0.000117705
ENSMUST00000220035.1	Ppp2r5e	chr12	-	318.3	75453204	chr12:75452499-75453813	49.17	25.89	0.66	55.69	8.36	0.87	58.88	6.63	0.9	86.64	0	1	47.44	0	1	93.07	0	1	0.81	1	-0.19	2.91584e-05	0.00015194
ENSMUST00000023353.3	Mcm4	chr16	-	8091.1	15624211	chr16:15623897-15624769	68.69	225.98	0.23	83.62	175.38	0.32	91.8	199.79	0.31	67.06	101.23	0.4	129.21	68.96	0.65	68.64	112.85	0.38	0.286667	0.476667	-0.19	3.06194e-05	0.000158751
ENSMUST00000112121.5	Mlec	chr5	-	2427.4	115146286	chr5:115142981-115148144	130.65	45.14	0.74	137.01	51.38	0.73	140.08	52.43	0.73	92.39	6.51	0.93	40.98	7.57	0.84	83.85	0	1	0.733333	0.923333	-0.19	3.68416e-05	0.00018871
ENSMUST00000148665.7	Sf3a2	chr10	+	699.1	80804260	chr10:80803972-80804924	68.53	16.4	0.81	70.69	30.27	0.7	84.58	8.91	0.9	53.81	0.82	0.98	54.22	0	1	61.36	0	1	0.803333	0.993333	-0.19	0.000131156	0.000587319
ENSMUST00000023570.13	Btg3	chr16	-	1719.3	78360196	chr16:78359860-78360538	155.9	83.81	0.65	141.17	77.35	0.65	139.4	94.45	0.6	64.31	26.58	0.71	103.85	0	1	69.68	22.56	0.76	0.633333	0.823333	-0.19	0.000341729	0.00138936
ENSMUST00000105840.7	Usp48	chr4	+	665	137656421	chr4:137656122-137658531	82.92	70.3	0.54	81.55	47.31	0.63	85.81	51.77	0.62	92.19	19.82	0.82	35.88	25.52	0.58	92.78	3.56	0.96	0.596667	0.786667	-0.19	0.000427979	0.00170138
ENSMUST00000068798.12	4933434E20Rik	chr3	+	1395.2	90061960	chr3:90061638-90062442	38.68	13.88	0.74	37.12	19.27	0.66	33.91	31.58	0.52	141.84	51.52	0.73	242.07	0	1	150.02	46.72	0.76	0.64	0.83	-0.19	0.000651558	0.00248289
ENSMUST00000051396.12	Soat1	chr1	-	5099.5	156430429	chr1:156429793-156431115	291.22	132.36	0.69	294.73	128.17	0.7	322.61	110.78	0.74	57.26	11.03	0.84	64.89	0	1	54.05	8.92	0.86	0.71	0.9	-0.19	0.000675139	0.0025639
ENSMUST00000033776.14	Dkc1	chrX	+	6013.5	75109159	chrX:75108696-75109733	248.44	171.63	0.59	270.81	158.51	0.63	288.04	127.13	0.69	77.54	16.66	0.82	132.77	67.95	0.66	99.93	0	1	0.636667	0.826667	-0.19	0.0018849	0.00640189
ENSMUST00000036854.3	Efhd2	chr4	-	461.7	141859677	chr4:141858142-141859878	49.94	23.18	0.68	51.07	18.21	0.74	51.93	15.47	0.77	70.56	8.82	0.89	77.87	0	1	70.33	10.78	0.87	0.73	0.92	-0.19	0.00314589	0.00998335
ENSMUST00000130911.7	Nfyb	chr10	-	869.8	82750246	chr10:82748701-82750447	60.55	140.35	0.3	56.58	116.44	0.33	60.95	112.35	0.35	41.89	35.71	0.54	30.77	38.4	0.44	40.3	30.3	0.57	0.326667	0.516667	-0.19	0.00590291	0.017291
ENSMUST00000037383.12	Ldah	chr12	+	357.2	8284101	chr12:8283900-8285759	52.58	11.48	0.82	52.1	15.32	0.77	52.84	17.45	0.75	45.73	4.5	0.91	30.06	0	1	49	0	1	0.78	0.97	-0.19	0.00818687	0.022811
ENSMUST00000110748.3	Nrcam	chr12	+	1696.6	44598813	chr12:44598350-44600760	4.48	34.83	0.11	4.89	29.71	0.14	4.18	30.68	0.12	97.1	183.95	0.35	65.59	193.92	0.25	95.2	185.76	0.34	0.123333	0.313333	-0.19	0.016465	0.0419252
ENSMUST00000000449.8	Mkrn2	chr6	+	684.2	115618040	chr6:115617594-115618569	31.15	36.08	0.46	38.29	28.23	0.58	44.87	22.52	0.67	51.32	28.17	0.65	54.26	23.5	0.7	70.42	5.29	0.93	0.57	0.76	-0.19	0.0201399	0.0498082
ENSMUST00000017288.8	Rnd3	chr2	-	1065.3	51131028	chr2:51130438-51132545	30.4	14.66	0.67	27.97	19.6	0.59	30.44	16.02	0.66	103.31	40.34	0.72	82.51	0	1	101.48	29.84	0.77	0.64	0.83	-0.19	0.0402815	0.0895851
ENSMUST00000079644.12	Ybx1	chr4	-	1.38658e+06	119278096	chr4:119277981-119278367	1127.69	1164.35	0.49	1066.67	1013.82	0.51	1163.09	854.28	0.58	1147.42	621.27	0.65	2054.07	449.38	0.82	1247.31	603.71	0.67	0.526667	0.713333	-0.186667	4.10584e-41	6.63243e-39
ENSMUST00000045633.5	Mybbp1a	chr11	+	78219.3	72451130	chr11:72450877-72451638	1121.82	315.92	0.78	1077.18	241.16	0.82	1068.86	197.79	0.84	328.28	0	1	325.74	0	1	324.91	0	1	0.813333	1	-0.186667	1.68903e-26	1.24294e-24
ENSMUST00000046575.16	Ptov1	chr7	-	45957.7	44863243	chr7:44863068-44863444	138.01	58.76	0.7	171.96	12.35	0.93	155.2	35.7	0.81	424.46	0	1	919.42	0	1	542.96	0	1	0.813333	1	-0.186667	4.78302e-24	2.93314e-22
ENSMUST00000064910.6	Strap	chr6	+	15202.3	137751055	chr6:137750551-137751932	280.62	611.47	0.31	251.79	663.39	0.28	258.03	591.43	0.3	322.66	384.85	0.46	403.7	401.3	0.5	353.11	369.42	0.49	0.296667	0.483333	-0.186667	1.96271e-14	4.9053e-13
ENSMUST00000017567.13	Zfp207	chr11	+	9137.7	80395853	chr11:80395390-80396248	247.82	121.04	0.67	308.03	45.6	0.87	285.32	66	0.81	177.34	17.98	0.91	293.17	0	1	222.92	0	1	0.783333	0.97	-0.186667	1.87515e-13	4.2242e-12
ENSMUST00000112318.9	Arf4	chr14	+	15000.5	26656353	chr14:26655896-26656814	216.55	100.34	0.68	225.37	83.13	0.73	237.56	70.67	0.77	456.99	95.16	0.83	476.08	0	1	507.8	47.22	0.91	0.726667	0.913333	-0.186667	7.78015e-12	1.29467e-10
ENSMUST00000209032.1	Spcs2	chr7	-	10495.1	99839179	chr7:99838904-99839883	225.12	103.67	0.68	224.68	113.76	0.66	267.06	85.89	0.76	342.28	55.74	0.86	433.78	46.87	0.9	382.13	40.44	0.9	0.7	0.886667	-0.186667	5.46205e-11	8.05682e-10
ENSMUST00000019514.9	Calm3	chr7	-	84761	16916424	chr7:16915379-16916976	230.32	155.12	0.6	232.94	186.38	0.56	235.56	177.76	0.57	632.15	354.86	0.64	705.33	57.87	0.92	660.04	249.77	0.73	0.576667	0.763333	-0.186667	2.06038e-10	2.75675e-09
ENSMUST00000022977.13	Sqle	chr15	+	8236.6	59331037	chr15:59330725-59331192	155.52	77.67	0.67	141.09	134.64	0.51	176.51	108.83	0.62	326.02	144.96	0.69	609.78	0	1	344.33	170.56	0.67	0.6	0.786667	-0.186667	1.055e-09	1.28443e-08
ENSMUST00000025642.13	Prpf19	chr19	+	123849	10905236	chr19:10905035-10905532	152.56	290.56	0.34	126.84	335.8	0.27	113.41	341.44	0.25	200.83	422.14	0.32	381.09	188.91	0.67	275.62	358.62	0.43	0.286667	0.473333	-0.186667	2.02701e-09	2.37189e-08
ENSMUST00000168937.7	Mapk6	chr9	-	3026.5	75388309	chr9:75386902-75389147	154.6	26.62	0.85	147.53	48.05	0.75	149.39	39.19	0.79	214.41	10.52	0.95	92.72	0	1	206.59	0	1	0.796667	0.983333	-0.186667	1.16571e-08	1.20445e-07
ENSMUST00000161445.7	Ppp3cb	chr14	-	1661.3	20501451	chr14:20499868-20501662	64.43	15.69	0.8	62.98	11.42	0.85	63.2	17.1	0.79	201.29	0.16	1	145.91	0	1	204.26	0	1	0.813333	1	-0.186667	1.6209e-08	1.64075e-07
ENSMUST00000001480.13	Npepps	chr11	-	8010.6	97207036	chr11:97205844-97207268	149.94	58.18	0.72	138.33	87.35	0.61	142.36	77.11	0.65	245.29	91.07	0.73	292.99	23.47	0.93	279.08	37.94	0.88	0.66	0.846667	-0.186667	7.57052e-07	5.49174e-06
ENSMUST00000166608.7	Nabp2	chr10	-	2525.3	128401609	chr10:128401474-128401923	104.06	30.38	0.77	108.34	30.81	0.78	95.7	43.33	0.69	143.74	31.38	0.82	218.16	0	1	174.27	4.01	0.98	0.746667	0.933333	-0.186667	1.10617e-06	7.728e-06
ENSMUST00000029740.13	Rnf115	chr3	+	1821.5	96790076	chr3:96789875-96791152	92.41	21.9	0.81	81.81	25.21	0.76	85.51	12.52	0.87	103.57	0	1	105.92	0	1	106.55	0	1	0.813333	1	-0.186667	1.55975e-06	1.0541e-05
ENSMUST00000132676.7	Pgs1	chr11	+	757.6	118023710	chr11:118023497-118024011	97.97	27.96	0.78	103.92	24.88	0.81	85.27	36.52	0.7	111.73	16.66	0.87	161.07	0	1	133.14	2.53	0.98	0.763333	0.95	-0.186667	5.65699e-06	3.41534e-05
ENSMUST00000040484.5	Gcsh	chr8	-	4917.1	116982190	chr8:116981810-116982726	187.11	216.3	0.46	179.9	206.88	0.47	188.39	196.8	0.49	82.24	68.4	0.55	168.75	44.03	0.79	98.43	56.25	0.64	0.473333	0.66	-0.186667	1.02042e-05	5.87162e-05
ENSMUST00000044475.4	Ogt	chrX	+	3681.9	101682833	chrX:101682156-101684351	124.18	37.03	0.77	121.64	49.53	0.71	130.23	41.07	0.76	217.27	39.22	0.85	124.75	0	1	232.16	11.82	0.95	0.746667	0.933333	-0.186667	1.26971e-05	7.16906e-05
ENSMUST00000102591.9	Tmem234	chr4	+	5164.2	129607714	chr4:129607456-129608331	92.15	66.75	0.58	104.76	55.76	0.65	103.39	52.78	0.66	183.47	93.07	0.66	290.74	3.35	0.99	212.49	53.17	0.8	0.63	0.816667	-0.186667	1.5735e-05	8.65556e-05
ENSMUST00000030702.13	Ppp1r8	chr4	-	4106.4	132827875	chr4:132826929-132828206	117.48	26.67	0.82	117.92	44.84	0.72	119.16	42.49	0.74	102.3	5.49	0.95	108.52	0	1	103.7	13.3	0.89	0.76	0.946667	-0.186667	2.24998e-05	0.000120369
ENSMUST00000032196.8	Arl8b	chr6	+	6879.4	108823673	chr6:108821503-108825278	9.56	122.39	0.07	9.93	117.66	0.08	9.1	114.1	0.07	37.99	170.42	0.18	70.63	112.71	0.39	43.38	162.15	0.21	0.0733333	0.26	-0.186667	2.61911e-05	0.000138108
ENSMUST00000021807.12	Dek	chr13	-	4934.7	47085611	chr13:47084782-47086079	335.74	170.79	0.66	337.1	143.94	0.7	323.62	152.86	0.68	142.32	28.55	0.83	98.18	0.42	1	133.77	39.07	0.77	0.68	0.866667	-0.186667	5.68451e-05	0.000279085
ENSMUST00000111664.7	Tmx2	chr2	-	4800.7	84671657	chr2:84671316-84672532	30.14	111.97	0.21	33.7	101.08	0.25	26.75	127.43	0.17	97.12	246.8	0.28	172.29	133.06	0.56	118.84	224.78	0.35	0.21	0.396667	-0.186667	0.000126058	0.000569109
ENSMUST00000069902.12	Nnt	chr13	-	451.8	119336022	chr13:119335448-119336406	63.2	9.9	0.86	57.26	18.86	0.75	70.69	14.65	0.83	54.53	0	1	58.27	0	1	61.53	0	1	0.813333	1	-0.186667	0.000286696	0.00118157
ENSMUST00000030903.11	Atad3a	chr4	-	1634.7	155741151	chr4:155740641-155741352	118.08	106.41	0.53	110.14	105.14	0.51	119.5	104.6	0.53	75.53	44.18	0.63	98.43	22.8	0.81	87	39.37	0.69	0.523333	0.71	-0.186667	0.000828197	0.00307291
ENSMUST00000021380.9	Trappc6b	chr12	-	1052.5	59043380	chr12:59043092-59043676	56.05	27.28	0.67	59.63	41.34	0.59	64.66	24.32	0.73	172	80.75	0.68	204.19	0	1	223.15	34.71	0.87	0.663333	0.85	-0.186667	0.00118999	0.00426248
ENSMUST00000029846.4	Cyr61	chr3	-	157.3	145647608	chr3:145646976-145647968	51.34	8.06	0.86	50.9	14.32	0.78	41.78	13.68	0.75	32.64	1.75	0.95	36.74	0	1	32.89	0	1	0.796667	0.983333	-0.186667	0.00345345	0.010845
ENSMUST00000034567.3	Dlat	chr9	-	480.7	50635890	chr9:50634633-50636554	31.71	114.68	0.22	24.87	102.99	0.19	28.73	102.46	0.22	35.44	50.44	0.41	29.95	53.81	0.36	40.73	55.41	0.42	0.21	0.396667	-0.186667	0.00362966	0.0113393
ENSMUST00000115019.1	Sephs1	chr2	+	535.7	4906862	chr2:4906581-4908137	103.06	47.16	0.69	102.99	43.15	0.7	99.22	37.64	0.72	53.28	2.78	0.95	23.39	7.75	0.75	49.83	1.64	0.97	0.703333	0.89	-0.186667	0.00504813	0.0151284
ENSMUST00000074919.10	Wac	chr18	+	2370.6	7926458	chr18:7926070-7927067	60.77	42.46	0.59	60.29	38	0.61	59.41	39.01	0.6	111.03	35.68	0.76	85.21	13.57	0.86	111.76	39.53	0.74	0.6	0.786667	-0.186667	0.00554496	0.0163875
ENSMUST00000111350.9	Uap1	chr1	-	406.6	170142332	chr1:170141938-170142572	39.39	17.86	0.69	34.97	27.48	0.56	37.93	25.61	0.6	52.26	22.89	0.7	89.11	0	1	53.1	21.89	0.71	0.616667	0.803333	-0.186667	0.0112346	0.0301241
ENSMUST00000076228.2	Rcc1l	chr5	-	223.2	134148805	chr5:134148054-134149006	51.1	9.32	0.85	45.83	15.07	0.75	51.02	22.01	0.7	37.55	3.53	0.91	46.8	2.53	0.95	38.99	0	1	0.766667	0.953333	-0.186667	0.0133655	0.0350851
ENSMUST00000026013.5	Maoa	chrX	+	416.9	16685730	chrX:16685232-16687818	11.55	65.73	0.15	12.24	55.33	0.18	11.58	63.02	0.16	31.23	44.31	0.41	18.72	87.71	0.18	35.29	41.28	0.46	0.163333	0.35	-0.186667	0.015388	0.0396554
ENSMUST00000026122.10	P4hb	chr11	-	68875.6	120561024	chr11:120560298-120561260	898.3	327.17	0.73	902.19	332.87	0.73	961.28	253.08	0.79	863.27	125.68	0.87	1043.76	0	1	902.07	71.63	0.93	0.75	0.933333	-0.183333	2.44768e-33	2.70183e-31
ENSMUST00000021197.9	Blmh	chr11	+	54076.4	76986686	chr11:76986476-76987379	272.23	107.73	0.72	309.36	74.35	0.81	279.15	115.03	0.71	514.01	73.08	0.88	1058.28	0	1	567.38	54.58	0.91	0.746667	0.93	-0.183333	3.93876e-21	2.038e-19
ENSMUST00000106211.1	Selenof	chr3	+	22884.2	144597194	chr3:144596823-144597661	546.09	168.57	0.76	499.25	163.08	0.75	501.94	215.22	0.7	500.62	85.19	0.85	712.7	0	1	518.79	52.46	0.91	0.736667	0.92	-0.183333	1.02267e-20	5.15349e-19
ENSMUST00000013304.7	Atp6v0d1	chr8	-	19860.5	105524840	chr8:105524465-105525064	84.73	13.77	0.86	80.74	18.28	0.82	79.42	27.16	0.75	603.68	0	1	912.76	0	1	613.87	10.87	0.98	0.81	0.993333	-0.183333	1.15265e-15	3.39288e-14
ENSMUST00000041683.8	Usp22	chr11	-	25245.3	61154312	chr11:61151785-61154513	137.63	39.09	0.78	139.39	32.54	0.81	147.15	29.47	0.83	581.63	19.12	0.97	186.3	0	1	549.34	0	1	0.806667	0.99	-0.183333	3.96883e-14	9.55839e-13
ENSMUST00000017920.13	Crk	chr11	+	3907	75704018	chr11:75703366-75706065	200.3	39.72	0.83	197.02	66.88	0.75	200.76	30.74	0.87	201.91	0	1	107.34	0	1	199.52	0	1	0.816667	1	-0.183333	1.03707e-11	1.67935e-10
ENSMUST00000017530.3	Traf4	chr11	-	5780.8	78160347	chr11:78159400-78160548	173.78	37.21	0.82	164.26	44.78	0.79	173.99	46.26	0.79	204.16	10.73	0.95	228.19	0	1	214.07	0	1	0.8	0.983333	-0.183333	4.04563e-11	6.06204e-10
ENSMUST00000106439.1	Mrpl38	chr11	-	1311.2	116131905	chr11:116131817-116132130	179.9	49.73	0.78	156.96	45.2	0.78	176.71	31.01	0.85	114.79	2.07	0.98	175.14	0	1	136.42	2.72	0.98	0.803333	0.986667	-0.183333	3.76373e-09	4.23212e-08
ENSMUST00000081387.10	Birc5	chr11	+	12694.6	117855534	chr11:117855225-117855732	276.05	387.58	0.42	258.68	398.38	0.39	295.4	344.92	0.46	128.76	108.55	0.54	296.56	113.98	0.72	149.8	119.64	0.56	0.423333	0.606667	-0.183333	4.968e-09	5.44875e-08
ENSMUST00000034623.7	Trappc4	chr9	-	4438.7	44403895	chr9:44403759-44404098	99.59	100.37	0.5	113.24	69.72	0.62	103.34	71.79	0.59	289.95	146.86	0.66	833.08	104.96	0.89	344.26	137.85	0.71	0.57	0.753333	-0.183333	5.97133e-09	6.49395e-08
ENSMUST00000028062.7	Vim	chr2	+	115171	13582683	chr2:13582473-13582826	107.18	146.46	0.42	118.24	101.16	0.54	124.55	100.25	0.55	875.93	670.54	0.57	1656.15	292.57	0.85	1008.33	567.44	0.64	0.503333	0.686667	-0.183333	8.80317e-09	9.31365e-08
ENSMUST00000193675.1	Vim	chr2	+	115171	13582683	chr2:13582473-13582825	107.18	146.46	0.42	118.24	101.16	0.54	124.55	100.25	0.55	875.93	670.54	0.57	1656.15	292.57	0.85	1008.33	567.44	0.64	0.503333	0.686667	-0.183333	8.80317e-09	9.31365e-08
ENSMUST00000049355.10	Mapk6	chr9	-	3026	75388326	chr9:75386904-75389147	154.54	27.44	0.85	148.3	47.54	0.76	150.12	38.55	0.8	215.23	9.13	0.96	92.37	0	1	206.48	0	1	0.803333	0.986667	-0.183333	1.16571e-08	1.20445e-07
ENSMUST00000108617.9	Neurl4	chr11	+	721.6	69913406	chr11:69913127-69913515	73.67	2.92	0.96	74.39	27.15	0.73	71.89	22.27	0.76	147.19	0	1	137.01	0	1	155.14	0	1	0.816667	1	-0.183333	2.74429e-08	2.62429e-07
ENSMUST00000044106.5	Psmd7	chr8	-	24718.4	107580644	chr8:107580381-107581319	104.58	248.25	0.3	114.66	208.71	0.35	125.01	196.62	0.39	145.43	184.64	0.44	343.62	172.73	0.67	169.81	181.33	0.48	0.346667	0.53	-0.183333	3.00309e-08	2.84949e-07
ENSMUST00000049460.10	Grn	chr11	+	4867.8	102436591	chr11:102436335-102436809	145.19	58.07	0.71	133.06	63.03	0.68	144.94	78.08	0.65	302.12	52.63	0.85	375.22	36.01	0.91	314.44	66.39	0.83	0.68	0.863333	-0.183333	1.57011e-07	1.29018e-06
ENSMUST00000190028.6	1810026B05Rik	chr7	-	1186.6	73544136	chr7:73544037-73544382	34.17	16.44	0.68	58.39	0	1	37.42	12.16	0.75	96	1.47	0.98	211.04	0	1	130.63	0	1	0.81	0.993333	-0.183333	3.59613e-06	2.2597e-05
ENSMUST00000105613.9	Nadk	chr4	+	712.8	155589529	chr4:155589328-155591001	77.72	17.4	0.82	81.66	30.73	0.73	83.16	8.89	0.9	80.26	0	1	54.57	0	1	74.79	0	1	0.816667	1	-0.183333	2.52908e-05	0.00013368
ENSMUST00000037918.11	Tmem33	chr5	+	771.7	67286392	chr5:67286096-67291461	26.9	186.96	0.13	29	178.7	0.14	28.73	181.03	0.14	53.58	76.81	0.41	26.92	107.9	0.2	47.89	87.93	0.35	0.136667	0.32	-0.183333	5.60133e-05	0.000276024
ENSMUST00000025218.7	Etf1	chr18	-	13476.7	34903899	chr18:34902785-34905070	195.93	303.14	0.39	198.27	300.82	0.4	190.37	307.08	0.38	94.42	72.21	0.57	84.42	73.01	0.54	103.82	67.74	0.61	0.39	0.573333	-0.183333	5.97393e-05	0.000291995
ENSMUST00000180369.1	Rpp14	chr14	+	516.5	8090310	chr14:8090078-8090554	73.62	33.06	0.69	86.17	4.44	0.95	80	18.92	0.81	59.58	0	1	68.66	0	1	55.06	0	1	0.816667	1	-0.183333	0.000131113	0.000587319
ENSMUST00000053664.8	Tmx2	chr2	-	4800.2	84671658	chr2:84671317-84672532	30.95	111.22	0.22	34.57	100.26	0.26	27.53	126.74	0.18	99.16	244.91	0.29	175.35	129.99	0.57	120.85	222.9	0.35	0.22	0.403333	-0.183333	0.000137938	0.000611898
ENSMUST00000022458.10	Bap1	chr14	+	2005.8	31258907	chr14:31258706-31259944	92.63	45.29	0.67	96.28	49.35	0.66	98.4	51.61	0.66	155.93	69.65	0.69	175.45	0	1	175.6	31.81	0.85	0.663333	0.846667	-0.183333	0.000287382	0.00118293
ENSMUST00000066778.4	Pi4k2a	chr19	+	327.3	42119996	chr19:42119793-42122218	40.84	6.47	0.86	43.58	3.51	0.93	38.54	20.11	0.66	64.81	0	1	39.01	0	1	61.4	0	1	0.816667	1	-0.183333	0.000356077	0.00144327
ENSMUST00000073787.6	Akr7a5	chr4	+	2047.7	139318332	chr4:139318092-139318426	43.88	26.24	0.63	31.04	30.86	0.5	40.65	24.27	0.63	167.81	77.16	0.69	546.89	86.37	0.86	234.59	73.75	0.76	0.586667	0.77	-0.183333	0.000365602	0.00147645
ENSMUST00000025408.8	Afg3l2	chr18	-	812.1	67405289	chr18:67404767-67405514	103.83	53.28	0.66	99.96	81.34	0.55	94.32	59.19	0.61	102.51	34.02	0.75	122.6	18.15	0.87	118.45	39.57	0.75	0.606667	0.79	-0.183333	0.000506342	0.00197149
ENSMUST00000071881.9	Nudt1	chr5	+	222.7	140337863	chr5:140337593-140338137	42.18	7.78	0.84	38.91	13.09	0.75	36.02	22.87	0.61	53.88	17.74	0.75	136.34	0	1	75.94	0	1	0.733333	0.916667	-0.183333	0.000542714	0.00210199
ENSMUST00000030375.8	Exo5	chr4	-	461	120922470	chr4:120921196-120922696	30.25	9.21	0.77	30.28	14.09	0.68	30.62	0	1	59.75	0	1	59.16	0	1	68.66	0	1	0.816667	1	-0.183333	0.000691573	0.00261283
ENSMUST00000112439.8	Cops7a	chr6	-	459.8	124958514	chr6:124958413-124958772	29.81	44.6	0.4	29.2	40.86	0.42	64.28	20.63	0.76	53.47	31.94	0.63	142.49	2.29	0.98	42.88	39.01	0.52	0.526667	0.71	-0.183333	0.00211021	0.00704076
ENSMUST00000025739.13	Uhrf2	chr19	+	444.3	30092921	chr19:30092718-30093722	68.73	20.09	0.77	66.54	27.66	0.71	66.15	26.9	0.71	102.44	15.31	0.87	84.76	0	1	100.56	15.43	0.87	0.73	0.913333	-0.183333	0.00232422	0.00764695
ENSMUST00000044608.13	Jarid2	chr13	+	1663.1	44920652	chr13:44919800-44920995	128.15	31.84	0.8	102.27	69.52	0.6	107.01	62.38	0.63	45.73	17.92	0.72	36.17	5.27	0.87	63.57	0.8	0.99	0.676667	0.86	-0.183333	0.00495243	0.0148618
ENSMUST00000120705.2	Tbc1d10b	chr7	-	551.9	127199011	chr7:127197459-127199212	40.08	26.08	0.61	41.67	21.21	0.66	41.87	6.32	0.87	80.54	10.44	0.89	80.91	0	1	83.47	20.97	0.8	0.713333	0.896667	-0.183333	0.00798427	0.0223688
ENSMUST00000168461.7	Rnf19b	chr4	+	501.6	129083935	chr4:129083728-129084526	34.13	21.5	0.61	34.16	19.81	0.63	36.77	8.68	0.81	76.95	19.29	0.8	86.91	0	1	89.2	22.21	0.8	0.683333	0.866667	-0.183333	0.0153618	0.0396033
ENSMUST00000130871.1	Gm28043	chr17	+	589.6	29702498	chr17:29702154-29703332	57	37.17	0.61	65.09	26.8	0.71	56.66	28.69	0.66	79.21	32.98	0.71	68.14	0	1	85.18	19.17	0.82	0.66	0.843333	-0.183333	0.0181301	0.0456387
ENSMUST00000024816.12	Cmtr1	chr17	+	589.6	29702498	chr17:29702154-29703332	57	37.17	0.61	65.09	26.8	0.71	56.66	28.69	0.66	79.21	32.98	0.71	68.14	0	1	85.18	19.17	0.82	0.66	0.843333	-0.183333	0.0181301	0.0456387
ENSMUST00000080217.12	Ppm1b	chr17	+	764	85013837	chr17:85013566-85014776	47.38	23.79	0.67	47.67	29.18	0.62	52.04	24.81	0.68	77.9	29.85	0.72	69.96	0	1	84.43	20.89	0.8	0.656667	0.84	-0.183333	0.0182588	0.045893
ENSMUST00000021329.13	Gosr2	chr11	-	837.6	103677563	chr11:103676849-103679397	46.5	29.39	0.61	48.47	28.97	0.63	54.64	24.72	0.69	83.22	33.94	0.71	72.86	0	1	81.2	23.93	0.77	0.643333	0.826667	-0.183333	0.0237504	0.0573246
ENSMUST00000052396.5	Rnf138	chr18	+	599.3	21027413	chr18:21026086-21028223	20	48.35	0.29	19.64	46.3	0.3	16.71	46.89	0.26	31.02	29.25	0.51	28.27	29.12	0.49	26.89	40.04	0.4	0.283333	0.466667	-0.183333	0.0407138	0.0903039
ENSMUST00000067664.9	Ywhae	chr11	+	1.69628e+06	75765502	chr11:75764620-75765845	1344.06	836.88	0.62	1232.71	963.25	0.56	1342.28	921.07	0.59	1772.46	811.33	0.69	2754.07	297.21	0.9	1944.03	773.24	0.72	0.59	0.77	-0.18	1.00895e-44	1.85618e-42
ENSMUST00000033797.12	Morf4l2	chrX	-	165978	136733686	chrX:136732942-136734501	1023.04	477.91	0.68	988.18	453.72	0.69	1019.78	401.24	0.72	1278.83	333.67	0.79	1356.87	0	1	1370.52	258.67	0.84	0.696667	0.876667	-0.18	2.04174e-32	1.98859e-30
ENSMUST00000060232.7	Rab2a	chr4	+	24882.2	8606609	chr4:8606408-8607778	177.32	44.08	0.8	171.22	27.37	0.86	166.02	42.61	0.8	611.89	0	1	638.46	0	1	619.16	0	1	0.82	1	-0.18	1.03872e-24	6.74454e-23
ENSMUST00000196640.4	Anapc5	chr5	-	3820	122787804	chr5:122787721-122788018	193.54	73.57	0.72	186.21	60	0.76	215.84	36.97	0.85	616.45	4.43	0.99	1095.21	0	1	664.94	91.42	0.88	0.776667	0.956667	-0.18	2.08036e-17	7.32883e-16
ENSMUST00000082057.9	Gtf2i	chr5	-	14598.9	134238644	chr5:134237837-134238892	185.6	59.49	0.76	203.8	28.44	0.88	195.36	44.29	0.82	267.77	0	1	290.26	0	1	288.39	0	1	0.82	1	-0.18	1.08671e-16	3.49381e-15
ENSMUST00000059042.13	Gtf2i	chr5	-	14879.6	134238645	chr5:134237834-134238892	186.23	58.85	0.76	204.65	27.5	0.88	196.18	43.39	0.82	268.83	0	1	292.09	0	1	289.72	0	1	0.82	1	-0.18	2.43886e-16	7.58336e-15
ENSMUST00000043937.8	Ostc	chr3	-	5930	130696277	chr3:130695912-130696478	335.22	122.01	0.73	328.75	131.81	0.71	363.45	155.58	0.7	259.74	52.18	0.83	463.15	0	1	297.41	52.73	0.85	0.713333	0.893333	-0.18	5.97503e-13	1.23279e-11
ENSMUST00000088248.12	Ube2c	chr2	+	4754.9	164772754	chr2:164772504-164772907	219.64	147.26	0.6	195.34	191	0.51	188.17	171.17	0.52	143.41	87.11	0.62	386.08	42.47	0.9	177.45	96.61	0.65	0.543333	0.723333	-0.18	6.23952e-09	6.74133e-08
ENSMUST00000022135.14	Ak6	chr13	+	1163.4	100666041	chr13:100665827-100666359	101.32	40.63	0.71	98.77	27.49	0.78	117.4	18.49	0.86	102.62	0	1	159.13	0	1	94.67	11.28	0.89	0.783333	0.963333	-0.18	3.70735e-06	2.32297e-05
ENSMUST00000141228.8	Sumo3	chr10	+	6656.7	77616405	chr10:77616190-77616643	282.18	155	0.65	271.42	168.16	0.62	285.84	116.72	0.71	177.98	56.41	0.76	183.26	0	1	172.43	55.78	0.76	0.66	0.84	-0.18	4.96573e-06	3.03395e-05
ENSMUST00000113509.1	Nup210	chr6	-	1211.9	91014295	chr6:91013070-91014496	94	13.39	0.88	87.87	27.44	0.76	98.92	21.43	0.82	85.41	0	1	64.49	0	1	97.01	0	1	0.82	1	-0.18	1.25177e-05	7.07377e-05
ENSMUST00000070210.4	Atad1	chr19	-	5480.5	32673650	chr19:32672563-32674364	167.67	59.46	0.74	150.38	83.18	0.64	175.1	80.98	0.68	198.09	56.05	0.78	183.89	0	1	215.63	45.79	0.82	0.686667	0.866667	-0.18	1.526e-05	8.42227e-05
ENSMUST00000024981.7	Jpt2	chr17	-	6014.2	24944477	chr17:24942156-24944678	286.06	109.15	0.72	294.35	52.67	0.85	292.54	106.23	0.73	108.32	16.83	0.87	64.36	0	1	105.77	3.14	0.97	0.766667	0.946667	-0.18	5.24981e-05	0.000260251
ENSMUST00000109298.7	Slc35c2	chr2	-	1305.6	165276828	chr2:165276554-165277273	64.32	0	1	44.37	30.15	0.6	47.8	26.32	0.64	98.41	8.94	0.92	177.28	0	1	93.1	14.84	0.86	0.746667	0.926667	-0.18	7.6837e-05	0.000365846
ENSMUST00000117267.1	Gm14308	chr2	-	3603.8	176625164	chr2:176624848-176625365	65.46	13.87	0.83	61.36	14.44	0.81	59.17	28.95	0.67	79.01	13.59	0.85	89.02	0	1	112.62	0	1	0.77	0.95	-0.18	0.000183105	0.000790033
ENSMUST00000114100.9	Sdccag3	chr2	-	642.7	26383137	chr2:26382802-26383694	66.91	24.21	0.73	81.26	14.74	0.85	71.04	34.99	0.67	103.97	12.23	0.89	131.05	0	1	107.86	12.5	0.9	0.75	0.93	-0.18	0.000193994	0.000832679
ENSMUST00000008179.6	Mid1ip1	chrX	+	431.3	10718374	chrX:10717987-10719690	44.6	12.44	0.78	43.11	15.2	0.74	45.18	3.09	0.94	59.97	0	1	50.83	0	1	60.4	0	1	0.82	1	-0.18	0.000464305	0.00182606
ENSMUST00000106112.1	Bnip3	chr7	-	7812.6	138891706	chr7:138890836-138891960	231.49	79.71	0.74	221.15	103.47	0.68	223.34	136.32	0.62	78.26	18.6	0.81	78.3	6.49	0.92	79.87	14.41	0.85	0.68	0.86	-0.18	0.000611554	0.00234122
ENSMUST00000027338.3	Sdhaf4	chr1	-	355.6	23996159	chr1:23995939-23996360	37.76	9.96	0.79	22.78	19.66	0.54	39.81	3.03	0.93	99.31	11.03	0.9	203.14	0	1	113.43	11.91	0.9	0.753333	0.933333	-0.18	0.000847821	0.00313519
ENSMUST00000019076.9	Map2k3	chr11	+	466.2	60952076	chr11:60951764-60952811	47.95	25.61	0.65	54.77	3.95	0.93	55.03	7.4	0.88	40.29	0	1	54.62	0	1	49.78	0	1	0.82	1	-0.18	0.00108673	0.00392443
ENSMUST00000034396.13	Mtmr2	chr9	+	1040.8	13805638	chr9:13805375-13806481	81.47	33.17	0.71	80.68	26.62	0.75	79.2	22.48	0.78	80.36	14.41	0.85	66.47	0	1	78.2	5.74	0.93	0.746667	0.926667	-0.18	0.00167808	0.00578248
ENSMUST00000037850.5	Snx2	chr18	+	2706.2	53220573	chr18:53220372-53220860	63.3	39.83	0.61	55	47.95	0.53	53.29	71.38	0.43	97.56	67.43	0.59	143.94	18.34	0.89	104.11	60.55	0.63	0.523333	0.703333	-0.18	0.0021244	0.00708099
ENSMUST00000118522.7	Paxbp1	chr16	-	1379.6	91014887	chr16:91014037-91015178	16.31	79.86	0.17	21.78	55.32	0.28	15.34	67.87	0.18	79.31	117.88	0.4	60.95	108.48	0.36	81.84	117.67	0.41	0.21	0.39	-0.18	0.00214047	0.00711663
ENSMUST00000045644.8	Actr5	chr2	+	193.7	158638834	chr2:158638633-158639211	28.43	6.59	0.81	28.94	12.43	0.7	31.84	6.56	0.83	43.13	3.93	0.92	75.5	0	1	41.13	1.86	0.96	0.78	0.96	-0.18	0.00281874	0.00905359
ENSMUST00000030154.6	Nudt2	chr4	+	984.4	41480735	chr4:41480246-41480926	45.5	22.47	0.67	42.69	14.59	0.75	45.5	16.55	0.73	80.55	14.73	0.85	149.04	16.56	0.9	91.92	6.04	0.94	0.716667	0.896667	-0.18	0.00455827	0.0138484
ENSMUST00000038830.9	1110059E24Rik	chr19	-	852.5	21598096	chr19:21597312-21598334	67.54	34.67	0.66	67.05	51.91	0.56	66.58	47.36	0.58	87.32	43.86	0.67	121.11	0	1	82.68	41.22	0.67	0.6	0.78	-0.18	0.00468423	0.0141651
ENSMUST00000041367.8	Dcaf15	chr8	-	718.7	84097244	chr8:84097072-84097508	31.66	57.72	0.35	41.02	44.32	0.48	31.51	49.42	0.39	74.92	77.92	0.49	146.81	44.66	0.77	86.73	87.55	0.5	0.406667	0.586667	-0.18	0.00518613	0.0154859
ENSMUST00000107171.9	Setdb1	chr3	-	666.9	95323962	chr3:95323599-95324190	92.45	61.75	0.6	102.87	34.83	0.75	88.29	57.14	0.61	106.61	34.38	0.76	80.96	0	1	96.93	34.87	0.74	0.653333	0.833333	-0.18	0.00589058	0.0172625
ENSMUST00000093191.2	Spdl1	chr11	-	144.2	34809446	chr11:34809190-34809842	47.77	9.38	0.84	45.06	17.49	0.72	37.47	21.24	0.64	27.99	9.92	0.74	39.71	0	1	39.94	0	1	0.733333	0.913333	-0.18	0.033947	0.0773678
ENSMUST00000117245.1	Trp53bp2	chr1	+	371.2	182462105	chr1:182461687-182462432	30.75	23.01	0.57	34.78	18.37	0.65	31.86	17.1	0.65	52.68	28.23	0.65	72.35	0	1	60.3	19.43	0.76	0.623333	0.803333	-0.18	0.0404436	0.0898735
ENSMUST00000110934.8	Cnpy4	chr5	+	615.8	138193579	chr5:138192765-138193918	20.77	52.75	0.28	28.07	46.17	0.38	22.32	58.72	0.28	24.61	27.37	0.47	24.51	24.08	0.5	28.85	28.07	0.51	0.313333	0.493333	-0.18	0.0419027	0.0924147
ENSMUST00000181253.8	Rian	chr12	+	34836.8	109660947	chr12:109660746-109661716	259.28	57.61	0.82	241.4	74.71	0.76	258.74	53.97	0.83	782.1	35.71	0.96	625.15	0	1	796.29	13.7	0.98	0.803333	0.98	-0.176667	2.67737e-21	1.40732e-19
ENSMUST00000102880.4	Ppp3r1	chr11	+	18831.8	17198534	chr11:17198259-17200375	224.62	45.37	0.83	221.87	40.56	0.85	222.01	60.56	0.79	408.6	0	1	276.41	0	1	441.17	0	1	0.823333	1	-0.176667	4.94543e-20	2.2434e-18
ENSMUST00000197074.4	Anapc5	chr5	-	4189.6	122787806	chr5:122787723-122788018	197.3	70.18	0.74	190.17	56.27	0.77	217.71	35.3	0.86	627.53	0	1	1116.56	0	1	679.28	76.91	0.9	0.79	0.966667	-0.176667	3.05067e-18	1.14799e-16
ENSMUST00000072576.9	Srp19	chr18	+	6058.7	34336459	chr18:34336099-34336599	219.84	96.73	0.69	266.74	42.64	0.86	243.97	50.75	0.83	227.62	16.05	0.93	429.83	6.71	0.98	281.82	0	1	0.793333	0.97	-0.176667	1.87281e-14	4.69835e-13
ENSMUST00000000767.5	Rpa1	chr11	-	11503	75301202	chr11:75300350-75301403	354.22	84.43	0.81	333.62	86.76	0.79	339.19	103.83	0.77	207.43	10.29	0.95	270.96	0	1	205.24	9.97	0.95	0.79	0.966667	-0.176667	1.69455e-12	3.20657e-11
ENSMUST00000047510.9	Usp5	chr6	-	13677.5	124815439	chr6:124815019-124815659	179.41	80.52	0.69	182.04	51.74	0.78	172.84	78.34	0.69	429.93	133.16	0.76	811.87	0	1	503.9	39.46	0.93	0.72	0.896667	-0.176667	3.43539e-12	6.14935e-11
ENSMUST00000040430.7	Vat1	chr11	-	70932	101460075	chr11:101458745-101460276	117.92	31.86	0.79	104.57	41.81	0.71	115.54	11.3	0.91	399.17	25.88	0.94	391	0	1	436.54	0	1	0.803333	0.98	-0.176667	8.94832e-12	1.46695e-10
ENSMUST00000111742.7	Bcat1	chr6	-	3334.1	145000103	chr6:144999158-145000304	228.47	37.62	0.86	222.91	79.59	0.74	238.96	35.45	0.87	135.35	0	1	170.85	0	1	148.21	0	1	0.823333	1	-0.176667	1.24058e-10	1.7189e-09
ENSMUST00000021313.8	Dcakd	chr11	-	20512.7	102994865	chr11:102994047-102995172	175.54	59.75	0.75	172.37	84.98	0.67	180.91	45.3	0.8	279.9	59.94	0.82	294.61	0	1	291.47	22.4	0.93	0.74	0.916667	-0.176667	2.53738e-08	2.4677e-07
ENSMUST00000171796.7	Kif1a	chr1	-	4629.4	93018298	chr1:93015464-93018499	52.48	17.72	0.75	57.38	11.84	0.83	57.11	6.86	0.89	269.66	0	1	61.03	0	1	245.43	0	1	0.823333	1	-0.176667	4.08334e-08	3.74052e-07
ENSMUST00000069533.11	Cap1	chr4	-	5743.6	122859973	chr4:122859078-122860217	205.71	62.05	0.77	194.59	60.3	0.76	196.57	98.52	0.67	287.34	82.11	0.78	235.09	0	1	288.03	13.94	0.95	0.733333	0.91	-0.176667	4.84692e-07	3.63958e-06
ENSMUST00000040270.4	Actr1a	chr19	-	15402.1	46378123	chr19:46376814-46378469	98.34	40.38	0.71	94.06	33.73	0.74	99.9	30.82	0.76	340.19	70.95	0.83	323.53	0	1	339.86	32.71	0.91	0.736667	0.913333	-0.176667	5.76325e-06	3.47e-05
ENSMUST00000044252.5	Nubp2	chr17	-	442	24883082	chr17:24882611-24883314	60.68	27.56	0.69	68.12	22.03	0.76	63.5	7.62	0.89	117.49	0	1	148.36	0	1	111.45	17.03	0.87	0.78	0.956667	-0.176667	2.89978e-05	0.000151222
ENSMUST00000102564.10	Arrb2	chr11	+	9404.1	70440617	chr11:70440164-70440794	85.11	32.71	0.72	72.77	35.05	0.67	78.29	32.16	0.71	131.47	22.46	0.85	249.36	0	1	143.33	41.35	0.78	0.7	0.876667	-0.176667	7.08334e-05	0.000341078
ENSMUST00000177851.8	Gatad2a	chr8	-	1146.3	69908688	chr8:69907076-69909974	16.97	135.72	0.11	14.94	129.38	0.1	14.53	134.84	0.1	24.37	56.65	0.3	13.89	48.23	0.22	26.3	55.25	0.32	0.103333	0.28	-0.176667	0.000874973	0.00322659
ENSMUST00000038356.12	Ube2q1	chr3	+	1580.1	89782715	chr3:89782257-89784000	47.56	118.98	0.29	43.81	113.33	0.28	44.31	108.99	0.29	74.76	85.78	0.47	63.05	82.62	0.43	79.76	82.53	0.49	0.286667	0.463333	-0.176667	0.00109541	0.00395148
ENSMUST00000159311.7	Mob4	chr1	+	986.3	55152876	chr1:55152675-55153938	57.97	108.62	0.35	62.21	109.8	0.36	60.7	102.33	0.37	90.09	66.17	0.58	63.82	64.77	0.5	86.12	75.97	0.53	0.36	0.536667	-0.176667	0.00151159	0.00527464
ENSMUST00000021077.3	Slc9a3r1	chr11	+	1084.4	115180516	chr11:115180315-115181181	97.51	47.94	0.67	100.59	39.75	0.72	118.93	5.88	0.95	44.83	0	1	49.73	0	1	43.92	6.36	0.87	0.78	0.956667	-0.176667	0.00366904	0.0114461
ENSMUST00000031492.14	Rab35	chr5	+	1652.1	115647146	chr5:115645633-115647736	20.95	78.01	0.21	20.07	71.06	0.22	28.47	66.69	0.3	63.62	69.09	0.48	41.74	70.85	0.37	53.89	76.75	0.41	0.243333	0.42	-0.176667	0.00650471	0.018771
ENSMUST00000027057.7	Terf1	chr1	+	1336.8	15843171	chr1:15842921-15843470	165.54	178.68	0.48	143.54	205.26	0.41	148.51	184.22	0.45	25.44	31.25	0.45	58.62	6.28	0.9	27.78	26.11	0.52	0.446667	0.623333	-0.176667	0.0100021	0.0272274
ENSMUST00000040560.10	Tsfm	chr10	-	565.5	127022538	chr10:127022332-127022926	63.04	59.85	0.51	49.95	68.62	0.42	58.04	78.39	0.43	44.78	20.15	0.69	78.87	34.74	0.69	44.26	42.55	0.51	0.453333	0.63	-0.176667	0.0123178	0.0326715
ENSMUST00000073430.13	Stx5a	chr19	+	575.5	8755409	chr19:8754909-8755642	25.49	31.22	0.45	37.17	19.16	0.66	39.18	18	0.69	83.84	43.49	0.66	106.88	14.03	0.88	99.57	26.99	0.79	0.6	0.776667	-0.176667	0.0196559	0.0488
ENSMUST00000030432.7	Hmgcl	chr4	+	904.8	135962461	chr4:135962109-135962617	19.43	35.51	0.35	22.13	26.67	0.45	30.1	19.07	0.61	59.57	39.06	0.6	89.6	33.25	0.73	60.95	38.93	0.61	0.47	0.646667	-0.176667	0.0243071	0.0584824
ENSMUST00000030118.9	Dnaja1	chr4	+	57630.9	40733015	chr4:40732728-40734964	83.75	769.85	0.1	72.85	706.21	0.09	77.19	725.96	0.1	306.89	853.21	0.26	365.82	889.02	0.29	327.12	922.55	0.26	0.0966667	0.27	-0.173333	3.8116e-24	2.38153e-22
ENSMUST00000219896.1	Timm13	chr10	-	11706.1	80900058	chr10:80899904-80900259	263.81	108.14	0.71	288.65	127.16	0.69	281.46	131.92	0.68	386.49	83.57	0.82	1181.91	0	1	416.98	121.05	0.78	0.693333	0.866667	-0.173333	5.85859e-19	2.36594e-17
ENSMUST00000112600.8	Phc1	chr6	-	26413.4	122318401	chr6:122318304-122318647	955.93	307.1	0.76	995.13	250.12	0.8	1087.03	185.21	0.85	301.95	0	1	246.46	0	1	255.19	18.08	0.93	0.803333	0.976667	-0.173333	3.08011e-16	9.5325e-15
ENSMUST00000119299.7	Ogt	chrX	+	4222.6	101682380	chrX:101682156-101682940	150.03	33.36	0.82	157.58	40.33	0.8	162.09	26.05	0.86	259.63	0	1	103.05	0	1	251.21	0	1	0.826667	1	-0.173333	6.5927e-12	1.11386e-10
ENSMUST00000041160.12	Gng10	chr4	+	8039.6	59041339	chr4:59041075-59041903	42.74	5.97	0.88	36.72	17.04	0.68	41.87	5.85	0.88	270.67	11.33	0.96	462.47	0	1	321.45	0	1	0.813333	0.986667	-0.173333	4.79958e-07	3.62018e-06
ENSMUST00000032429.8	Med21	chr6	+	2360.1	146650363	chr6:146650111-146650602	128.73	45.36	0.74	114.84	42.3	0.73	103.98	62.58	0.62	233.68	25.34	0.9	368.7	60.68	0.86	234.35	41.82	0.85	0.696667	0.87	-0.173333	8.83715e-06	5.1431e-05
ENSMUST00000044858.14	Rxrb	chr17	+	318	34037611	chr17:34037384-34038393	54.25	20.58	0.72	55.99	13.96	0.8	55.88	9.46	0.86	62.75	6.98	0.9	91.65	0	1	67.69	0	1	0.793333	0.966667	-0.173333	0.000895518	0.00329684
ENSMUST00000029476.8	Sec22b	chr3	+	436	97921825	chr3:97921116-97923276	11.06	91.2	0.11	10.25	88.15	0.1	11.76	89.01	0.12	39.89	90.08	0.31	28.2	94.03	0.23	38.45	84.06	0.31	0.11	0.283333	-0.173333	0.0015268	0.0053221
ENSMUST00000045866.8	Ddx21	chr10	-	10120.2	62582399	chr10:62580251-62582607	372.65	356.17	0.51	373.93	370.26	0.5	372.6	375.94	0.5	75.28	30.56	0.71	41.43	24.61	0.63	69.68	31.9	0.69	0.503333	0.676667	-0.173333	0.00172652	0.00591554
ENSMUST00000165704.7	Ptbp1	chr10	+	8887.4	79863351	chr10:79863145-79863937	581.75	355.38	0.62	594.11	348.87	0.63	563.22	355.25	0.61	134.53	60.21	0.69	62.76	2.67	0.96	129.73	47.11	0.73	0.62	0.793333	-0.173333	0.00213628	0.00710627
ENSMUST00000172282.7	Ptbp1	chr10	+	8887.4	79863351	chr10:79863145-79863937	581.75	355.38	0.62	594.11	348.87	0.63	563.22	355.25	0.61	134.53	60.21	0.69	62.76	2.67	0.96	129.73	47.11	0.73	0.62	0.793333	-0.173333	0.00213628	0.00710627
ENSMUST00000095457.10	Ptbp1	chr10	+	8887.4	79863351	chr10:79863145-79863937	581.75	355.38	0.62	594.11	348.87	0.63	563.22	355.25	0.61	134.53	60.21	0.69	62.76	2.67	0.96	129.73	47.11	0.73	0.62	0.793333	-0.173333	0.00213628	0.00710627
ENSMUST00000002029.12	Emd	chrX	+	4956.9	74257391	chrX:74257007-74257887	57.3	35.49	0.62	57.18	31.77	0.64	53.16	35.74	0.6	105.88	35.15	0.75	155.86	0	1	98.57	57.71	0.63	0.62	0.793333	-0.173333	0.00257405	0.00836913
ENSMUST00000046497.6	Dnph1	chr17	+	531.3	46499134	chr17:46498877-46499618	81.29	18.71	0.81	66.24	24.03	0.73	82.12	4.99	0.94	33.31	0	1	62.64	0	1	32.16	0	1	0.826667	1	-0.173333	0.00278959	0.00897304
ENSMUST00000031309.15	Wsb2	chr5	+	981.3	117377768	chr5:117377390-117378103	24.71	14.22	0.63	32.88	1.44	0.96	25.06	12.89	0.66	186.88	32.99	0.85	160.27	0	1	205.05	17.57	0.92	0.75	0.923333	-0.173333	0.00564118	0.0166421
ENSMUST00000167199.1	Mrpl16	chr19	+	1089	11774721	chr19:11774148-11774944	55.82	62.08	0.47	59.08	66.42	0.47	60.87	62.76	0.49	45.91	33.84	0.58	78.73	40	0.66	55.58	22.2	0.71	0.476667	0.65	-0.173333	0.0127732	0.0337038
ENSMUST00000081702.11	Trabd	chr15	+	475.7	89085957	chr15:89085756-89087077	29.78	12.76	0.7	37.18	9.92	0.79	34.69	9.57	0.78	53.99	8.26	0.87	64.52	5.48	0.92	53.41	0	1	0.756667	0.93	-0.173333	0.0194028	0.0483465
ENSMUST00000069449.6	Rras2	chr7	-	610.7	114047639	chr7:114046782-114048251	57.24	72.45	0.44	57.43	73.09	0.44	54.46	72.37	0.43	49.02	43.92	0.53	64.63	19.71	0.77	49.62	44.51	0.53	0.436667	0.61	-0.173333	0.0199024	0.0493684
ENSMUST00000045329.9	Fam53a	chr5	-	219.3	33600624	chr5:33600356-33600880	38.77	21.29	0.65	29.88	32.27	0.48	42.19	11.14	0.79	41.25	22.32	0.65	73.44	0	1	53.14	14.5	0.79	0.64	0.813333	-0.173333	0.0244732	0.0587908
ENSMUST00000106533.7	Kctd2	chr11	+	5361.5	115429481	chr11:115429280-115431274	27.21	10.65	0.72	25.43	10.32	0.71	25.72	18.19	0.59	72.53	21.21	0.77	88.57	0	1	72.18	21.44	0.77	0.673333	0.846667	-0.173333	0.0323379	0.0743402
ENSMUST00000068031.7	Top2a	chr11	-	39142.5	98993165	chr11:98992943-98993413	574.83	89.42	0.87	537.6	143.19	0.79	524.5	150.03	0.78	268.27	0	1	351.9	0	1	281.7	15.91	0.95	0.813333	0.983333	-0.17	9.09172e-17	2.95169e-15
ENSMUST00000025217.8	Hspa9	chr18	-	86572.1	34937689	chr18:34937414-34938393	185.18	699.19	0.21	178.85	671.81	0.21	207.52	639.11	0.25	152.36	338.12	0.31	409.36	365.59	0.53	180.56	347.34	0.34	0.223333	0.393333	-0.17	4.59368e-15	1.24179e-13
ENSMUST00000103101.10	Pigt	chr2	+	15270.2	164507476	chr2:164507275-164508301	113.95	29.54	0.79	122.56	9.89	0.93	114.51	38.51	0.75	286.42	6.06	0.98	499.33	0	1	329.04	0	1	0.823333	0.993333	-0.17	4.09547e-13	8.7781e-12
ENSMUST00000003575.9	Tpm4	chr8	+	8574.4	72152214	chr8:72151742-72153142	256.2	82.82	0.76	260.62	53.2	0.83	272.89	31.85	0.9	210.19	0	1	165.73	0	1	217.1	0	1	0.83	1	-0.17	7.64691e-13	1.54879e-11
ENSMUST00000001479.4	Kpnb1	chr11	-	59196.1	97162456	chr11:97161675-97162681	1275.73	792.4	0.62	1330.25	742.03	0.64	1308.1	706.75	0.65	469.06	159.57	0.75	283.9	43.56	0.87	451.26	116.16	0.8	0.636667	0.806667	-0.17	9.15505e-12	1.49713e-10
ENSMUST00000018875.12	Ap2b1	chr11	+	16602.6	83402878	chr11:83402570-83405035	129.59	16.74	0.89	123.05	43.75	0.74	127.36	35.41	0.78	349.91	28.62	0.92	188.78	0	1	360.86	0	1	0.803333	0.973333	-0.17	3.82071e-09	4.2889e-08
ENSMUST00000031423.9	Atp2a2	chr5	-	9064.8	122456789	chr5:122456340-122457426	371.73	119.03	0.76	381.69	100.69	0.79	379.52	111.25	0.77	255.78	32.59	0.89	176.34	0	1	274.72	17.28	0.94	0.773333	0.943333	-0.17	4.49956e-09	4.98338e-08
ENSMUST00000084125.9	Tardbp	chr4	-	50517.8	148616920	chr4:148615499-148618791	127.26	501.4	0.2	125.43	497.14	0.2	125.07	507.03	0.2	125.25	203.92	0.38	102.67	185.24	0.36	122.85	206.6	0.37	0.2	0.37	-0.17	3.77428e-08	3.49609e-07
ENSMUST00000164108.7	Cul3	chr1	-	2009.2	80267075	chr1:80266823-80267287	180.6	22.29	0.89	147.74	58.41	0.72	150.76	47.64	0.76	176.28	23.93	0.88	161.8	0	1	206.4	0	1	0.79	0.96	-0.17	1.70765e-07	1.39112e-06
ENSMUST00000128187.7	Hnrnpdl	chr5	-	7509	100034783	chr5:100033577-100034984	105.3	237.14	0.31	99.16	252.04	0.28	105.85	272.39	0.28	222.37	182.09	0.55	180.88	355.75	0.34	214.96	225.45	0.49	0.29	0.46	-0.17	4.30175e-06	2.66516e-05
ENSMUST00000097694.10	Retreg2	chr1	+	3691.5	75146703	chr1:75146430-75147913	36.57	9.32	0.8	40.83	11.37	0.78	41.12	6.87	0.86	217.25	9.06	0.96	212.49	0	1	235.67	1.82	0.99	0.813333	0.983333	-0.17	1.22099e-05	6.91753e-05
ENSMUST00000197094.4	Rap1a	chr3	-	723.9	105728736	chr3:105728643-105728964	125.5	24.08	0.84	91.43	23.36	0.8	99.59	24.03	0.81	91.27	2.48	0.97	91.18	0	1	95.42	0.58	0.99	0.816667	0.986667	-0.17	3.21633e-05	0.00016642
ENSMUST00000113535.8	Fip1l1	chr5	+	451.3	74596040	chr5:74595839-74596145	107.59	39.45	0.73	107.03	32.71	0.77	107.12	26.35	0.8	101.77	16.56	0.86	131.53	0	1	122.71	6.49	0.95	0.766667	0.936667	-0.17	5.121e-05	0.000254628
ENSMUST00000055704.11	Gnai2	chr9	-	6141.9	107614522	chr9:107614125-107615098	55.64	173.59	0.24	57.47	188.37	0.23	57.09	180.25	0.24	84.23	201.09	0.3	162.07	123.13	0.57	106.98	200.12	0.35	0.236667	0.406667	-0.17	6.01529e-05	0.0002938
ENSMUST00000170002.7	Papola	chr12	+	1850.3	105836966	chr12:105836765-105837273	227.97	79.29	0.74	270.6	61.75	0.81	238.98	118.37	0.67	95.28	10.87	0.9	104.92	0	1	65.53	13.44	0.83	0.74	0.91	-0.17	0.000130829	0.000587046
ENSMUST00000074694.6	Gnai1	chr5	-	610.6	18266816	chr5:18265135-18267209	36.29	7.84	0.82	39.5	5.82	0.87	36.95	9.32	0.8	99.82	0	1	60.83	0	1	92.99	0	1	0.83	1	-0.17	0.000405398	0.00161744
ENSMUST00000144236.7	Mcfd2	chr17	-	750.7	87255076	chr17:87254660-87256057	50.62	15.7	0.76	49.66	29.22	0.63	67.35	9.16	0.88	76.51	17.7	0.81	104.4	0	1	100.43	2.95	0.97	0.756667	0.926667	-0.17	0.000678357	0.0025717
ENSMUST00000030622.2	Syf2	chr4	+	1149.4	134937041	chr4:134936840-134937548	86.52	89.3	0.49	82.37	84.45	0.49	77.98	100.2	0.44	107.74	94.06	0.53	166.83	55.99	0.75	112.76	61.18	0.65	0.473333	0.643333	-0.17	0.000795689	0.00296559
ENSMUST00000010198.4	Tusc2	chr9	+	659	107565298	chr9:107564847-107566112	39.64	12.49	0.76	35.49	12.64	0.74	42.48	8.95	0.83	109.72	9.96	0.92	105.54	2.07	0.98	117.13	8.02	0.94	0.776667	0.946667	-0.17	0.00354085	0.0111037
ENSMUST00000090678.10	Rap1a	chr3	-	440.2	105728333	chr3:105727267-105728964	19.19	108.69	0.15	19.84	83.67	0.19	17.48	95.01	0.16	27.44	59.81	0.31	28.13	55.58	0.34	31.55	55.76	0.36	0.166667	0.336667	-0.17	0.00418095	0.0128613
ENSMUST00000164828.7	Pex2	chr3	-	1627.8	5560633	chr3:5560188-5561764	40.85	16.71	0.71	35.66	21.42	0.62	37.1	19.97	0.65	73.5	34.85	0.68	137.79	0	1	83.52	20.04	0.81	0.66	0.83	-0.17	0.00941249	0.0258239
ENSMUST00000168465.8	Pcbp3	chr10	-	2208.2	76762046	chr10:76761858-76762526	37.58	15.08	0.71	37.07	9.63	0.79	33.96	16.39	0.67	92.36	6.01	0.94	91.24	0	1	74.16	25.9	0.74	0.723333	0.893333	-0.17	0.0169954	0.0431102
ENSMUST00000038341.7	Bub1b	chr2	+	537	118641415	chr2:118641088-118641591	91.99	60.69	0.6	83.33	67.3	0.55	100.98	57.93	0.64	38.19	14.37	0.73	55.93	4.35	0.93	40.13	22.34	0.64	0.596667	0.766667	-0.17	0.0233471	0.0564954
ENSMUST00000071564.13	Fbxo18	chr2	-	877.6	11742704	chr2:11742575-11743033	19.63	18.85	0.51	18.87	35.22	0.35	27	25.12	0.52	63.99	54.55	0.54	109.6	33.17	0.77	72.33	53.01	0.58	0.46	0.63	-0.17	0.0255586	0.0608682
ENSMUST00000120864.9	Bcat2	chr7	+	113.5	45589531	chr7:45589306-45589710	24.22	18.62	0.57	20.73	22.56	0.48	26.58	20.43	0.57	25.81	13.3	0.66	70.14	17.43	0.8	27.58	13.53	0.67	0.54	0.71	-0.17	0.0346514	0.0786485
ENSMUST00000221761.1	Id2	chr12	-	774.8	25094143	chr12:25093799-25094576	20.42	46.09	0.31	27.16	29.25	0.48	20.55	35.67	0.37	64.4	43.48	0.6	66.07	38.65	0.63	49.1	62.4	0.44	0.386667	0.556667	-0.17	0.0349655	0.079307
ENSMUST00000081291.12	Cyhr1	chr15	-	655.6	76645804	chr15:76643395-76646574	14.52	42.42	0.25	16.66	37.2	0.31	15.83	36.4	0.3	53.87	52.63	0.51	32.84	55.67	0.37	52.17	53.77	0.49	0.286667	0.456667	-0.17	0.0382357	0.0857849
ENSMUST00000199406.4	Anapc5	chr5	-	5081.4	122787809	chr5:122787727-122788018	203.16	64.89	0.76	196.48	50.24	0.8	220.86	32.37	0.87	643.87	0	1	1148.3	0	1	700.71	55.04	0.93	0.81	0.976667	-0.166667	2.86425e-19	1.20828e-17
ENSMUST00000201556.3	Ociad1	chr5	+	42608.9	73313782	chr5:73313443-73313914	264.83	109.58	0.71	312.22	66.52	0.82	267.88	111.13	0.71	522.51	131.95	0.8	1005.38	0	1	677.46	47.04	0.94	0.746667	0.913333	-0.166667	4.88075e-16	1.48281e-14
ENSMUST00000024823.12	Glo1	chr17	-	9038.3	30593854	chr17:30592866-30594226	258.06	90.3	0.74	258.62	63.64	0.8	267.69	23.9	0.92	245.1	7.39	0.97	325.4	0	1	259.91	1.82	0.99	0.82	0.986667	-0.166667	5.69766e-14	1.35253e-12
ENSMUST00000002818.8	Ykt6	chr11	+	29024.6	5966210	chr11:5966009-5967780	160.26	36.29	0.82	167.24	39.62	0.81	165.16	47.91	0.78	435.45	27.72	0.94	408.82	0	1	448.41	12.41	0.97	0.803333	0.97	-0.166667	3.18667e-12	5.77322e-11
ENSMUST00000115542.7	Asns	chr6	-	12030.9	7675314	chr6:7675169-7675524	190.02	83.63	0.69	192.49	48.75	0.8	220.64	56.9	0.79	506.67	23.59	0.96	800	0	1	515.61	110.12	0.82	0.76	0.926667	-0.166667	6.98153e-12	1.17656e-10
ENSMUST00000105861.7	Srrm1	chr4	-	13738.2	135321161	chr4:135320484-135321454	311.15	50.32	0.86	281.51	74.59	0.79	293.08	78.05	0.79	236.38	0	1	166.51	0	1	227.45	14.55	0.94	0.813333	0.98	-0.166667	1.22409e-10	1.70581e-09
ENSMUST00000180840.7	Metap2	chr10	-	6606.3	93861247	chr10:93860928-93861602	430.24	217.12	0.66	369.8	250.15	0.6	404.66	260.8	0.61	296.15	110	0.73	399.21	58.29	0.87	298.18	89.21	0.77	0.623333	0.79	-0.166667	2.59695e-09	2.97571e-08
ENSMUST00000024763.9	Mrps18a	chr17	+	2285	46128725	chr17:46128505-46128910	98.12	48.82	0.67	93.26	38.81	0.71	86.49	38.86	0.69	163.81	50.42	0.76	438.06	0	1	188.27	44.03	0.81	0.69	0.856667	-0.166667	3.44831e-07	2.68053e-06
ENSMUST00000063084.15	Xbp1	chr11	+	1537	5525442	chr11:5524685-5525893	117.01	27.73	0.81	119.91	26.53	0.82	128.66	31.8	0.8	146.74	11.3	0.93	140.77	0	1	175.23	0	1	0.81	0.976667	-0.166667	5.07517e-07	3.79378e-06
ENSMUST00000080001.8	Ufc1	chr1	-	2169.6	171288744	chr1:171288563-171288971	98.63	38.53	0.72	79.05	70.34	0.53	99.25	44.51	0.69	251.95	92.24	0.73	578.94	48.6	0.92	308.15	81.44	0.79	0.646667	0.813333	-0.166667	3.03622e-06	1.92614e-05
ENSMUST00000098362.10	Mbtps1	chr8	-	1718.7	119508774	chr8:119508156-119508975	115.92	25.84	0.82	108.64	23.86	0.82	117.06	39.73	0.75	120.75	14.54	0.89	106.15	0	1	125.55	0	1	0.796667	0.963333	-0.166667	2.09155e-05	0.000112529
ENSMUST00000030939.13	Nadk	chr4	+	713	155589669	chr4:155589328-155590997	74.7	22.08	0.77	80.7	21.83	0.79	83.06	5.39	0.94	81.71	0	1	56.62	0	1	75.67	0	1	0.833333	1	-0.166667	8.52339e-05	0.000398661
ENSMUST00000002368.15	Dbf4	chr5	-	1985.7	8397306	chr5:8396973-8398162	164.92	59.48	0.73	160.01	47.72	0.77	193.37	20.22	0.91	71.65	5.99	0.92	68.47	0	1	79.15	0.94	0.99	0.803333	0.97	-0.166667	0.000139762	0.000618332
ENSMUST00000193266.5	Naa15	chr3	+	1657.6	51473997	chr3:51472600-51476507	33.87	216.96	0.14	29.08	224.05	0.11	31.69	219.89	0.13	28.91	77.81	0.27	21.7	48.24	0.31	32.72	76.67	0.3	0.126667	0.293333	-0.166667	0.000582174	0.00223651
ENSMUST00000051671.10	Mkrn1	chr6	-	647.4	39401209	chr6:39400760-39401424	37.02	163.14	0.18	38.86	169.88	0.19	31.83	179.29	0.15	59.15	233.75	0.2	77.89	74.04	0.51	73.25	165	0.31	0.173333	0.34	-0.166667	0.0010729	0.00388508
ENSMUST00000118286.7	Mfn1	chr3	+	248	32577266	chr3:32577063-32577353	43.34	10.08	0.81	42.86	7.83	0.85	39.73	18.17	0.69	107.15	7.53	0.93	98.56	0	1	116.11	10.63	0.92	0.783333	0.95	-0.166667	0.00208415	0.00697137
ENSMUST00000025444.6	Cxxc1	chr18	+	252	74221320	chr18:74221059-74221491	79.08	31.37	0.72	84.36	15.44	0.85	69.41	20.89	0.77	70.63	13.27	0.84	65.79	0	1	80.16	0	1	0.78	0.946667	-0.166667	0.00218899	0.00725609
ENSMUST00000027973.13	Sephs1	chr2	+	1104.7	4908456	chr2:4906581-4910557	8.4	111.75	0.07	7.6	109.1	0.07	6.15	106.29	0.05	15.53	48.13	0.24	12.41	46.78	0.21	15.49	48.38	0.24	0.0633333	0.23	-0.166667	0.00241684	0.00791629
ENSMUST00000105362.7	Dazap1	chr10	+	2619.2	80288096	chr10:80287539-80288408	36.5	131.24	0.22	36.38	114.31	0.24	40.13	130.83	0.23	56.84	92.8	0.38	64.53	73.52	0.47	49.21	95.01	0.34	0.23	0.396667	-0.166667	0.00269251	0.00870728
ENSMUST00000082152.4	Ube2o	chr11	-	888.2	116539409	chr11:116537740-116539711	79.58	19.73	0.8	77.75	27.95	0.74	76.38	30.74	0.71	136.5	39.1	0.78	71.82	0	1	132.95	4.7	0.97	0.75	0.916667	-0.166667	0.00527778	0.0157383
ENSMUST00000001148.10	Pcbp3	chr10	-	2205.6	76762045	chr10:76761857-76762526	36.19	16.52	0.69	36.04	10.7	0.77	32.89	17.49	0.65	89.61	8.91	0.91	89.22	0.57	0.99	71.33	28.85	0.71	0.703333	0.87	-0.166667	0.0231916	0.0562424
ENSMUST00000010249.5	Taf6l	chr19	-	199.1	8772613	chr19:8772522-8772834	52.32	15.63	0.77	48.15	17.16	0.74	41.57	18.97	0.69	38.07	7.7	0.83	53.57	7.78	0.87	53.08	0	1	0.733333	0.9	-0.166667	0.0308122	0.0712036
ENSMUST00000044509.6	Tspyl2	chrX	-	1655.6	152337297	chrX:152336855-152337565	32.97	46.57	0.41	37.34	29.27	0.56	39.76	38.88	0.51	114.55	93.22	0.55	121.06	17.98	0.87	116.11	91.84	0.56	0.493333	0.66	-0.166667	0.0353031	0.079936
ENSMUST00000222254.1	Gm46430	chr13	-	741.6	74605792	chr13:74604945-74606017	67.37	20.87	0.76	56.73	30.81	0.65	54.22	37.47	0.59	66.08	12.36	0.84	68.79	0	1	64.75	33.47	0.66	0.666667	0.833333	-0.166667	0.03646	0.0823022
ENSMUST00000022946.5	Rida	chr15	-	375.6	34484195	chr15:34484021-34484535	37.31	30.93	0.55	34.16	30.59	0.53	34.08	27.7	0.55	30.36	19.62	0.61	58.21	6.91	0.89	40.45	23.87	0.63	0.543333	0.71	-0.166667	0.0411168	0.090863
ENSMUST00000066983.12	Abhd10	chr16	-	178.4	45731388	chr16:45729725-45731959	13.75	41.16	0.25	9.97	38.44	0.21	11.78	34.86	0.25	27.83	30.87	0.47	22.12	40.93	0.35	28.53	43.82	0.39	0.236667	0.403333	-0.166667	0.0458123	0.0996763
ENSMUST00000021559.13	Erh	chr12	-	158249	80634264	chr12:80634022-80634527	1212.11	384.03	0.76	1178.01	316.07	0.79	1241.78	304.9	0.8	1037.38	79.01	0.93	1890.83	0	1	1118.99	111.05	0.91	0.783333	0.946667	-0.163333	4.06972e-46	7.92758e-44
ENSMUST00000200645.4	Anapc5	chr5	-	5948.4	122787811	chr5:122787731-122788018	207.73	60.75	0.77	200.87	46.14	0.81	222.83	30.59	0.88	655.75	0	1	1170.43	0	1	716.3	39.35	0.95	0.82	0.983333	-0.163333	1.13001e-19	4.98935e-18
ENSMUST00000113820.8	Arpc2	chr1	+	45362.9	74267972	chr1:74267771-74268209	671.98	316.16	0.68	623.67	277.17	0.69	689.19	267.68	0.72	675.58	128.59	0.84	1268.46	183.81	0.87	773.43	119.86	0.87	0.696667	0.86	-0.163333	2.06648e-19	9.06376e-18
ENSMUST00000070850.6	Ppp1r14b	chr19	+	45274	6977195	chr19:6976982-6977324	524.27	304.24	0.63	584.18	334.53	0.64	521.12	343.34	0.6	354.37	128.81	0.73	595.44	111.85	0.84	405.02	110.23	0.79	0.623333	0.786667	-0.163333	4.148e-12	7.32592e-11
ENSMUST00000020741.11	Drg1	chr11	-	13947.4	3250112	chr11:3249907-3250365	267.78	170.68	0.61	265.86	156.31	0.63	258.11	152.33	0.63	338.36	128.17	0.73	663.99	58.43	0.92	331.67	133.38	0.71	0.623333	0.786667	-0.163333	2.08105e-10	2.77879e-09
ENSMUST00000021048.6	Ftsj3	chr11	-	4305.7	106249385	chr11:106249142-106249616	499.35	98.92	0.83	457	125.67	0.78	445.28	175.66	0.72	170.34	33.59	0.84	289.98	0	1	200.6	3.6	0.98	0.776667	0.94	-0.163333	4.21745e-10	5.43428e-09
ENSMUST00000077290.8	Pdia4	chr6	-	5875.3	47796651	chr6:47796141-47796903	327.63	104.38	0.76	333.32	111.24	0.75	364.07	89.74	0.8	257.96	49.32	0.84	320.25	0	1	272.35	12.38	0.96	0.77	0.933333	-0.163333	1.1785e-09	1.42172e-08
ENSMUST00000196695.4	Fubp1	chr3	+	9318.8	152232666	chr3:152232395-152232771	287.46	116.7	0.71	249.05	133.89	0.65	308.92	90.41	0.77	195.14	50.78	0.79	382.38	0	1	220.1	45.17	0.83	0.71	0.873333	-0.163333	2.82993e-09	3.23148e-08
ENSMUST00000110713.9	Eapp	chr12	-	4337.1	54673649	chr12:54673466-54673850	133.44	35.14	0.79	115.57	45.33	0.72	124.55	20.08	0.86	185.39	20.19	0.9	385.23	0	1	222.6	9.43	0.96	0.79	0.953333	-0.163333	7.19497e-09	7.72322e-08
ENSMUST00000004646.12	Coro1c	chr5	-	2411.4	113844208	chr5:113843116-113844468	148.66	24.22	0.86	153.13	28.32	0.84	143.78	39.45	0.78	185.51	1.2	0.99	124.26	0	1	172.63	3.74	0.98	0.826667	0.99	-0.163333	3.46489e-08	3.24582e-07
ENSMUST00000035725.6	Brk1	chr6	+	80922.5	113616617	chr6:113616065-113616951	66.56	205.09	0.25	71.52	204.47	0.26	74.4	192.02	0.28	320.74	503.43	0.39	705.95	875.56	0.45	405.9	509.31	0.44	0.263333	0.426667	-0.163333	1.6872e-07	1.37785e-06
ENSMUST00000019975.13	Wasf1	chr10	+	1614.6	40937847	chr10:40937646-40938569	58.86	17.06	0.78	58.05	21.02	0.73	59.38	0	1	153.35	0	1	134.84	0	1	171.25	0	1	0.836667	1	-0.163333	4.55385e-07	3.4627e-06
ENSMUST00000032427.14	Ints13	chr6	-	1413.4	146549740	chr6:146549632-146549985	92.98	47.99	0.66	129.26	7.04	0.95	134.37	24.06	0.85	83	4.69	0.95	153.11	0	1	111.91	0	1	0.82	0.983333	-0.163333	1.60109e-06	1.07764e-05
ENSMUST00000022355.10	Ppp3cb	chr14	-	945.4	20501438	chr14:20500030-20501662	63.77	15.94	0.8	63.33	11.04	0.85	64.19	15.52	0.81	193.83	9.39	0.95	126.14	0	1	199.07	0	1	0.82	0.983333	-0.163333	6.97632e-06	4.13645e-05
ENSMUST00000113607.9	Copg1	chr6	+	2433.9	87912388	chr6:87912172-87913595	60.35	178.43	0.25	56.83	192.47	0.23	59.71	169.98	0.26	172.8	248.35	0.41	119.36	218.83	0.35	180.09	199.6	0.47	0.246667	0.41	-0.163333	1.37704e-05	7.7028e-05
ENSMUST00000114449.6	Maea	chr5	+	5309.6	33372935	chr5:33372267-33373296	125.03	69.55	0.64	142.48	39.02	0.79	116.92	73.24	0.61	224.78	79.22	0.74	301.76	15.78	0.95	269.97	52.89	0.84	0.68	0.843333	-0.163333	3.00826e-05	0.000156265
ENSMUST00000046587.7	Scamp5	chr9	-	3696.4	57443663	chr9:57441327-57443864	28.81	8.63	0.77	27.68	3.68	0.88	34.23	5.51	0.86	207.29	0	1	123.78	0	1	202.63	0	1	0.836667	1	-0.163333	9.53949e-05	0.000443992
ENSMUST00000072080.9	Lrrc40	chr3	+	444.5	158066314	chr3:158066113-158067186	94.3	11.35	0.89	83.02	15.6	0.84	89.94	24.93	0.78	77.65	0	1	62.66	0	1	72.72	0	1	0.836667	1	-0.163333	0.000119505	0.000542854
ENSMUST00000178105.2	Dynll2	chr11	-	211505	87980141	chr11:87979525-87981570	81.65	87.85	0.48	84.75	81.18	0.51	97.93	66.52	0.6	656.85	397.47	0.62	497.19	155.23	0.76	702.87	307.14	0.7	0.53	0.693333	-0.163333	0.000173095	0.000751252
ENSMUST00000167569.7	Rab11a	chr9	-	3210.3	64716787	chr9:64716503-64716988	90.64	105.08	0.46	78.75	103.78	0.43	87.46	97.26	0.47	250.62	170.97	0.59	309.81	159.2	0.66	261.44	176.58	0.6	0.453333	0.616667	-0.163333	0.000204337	0.000871427
ENSMUST00000032399.11	Kras	chr6	-	2426.5	145219523	chr6:145216939-145220724	98.64	186.78	0.35	108.02	171.76	0.39	104.18	174.67	0.37	81.73	41.54	0.66	26.16	59.89	0.3	78.66	44.01	0.64	0.37	0.533333	-0.163333	0.000600818	0.00230279
ENSMUST00000006774.10	Gtf2h1	chr7	+	1534.3	46823126	chr7:46822823-46823800	83.87	28.48	0.75	79.53	44.14	0.64	86.66	24.65	0.78	86.46	21.7	0.8	120.7	0	1	90.79	14.22	0.86	0.723333	0.886667	-0.163333	0.000676203	0.00256647
ENSMUST00000107459.1	Cdc26	chr4	-	1703.3	62394747	chr4:62394634-62395021	75.47	35.63	0.68	53.7	49.59	0.52	70.68	32.85	0.68	96	41.72	0.7	202.7	0	1	92.78	46.41	0.67	0.626667	0.79	-0.163333	0.000871707	0.00321633
ENSMUST00000000287.8	Scpep1	chr11	-	1965.4	88924275	chr11:88924020-88924724	98.19	131.68	0.43	95.71	127.65	0.43	110.8	131.52	0.46	97.3	96.29	0.5	134.15	45.32	0.75	119.68	93.21	0.56	0.44	0.603333	-0.163333	0.000936714	0.00343514
ENSMUST00000139560.7	Ndc1	chr4	+	809.9	107414287	chr4:107414026-107416346	109.68	16	0.87	115.92	22.5	0.84	116.24	29.04	0.8	56.39	0	1	30.34	0.1	1	48.44	0	1	0.836667	1	-0.163333	0.00139281	0.00489889
ENSMUST00000172856.7	Znrf1	chr8	+	470.7	111623026	chr8:111622799-111625720	4.36	35.78	0.11	4.47	55.03	0.08	3.16	51.16	0.06	95.67	217.19	0.31	46.16	288.59	0.14	93.94	231.51	0.29	0.0833333	0.246667	-0.163333	0.00272461	0.00879389
ENSMUST00000184635.7	Hnrnpll	chr17	-	1048.1	80030296	chr17:80029487-80030540	72.66	149.02	0.33	65.77	143.53	0.31	69.59	147.08	0.32	66.69	81.05	0.45	78.99	54.95	0.59	71.89	101.59	0.41	0.32	0.483333	-0.163333	0.00318456	0.0100964
ENSMUST00000046999.11	Abhd11	chr5	+	899.3	135012094	chr5:135011887-135012175	51.86	0	1	16.09	19.92	0.45	33.06	5.04	0.87	150.38	0	1	250.49	0	1	130.56	31.57	0.81	0.773333	0.936667	-0.163333	0.00616562	0.0179258
ENSMUST00000039061.14	Trappc11	chr8	-	709.4	47490469	chr8:47490115-47490918	37.91	11.63	0.77	39.41	11.22	0.78	35.2	16.85	0.68	78.8	13.86	0.85	102.68	0	1	95.8	13.79	0.87	0.743333	0.906667	-0.163333	0.00722427	0.020549
ENSMUST00000161204.7	Rdh11	chr12	-	925.8	79175564	chr12:79174337-79176250	79.62	46.29	0.63	75.35	56.97	0.57	90.32	38.05	0.7	67.47	17.9	0.79	46.12	18.93	0.71	78.09	9.76	0.89	0.633333	0.796667	-0.163333	0.00808769	0.0225916
ENSMUST00000017090.5	Kctd5	chr17	-	380.6	24049231	chr17:24047734-24049444	74.48	33.26	0.69	73.94	30.34	0.71	73.59	29.32	0.72	84.71	25.8	0.77	64.98	0	1	82.92	15.59	0.84	0.706667	0.87	-0.163333	0.0235597	0.0569683
ENSMUST00000058754.8	Zmpste24	chr4	-	370.6	121060933	chr4:121059237-121061220	64.78	36.25	0.64	64.95	54.82	0.54	67.3	51.26	0.57	42.63	7.64	0.85	20.58	20.4	0.5	38.85	4.79	0.89	0.583333	0.746667	-0.163333	0.0274204	0.0646743
ENSMUST00000029402.14	Slc33a1	chr3	-	232.4	63942861	chr3:63942330-63943416	36.32	5.49	0.87	24.57	20	0.55	36.24	11.73	0.76	42.36	6.13	0.87	51.65	0	1	44.09	10.77	0.8	0.726667	0.89	-0.163333	0.0334139	0.0764688
ENSMUST00000102508.9	Capzb	chr4	+	26795.3	139291246	chr4:139291003-139291818	272.14	210.39	0.56	279.98	209.19	0.57	281	181.3	0.61	539.03	241.06	0.69	853.44	163.14	0.84	572.83	257.8	0.69	0.58	0.74	-0.16	3.02262e-10	3.93297e-09
ENSMUST00000050552.14	Bzw1	chr1	+	14922.4	58406505	chr1:58405035-58407353	86.26	306.25	0.22	89.29	303.33	0.23	87.64	286.28	0.23	183.53	240.37	0.43	107.25	220.13	0.33	166.66	247.23	0.4	0.226667	0.386667	-0.16	5.77613e-07	4.27911e-06
ENSMUST00000106429.5	1810037I17Rik	chr3	+	3478.3	122925680	chr3:122925479-122926184	29.23	211.05	0.12	31.12	230.84	0.12	25.57	230.26	0.1	56.22	204.39	0.22	125.64	231.09	0.35	66.98	206.26	0.25	0.113333	0.273333	-0.16	1.12151e-06	7.82693e-06
ENSMUST00000030360.10	Lrrc42	chr4	-	4244.4	107233783	chr4:107233514-107233984	109.61	42.82	0.72	88.05	37.4	0.7	111.83	13.46	0.89	131.25	19.36	0.87	245.13	0	1	165.91	15.26	0.92	0.77	0.93	-0.16	6.76533e-06	4.02215e-05
ENSMUST00000034470.10	Vps26b	chr9	-	1202.2	27009827	chr9:27007771-27010037	52.53	6.16	0.9	51.29	10.87	0.83	50.55	13.7	0.79	152.71	0	1	88.82	0	1	139.22	0	1	0.84	1	-0.16	7.99409e-06	4.69786e-05
ENSMUST00000122026.5	Lias	chr5	+	1352.2	65409018	chr5:65408735-65409207	54.06	12.63	0.81	57.76	6.93	0.89	60.31	12.85	0.82	95.73	0	1	222.21	0	1	101.12	0	1	0.84	1	-0.16	8.16387e-06	4.78067e-05
ENSMUST00000105994.3	Snrnp40	chr4	+	2552.9	130389830	chr4:130389544-130390026	164.18	97.87	0.63	179.38	64.26	0.74	170.98	88.98	0.66	133.08	40.07	0.77	194.8	27.6	0.88	152.55	24.79	0.86	0.676667	0.836667	-0.16	4.49349e-05	0.000226315
ENSMUST00000069537.2	Zfand6	chr7	-	2656.2	84615569	chr7:84615054-84615968	114.44	42.97	0.73	105.27	48.53	0.68	117.87	38.98	0.75	143.27	44.91	0.76	228.9	0	1	182.93	25.79	0.88	0.72	0.88	-0.16	5.79085e-05	0.000283885
ENSMUST00000070112.5	Ndufa8	chr2	-	20929.1	36036415	chr2:36036326-36036641	76.16	82.87	0.48	96.68	77.33	0.56	90.34	77.87	0.54	280.84	187.09	0.6	671.99	261.79	0.72	326.28	116.92	0.74	0.526667	0.686667	-0.16	6.77676e-05	0.000327609
ENSMUST00000066379.10	Chchd3	chr6	-	2162.2	32792725	chr6:32792217-32792926	173.82	36.79	0.83	144.13	71.69	0.67	137.96	68.31	0.67	131.3	41.62	0.76	170.81	13.48	0.93	150.68	6.16	0.96	0.723333	0.883333	-0.16	0.000117596	0.000534915
ENSMUST00000181950.1	Emc8	chr8	-	1327.3	120658011	chr8:120657833-120658248	173.06	122.47	0.59	167.65	131.14	0.56	189.42	87.5	0.68	93.62	35.4	0.73	167.52	25.02	0.87	105.38	42.5	0.71	0.61	0.77	-0.16	0.000209214	0.000890503
ENSMUST00000022345.6	Dnajc9	chr14	-	4785.7	20385186	chr14:20384638-20385478	67.76	127.71	0.35	68.2	123.43	0.36	75.34	121.42	0.38	122.73	149.26	0.45	214.52	111.85	0.66	124.85	149.5	0.46	0.363333	0.523333	-0.16	0.000278826	0.00115399
ENSMUST00000057578.15	Trnt1	chr6	+	2754.2	106781859	chr6:106781647-106782474	210.55	117.6	0.64	194.79	125.9	0.61	208.28	154.01	0.57	131.9	72.92	0.64	184.97	0	1	137.73	71.32	0.66	0.606667	0.766667	-0.16	0.000319993	0.00130822
ENSMUST00000028200.8	Tor1a	chr2	-	1288.1	30960933	chr2:30960627-30961197	62.46	34.57	0.64	65.24	12	0.84	73.15	13.33	0.85	103.82	0	1	155.47	11.74	0.93	105.58	14.93	0.88	0.776667	0.936667	-0.16	0.000679923	0.00257469
ENSMUST00000201374.3	Nup205	chr6	+	545	35247462	chr6:35247261-35247596	168.68	26.14	0.87	140.75	33.09	0.81	121.44	67.47	0.64	82.85	0	1	90.47	0	1	87.97	21.64	0.8	0.773333	0.933333	-0.16	0.00138927	0.00489162
ENSMUST00000117095.7	Pld3	chr7	-	599.7	27532284	chr7:27532000-27532485	32.43	13.68	0.7	39.27	16.32	0.71	40.3	5.12	0.89	126.62	30.15	0.81	225.98	0	1	167.48	6.03	0.97	0.766667	0.926667	-0.16	0.00186712	0.00634802
ENSMUST00000144458.7	Usp10	chr8	+	1041.7	119957012	chr8:119956583-119957555	138.47	34.97	0.8	116.79	62.48	0.65	136.53	38.66	0.78	85.97	14.35	0.86	83.67	0	1	81.39	14.48	0.85	0.743333	0.903333	-0.16	0.00212164	0.00707535
ENSMUST00000049630.12	Cox19	chr5	-	2270.4	139337832	chr5:139336189-139338375	3.63	67.2	0.05	2.89	63.76	0.04	3.4	58.7	0.05	59.44	160.59	0.27	38.82	307.89	0.11	59.02	183.5	0.24	0.0466667	0.206667	-0.16	0.00259106	0.00840792
ENSMUST00000026520.13	Paip1	chr13	+	4374.5	119457263	chr13:119456988-119458218	40.96	60.55	0.4	40.19	37.98	0.51	37.35	53.6	0.41	144.35	87.36	0.62	119.6	89.44	0.57	144.48	93	0.61	0.44	0.6	-0.16	0.00829237	0.0230661
ENSMUST00000105411.8	Pcbp3	chr10	-	2213.6	76762047	chr10:76761860-76762526	39.23	13.34	0.75	38.24	8.41	0.82	35.21	15.09	0.7	95.55	2.61	0.97	94.44	0	1	77.66	22.21	0.78	0.756667	0.916667	-0.16	0.0104044	0.0281603
ENSMUST00000029610.8	Hadh	chr3	-	593.1	131234086	chr3:131233419-131234287	101.99	36.03	0.74	99.02	48.87	0.67	91.55	58.89	0.61	51.18	17.67	0.74	60.78	3.54	0.94	58.91	12.65	0.82	0.673333	0.833333	-0.16	0.0136722	0.0357908
ENSMUST00000105813.7	Mul1	chr4	+	241.9	138439886	chr4:138438950-138442262	9.35	58.61	0.14	9.88	54.1	0.15	10.06	61.38	0.14	27.4	43.6	0.39	13.25	68.2	0.16	25.92	46.57	0.36	0.143333	0.303333	-0.16	0.0249468	0.059657
ENSMUST00000115577.8	Sgce	chr6	-	1107.6	4674429	chr6:4674350-4674632	30.45	13.37	0.69	27.19	17.73	0.61	30.53	16.21	0.65	135.9	39.48	0.77	170.14	23.03	0.88	150.19	41.8	0.78	0.65	0.81	-0.16	0.0256883	0.061116
ENSMUST00000047145.13	Trim41	chr11	-	605.7	48807645	chr11:48806434-48807846	45.77	15.78	0.74	42.46	16.49	0.72	49.04	8.75	0.85	82.44	22.45	0.79	56.46	0	1	82.19	0	1	0.77	0.93	-0.16	0.0291957	0.0681627
ENSMUST00000043160.12	Aqr	chr2	-	834.1	114101414	chr2:114101170-114101729	36.58	100.14	0.27	39.47	105.52	0.27	35.57	114.91	0.24	22.82	45.11	0.34	19.93	25.43	0.44	36	38.48	0.48	0.26	0.42	-0.16	0.0315743	0.0728123
ENSMUST00000030028.4	Erp44	chr4	-	531.8	48194508	chr4:48193323-48194709	23.6	77.07	0.23	23.98	68.07	0.26	25.5	71.45	0.26	44.63	45.17	0.5	36.14	77.01	0.32	44.98	63.98	0.41	0.25	0.41	-0.16	0.0339764	0.0773743
ENSMUST00000039812.15	Zmym5	chr14	-	409.2	56793113	chr14:56790585-56794500	4.23	33.5	0.11	2.58	36.06	0.07	3.15	33.95	0.09	24.46	59.4	0.29	15.2	54.42	0.22	22.38	69.45	0.24	0.09	0.25	-0.16	0.0445369	0.09751
ENSMUST00000170810.7	Slc25a3	chr10	-	30973.5	91116904	chr10:91116792-91117124	779.5	302.77	0.72	791.5	384.37	0.67	724.03	352.5	0.67	1023.74	235.94	0.81	1828	161.72	0.92	1018.68	251.45	0.8	0.686667	0.843333	-0.156667	9.93281e-25	6.64495e-23
ENSMUST00000003156.14	Atp5d	chr10	+	19007	80145624	chr10:80145423-80145818	294.9	136.32	0.68	319.11	90.23	0.78	298.05	120.9	0.71	577.29	142.69	0.8	1493.97	0	1	679.25	128.27	0.84	0.723333	0.88	-0.156667	6.10812e-18	2.22275e-16
ENSMUST00000028607.12	Caprin1	chr2	-	10764.7	103765075	chr2:103762941-103766863	17.19	605.24	0.03	18.43	582.98	0.03	18.84	586.57	0.03	53.61	208.31	0.2	34.93	167.6	0.17	50.01	211.69	0.19	0.03	0.186667	-0.156667	6.01107e-14	1.41677e-12
ENSMUST00000099353.4	Sfr1	chr19	+	6775.1	47735028	chr19:47734824-47735588	340.61	67.63	0.83	316.67	78.19	0.8	334.19	66.27	0.83	251.34	17.75	0.93	358.51	0	1	273.18	0	1	0.82	0.976667	-0.156667	3.55639e-13	7.74802e-12
ENSMUST00000049911.15	Ube2i	chr17	-	36339.6	25262290	chr17:25261916-25262491	604.75	190.2	0.76	585.62	224.47	0.72	573.52	218.56	0.72	427.24	69.82	0.86	509.75	35.59	0.93	441.57	58.98	0.88	0.733333	0.89	-0.156667	6.18793e-13	1.27275e-11
ENSMUST00000023486.14	Tfrc	chr16	+	12467.3	32630362	chr16:32630094-32632794	329.11	47.14	0.87	350.5	62.32	0.85	348.26	83.26	0.81	249.06	0	1	132.06	0	1	244.18	0	1	0.843333	1	-0.156667	6.69762e-13	1.36487e-11
ENSMUST00000159697.1	Acat2	chr17	-	82908	12943645	chr17:12943443-12944032	242.18	419.52	0.37	232.58	437.74	0.35	250.34	399.04	0.39	325.25	259.33	0.56	311.7	372.35	0.46	343.71	274.11	0.56	0.37	0.526667	-0.156667	2.60405e-08	2.51042e-07
ENSMUST00000117449.7	Jkamp	chr12	+	6198.2	72100811	chr12:72100610-72101300	59.36	10.95	0.84	64.52	16.7	0.79	74.76	8.76	0.9	177.89	0	1	328.59	0	1	192.58	0	1	0.843333	1	-0.156667	3.15017e-08	2.97733e-07
ENSMUST00000093290.11	Peli1	chr11	+	8930.5	21148158	chr11:21147957-21150323	60.15	1.89	0.97	62.56	6.94	0.9	60.35	30.72	0.66	135.62	0	1	196.09	0	1	144.6	0	1	0.843333	1	-0.156667	1.62708e-07	1.33041e-06
ENSMUST00000089287.6	Uba3	chr6	-	5466	97184664	chr6:97184007-97184865	170.64	34.95	0.83	156.67	59.97	0.72	171.76	28.12	0.86	157.38	21.17	0.88	197.69	0	1	179.43	0	1	0.803333	0.96	-0.156667	7.6828e-07	5.56101e-06
ENSMUST00000031513.13	Srsf9	chr5	+	15731.9	115332793	chr5:115332576-115333080	256.86	137.53	0.65	234.74	149.35	0.61	254.43	113.91	0.69	141.42	50.74	0.74	278.16	20.69	0.93	153.63	50.4	0.75	0.65	0.806667	-0.156667	2.09281e-06	1.37371e-05
ENSMUST00000121433.1	Ube2e3	chr2	+	8814.8	78920196	chr2:78919958-78920297	167.22	64.28	0.72	127.71	82.17	0.61	158.97	57.48	0.73	401.4	110.42	0.78	583.34	0	1	412.53	138.73	0.75	0.686667	0.843333	-0.156667	2.68613e-06	1.72764e-05
ENSMUST00000163311.8	Snrpa	chr7	-	3244.3	27187163	chr7:27187007-27187364	116.29	99.65	0.54	142.08	56.85	0.71	153.78	18.02	0.9	124.48	35.13	0.78	231.01	0	1	141.29	27.2	0.84	0.716667	0.873333	-0.156667	4.08767e-06	2.54442e-05
ENSMUST00000111147.7	Caprin1	chr2	-	15619.6	103765557	chr2:103765018-103766863	495.02	152.51	0.76	406.6	225.2	0.64	452.44	175.38	0.72	196.58	71.38	0.73	197.2	0	1	221.97	36.89	0.86	0.706667	0.863333	-0.156667	1.18091e-05	6.71344e-05
ENSMUST00000064667.8	Rap1b	chr10	-	10494.5	117814503	chr10:117813871-117815780	23.88	182.13	0.12	27.15	179.76	0.13	24.73	180.33	0.12	76.88	185.81	0.29	71.78	213.47	0.25	81.72	186.49	0.3	0.123333	0.28	-0.156667	2.46528e-05	0.000130725
ENSMUST00000184554.7	1810026B05Rik	chr7	-	2057.7	73544141	chr7:73544036-73544410	33.56	13.44	0.71	56.56	0	1	37.46	8	0.82	96.87	0	1	212.95	0	1	130.7	0	1	0.843333	1	-0.156667	4.5028e-05	0.000226611
ENSMUST00000121304.1	Smarcb1	chr10	-	3931.6	75896864	chr10:75896777-75897088	106.46	68.55	0.61	125.26	56.99	0.69	121.39	55.49	0.69	231.49	67.55	0.77	346.86	72.93	0.83	289.22	47.09	0.86	0.663333	0.82	-0.156667	4.69078e-05	0.000234823
ENSMUST00000026479.10	Dctn2	chr10	+	13026.6	127281783	chr10:127281401-127281950	62.93	75.06	0.46	82.59	48.32	0.63	73.71	57.52	0.56	336.06	190.49	0.64	706	180.81	0.8	382.36	180.12	0.68	0.55	0.706667	-0.156667	0.000129345	0.000583155
ENSMUST00000040021.11	Ptpn23	chr9	-	324.9	110385392	chr9:110385082-110385732	47.56	5.48	0.9	43.09	10.49	0.8	42.3	8.4	0.83	100.82	0	1	84.55	0	1	109.52	0	1	0.843333	1	-0.156667	0.000143144	0.000630767
ENSMUST00000048155.15	Rbm25	chr12	+	1706.6	83681906	chr12:83681503-83683123	135.86	82.18	0.62	147.7	72.12	0.67	144.19	81.49	0.64	137.04	20.86	0.87	71.68	44.26	0.62	144.99	15.19	0.91	0.643333	0.8	-0.156667	0.000356907	0.00144486
ENSMUST00000030266.11	B4galt2	chr4	-	1057	117873734	chr4:117873131-117874003	35.87	3.93	0.9	36.88	7.79	0.83	30.59	16.51	0.65	100.79	13.52	0.88	130.56	0	1	114.47	3.93	0.97	0.793333	0.95	-0.156667	0.00206997	0.00692744
ENSMUST00000029416.13	Ccnl1	chr3	-	524.2	65946588	chr3:65946151-65946948	78.05	22.86	0.77	83.92	15.57	0.84	66.41	26.62	0.71	100.87	8.62	0.92	129.34	0	1	108.55	16.08	0.87	0.773333	0.93	-0.156667	0.0021521	0.00714811
ENSMUST00000078286.5	Rpl7l1	chr17	-	3251.9	46774576	chr17:46773907-46775736	57.19	171.46	0.25	44.19	175.98	0.2	50.63	170	0.23	38.05	62.64	0.38	56.4	73.9	0.43	33.79	65.49	0.34	0.226667	0.383333	-0.156667	0.00271817	0.00877758
ENSMUST00000004508.12	Tmed4	chr11	-	7938.1	6270770	chr11:6270369-6271800	42.72	85.09	0.33	53.22	77.43	0.41	42.92	82.61	0.34	117.63	151.73	0.44	162.1	112.45	0.59	142.91	131	0.52	0.36	0.516667	-0.156667	0.00499373	0.0149722
ENSMUST00000030661.13	Gpn2	chr4	+	333	133591620	chr4:133591326-133591735	38.07	22.73	0.63	52.73	4.87	0.92	47.79	12.08	0.8	61.56	0	1	84.31	6.08	0.93	48.04	6.11	0.89	0.783333	0.94	-0.156667	0.00920977	0.0253307
ENSMUST00000203471.2	Rfc1	chr5	-	916.7	65262917	chr5:65262602-65263149	84.65	54.8	0.61	94.81	34.53	0.73	94.94	35.14	0.73	61.31	24.43	0.72	70.65	0.36	0.99	67.67	13.43	0.83	0.69	0.846667	-0.156667	0.0134555	0.0352745
ENSMUST00000025568.2	Tmem138	chr19	-	587.4	10570971	chr19:10570478-10571268	24.95	5.46	0.82	29.83	1.46	0.95	25.5	8.03	0.76	50.25	0	1	61.1	0	1	47.57	0	1	0.843333	1	-0.156667	0.0156684	0.0402841
ENSMUST00000040069.8	Colec12	chr18	+	741.1	9877615	chr18:9876988-9877995	82.51	34.84	0.7	74.87	46.14	0.62	65.22	53.49	0.55	52.7	14.07	0.79	53.16	16.4	0.76	52.75	13.92	0.79	0.623333	0.78	-0.156667	0.0311953	0.0720384
ENSMUST00000049999.8	Spin2c	chrX	+	440.4	153833891	chrX:153833191-153834243	48.53	8.45	0.85	39.54	21.46	0.65	33.4	21.71	0.61	49.29	4.42	0.92	62.8	0	1	35.06	17.8	0.66	0.703333	0.86	-0.156667	0.0372522	0.0839188
ENSMUST00000030942.12	Mrpl20	chr4	+	21542.5	155808688	chr4:155808479-155808831	427.48	171.91	0.71	444.95	141.51	0.76	434.11	110.8	0.8	464.48	105.67	0.81	1017.89	0	1	575.99	49.6	0.92	0.756667	0.91	-0.153333	3.27137e-19	1.37128e-17
ENSMUST00000024932.11	Atp6v0c	chr17	-	163686	24164140	chr17:24163866-24164608	391.54	127.17	0.75	377.84	149.04	0.72	385.82	145	0.73	1220.01	273.2	0.82	1742.59	0	1	1279.69	245.54	0.84	0.733333	0.886667	-0.153333	4.47974e-17	1.49845e-15
ENSMUST00000202853.1	Gm43796	chr17	-	163686	24164140	chr17:24163865-24164608	391.54	127.17	0.75	377.84	149.04	0.72	385.82	145	0.73	1220.01	273.2	0.82	1742.59	0	1	1279.69	245.54	0.84	0.733333	0.886667	-0.153333	4.47974e-17	1.49845e-15
ENSMUST00000021471.12	Tmx1	chr12	+	32410.9	70466179	chr12:70465978-70468040	129.1	24.03	0.84	129.85	37.45	0.78	134.38	10.98	0.92	291.59	0	1	333.39	0	1	329.02	0	1	0.846667	1	-0.153333	6.50647e-13	1.33378e-11
ENSMUST00000042675.8	Capzb	chr4	+	26486.7	139291241	chr4:139291003-139291783	283.57	200.45	0.59	290.04	200.77	0.59	293.5	170.95	0.63	556.33	225.77	0.71	865.72	155.57	0.85	591.81	240.61	0.71	0.603333	0.756667	-0.153333	8.04854e-10	9.92653e-09
ENSMUST00000102507.9	Capzb	chr4	+	26374.7	139291239	chr4:139291003-139291758	291.49	193.09	0.6	296.65	194.8	0.6	302.84	162.44	0.65	568.05	214.82	0.73	873.24	149.85	0.85	605.1	227.99	0.73	0.616667	0.77	-0.153333	1.05042e-09	1.28121e-08
ENSMUST00000021306.13	Eftud2	chr11	-	7905.6	102838592	chr11:102838473-102838896	279.46	60.54	0.82	240.73	93.72	0.72	252.01	63.88	0.8	220.99	36.88	0.86	425.52	0	1	259.6	17.55	0.94	0.78	0.933333	-0.153333	1.3242e-09	1.59458e-08
ENSMUST00000025014.8	Mrpl28	chr17	+	2149.5	26126517	chr17:26126271-26126613	131.96	75.08	0.64	159.75	64.46	0.71	161.7	66.45	0.71	169.84	49.6	0.77	583.05	1.22	1	175.57	60.07	0.75	0.686667	0.84	-0.153333	1.65639e-09	1.95898e-08
ENSMUST00000020490.12	Wdr82	chr9	+	4265.7	106188797	chr9:106188596-106191139	115.19	3.97	0.97	115.69	28.24	0.8	113.53	33.64	0.77	188.12	0	1	122.65	0	1	175.83	0	1	0.846667	1	-0.153333	2.57571e-08	2.49036e-07
ENSMUST00000025893.5	Arl2	chr19	-	2700.1	6134600	chr19:6134383-6134801	42.15	5.17	0.89	43.38	13.78	0.76	50.84	6.48	0.89	141.55	0	1	392.95	0	1	181.5	0	1	0.846667	1	-0.153333	7.65808e-07	5.54918e-06
ENSMUST00000027601.10	Mcm6	chr1	-	4417.5	128331782	chr1:128331590-128332051	183.32	213.8	0.46	175.58	220.82	0.44	180.96	200.59	0.47	133.69	119.36	0.53	301.81	94.79	0.76	140.66	117.57	0.54	0.456667	0.61	-0.153333	3.92125e-06	2.45156e-05
ENSMUST00000166171.7	Eif2s2	chr2	-	2446.6	154871629	chr2:154871418-154872170	138.49	33.6	0.8	115.86	47.39	0.71	160.75	20.14	0.89	127.61	8.43	0.94	204.74	0	1	142.65	12.02	0.92	0.8	0.953333	-0.153333	5.17922e-06	3.14986e-05
ENSMUST00000034015.10	Msmo1	chr8	-	4636.6	64718849	chr8:64718139-64719181	127.15	53.97	0.7	138.74	49.81	0.74	146.46	52.59	0.74	166.58	41.6	0.8	251.62	0	1	202.74	39.95	0.84	0.726667	0.88	-0.153333	4.87006e-05	0.000243063
ENSMUST00000018143.15	Ddx27	chr2	+	882	167034860	chr2:167034639-167034947	121.84	22.98	0.84	102.5	39.99	0.72	128	23.68	0.84	79.85	12.62	0.86	132.83	0	1	105.57	0	1	0.8	0.953333	-0.153333	0.000107561	0.000494021
ENSMUST00000021940.7	Lman2	chr13	-	366.3	55346795	chr13:55343833-55347037	31.44	239.88	0.12	31.37	227.64	0.12	32.08	221.49	0.13	54.44	105.83	0.34	34.79	183	0.16	55.23	112.97	0.33	0.123333	0.276667	-0.153333	0.000131066	0.000587319
ENSMUST00000064314.9	Asna1	chr8	-	5289	85018041	chr8:85017931-85018255	108.02	175.98	0.38	139.56	154.52	0.47	101.16	172.34	0.37	121.55	94.03	0.56	178.92	115.69	0.61	120.81	117.45	0.51	0.406667	0.56	-0.153333	0.000503839	0.00196419
ENSMUST00000025804.5	Rab1b	chr19	-	2248.4	5100192	chr19:5099207-5100572	114.03	50	0.7	116.61	62.6	0.65	114.92	54.52	0.68	168.48	43.7	0.79	172.71	15.9	0.92	160.97	46.15	0.78	0.676667	0.83	-0.153333	0.000981055	0.0035799
ENSMUST00000186648.6	Trip12	chr1	-	3819.9	84724435	chr1:84724264-84724814	95.84	183.18	0.34	102.85	180.31	0.36	123.02	148.27	0.45	101.57	146.22	0.41	182.57	40.05	0.82	82.48	137.42	0.38	0.383333	0.536667	-0.153333	0.00122026	0.00434972
ENSMUST00000119591.1	Chuk	chr19	-	294.8	44074339	chr19:44073336-44074540	69.62	9.16	0.88	72.88	22.73	0.76	74.6	15.04	0.83	67.62	4.77	0.93	39.04	0	1	75.5	0	1	0.823333	0.976667	-0.153333	0.0022979	0.00757163
ENSMUST00000031508.4	Triap1	chr5	+	636.8	115343122	chr5:115342675-115343569	47.4	25.91	0.65	51.14	10.23	0.83	52.18	10.04	0.84	85.43	24.51	0.78	110.47	0	1	102.05	0	1	0.773333	0.926667	-0.153333	0.00515458	0.0154125
ENSMUST00000115125.7	Tnk2	chr16	+	197.7	32682948	chr16:32682685-32683493	29.87	3.78	0.89	32.66	5.76	0.85	28.48	11.89	0.71	54.68	2.71	0.95	55.84	0	1	55.01	2.41	0.96	0.816667	0.97	-0.153333	0.00604032	0.0176389
ENSMUST00000115123.7	Tnk2	chr16	+	197.7	32682948	chr16:32682685-32683492	29.87	3.78	0.89	32.66	5.76	0.85	28.48	11.89	0.71	54.68	2.71	0.95	55.84	0	1	55.01	2.41	0.96	0.816667	0.97	-0.153333	0.00604032	0.0176389
ENSMUST00000162429.7	Pttg1ip	chr10	+	797.8	77597244	chr10:77597028-77597335	43.92	20.08	0.69	38.24	24.84	0.61	70.21	0	1	77.88	6.58	0.92	37.68	7.45	0.84	85.08	0	1	0.766667	0.92	-0.153333	0.00975346	0.026638
ENSMUST00000127698.7	Tbpl1	chr10	-	644.9	22705425	chr10:22704285-22705895	38.02	62.63	0.38	39.69	62.43	0.39	40.59	59.37	0.41	93.05	63.46	0.59	64.56	80.96	0.44	96.71	62.37	0.61	0.393333	0.546667	-0.153333	0.0143247	0.037278
ENSMUST00000109203.8	Paip1	chr13	+	7497.6	119457272	chr13:119456988-119457391	31.37	68.84	0.31	23.16	54.17	0.3	32.36	57.85	0.36	83.24	146.79	0.36	133.78	74.67	0.64	100.65	134.4	0.43	0.323333	0.476667	-0.153333	0.01574	0.0404054
ENSMUST00000015003.9	E2f4	chr8	+	1695.4	105304774	chr8:105304573-105305370	149.9	88.77	0.63	141.13	63.04	0.69	120.75	62.93	0.66	49.43	22.56	0.69	49.67	3.99	0.93	57.71	13.04	0.82	0.66	0.813333	-0.153333	0.0320416	0.0737614
ENSMUST00000118703.7	Cdip1	chr16	-	2012.1	4767348	chr16:4766841-4768649	29.18	40.95	0.42	29.91	39.4	0.43	25.82	41.19	0.39	97.75	60.58	0.62	69.53	64.73	0.52	90.08	72	0.56	0.413333	0.566667	-0.153333	0.0407042	0.0903039
ENSMUST00000071329.7	Bckdha	chr7	-	1447.5	25630232	chr7:25629946-25630433	24.23	27.84	0.47	33.52	23.78	0.58	22.91	29.28	0.44	67.78	34.04	0.67	113.65	36.98	0.75	55.71	48.92	0.53	0.496667	0.65	-0.153333	0.0411142	0.090863
ENSMUST00000025649.8	Ddb1	chr19	+	95028.2	10629280	chr19:10629079-10629813	385.88	44.64	0.9	369.9	69.7	0.84	387.42	88.46	0.81	525.82	0	1	962.22	0	1	615.03	0	1	0.85	1	-0.15	1.54325e-29	1.32739e-27
ENSMUST00000022469.12	Nisch	chr14	-	9932.5	31171902	chr14:31170930-31172178	157.42	19	0.89	159.19	34.35	0.82	164.71	31.05	0.84	414.77	0	1	308.94	0	1	441.48	0	1	0.85	1	-0.15	5.68907e-15	1.5193e-13
ENSMUST00000108840.3	Tcf25	chr8	+	8331.6	123403349	chr8:123403147-123403806	96.71	24.74	0.8	109.03	0	1	91.86	31.09	0.75	449.44	0	1	534.04	0	1	468.37	0	1	0.85	1	-0.15	5.4187e-14	1.2956e-12
ENSMUST00000071664.11	Psmd4	chr3	-	15934.7	95032783	chr3:95032697-95032984	334.34	186	0.64	322.41	141.51	0.69	353.01	114.18	0.76	460.58	115.28	0.8	1012.14	49.21	0.95	519.5	135.44	0.79	0.696667	0.846667	-0.15	1.33311e-13	3.0237e-12
ENSMUST00000033809.3	Prps1	chrX	+	13124.3	140475406	chrX:140475169-140476140	598.92	113.3	0.84	569.32	98.48	0.85	587.87	95.53	0.86	203.09	0	1	226.23	0	1	219.62	0	1	0.85	1	-0.15	2.17983e-13	4.86094e-12
ENSMUST00000107237.7	Psmd4	chr3	-	15961.7	95032782	chr3:95032694-95032984	323.62	196.17	0.62	313.96	149.53	0.68	344.71	122.17	0.74	449.53	126.07	0.78	991.09	70.67	0.93	508.53	146.03	0.78	0.68	0.83	-0.15	1.52983e-12	2.92834e-11
ENSMUST00000048914.7	Mrpl34	chr8	+	6923.3	71465518	chr8:71465250-71465747	204.71	12.24	0.94	178.88	55.02	0.76	179.61	44.29	0.8	214.88	8.32	0.96	424.76	0	1	227.17	2.66	0.99	0.833333	0.983333	-0.15	1.58019e-11	2.48589e-10
ENSMUST00000037285.9	Git1	chr11	+	1083.5	77506597	chr11:77506396-77507786	73.35	13.46	0.84	77.3	10.95	0.88	79.88	16.17	0.83	150.14	0	1	107.49	0	1	148.47	0	1	0.85	1	-0.15	3.49273e-06	2.20099e-05
ENSMUST00000094657.9	Dnajc8	chr4	+	4151.7	132553218	chr4:132553017-132553742	239.85	112.74	0.68	223.41	127.73	0.64	212.65	137.34	0.61	185.26	75.35	0.71	245.05	37.01	0.87	212.91	54.39	0.8	0.643333	0.793333	-0.15	3.74698e-05	0.000191631
ENSMUST00000192615.5	Gnai2	chr9	-	22029.5	107614514	chr9:107614125-107614715	114.77	122.97	0.48	117.91	113.11	0.51	130.77	104.23	0.56	182.92	111.66	0.62	317.11	104.64	0.75	210.45	122.83	0.63	0.516667	0.666667	-0.15	0.000133211	0.000594284
ENSMUST00000001155.10	Araf	chrX	+	346.8	20860213	chrX:20859979-20860511	41.8	28.24	0.6	56.71	5.96	0.9	57.73	0	1	61.86	0	1	79.32	0	1	60.24	2.86	0.95	0.833333	0.983333	-0.15	0.000211889	0.00090131
ENSMUST00000000925.9	Smarcb1	chr10	-	3789.4	75896859	chr10:75896769-75897088	98.81	75.27	0.57	118.09	63.49	0.65	111.08	65.42	0.63	212.3	86.6	0.71	329.45	90.22	0.79	270.43	66.14	0.8	0.616667	0.766667	-0.15	0.000218801	0.000928925
ENSMUST00000043962.8	Cdc16	chr8	+	808.9	13781617	chr8:13781372-13781938	98.51	35.2	0.74	85.25	29.02	0.75	82.27	43.97	0.65	181.1	42.13	0.81	256.33	0	1	190.91	52.91	0.78	0.713333	0.863333	-0.15	0.000308189	0.00126464
ENSMUST00000001513.6	Tubb6	chr18	+	1815.2	67401581	chr18:67401310-67402748	186.72	48.45	0.79	193.68	34.09	0.85	190.08	18.93	0.91	61.53	0	1	61.49	0	1	57.76	0	1	0.85	1	-0.15	0.000398185	0.00159539
ENSMUST00000107898.6	Coil	chr11	+	900.3	88990869	chr11:88990668-88991613	72.21	11.99	0.86	72.37	16.82	0.81	70.9	17.76	0.8	92.21	5.45	0.94	97.21	0	1	87.43	2.08	0.98	0.823333	0.973333	-0.15	0.000519106	0.00201763
ENSMUST00000138603.8	Hap1	chr11	-	30990.4	100348658	chr11:100347327-100348859	30.56	10.63	0.74	31.57	2.45	0.93	33.59	11.71	0.74	615.32	76.36	0.89	538.53	0	1	659.82	18.23	0.97	0.803333	0.953333	-0.15	0.00099295	0.00362131
ENSMUST00000111959.1	Wsb2	chr5	+	985.9	117377612	chr5:117377390-117377807	32.88	4.94	0.87	24.93	12.08	0.67	32.36	8.04	0.8	193.53	24.54	0.89	137.97	6.69	0.95	210.02	11.14	0.95	0.78	0.93	-0.15	0.0140305	0.0366131
ENSMUST00000013773.11	Cad	chr5	+	1265.8	31078306	chr5:31078093-31078479	178.99	146.69	0.55	192.09	137.65	0.58	194.27	148.53	0.57	56.53	21.1	0.73	63.95	15.69	0.8	51.69	32.16	0.62	0.566667	0.716667	-0.15	0.0149868	0.0388179
ENSMUST00000056732.3	Mfap1b	chr2	-	1724.6	121461665	chr2:121460235-121462304	28.81	90.35	0.24	30.78	90.25	0.25	30.64	93.46	0.25	60.23	127.6	0.32	65.66	68.83	0.49	64.69	105.85	0.38	0.246667	0.396667	-0.15	0.0153043	0.039486
ENSMUST00000042452.10	Psmf1	chr2	-	256.9	151718323	chr2:151715812-151718685	13.55	63.23	0.18	13.07	55.39	0.19	12.29	56.88	0.18	37.47	71.98	0.34	33.74	69.29	0.33	37.97	78.28	0.33	0.183333	0.333333	-0.15	0.0242863	0.058469
ENSMUST00000075812.10	Nsd2	chr5	+	724.2	33895179	chr5:33894906-33897916	40.88	71.96	0.36	42.05	66.87	0.39	39.67	84.83	0.32	60.79	44.74	0.58	34.02	53.84	0.39	58.09	47.01	0.55	0.356667	0.506667	-0.15	0.0255828	0.0609041
ENSMUST00000108808.7	Arfrp1	chr2	-	676.5	181359360	chr2:181359100-181359561	47.62	56.8	0.46	53.82	32.61	0.62	46.78	36.62	0.56	85.32	22.36	0.79	67.51	52.68	0.56	86.75	30.48	0.74	0.546667	0.696667	-0.15	0.029395	0.068478
ENSMUST00000034946.14	Snx1	chr9	-	389	66088274	chr9:66088133-66088569	43.3	19.33	0.69	35.33	26.03	0.58	37.56	32.25	0.54	75.35	43.68	0.63	108.34	23.26	0.82	90.94	21.69	0.81	0.603333	0.753333	-0.15	0.0401219	0.0893502
ENSMUST00000019354.10	Atp6v1e1	chr6	-	28192.4	120795441	chr6:120795244-120795764	190.73	91.14	0.68	198.08	69.37	0.74	193.96	74.09	0.72	696.71	134.87	0.84	1110.63	108.08	0.91	713.79	141.62	0.83	0.713333	0.86	-0.146667	1.09529e-08	1.14238e-07
ENSMUST00000112122.8	Hat1	chr2	+	11680.7	71441391	chr2:71441168-71441622	148.27	477.59	0.24	172.71	414.36	0.29	188.51	403.84	0.32	97.96	175.1	0.36	217.11	164.59	0.57	93.02	166.46	0.36	0.283333	0.43	-0.146667	8.48813e-07	6.0775e-06
ENSMUST00000108295.7	Unc119	chr11	+	4052.2	78348806	chr11:78348465-78349164	51.6	4.26	0.92	38.22	4.81	0.89	39.26	13.51	0.74	187.15	1.18	0.99	318.56	0	1	188.91	0	1	0.85	0.996667	-0.146667	3.92368e-06	2.45156e-05
ENSMUST00000114006.7	Cacfd1	chr2	+	2597.3	27020222	chr2:27020021-27021089	32.41	6.02	0.84	34.13	14.98	0.7	38.14	0	1	172.9	3.34	0.98	181.1	0	1	204.79	0	1	0.846667	0.993333	-0.146667	2.68786e-05	0.000141059
ENSMUST00000177005.7	Glmp	chr3	+	614.7	88328404	chr3:88328203-88328655	68.72	7.7	0.9	63.92	19.39	0.77	67.23	11.13	0.86	102.1	3.28	0.97	157.03	0	1	127.8	0	1	0.843333	0.99	-0.146667	4.1578e-05	0.000210851
ENSMUST00000030254.14	Leprot	chr4	+	1513.8	101658059	chr4:101657838-101659364	41.61	16.25	0.72	44.24	7.81	0.85	51.22	0.48	0.99	120.97	0	1	103.41	0	1	113.36	0	1	0.853333	1	-0.146667	7.72826e-05	0.000367703
ENSMUST00000102727.2	Anxa6	chr11	-	1168.9	54979309	chr11:54979108-54979521	93.46	23.38	0.8	86.12	23.48	0.79	93.14	30.23	0.75	98.41	12.87	0.88	182.38	0	1	103.2	11.74	0.9	0.78	0.926667	-0.146667	0.000283801	0.00117183
ENSMUST00000045026.3	Spag5	chr11	+	336.3	78322358	chr11:78322128-78322457	104.66	17.32	0.86	92.35	28.51	0.76	93.28	40.85	0.7	84.53	22.94	0.79	147.32	0	1	104.7	2.77	0.97	0.773333	0.92	-0.146667	0.000500093	0.0019529
ENSMUST00000014321.4	Tvp23b	chr11	+	3508.3	62894764	chr11:62894122-62895185	110.1	34.92	0.76	121.86	25.02	0.83	94.84	62.98	0.6	131.87	33.11	0.8	190.33	0	1	153.7	30.77	0.83	0.73	0.876667	-0.146667	0.000554895	0.00214165
ENSMUST00000027863.12	Atp1b1	chr1	-	3900.9	164437728	chr1:164437300-164438539	71.02	211.16	0.25	53.63	207.79	0.21	63.92	207.51	0.24	110.35	257.91	0.3	107.6	98.68	0.52	112.87	240.73	0.32	0.233333	0.38	-0.146667	0.00101512	0.00369606
ENSMUST00000111059.1	Cnih4	chr1	+	1119.3	181166382	chr1:181166181-181168994	13.29	150.63	0.08	12.46	127.57	0.09	13.8	121.6	0.1	35.59	93.2	0.28	27.35	154.77	0.15	36.72	93.24	0.28	0.09	0.236667	-0.146667	0.00202144	0.00678559
ENSMUST00000223268.1	Nnt	chr13	-	431.3	119336020	chr13:119335528-119336406	66.07	7	0.9	60.97	15.08	0.8	73.31	12.02	0.86	57.43	0	1	52.28	0	1	65.12	0	1	0.853333	1	-0.146667	0.00244175	0.00798604
ENSMUST00000183108.7	Xpnpep1	chr19	-	1356.2	52991518	chr19:52991183-52991719	98.87	77.52	0.56	99.82	70.65	0.59	95.13	78.09	0.55	117.03	58.55	0.67	170.3	24.97	0.87	126.2	83.23	0.6	0.566667	0.713333	-0.146667	0.00316503	0.0100393
ENSMUST00000025961.6	Prdx3	chr19	-	2097.2	60864239	chr19:60864051-60864719	79.31	52.48	0.6	67.23	69.48	0.49	82.58	46.95	0.64	125.15	84.43	0.6	203.48	47.19	0.81	157.42	48.93	0.76	0.576667	0.723333	-0.146667	0.00341418	0.0107319
ENSMUST00000084731.4	Ipo7	chr7	+	6912.1	110055271	chr7:110055017-110056609	210.95	269.49	0.44	213.4	282.74	0.43	199.78	298.85	0.4	108.32	106.93	0.5	76.56	35.88	0.68	106.77	93.13	0.53	0.423333	0.57	-0.146667	0.00349768	0.0109787
ENSMUST00000052138.10	Terf2ip	chr8	+	1707	112019167	chr8:112017839-112020528	4.41	76.15	0.05	5.61	67.64	0.08	5.58	69.68	0.07	42.39	154.5	0.22	40.35	140.8	0.22	39.36	160.47	0.2	0.0666667	0.213333	-0.146667	0.00365712	0.0114143
ENSMUST00000107495.4	Tm2d3	chr7	+	732.1	65701823	chr7:65701593-65701913	51.51	30.71	0.63	47.22	26.86	0.64	41.85	41.7	0.5	94.7	49.29	0.66	224.85	43.69	0.84	105.63	43.88	0.71	0.59	0.736667	-0.146667	0.00514212	0.0153822
ENSMUST00000020317.7	Pno1	chr11	-	1905.9	17203800	chr11:17203198-17204001	204.06	232.13	0.47	200.42	233.31	0.46	195.03	227.18	0.46	69.9	61.3	0.53	75.69	29.79	0.72	80.79	58.24	0.58	0.463333	0.61	-0.146667	0.00597238	0.0174636
ENSMUST00000028382.12	Nup35	chr2	+	2076.8	80658739	chr2:80658321-80658902	56.32	82.13	0.41	68.36	76.96	0.47	78.01	67.06	0.54	55.72	38.28	0.59	118.38	20.04	0.86	41.59	60.79	0.41	0.473333	0.62	-0.146667	0.00734091	0.0208324
ENSMUST00000064099.7	Ppp6r1	chr7	-	2821.7	4631985	chr7:4631495-4632244	19.19	96.08	0.17	17.34	91.31	0.16	17.02	75.6	0.18	51.34	146.17	0.26	84.41	93.1	0.48	44.79	165.55	0.21	0.17	0.316667	-0.146667	0.00804809	0.0225095
ENSMUST00000089302.10	Usp9x	chrX	+	1340.2	13170875	chrX:13169347-13173328	35.11	66.9	0.34	33.91	69.28	0.33	35.29	63.65	0.36	94.18	82.77	0.53	39.77	64.25	0.38	96.63	76.79	0.56	0.343333	0.49	-0.146667	0.00969783	0.026497
ENSMUST00000025684.3	Ehd1	chr19	+	978.8	6298668	chr19:6298074-6300096	30.15	113.84	0.21	38.72	99.63	0.28	32.98	99.24	0.25	56.08	94.25	0.37	52.52	67.67	0.44	60.9	102.45	0.37	0.246667	0.393333	-0.146667	0.0101236	0.0275127
ENSMUST00000038537.8	Wtip	chr7	-	151.8	34110038	chr7:34109543-34110239	38.15	4.83	0.89	39.05	12.64	0.76	39.75	11.23	0.78	38.95	5.8	0.87	41.25	0	1	40.88	0.03	1	0.81	0.956667	-0.146667	0.0174213	0.0440554
ENSMUST00000033154.7	Plk1	chr7	+	1215.6	122169626	chr7:122169387-122169873	108.84	106.99	0.5	103.53	108.98	0.49	113.71	89.82	0.56	42.01	37.53	0.53	56.61	12.3	0.82	48.82	27.93	0.64	0.516667	0.663333	-0.146667	0.0408021	0.0904694
ENSMUST00000004396.12	Atp6v1f	chr6	+	13552.4	29470268	chr6:29470067-29470512	284.74	67.79	0.81	305.05	75.09	0.8	298.8	40.43	0.88	572.19	43.4	0.93	1267.3	0	1	639.54	4.36	0.99	0.83	0.973333	-0.143333	5.64432e-21	2.89785e-19
ENSMUST00000164505.1	Slc25a3	chr10	-	31271.1	91116902	chr10:91116808-91117124	739.38	341.58	0.68	771.09	402.65	0.66	686	388.45	0.64	980.91	277.83	0.78	1705.38	284.08	0.86	973.2	295.86	0.77	0.66	0.803333	-0.143333	3.61309e-18	1.35195e-16
ENSMUST00000103172.3	Dstn	chr2	+	18833.5	143942328	chr2:143942127-143943324	319.63	70.68	0.82	302.48	77.34	0.8	313.49	40.18	0.89	643.99	42.94	0.94	709.73	0	1	675.44	0	1	0.836667	0.98	-0.143333	7.21407e-18	2.61086e-16
ENSMUST00000026506.4	Clns1a	chr7	+	7332.7	97718420	chr7:97718219-97718879	266.88	40.66	0.87	261.74	30.48	0.9	236.46	58.52	0.8	215.22	0	1	399.73	0	1	225.35	0	1	0.856667	1	-0.143333	9.20632e-14	2.13194e-12
ENSMUST00000008594.8	Nutf2	chr8	+	42367	105879025	chr8:105878805-105879330	553.08	148.87	0.79	538.17	153.08	0.78	540.85	112.49	0.83	331.56	41.38	0.89	536.05	0	1	363.43	24.73	0.94	0.8	0.943333	-0.143333	1.12217e-13	2.5628e-12
ENSMUST00000220271.1	Pxdn	chr12	+	4497.1	30015734	chr12:30015451-30017651	101.74	3.77	0.96	105.53	19.17	0.85	108.39	34.41	0.76	176.22	0	1	68.57	0	1	151.82	0	1	0.856667	1	-0.143333	4.83803e-07	3.63703e-06
ENSMUST00000038039.2	Tdp2	chr13	+	1374.4	24841663	chr13:24841087-24842153	108.55	0.4	1	85.14	32.73	0.72	92.26	27.71	0.77	97.78	8.67	0.92	111.25	0	1	112.53	0	1	0.83	0.973333	-0.143333	6.42071e-05	0.000311306
ENSMUST00000109748.8	Txn2	chr15	-	4343.8	77915563	chr15:77915210-77915857	156.43	139.58	0.53	168.82	123.6	0.58	157.24	125.24	0.56	215.94	112.06	0.66	305	105.42	0.74	229.34	97.03	0.7	0.556667	0.7	-0.143333	7.35818e-05	0.000353395
ENSMUST00000220578.1	Srp54a	chr12	+	2732.1	55113242	chr12:55112800-55115367	14.06	137.04	0.09	14.42	154.29	0.09	14.78	146.59	0.09	84.17	273.18	0.24	83.32	298.04	0.22	88.85	279.09	0.24	0.09	0.233333	-0.143333	8.47116e-05	0.000396779
ENSMUST00000020463.13	Ncln	chr10	-	1152.3	81487393	chr10:81486249-81487605	115.51	30.98	0.79	119.38	8.48	0.93	123.64	22.28	0.85	77.93	0	1	90.51	0	1	76.49	0	1	0.856667	1	-0.143333	0.000106706	0.000491115
ENSMUST00000043378.8	Tmem120a	chr5	-	8046.1	135735604	chr5:135735485-135735805	47.45	21.22	0.69	46.88	9.61	0.83	45.54	13.64	0.77	129.48	24.64	0.84	444.31	0	1	155.92	20.74	0.88	0.763333	0.906667	-0.143333	0.000142043	0.000626749
ENSMUST00000023359.12	Nde1	chr16	+	708.5	14191927	chr16:14191718-14192928	104.48	23.68	0.82	97.61	24.74	0.8	109.34	5.6	0.95	50.91	0	1	53.75	0	1	49.01	0	1	0.856667	1	-0.143333	0.00184741	0.00629311
ENSMUST00000107903.7	Akap1	chr11	-	1234.6	88831628	chr11:88830792-88831829	107.07	37.21	0.74	112.4	23.91	0.82	115.08	44.46	0.72	113.97	21.53	0.84	106.95	0	1	128.23	19.99	0.87	0.76	0.903333	-0.143333	0.00248777	0.00811916
ENSMUST00000154469.7	Abhd11	chr5	+	1248.8	135012090	chr5:135011887-135012170	54.43	0	1	18.58	17.64	0.51	35.64	2.41	0.94	158.5	0	1	264.56	0	1	142.22	19.89	0.88	0.816667	0.96	-0.143333	0.00906719	0.0250286
ENSMUST00000080085.8	Krit1	chr5	+	418.8	3841188	chr5:3840874-3841359	29.8	4.38	0.87	24.61	8.57	0.74	28.8	3.84	0.88	64.61	0	1	85.43	0	1	69.4	5.99	0.92	0.83	0.973333	-0.143333	0.00926665	0.0254765
ENSMUST00000126957.8	Paip1	chr13	+	8091.7	119457253	chr13:119456988-119457357	57.82	44.99	0.56	47.1	32.02	0.6	66.16	25.26	0.72	168.34	64.56	0.72	188.27	20.8	0.9	166.09	72.94	0.69	0.626667	0.77	-0.143333	0.0118646	0.0316341
ENSMUST00000079327.11	Men1	chr19	+	352.6	6340435	chr19:6339687-6340889	62.75	19.07	0.77	64.51	25.39	0.72	76.75	4.56	0.94	59.23	7.71	0.88	51.85	0	1	66.55	1.35	0.98	0.81	0.953333	-0.143333	0.0126849	0.0334844
ENSMUST00000108697.7	Elac2	chr11	+	1245	65001214	chr11:65000995-65001328	173.98	128.65	0.57	157.41	104.82	0.6	146.68	101.05	0.59	78.71	47.37	0.62	88.66	12.54	0.88	98.74	44.03	0.69	0.586667	0.73	-0.143333	0.0129677	0.0341501
ENSMUST00000175883.7	Ryk	chr9	+	920.6	102907175	chr9:102906850-102907542	50.7	52.33	0.49	50.23	65.02	0.44	53.27	49.25	0.52	81.36	70.61	0.54	135.58	49.58	0.73	100.93	64.53	0.61	0.483333	0.626667	-0.143333	0.0168922	0.0428813
ENSMUST00000092891.5	Cacng7	chr7	+	822.4	3367698	chr7:3366691-3368221	34.26	22.45	0.6	39.81	20.72	0.66	36.67	23.88	0.61	70.66	22.95	0.75	20.94	13.44	0.61	80.05	5.43	0.94	0.623333	0.766667	-0.143333	0.0173922	0.0439987
ENSMUST00000034945.5	Fam96a	chr9	+	1732.8	66138750	chr9:66138337-66138955	58.75	37.67	0.61	57.54	38.97	0.6	52.61	37.35	0.58	122.63	50	0.71	186.84	47.64	0.8	127.32	52.62	0.71	0.596667	0.74	-0.143333	0.0193639	0.0482872
ENSMUST00000112207.7	Prkcd	chr14	-	228.9	30595801	chr14:30595592-30596025	28.65	22.31	0.56	49.15	4.24	0.92	39.68	8.04	0.83	86.45	14.77	0.85	111.48	0	1	81.02	9.63	0.89	0.77	0.913333	-0.143333	0.0199548	0.0494429
ENSMUST00000030556.7	Ptpn12	chr5	-	857.1	20987187	chr5:20986645-20987494	59.3	17.4	0.77	52.79	29.1	0.64	55.4	22.52	0.71	101.04	26.06	0.79	113.78	0	1	98.69	31.65	0.76	0.706667	0.85	-0.143333	0.020855	0.0514041
ENSMUST00000182520.1	Gm26917	chr17	+	8835.9	39845664	chr17:39845444-39846245	355.58	158.79	0.69	261.61	80.6	0.76	281.91	154.11	0.65	61.93	7.86	0.89	57.28	0	1	58.4	32.78	0.64	0.7	0.843333	-0.143333	0.0344305	0.0782811
ENSMUST00000042235.14	Eef1a1	chr9	-	6.77177e+06	78478578	chr9:78478449-78478858	11376.2	2869.62	0.8	10682.2	3254.25	0.77	10889.1	3201.04	0.77	10096.2	1745.66	0.85	22369.7	0	1	11783.7	1106.82	0.91	0.78	0.92	-0.14	0	0
ENSMUST00000022894.13	Ywhaz	chr15	-	171454	36771968	chr15:36770770-36772777	597.94	482.42	0.55	580.59	546.63	0.52	612.38	572.15	0.52	750.78	509.05	0.6	755.85	196.74	0.79	778.82	473.38	0.62	0.53	0.67	-0.14	1.55133e-10	2.11408e-09
ENSMUST00000075853.5	Cks2	chr13	+	16273.1	51650563	chr13:51650337-51650660	261.41	83.36	0.76	300.73	61.8	0.83	314.14	38.23	0.89	141.08	15.38	0.9	292.55	0	1	167.88	0.81	1	0.826667	0.966667	-0.14	1.76303e-08	1.77455e-07
ENSMUST00000060101.9	Tceal8	chrX	-	15093.9	136170535	chrX:136170081-136171049	406.59	360.03	0.53	397.92	349.78	0.53	400.59	281.69	0.59	204.3	123.95	0.62	278.39	75.06	0.79	219.85	113.57	0.66	0.55	0.69	-0.14	9.36008e-06	5.41886e-05
ENSMUST00000001347.6	Rnd2	chr11	+	21732.2	101471290	chr11:101471058-101471853	170.77	286.12	0.37	162.16	267.82	0.38	174.48	185.12	0.49	183.69	161.76	0.53	308.87	203.32	0.6	192.17	173.85	0.53	0.413333	0.553333	-0.14	1.45502e-05	8.09799e-05
ENSMUST00000122233.7	Kif2a	chr13	-	1185.3	106961904	chr13:106961260-106962224	70.87	16.38	0.81	79.39	7.63	0.91	75.23	12.3	0.86	132.52	0	1	78.05	0	1	139.43	0	1	0.86	1	-0.14	2.41657e-05	0.000128451
ENSMUST00000163083.1	Cyb5a	chr18	+	3122.6	84879735	chr18:84879503-84879862	92.15	79.43	0.54	107.04	47.49	0.69	128.76	38.59	0.77	214.16	60.29	0.78	339.17	29.7	0.92	212.86	84.7	0.72	0.666667	0.806667	-0.14	0.00040672	0.00162076
ENSMUST00000170000.3	Rbm7	chr9	-	436.6	48489654	chr9:48488701-48489988	75.33	4.89	0.94	74.99	18.32	0.8	68.86	15.76	0.81	65.64	1.83	0.97	62.53	0	1	68.7	0	1	0.85	0.99	-0.14	0.00122767	0.00437378
ENSMUST00000026976.11	Get4	chr5	+	1542.7	139269251	chr5:139268981-139270051	50.02	129.46	0.28	55.64	131.92	0.3	55.7	110.21	0.34	80.78	79.69	0.5	99.89	147.19	0.4	86.14	108.09	0.44	0.306667	0.446667	-0.14	0.00549932	0.0162768
ENSMUST00000112986.8	Dab2ip	chr2	+	971.5	35729312	chr2:35729111-35730994	27.94	10.64	0.72	30.32	0.05	1	26.12	4.3	0.86	83.84	0	1	42.62	0	1	85.89	0	1	0.86	1	-0.14	0.00846202	0.0235063
ENSMUST00000084500.7	Oat	chr7	-	835.2	132558009	chr7:132557478-132558330	69.34	59.32	0.54	81.09	42.59	0.66	81.88	48.07	0.63	76.39	47.36	0.62	132.38	10.16	0.93	88.97	37.63	0.7	0.61	0.75	-0.14	0.0105689	0.0285356
ENSMUST00000108112.9	Spata5	chr3	+	520	37578953	chr3:37578752-37579096	44.21	17.87	0.71	35.61	41.58	0.46	39.38	42.92	0.48	44.14	35.19	0.56	101.26	3.83	0.96	35.89	29.85	0.55	0.55	0.69	-0.14	0.0123707	0.0327986
ENSMUST00000003759.10	Ciao1	chr2	-	134.3	127242608	chr2:127240938-127243037	4.16	59.55	0.07	5.3	52.89	0.09	5.04	56.2	0.08	23.77	62.43	0.28	14.74	96.57	0.13	22.78	68.7	0.25	0.08	0.22	-0.14	0.0213277	0.0524714
ENSMUST00000174510.7	Ube2g2	chr10	+	535.7	77644685	chr10:77644447-77645993	64.2	19.75	0.76	66.08	17.96	0.79	68.57	15.44	0.82	77.58	10.69	0.88	68.98	0	1	80.03	8.27	0.91	0.79	0.93	-0.14	0.023186	0.0562424
ENSMUST00000028608.12	Nat10	chr2	-	582.6	103721657	chr2:103721256-103721928	93.69	77.53	0.55	91.2	71.52	0.56	105.3	52.04	0.67	54.94	25.36	0.68	70.89	17.15	0.81	61.93	25.04	0.71	0.593333	0.733333	-0.14	0.0250804	0.0599018
ENSMUST00000001339.5	Rrp15	chr1	-	3025.7	186721322	chr1:186720978-186721546	123.65	143.07	0.46	104.24	160.37	0.39	113.96	130.58	0.47	35.38	32.26	0.52	58.03	22.45	0.72	38.85	39.41	0.5	0.44	0.58	-0.14	0.0262123	0.0622684
ENSMUST00000020049.8	Ccdc59	chr10	+	839.6	105847284	chr10:105847017-105847833	27.76	89.14	0.24	28.97	70.04	0.29	22.96	77.84	0.23	45.67	72.21	0.39	51.72	108.95	0.32	52.3	58.39	0.47	0.253333	0.393333	-0.14	0.0344464	0.0782905
ENSMUST00000170909.1	Tfdp1	chr8	+	4639.2	13377508	chr8:13377142-13377702	141.46	164.64	0.46	143.84	166.42	0.46	144.06	168.15	0.46	72.27	76.85	0.48	55.81	19.62	0.74	90.1	65.43	0.58	0.46	0.6	-0.14	0.0344989	0.078383
ENSMUST00000099479.3	Ddx46	chr13	+	479.7	55679221	chr13:55678784-55681256	46.52	95.05	0.33	44.29	110.26	0.29	46.93	90.91	0.34	45.63	27.08	0.63	16.11	51.63	0.24	40.45	39.6	0.51	0.32	0.46	-0.14	0.0365111	0.0823893
ENSMUST00000020749.12	Mtif2	chr11	+	746.9	29545155	chr11:29544913-29545279	17.81	68.07	0.21	20.02	62.6	0.24	24.24	58.4	0.29	30.98	82.91	0.27	59.77	52.26	0.53	39.37	71.52	0.36	0.246667	0.386667	-0.14	0.0435356	0.0956021
ENSMUST00000163666.2	Eif4a1	chr11	-	2010341	69667416	chr11:69666936-69667617	1254.06	3768.1	0.25	1226.56	3866.04	0.24	1256.37	3783	0.25	758.08	1329.32	0.36	1188.07	1645.95	0.42	790.25	1335.5	0.37	0.246667	0.383333	-0.136667	5.94921e-35	7.57724e-33
ENSMUST00000163300.7	Arf1	chr11	-	58500.3	59212464	chr11:59211412-59212695	750.9	118.06	0.86	730.74	126.05	0.85	716.22	155.65	0.82	898.67	57.15	0.94	952.63	0	1	951.14	0	1	0.843333	0.98	-0.136667	8.28216e-27	6.30491e-25
ENSMUST00000079496.8	Ube2s	chr7	-	119151	4808146	chr7:4808014-4808484	600.21	237.59	0.72	645.59	148.47	0.81	585.4	200.08	0.75	533.56	138.09	0.79	1359.81	0	1	668.44	71.93	0.9	0.76	0.896667	-0.136667	5.20681e-22	2.89787e-20
ENSMUST00000130216.1	Srsf3	chr17	+	52063.5	29042067	chr17:29041384-29043366	211.42	1319.28	0.14	208.68	1269.21	0.14	206.72	1200.01	0.15	217.62	555.61	0.28	276.55	751.94	0.27	234.72	566.13	0.29	0.143333	0.28	-0.136667	1.24364e-15	3.62847e-14
ENSMUST00000021239.6	Lrrc59	chr11	+	20541.3	94643513	chr11:94643294-94644996	514.67	77.31	0.87	500.56	116.66	0.81	509.04	65.48	0.89	347.81	0	1	192.61	4.8	0.98	322.51	0	1	0.856667	0.993333	-0.136667	7.38845e-15	1.94955e-13
ENSMUST00000075602.7	Gm10282	chr8	-	590309	72304873	chr8:72304110-72305260	414.03	1295.49	0.24	383.3	1121.69	0.25	394.17	1048.89	0.27	440.34	813.81	0.35	641.71	721.12	0.47	461.38	868.04	0.35	0.253333	0.39	-0.136667	9.53479e-15	2.49601e-13
ENSMUST00000019323.10	Mdh2	chr5	+	37036.7	135790289	chr5:135790077-135790391	448.8	461.82	0.49	425.71	362.27	0.54	429.78	366.43	0.54	651.23	457.58	0.59	1418.08	452.67	0.76	797.52	472.75	0.63	0.523333	0.66	-0.136667	1.40719e-12	2.70924e-11
ENSMUST00000200097.4	Ptbp2	chr3	-	6770.6	119720256	chr3:119718742-119720457	149.96	27.27	0.85	136.17	28.27	0.83	152.51	15.55	0.91	303.88	0	1	271.3	0	1	324.64	0	1	0.863333	1	-0.136667	2.417e-11	3.7055e-10
ENSMUST00000113695.7	Tpm1	chr9	-	6479.9	67023218	chr9:67022592-67023441	283.68	34.45	0.89	274.66	51.19	0.84	263.2	44.29	0.86	202.42	0	1	232.99	0	1	223.62	0	1	0.863333	1	-0.136667	6.62546e-11	9.60184e-10
ENSMUST00000111338.9	Ckap5	chr2	+	3034.6	91620183	chr2:91619982-91620664	114.73	19.02	0.86	131.06	11.44	0.92	121	28.23	0.81	235.16	0	1	282.77	0	1	284.37	0	1	0.863333	1	-0.136667	7.34654e-10	9.0946e-09
ENSMUST00000023460.6	Ncbp2	chr16	+	3722.7	31957328	chr16:31956939-31958472	164.61	14.72	0.92	159.52	48.55	0.77	157.75	31.91	0.83	213.56	14.97	0.93	224.22	0	1	226.11	0	1	0.84	0.976667	-0.136667	5.68908e-08	5.06435e-07
ENSMUST00000103232.1	2510039O18Rik	chr4	+	3081.1	147946872	chr4:147946601-147947314	112.17	21.23	0.84	103.63	21.59	0.83	114.21	16.08	0.88	171.53	3.87	0.98	239.98	0	1	194.25	4.5	0.98	0.85	0.986667	-0.136667	6.18216e-07	4.55444e-06
ENSMUST00000182328.7	Psmd8	chr7	-	7247.8	29174546	chr7:29174188-29174747	192.81	188.32	0.51	203.94	171.51	0.54	206.07	151.49	0.58	380.9	242.28	0.61	740.6	250.15	0.75	426.21	202.63	0.68	0.543333	0.68	-0.136667	1.23778e-06	8.53049e-06
ENSMUST00000031625.14	Arpc1a	chr5	+	16444.2	145108578	chr5:145108377-145108761	107.73	28.35	0.79	98.43	37.06	0.73	97.82	47.85	0.67	456.46	142.2	0.76	945.08	37.19	0.96	552.8	73.41	0.88	0.73	0.866667	-0.136667	1.08197e-05	6.20426e-05
ENSMUST00000090023.12	Ap2m1	chr16	+	153318	20543847	chr16:20543311-20544056	68.82	177.93	0.28	109.07	151.13	0.42	89.4	153.01	0.37	324.43	456.15	0.42	672.99	520.57	0.56	409.75	412.49	0.5	0.356667	0.493333	-0.136667	4.44702e-05	0.000225001
ENSMUST00000112819.8	Lrch2	chrX	-	1189.1	147472875	chrX:147470387-147473076	63.34	0	1	62.99	16.22	0.8	58.72	15.41	0.79	107.34	0	1	32.64	0	1	100.33	0	1	0.863333	1	-0.136667	0.000368653	0.00148696
ENSMUST00000107409.4	Mfge8	chr7	-	722.1	79134307	chr7:79133768-79134546	56.89	2.55	0.96	49.34	19.19	0.72	64.78	6.63	0.91	71.75	0	1	112.67	0	1	68.22	0	1	0.863333	1	-0.136667	0.000446238	0.00176338
ENSMUST00000032825.13	Mfge8	chr7	-	722.1	79134307	chr7:79133769-79134546	56.89	2.55	0.96	49.34	19.19	0.72	64.78	6.63	0.91	71.75	0	1	112.67	0	1	68.22	0	1	0.863333	1	-0.136667	0.000446238	0.00176338
ENSMUST00000191783.5	Zfp639	chr3	+	325.2	32520068	chr3:32519532-32520743	53.84	6.06	0.9	50.79	8.9	0.85	48.67	9.35	0.84	74.27	0	1	76.81	0	1	71.6	0	1	0.863333	1	-0.136667	0.00113179	0.00406718
ENSMUST00000143836.7	Meg3	chr12	+	5516.6	109571628	chr12:109571391-109571721	74.57	66.04	0.53	71.65	61.91	0.54	88.12	56.94	0.61	411.97	180.81	0.69	404.25	138.24	0.75	398.84	211.86	0.65	0.56	0.696667	-0.136667	0.00258701	0.00839891
ENSMUST00000108495.8	Strn4	chr7	+	2421.2	16840643	chr7:16840206-16840927	41.19	36.09	0.53	68.92	5.82	0.92	68.23	15.24	0.82	171.02	51.02	0.77	225.45	0	1	210.51	20.28	0.91	0.756667	0.893333	-0.136667	0.00372905	0.0116114
ENSMUST00000202361.3	Hsph1	chr5	-	7598.8	149616974	chr5:149616544-149617710	75.45	200.61	0.27	60.95	179.89	0.25	64.68	178.52	0.27	44.23	108.04	0.29	72.78	65.2	0.53	61.61	102.03	0.38	0.263333	0.4	-0.136667	0.00781131	0.0219213
ENSMUST00000001460.13	Snd1	chr6	+	1890.7	28888488	chr6:28888235-28888832	119.56	110.44	0.52	122.77	133.76	0.48	117.25	115.93	0.5	131.34	78.91	0.62	153.83	37.1	0.81	118.62	127.55	0.48	0.5	0.636667	-0.136667	0.00809887	0.0226133
ENSMUST00000030872.11	Orc5	chr5	-	312.1	22486977	chr5:22486489-22487217	82.84	19.07	0.81	72.13	15.11	0.83	77.35	33.93	0.7	62.32	4.23	0.94	79.72	0	1	48.63	11.32	0.81	0.78	0.916667	-0.136667	0.0105237	0.0284367
ENSMUST00000025462.6	Rbfa	chr18	-	1007.6	80192536	chr18:80192265-80192882	47.2	56.28	0.46	40.37	61.91	0.39	35.55	53.36	0.4	73.34	79.01	0.48	156.93	57.94	0.73	71.75	85.95	0.45	0.416667	0.553333	-0.136667	0.0162685	0.0415688
ENSMUST00000037839.11	Zfand1	chr3	-	379.4	10340704	chr3:10339953-10340905	47.13	20.56	0.7	47.82	2.51	0.95	41.49	18	0.7	60.15	5.02	0.92	74.69	0	1	67.99	12.89	0.84	0.783333	0.92	-0.136667	0.0195217	0.0485697
ENSMUST00000056149.14	Abhd12	chr2	-	490.8	150832888	chr2:150832493-150833140	22.72	23.59	0.49	27.56	2.72	0.91	33.29	8.47	0.8	119.47	35.01	0.77	166.97	0	1	127.14	24.42	0.84	0.733333	0.87	-0.136667	0.021418	0.0526155
ENSMUST00000179765.7	Pcgf2	chr11	-	1102.4	97689903	chr11:97688823-97690358	21.03	94.1	0.18	19.91	104.45	0.16	21.86	107.08	0.17	39.13	112.68	0.26	26.97	43.16	0.38	39.73	100.71	0.28	0.17	0.306667	-0.136667	0.0217174	0.0532719
ENSMUST00000020552.6	Tpgs1	chr10	+	570.6	79675790	chr10:79675400-79676127	24.45	12.81	0.66	28.05	6.1	0.82	26.17	11.07	0.7	99.83	24.86	0.8	203.13	0	1	92.22	25.24	0.79	0.726667	0.863333	-0.136667	0.0298876	0.0693329
ENSMUST00000082408.1	mt-Atp6	chrM	+	2.56354e+07	8128	chrM:7927-8607	18497.5	3045.94	0.86	20195.1	2617.35	0.89	20311.5	3602.87	0.85	30517.9	0	1	20659.9	0	1	30266.7	0	1	0.866667	1	-0.133333	0	0
ENSMUST00000029780.11	Ptbp2	chr3	-	6794	119720259	chr3:119718742-119720460	150.12	26.14	0.85	136.33	27.16	0.83	152.69	13.9	0.92	303.99	0	1	270.82	0	1	324.68	0	1	0.866667	1	-0.133333	6.69322e-11	9.67887e-10
ENSMUST00000113696.7	Tpm1	chr9	-	6532.9	67023219	chr9:67022590-67023441	284.02	34.25	0.89	275.33	50.43	0.85	263.6	43.77	0.86	202.88	0	1	233.98	0	1	224.13	0	1	0.866667	1	-0.133333	1.34496e-10	1.84807e-09
ENSMUST00000090006.11	Itgb1	chr8	+	13869.4	128732224	chr8:128732023-128733200	313.31	35.49	0.9	318.19	88.5	0.78	321.53	63.32	0.84	320.69	20.25	0.94	278.35	0	1	322.55	5.79	0.98	0.84	0.973333	-0.133333	2.51826e-10	3.3224e-09
ENSMUST00000043680.8	Tubg1	chr11	+	5016.7	101126311	chr11:101126032-101126419	128.85	24.19	0.84	143.45	19.02	0.88	132.55	19.67	0.87	249.95	0	1	380.43	0	1	244.57	1.42	0.99	0.863333	0.996667	-0.133333	2.57887e-10	3.3956e-09
ENSMUST00000113597.7	Rab7	chr6	-	6120.7	87999957	chr6:87999443-88000530	208.93	63.01	0.77	220.17	26.93	0.89	195.12	52.49	0.79	394.53	53.8	0.88	290.32	0	1	400.41	12.01	0.97	0.816667	0.95	-0.133333	3.566e-07	2.75619e-06
ENSMUST00000097590.3	Lars	chr18	-	5165.9	42202495	chr18:42202350-42202718	202.41	113.31	0.64	192.11	110.51	0.63	201.45	108.7	0.65	225.99	97.63	0.7	548.4	19.09	0.97	226.11	120.94	0.65	0.64	0.773333	-0.133333	9.16614e-07	6.51366e-06
ENSMUST00000075774.4	Tubb2b	chr13	-	4.82999e+06	34127436	chr13:34126748-34128531	86.99	158.19	0.35	72.08	181.42	0.28	60.17	196.87	0.23	1662.27	3936.59	0.3	3641.03	2378.04	0.6	2077.16	3755.2	0.36	0.286667	0.42	-0.133333	2.65271e-05	0.000139764
ENSMUST00000109260.1	Clint1	chr11	+	2085.5	45909498	chr11:45908941-45910625	168.76	20.37	0.89	168.72	36.18	0.82	171.53	28.39	0.86	114.73	3.38	0.97	73.24	0	1	115.33	0	1	0.856667	0.99	-0.133333	5.86174e-05	0.000286935
ENSMUST00000005841.15	Ctcf	chr8	+	1134.5	105682088	chr8:105681435-105682922	122.75	23.5	0.84	127.74	13.24	0.91	119.07	20.41	0.85	81.93	0	1	60.91	0	1	86.92	0	1	0.866667	1	-0.133333	0.000236792	0.000995727
ENSMUST00000040538.9	Sccpdh	chr1	+	3180	179686773	chr1:179686572-179687189	42.19	0	1	30.63	3.3	0.9	26.54	11.48	0.7	193.41	0	1	342.41	0	1	212.65	0	1	0.866667	1	-0.133333	0.000241956	0.00101422
ENSMUST00000025228.11	Cdc23	chr18	-	4632.3	34631100	chr18:34630951-34631301	12.84	181.39	0.07	7.13	209.91	0.03	19.09	182.77	0.09	22.23	87.66	0.2	14.17	68.98	0.17	24.19	84.59	0.22	0.0633333	0.196667	-0.133333	0.000649218	0.00247582
ENSMUST00000114783.5	Hadhb	chr5	+	1649.2	30184290	chr5:30184053-30184582	61.75	4.14	0.94	55.55	14.19	0.8	43.52	23.95	0.65	151.42	17.59	0.9	225.55	0	1	160.69	20.38	0.89	0.796667	0.93	-0.133333	0.00153733	0.00534754
ENSMUST00000143847.7	Meg3	chr12	+	5438.7	109571629	chr12:109571391-109571722	72.43	68.06	0.52	70.11	63.32	0.53	86.38	58.58	0.6	404.09	188.58	0.68	393.69	149.12	0.73	391.36	219.15	0.64	0.55	0.683333	-0.133333	0.0038343	0.0119
ENSMUST00000163095.8	Ppp4r3a	chr12	-	1681.1	101040185	chr12:101039915-101040779	146.31	34.87	0.81	129.35	67.19	0.66	138.66	45.26	0.75	93.91	29.54	0.76	98.77	8.52	0.92	121.68	7.86	0.94	0.74	0.873333	-0.133333	0.00405422	0.0125238
ENSMUST00000166232.3	Bcar1	chr8	-	2252.4	111711193	chr8:111710474-111711394	235.2	72.35	0.76	237.42	77.78	0.75	230.08	80.13	0.74	145.35	26.59	0.85	104.16	0.85	0.99	138.98	32.53	0.81	0.75	0.883333	-0.133333	0.00440451	0.0134491
ENSMUST00000027592.5	Ubxn4	chr1	+	1240.8	128277466	chr1:128276957-128279378	19.47	112.04	0.15	19.73	104.69	0.16	19.72	104.56	0.16	66.23	135	0.33	40.15	166.59	0.19	71.84	133.11	0.35	0.156667	0.29	-0.133333	0.00488698	0.0147054
ENSMUST00000065574.8	Tm2d3	chr7	+	755.1	65701821	chr7:65701593-65701911	55.55	26.6	0.68	50.67	23.31	0.68	45	38.62	0.54	98.65	45.42	0.68	235.38	32.55	0.88	110.52	38.92	0.74	0.633333	0.766667	-0.133333	0.00823514	0.0229165
ENSMUST00000094469.4	Selenom	chr11	+	2911.6	3517219	chr11:3517002-3517351	27.95	31.6	0.47	27.65	38.31	0.42	24.72	39.02	0.39	145.52	162.12	0.47	490.12	212.01	0.7	186.16	178.38	0.51	0.426667	0.56	-0.133333	0.0091598	0.0252167
ENSMUST00000078079.9	Eif1a	chr18	+	4874.3	46609163	chr18:46607504-46610225	54.8	201.27	0.21	54.72	198.85	0.22	59.66	181.29	0.25	38.19	77.2	0.33	45.76	51.62	0.47	33.5	86.86	0.28	0.226667	0.36	-0.133333	0.013459	0.0352745
ENSMUST00000019118.7	Sart3	chr5	-	488.1	113742708	chr5:113742446-113743303	80.67	30.18	0.73	95.09	16.15	0.85	89.22	26.6	0.77	50.84	9.95	0.84	69.64	0	1	61.18	6.17	0.91	0.783333	0.916667	-0.133333	0.0200297	0.0495728
ENSMUST00000020375.6	Rab3ip	chr10	-	269.2	116906796	chr10:116905784-116907118	13.21	70.81	0.16	10.25	72.62	0.12	10.84	74.19	0.13	29.97	79.94	0.27	33.52	100.92	0.25	32.59	80.76	0.29	0.136667	0.27	-0.133333	0.0231191	0.0561694
ENSMUST00000029815.7	Cisd2	chr3	-	740.7	135408522	chr3:135406412-135408890	35.09	66.19	0.35	37.48	79.82	0.32	35.31	82.37	0.3	55.66	60.05	0.48	41.97	76.57	0.35	61.77	52.22	0.54	0.323333	0.456667	-0.133333	0.0292269	0.0681824
ENSMUST00000031288.13	Tfip11	chr5	+	248.4	112337187	chr5:112336986-112337392	32.15	28.15	0.53	39.4	1.55	0.96	41.61	6.04	0.87	62.13	19.96	0.76	81.55	0	1	70.18	0.19	1	0.786667	0.92	-0.133333	0.0293259	0.0683651
ENSMUST00000107818.8	Ankrd40	chr11	+	921	94339757	chr11:94339553-94341841	87.21	84.62	0.51	85.15	80.72	0.51	82.25	67.03	0.55	67.74	19.93	0.77	40.07	39.82	0.5	67.85	28.69	0.7	0.523333	0.656667	-0.133333	0.0316703	0.0730081
ENSMUST00000038677.3	Rrp12	chr19	-	422.2	41862981	chr19:41862852-41863312	85.57	52.2	0.62	106.55	17.9	0.86	85.16	32.34	0.72	35.19	18.87	0.65	72.27	3.99	0.95	48.33	0	1	0.733333	0.866667	-0.133333	0.034828	0.0790223
ENSMUST00000038791.14	Gde1	chr7	-	2063.7	118688923	chr7:118688773-118689150	98.88	13.31	0.88	115.13	20.28	0.85	108.23	17.68	0.86	380.89	7.84	0.98	456.01	0	1	413.92	0	1	0.863333	0.993333	-0.13	5.86797e-10	7.40383e-09
ENSMUST00000139129.8	Srsf1	chr11	+	52679.8	88051383	chr11:88049412-88053755	110.34	901.76	0.11	106.67	873.2	0.11	105.76	890.19	0.11	100.47	335.05	0.23	74.17	218.52	0.25	103.37	325.28	0.24	0.11	0.24	-0.13	2.16611e-09	2.5213e-08
ENSMUST00000108594.7	Elp5	chr11	-	6227.1	69968313	chr11:69968224-69968540	207.14	99.46	0.68	179.43	79.76	0.69	161.96	119.22	0.58	250.16	122.85	0.67	521.07	85.24	0.86	325.92	74.42	0.81	0.65	0.78	-0.13	1.46306e-05	8.1171e-05
ENSMUST00000002091.5	Bcap31	chrX	-	5596.4	73686394	chrX:73686178-73686595	169.1	107.71	0.61	199.89	75.49	0.73	218.3	77.96	0.74	285.66	101.08	0.74	486.16	9.41	0.98	329.83	112.36	0.75	0.693333	0.823333	-0.13	1.4689e-05	8.14101e-05
ENSMUST00000020397.10	Snrpd3	chr10	+	3929.5	75535462	chr10:75535261-75537381	4.47	205.77	0.02	3.96	185.83	0.02	3.73	232.57	0.02	31.5	116.97	0.21	16.26	277.46	0.06	29.7	136.91	0.18	0.02	0.15	-0.13	2.41152e-05	0.000128285
ENSMUST00000027503.13	Dtymk	chr1	-	2750.8	93792742	chr1:93792576-93792943	189.35	7.35	0.96	140.34	74	0.65	144.46	60.72	0.7	141.12	0	1	265.29	0	1	109.23	46.94	0.7	0.77	0.9	-0.13	5.04832e-05	0.000251202
ENSMUST00000113797.3	Pja1	chrX	-	2208.5	99466791	chrX:99466146-99467573	73.3	11.65	0.86	67.78	16.62	0.8	70.07	9.32	0.88	285.7	18.12	0.94	218.77	0	1	277.59	1.41	0.99	0.846667	0.976667	-0.13	7.81988e-05	0.000371262
ENSMUST00000015017.7	Surf2	chr2	+	441.4	26919928	chr2:26919727-26920040	104.12	15.56	0.87	122.11	17.3	0.88	104.78	16.38	0.86	84.73	0	1	131.7	0	1	89.3	0	1	0.87	1	-0.13	7.98832e-05	0.000376828
ENSMUST00000084299.5	Akirin2	chr4	+	4770.5	34566416	chr4:34566215-34566908	175.83	70.75	0.71	164.48	99.04	0.62	160.19	127.69	0.56	234.3	88.23	0.73	244.25	68.94	0.78	281.26	83.77	0.77	0.63	0.76	-0.13	0.000453982	0.00178972
ENSMUST00000003529.8	Paf1	chr7	+	3279.5	28399198	chr7:28398826-28399388	128.58	68.31	0.65	114.72	51.72	0.69	126.49	48.25	0.72	172.8	64.4	0.73	294.4	0	1	181.92	69.37	0.72	0.686667	0.816667	-0.13	0.000505551	0.00196957
ENSMUST00000100410.9	Uspl1	chr5	+	650.2	149214224	chr5:149214023-149215431	88.4	14.61	0.86	84.28	8.54	0.91	78.98	15.4	0.84	66.38	0	1	73.78	0	1	62.69	0	1	0.87	1	-0.13	0.00150148	0.00524489
ENSMUST00000051356.11	Akt2	chr7	+	475.6	27638263	chr7:27638062-27639453	46.19	0	1	43.55	13.49	0.76	46.09	8.01	0.85	65.58	0	1	69.85	0	1	68.66	0	1	0.87	1	-0.13	0.00224895	0.00743996
ENSMUST00000025760.12	Chka	chr19	+	527.5	3893549	chr19:3893348-3894364	34.85	13.55	0.72	45.5	6.29	0.88	46.59	1.54	0.97	95.06	3.86	0.96	94.03	0	1	89.69	0	1	0.856667	0.986667	-0.13	0.00251609	0.00818874
ENSMUST00000212308.1	Mau2	chr8	-	449.4	70019281	chr8:70018567-70019653	53.32	7.57	0.88	56.04	11.77	0.83	54.63	10.4	0.84	87.37	1.51	0.98	56.64	0	1	86.07	3.13	0.96	0.85	0.98	-0.13	0.00531189	0.0158186
ENSMUST00000114786.7	Hadhb	chr5	+	1630.4	30184300	chr5:30184053-30184589	61.52	3.98	0.94	54.39	15.12	0.78	42.08	25.21	0.63	147.84	21.88	0.87	225.99	0	1	157.74	23.96	0.87	0.783333	0.913333	-0.13	0.00568411	0.0167613
ENSMUST00000034698.8	Tmed1	chr9	-	479.4	21508036	chr9:21507754-21508391	100.96	12.15	0.89	95.88	41.75	0.7	113.59	17.68	0.87	32.81	3.02	0.92	64.75	0	1	33.61	2.7	0.93	0.82	0.95	-0.13	0.00582084	0.0170808
ENSMUST00000019135.13	Gga3	chr11	-	1096.7	115585540	chr11:115584255-115585840	108.25	11.33	0.91	110.16	17.37	0.86	102.75	36.35	0.74	86.57	10.09	0.9	51.93	0	1	83.95	0	1	0.836667	0.966667	-0.13	0.00664895	0.0191385
ENSMUST00000026841.14	Hadhb	chr5	+	1620.2	30184309	chr5:30184053-30184593	61.28	4.07	0.94	53.39	16.01	0.77	40.75	26.47	0.61	144.99	25.38	0.85	226.76	0	1	155.88	25.99	0.86	0.773333	0.903333	-0.13	0.00803732	0.0224889
ENSMUST00000015435.10	Gdi1	chrX	+	21827	74311175	chrX:74310787-74311862	70.31	22.93	0.75	64.72	22.37	0.74	68.84	38.3	0.64	623.39	200.66	0.76	681.53	0	1	656.81	204.6	0.76	0.71	0.84	-0.13	0.0104957	0.0283726
ENSMUST00000064848.6	Nup107	chr10	-	1002.9	117750718	chr10:117750621-117750967	103.77	46.13	0.69	135.05	10.1	0.93	95.23	32.27	0.75	73.7	0.92	0.99	82.26	0	1	59.84	17.82	0.77	0.79	0.92	-0.13	0.012659	0.0334451
ENSMUST00000030138.8	Nol6	chr4	-	712.3	41114857	chr4:41114427-41115506	105.46	35.15	0.75	90.13	32.5	0.73	102.71	28.74	0.78	74.34	28.93	0.72	90.61	0	1	88.91	6.62	0.93	0.753333	0.883333	-0.13	0.0164511	0.0419151
ENSMUST00000005749.5	Ctr9	chr7	+	957.3	111055778	chr7:111055359-111056377	63.42	26.22	0.71	62.99	22.96	0.73	62.74	18.06	0.78	96.18	39.86	0.71	137.56	0	1	126.93	14.39	0.9	0.74	0.87	-0.13	0.0193645	0.0482872
ENSMUST00000219282.1	Asf1a	chr10	+	591.6	53608015	chr10:53607665-53608172	59.33	114.58	0.34	37.65	120.43	0.24	46.88	119.1	0.28	47.34	58.06	0.45	48.19	82.13	0.37	48.98	64.35	0.43	0.286667	0.416667	-0.13	0.0294678	0.0685511
ENSMUST00000102625.10	Sars	chr3	-	20076.6	108426763	chr3:108426612-108426981	254.31	94.62	0.73	277.57	36.87	0.88	298.05	20.37	0.94	490.97	13.58	0.97	1153.98	0	1	579.23	22.06	0.96	0.85	0.976667	-0.126667	9.22267e-18	3.30172e-16
ENSMUST00000103140.4	Trpc4ap	chr2	-	3161	155634939	chr2:155634308-155635140	87.7	20.66	0.81	78.19	0	1	76.75	17.97	0.81	247.47	0	1	290.03	0	1	267.2	0	1	0.873333	1	-0.126667	4.41458e-08	4.0217e-07
ENSMUST00000041059.11	Trpc4ap	chr2	-	3161	155634939	chr2:155634307-155635140	87.7	20.66	0.81	78.19	0	1	76.75	17.97	0.81	247.47	0	1	290.03	0	1	267.2	0	1	0.873333	1	-0.126667	4.41458e-08	4.0217e-07
ENSMUST00000103220.3	Snrnp200	chr2	+	5107.1	127240270	chr2:127240069-127240451	158.28	32.19	0.83	164.55	28.42	0.85	178.62	29.24	0.86	214.79	12.92	0.94	383.07	0	1	247.97	4.1	0.98	0.846667	0.973333	-0.126667	4.62015e-08	4.16316e-07
ENSMUST00000036125.9	Eif4h	chr5	-	31579.8	134620520	chr5:134619877-134621648	441.86	103.12	0.81	391.96	160.82	0.71	364.24	192.13	0.65	350.14	127.81	0.73	539.23	0	1	396.45	87.78	0.82	0.723333	0.85	-0.126667	1.07473e-07	9.06745e-07
ENSMUST00000018568.3	Drg2	chr11	+	2825.5	60468265	chr11:60468064-60468754	181.36	23.23	0.89	162.55	47.09	0.78	177.46	21.42	0.89	190.91	0	1	294.34	0	1	204.18	12.6	0.94	0.853333	0.98	-0.126667	2.76702e-07	2.19736e-06
ENSMUST00000032477.5	Necap1	chr6	+	2954.6	122887663	chr6:122887340-122888941	97.51	4.59	0.96	87.48	19.94	0.81	98.81	17.22	0.85	195.58	0	1	162.06	0	1	208.25	0	1	0.873333	1	-0.126667	1.15107e-06	8.02215e-06
ENSMUST00000020657.12	Ube2b	chr11	-	8196.3	51986322	chr11:51985497-51986810	40.91	341.34	0.11	53.13	305.4	0.15	55.04	278.81	0.16	146.44	407.64	0.26	172.95	415.44	0.29	150.85	442.73	0.25	0.14	0.266667	-0.126667	1.37876e-06	9.42231e-06
ENSMUST00000202639.3	Gtf3c2	chr5	-	2528.4	31157566	chr5:31156521-31157767	121.47	7.41	0.94	119.51	20.29	0.85	123.68	24.91	0.83	103.14	0	1	110.08	0	1	110.15	0	1	0.873333	1	-0.126667	4.5979e-05	0.000230871
ENSMUST00000209588.1	Timm10b	chr7	+	1288.9	105641250	chr7:105641028-105641348	79.13	28.37	0.74	65.07	54.39	0.54	68.85	46.46	0.6	105.44	41.62	0.72	322.12	0	1	80.75	69.62	0.54	0.626667	0.753333	-0.126667	0.000143916	0.000633749
ENSMUST00000074357.7	Rnpep	chr1	-	615.5	135262928	chr1:135262712-135263129	59.39	0	1	60.64	13.01	0.82	54.26	13.73	0.8	105.8	0	1	171.16	0	1	102.03	0	1	0.873333	1	-0.126667	0.000145368	0.000638583
ENSMUST00000028117.3	Yme1l1	chr2	+	2508.3	23197319	chr2:23196888-23199260	39.33	242.1	0.14	34.41	239.88	0.13	38.04	247.86	0.13	60.54	193.66	0.24	64.98	160.82	0.29	62.83	188.18	0.25	0.133333	0.26	-0.126667	0.00033496	0.00136268
ENSMUST00000079987.12	Las1l	chrX	-	2181.6	95935423	chrX:95935335-95935649	106.73	49.29	0.68	114.55	25.09	0.82	133.81	5.88	0.96	109.93	0.34	1	169.93	0	1	104.1	19.34	0.84	0.82	0.946667	-0.126667	0.000527695	0.00204621
ENSMUST00000019803.8	Ccdc12	chr9	+	818.3	110711452	chr9:110711251-110711606	65.05	25.05	0.72	83.19	9.2	0.9	80.1	11.33	0.88	91.95	0	1	160.52	0	1	81.24	11.15	0.88	0.833333	0.96	-0.126667	0.000748521	0.00280876
ENSMUST00000001416.6	Hars	chr18	-	6699.5	36766752	chr18:36766530-36766953	50.71	183.14	0.22	62.51	169.61	0.27	67.42	156.78	0.3	81.59	155.79	0.34	179.09	155.6	0.54	85.67	206.18	0.29	0.263333	0.39	-0.126667	0.00104372	0.00378977
ENSMUST00000065692.13	Ap2b1	chr11	+	4211.4	83402885	chr11:83402570-83403012	97.9	47.7	0.67	106.1	60.11	0.64	96.69	64.97	0.6	299.61	78.9	0.79	91.02	45.13	0.67	239	50.09	0.83	0.636667	0.763333	-0.126667	0.00148898	0.0052067
ENSMUST00000034022.3	Sap30	chr8	-	1493.9	57482837	chr8:57482707-57483050	95.92	135.8	0.41	106.87	141.04	0.43	79.85	163.97	0.33	87.79	93.04	0.49	189.41	118.15	0.62	78.74	100.39	0.44	0.39	0.516667	-0.126667	0.00273113	0.00880209
ENSMUST00000072329.14	Dtnbp1	chr13	-	755.5	44922192	chr13:44922079-44922454	25.18	12.28	0.67	39.99	5.55	0.88	38.72	3.88	0.91	108.85	20.54	0.84	221.25	0	1	144.89	0	1	0.82	0.946667	-0.126667	0.00531581	0.0158232
ENSMUST00000133181.1	Cdc23	chr18	-	803.4	34633675	chr18:34633265-34634164	133.11	19.36	0.87	138.82	26.97	0.84	132.96	39.41	0.77	100.11	15.76	0.86	64.42	0	1	107.6	0	1	0.826667	0.953333	-0.126667	0.00615615	0.0179194
ENSMUST00000108023.9	Ccne1	chr7	-	1281.1	38098436	chr7:38097984-38098637	240.06	45.61	0.84	234.78	42.95	0.85	221.66	86.44	0.72	47.57	0	1	72.9	0	1	43.67	11.48	0.79	0.803333	0.93	-0.126667	0.00682491	0.0195592
ENSMUST00000056078.8	Mrps12	chr7	-	1122.2	28739874	chr7:28739642-28740239	60.62	27.32	0.69	64.8	28.79	0.69	54.01	28.2	0.66	65.47	32.39	0.67	175.03	0	1	91.32	30.98	0.75	0.68	0.806667	-0.126667	0.00765125	0.0215177
ENSMUST00000171183.1	Mrps12	chr7	-	1122.2	28739874	chr7:28739641-28740239	60.62	27.32	0.69	64.8	28.79	0.69	54.01	28.2	0.66	65.47	32.39	0.67	175.03	0	1	91.32	30.98	0.75	0.68	0.806667	-0.126667	0.00765125	0.0215177
ENSMUST00000208670.1	Pold3	chr7	-	1943.6	100083653	chr7:100083411-100083854	167.14	60.75	0.73	169.05	30.35	0.85	165.03	42.62	0.79	78.93	26.22	0.75	80.37	0	1	98.62	0.28	1	0.79	0.916667	-0.126667	0.00819944	0.0228268
ENSMUST00000033486.5	Plp2	chrX	-	551.1	7668276	chrX:7668186-7668506	193.31	128.64	0.6	212.14	70.52	0.75	268.42	24.19	0.92	76.4	8.91	0.9	72.83	11.48	0.86	61.54	7.71	0.89	0.756667	0.883333	-0.126667	0.00938885	0.0257697
ENSMUST00000043152.5	Utp6	chr11	-	2543.7	79934921	chr11:79933953-79936109	22.34	188.88	0.11	22.23	180.96	0.11	26.2	174.45	0.13	17.07	60.37	0.22	19.21	54.54	0.26	19.67	58.3	0.25	0.116667	0.243333	-0.126667	0.0123075	0.0326572
ENSMUST00000064763.5	Zfp608	chr18	-	888.2	54888880	chr18:54888045-54889081	35.56	0	1	29.12	4.34	0.87	27.13	8.82	0.75	62.93	0	1	41.07	0	1	68.86	0	1	0.873333	1	-0.126667	0.0173519	0.0439136
ENSMUST00000034147.3	Zfp330	chr8	-	1275.6	82764057	chr8:82763621-82764491	70.08	102.95	0.41	69.27	94.53	0.42	69.32	85.43	0.45	92.5	96.71	0.49	112.04	52.79	0.68	91.92	93.89	0.49	0.426667	0.553333	-0.126667	0.0233431	0.0564954
ENSMUST00000004222.13	Hira	chr16	+	676.7	18969661	chr16:18969440-18970309	70.31	24.08	0.74	74.79	12.21	0.86	73.89	26.99	0.73	77.4	16.21	0.83	84.6	0	1	89.15	11.73	0.88	0.776667	0.903333	-0.126667	0.0271051	0.063999
ENSMUST00000101049.8	Elac2	chr11	+	1706.2	65001213	chr11:65000995-65001600	195.01	107.82	0.64	190.2	72.21	0.72	171	76.96	0.69	94.53	31.61	0.75	102.89	0	1	96.65	46.27	0.68	0.683333	0.81	-0.126667	0.0288271	0.0675114
ENSMUST00000040416.7	Ddx19a	chr8	-	3640.9	110975503	chr8:110974996-110976090	53.76	115.29	0.32	50.91	119.61	0.3	44.23	119.25	0.27	44.13	87.33	0.34	49.58	48.92	0.5	52.83	69.78	0.43	0.296667	0.423333	-0.126667	0.0418091	0.0922698
ENSMUST00000071134.3	Tubb3	chr8	+	206802	123420808	chr8:123420607-123422015	51.66	6.96	0.88	46.41	12.89	0.78	53.66	1.55	0.97	2021.48	0	1	2036.1	0	1	2106.71	0	1	0.876667	1	-0.123333	7.20404e-12	1.21013e-10
ENSMUST00000033313.2	Atp6ap2	chrX	+	21829	12615895	chrX:12615682-12617049	103.99	6.44	0.94	102.13	20.2	0.83	104.42	17.57	0.86	403.52	0	1	488.7	0	1	433.33	0	1	0.876667	1	-0.123333	1.66551e-10	2.25115e-09
ENSMUST00000090481.13	Calu	chr6	+	7701.4	29374687	chr6:29374399-29376129	264.1	25.84	0.91	277.3	37.82	0.88	279.31	51.54	0.84	244.23	0	1	135.29	0	1	239.49	0	1	0.876667	1	-0.123333	2.28846e-09	2.64974e-08
ENSMUST00000050328.14	Eif2s3x	chrX	-	9758.3	94190373	chrX:94188707-94190922	387.05	43.04	0.9	370.07	65.52	0.85	393.23	51.26	0.88	204.47	0	1	149.15	0	1	195.42	0	1	0.876667	1	-0.123333	4.72628e-09	5.21703e-08
ENSMUST00000033839.8	Coprs	chr8	-	2052.3	13885000	chr8:13884794-13885201	89.58	10.55	0.89	91.42	21.05	0.81	93.64	6.9	0.93	231.21	0	1	350.09	0	1	268.73	0	1	0.876667	1	-0.123333	7.9569e-08	6.93402e-07
ENSMUST00000099224.9	Csnk2a1	chr2	+	7360.2	152279221	chr2:152278969-152281852	195.61	31.53	0.86	193.87	51.99	0.79	211.17	4.17	0.98	180.15	0	1	112.86	0	1	179.15	0	1	0.876667	1	-0.123333	1.40973e-07	1.17001e-06
ENSMUST00000065515.13	Tfg	chr16	-	4103.4	56690784	chr16:56690332-56691153	114	8.24	0.93	99.45	13.31	0.88	96.51	30.49	0.76	177.29	10.51	0.94	240.02	0	1	202.31	0	1	0.856667	0.98	-0.123333	6.15275e-06	3.67777e-05
ENSMUST00000192095.5	Tmem131l	chr3	-	1949.4	83898324	chr3:83898209-83898613	48.79	13.13	0.79	59.66	11.08	0.84	70.99	0	1	183.68	0	1	201.95	0	1	205.3	0	1	0.876667	1	-0.123333	1.27927e-05	7.21072e-05
ENSMUST00000107659.7	Nfe2l1	chr11	-	8063.9	96817692	chr11:96817599-96817930	158.6	39.44	0.8	153.18	58.19	0.72	178.86	35.36	0.83	242.13	66.92	0.78	412.84	0	1	331.3	20.17	0.94	0.783333	0.906667	-0.123333	1.32924e-05	7.46062e-05
ENSMUST00000019962.14	Cd164	chr10	+	5178.8	41528998	chr10:41528672-41531048	316.78	37.77	0.89	323.85	48.86	0.87	339.01	52.8	0.87	125.91	0	1	60.68	0	1	121.85	0	1	0.876667	1	-0.123333	1.33834e-05	7.50535e-05
ENSMUST00000107820.1	Luc7l3	chr11	-	7947.7	94293077	chr11:94291139-94293278	99.87	363.45	0.22	100.43	364.88	0.22	108.61	356.5	0.23	236.39	321.7	0.42	133.96	562.5	0.19	239.17	323.49	0.43	0.223333	0.346667	-0.123333	3.94806e-05	0.000200829
ENSMUST00000023116.6	Aco2	chr15	+	6591	81914829	chr15:81914628-81915030	250.84	126.55	0.66	276.69	100.14	0.73	278.84	120.53	0.7	429.93	108.67	0.8	507.39	21.95	0.96	412.13	180.48	0.7	0.696667	0.82	-0.123333	7.93739e-05	0.00037496
ENSMUST00000050993.10	Eif5	chr12	+	4734.1	111544810	chr12:111544529-111544923	401.84	166.89	0.71	360.49	195.17	0.65	406.51	150.97	0.73	216.06	86.15	0.71	158.14	29.25	0.84	249.73	23.77	0.91	0.696667	0.82	-0.123333	0.000219932	0.000933125
ENSMUST00000072916.4	Zswim7	chr11	-	879.1	62267405	chr11:62267224-62267606	44.71	0	1	36.35	13.54	0.73	41.23	4.55	0.9	77.83	0	1	217.07	0	1	89.31	0	1	0.876667	1	-0.123333	0.000265136	0.00110094
ENSMUST00000114952.7	Galnt11	chr5	+	404.3	25265451	chr5:25265250-25265917	34.1	4.09	0.89	38.12	2.76	0.93	37.41	11.51	0.76	87.97	4.64	0.95	70.39	0	1	101.11	0	1	0.86	0.983333	-0.123333	0.00483606	0.0145588
ENSMUST00000045737.13	Galnt11	chr5	+	404.3	25265451	chr5:25265250-25265918	34.1	4.09	0.89	38.12	2.76	0.93	37.41	11.51	0.76	87.97	4.64	0.95	70.39	0	1	101.11	0	1	0.86	0.983333	-0.123333	0.00483606	0.0145588
ENSMUST00000008445.6	Phax	chr18	+	5244.1	56587159	chr18:56586877-56587712	77.35	145.91	0.35	69.12	134.44	0.34	61.21	123.54	0.33	107.23	127.29	0.46	177.46	170.75	0.51	112.22	156.43	0.42	0.34	0.463333	-0.123333	0.00669355	0.0192327
ENSMUST00000030367.14	Ssbp3	chr4	+	17172.3	107048944	chr4:107048024-107049694	93.75	47.55	0.66	110.78	22.76	0.83	108.97	28.6	0.79	317.72	0.66	1	295.42	144.38	0.67	329.5	7.49	0.98	0.76	0.883333	-0.123333	0.0101207	0.0275127
ENSMUST00000019577.9	Gipc1	chr8	+	1160.7	83664398	chr8:83664118-83664694	61.33	18.72	0.77	55.23	34.37	0.62	67.36	20.15	0.77	156.2	43.2	0.78	230.07	8.02	0.97	163.09	47.04	0.78	0.72	0.843333	-0.123333	0.0129123	0.0340575
ENSMUST00000167764.1	Fgfr1	chr8	+	542.3	25574245	chr8:25573745-25574577	77.95	27.17	0.74	110.42	15.51	0.88	105.68	27.11	0.8	95.73	6.89	0.93	63.87	0	1	82.27	12.93	0.86	0.806667	0.93	-0.123333	0.0148876	0.0385911
ENSMUST00000006181.6	Napa	chr7	+	2329.1	16117114	chr7:16116464-16117975	18.61	97.12	0.16	20.19	87.72	0.19	18.51	91.34	0.17	96.46	199.11	0.33	79.14	286.3	0.22	101.61	199.01	0.34	0.173333	0.296667	-0.123333	0.0166158	0.0422769
ENSMUST00000023756.11	Racgap1	chr15	-	2075	99621188	chr15:99620497-99621464	125.72	37.52	0.77	119.82	44.88	0.73	127.21	59.77	0.68	84.43	26.55	0.76	98.01	5.33	0.95	89.02	17.39	0.84	0.726667	0.85	-0.123333	0.0183863	0.046161
ENSMUST00000171702.7	Racgap1	chr15	-	2075	99621188	chr15:99620496-99621464	125.72	37.52	0.77	119.82	44.88	0.73	127.21	59.77	0.68	84.43	26.55	0.76	98.01	5.33	0.95	89.02	17.39	0.84	0.726667	0.85	-0.123333	0.0183863	0.046161
ENSMUST00000033158.5	Ubfd1	chr7	+	916.1	122078786	chr7:122078450-122082194	79.49	79.06	0.5	88.89	82.79	0.52	92.38	63.88	0.59	84.4	18.52	0.82	32.88	46.9	0.41	78.62	26.67	0.75	0.536667	0.66	-0.123333	0.0250966	0.0599189
ENSMUST00000033570.5	Igbp1	chrX	+	1427.3	100515871	chrX:100515557-100516125	70.14	75.94	0.48	59.39	84.88	0.41	44.28	102.97	0.3	76.8	78.7	0.49	129.34	102.97	0.56	81.73	78.15	0.51	0.396667	0.52	-0.123333	0.0251432	0.0600084
ENSMUST00000180088.1	Tbc1d10a	chr11	+	308.5	4214943	chr11:4214701-4215502	28.78	4.46	0.87	36.24	1.78	0.95	33.95	7.93	0.81	47.89	0	1	59.89	0	1	50.46	0	1	0.876667	1	-0.123333	0.0252606	0.060267
ENSMUST00000109869.1	Psmf1	chr2	-	291.9	151718477	chr2:151718265-151718685	78.32	0	1	58.84	19.76	0.75	42.58	47.26	0.47	100.37	20	0.83	97.44	7	0.93	105.26	21.97	0.83	0.74	0.863333	-0.123333	0.0267595	0.0632957
ENSMUST00000048077.11	Lime1	chr2	+	498.1	181383459	chr2:181383258-181383628	34.87	11.56	0.75	29.27	13.14	0.69	47.53	0	1	114.58	19.17	0.86	148.2	0	1	133.54	6.91	0.95	0.813333	0.936667	-0.123333	0.0273988	0.0646463
ENSMUST00000046418.2	E130309D02Rik	chr5	-	312.3	143301718	chr5:143301207-143302003	53.52	11.43	0.82	51.06	16.01	0.76	51.68	13.3	0.8	44.9	13.37	0.77	74.12	0	1	53.38	1.08	0.98	0.793333	0.916667	-0.123333	0.0363166	0.0820169
ENSMUST00000082418.1	mt-Nd5	chrM	+	220048	12080	chrM:11742-13552	1199	700.57	0.63	1357.58	571.44	0.7	1280.74	590.89	0.68	1854.58	0	1	602.47	1037.86	0.37	1492.37	0	1	0.67	0.79	-0.12	1.30903e-15	3.7859e-14
ENSMUST00000037324.11	Skp1a	chr11	+	245039	52246494	chr11:52245985-52246858	414.82	578	0.42	464.79	503.06	0.48	431.95	595.58	0.42	842.86	904.72	0.48	1913.94	963.25	0.67	961.53	862.35	0.53	0.44	0.56	-0.12	7.95496e-13	1.60139e-11
ENSMUST00000119953.1	Rsl1d1	chr16	-	22999	11193443	chr16:11192970-11193737	703.15	142.54	0.83	652.86	146.27	0.82	645.02	143.39	0.82	368.99	51.9	0.88	578.34	0	1	409.47	22.25	0.95	0.823333	0.943333	-0.12	5.39496e-12	9.28074e-11
ENSMUST00000076155.4	Eno1b	chr18	+	1574838	48047917	chr18:48046733-48048378	2231.22	1930.03	0.54	2184.04	2014.71	0.52	2213.58	2040.22	0.52	553.49	393.57	0.58	650.32	224.19	0.74	545.92	333.05	0.62	0.526667	0.646667	-0.12	1.61454e-11	2.52791e-10
ENSMUST00000101362.7	Slc7a3	chrX	-	18777.6	101079325	chrX:101079221-101079592	450.25	127.82	0.78	535.04	36.49	0.94	574.27	48.08	0.92	134.92	0	1	300.1	0	1	185.17	0	1	0.88	1	-0.12	4.84514e-10	6.21887e-09
ENSMUST00000051087.14	Nrep	chr18	-	94678.1	33438638	chr18:33437019-33438839	40.82	7.78	0.84	36.17	1.76	0.95	36.82	6.36	0.85	1250.56	0	1	1140.39	0	1	1285.59	0	1	0.88	1	-0.12	3.1513e-08	2.97733e-07
ENSMUST00000020538.12	Xpo1	chr11	+	28372	23296218	chr11:23295961-23297597	218.56	772.28	0.22	221.84	749.75	0.23	223.04	752.35	0.23	195.93	347.17	0.36	208.4	400.2	0.34	198.09	385.75	0.34	0.226667	0.346667	-0.12	3.46103e-07	2.68727e-06
ENSMUST00000045993.14	Cops4	chr5	+	4280	100547573	chr5:100547304-100547803	158.37	54.26	0.74	164.98	38.41	0.81	180.7	11.95	0.94	186.2	33.33	0.85	426.77	0	1	230.4	0	1	0.83	0.95	-0.12	9.14513e-07	6.50572e-06
ENSMUST00000045970.7	Gpc1	chr1	+	10866.4	92858533	chr1:92858332-92860779	91.73	8.76	0.91	98.95	19.77	0.83	104.19	11.39	0.9	162.29	0	1	187.82	0	1	170.53	0	1	0.88	1	-0.12	3.16083e-06	1.99944e-05
ENSMUST00000037534.7	Rnf167	chr11	+	5467.7	70651123	chr11:70650922-70651421	127.06	16.63	0.88	123.97	38.35	0.76	144.48	14.77	0.91	227.61	23.78	0.91	333.45	0	1	251.01	0	1	0.85	0.97	-0.12	3.54706e-06	2.23309e-05
ENSMUST00000177731.7	Rabep1	chr11	+	1853.3	70940609	chr11:70940382-70940940	78.57	14.23	0.85	82.42	23.35	0.78	89.72	0	1	164.44	0	1	106.2	0	1	155.22	1.54	0.99	0.876667	0.996667	-0.12	1.16554e-05	6.64319e-05
ENSMUST00000027139.14	Wdr75	chr1	+	1075.2	45823518	chr1:45823308-45823619	257.73	78.92	0.77	184.75	61.04	0.75	212.14	35.85	0.86	102.65	29.25	0.78	210.48	0.85	1	148.33	5.58	0.96	0.793333	0.913333	-0.12	3.90705e-05	0.000199202
ENSMUST00000081591.6	Zc3h15	chr2	+	6947.9	83664156	chr2:83663820-83664622	285.71	92.67	0.76	286.97	96.4	0.75	278.58	106.01	0.72	247.71	57.33	0.81	294.98	7.89	0.97	267.39	62.35	0.81	0.743333	0.863333	-0.12	6.09067e-05	0.000297044
ENSMUST00000119353.8	Fkbp8	chr8	+	9098.6	70535115	chr8:70534867-70535328	132.38	55.1	0.71	138.94	66.01	0.68	121.09	67.11	0.64	316.77	111.58	0.74	658.51	86.78	0.88	371.51	110.34	0.77	0.676667	0.796667	-0.12	0.000119016	0.000541002
ENSMUST00000027232.13	Ptp4a1	chr1	-	6937.8	30941610	chr1:30940302-30943323	9.53	160.53	0.06	12.1	147.67	0.08	11.15	153.09	0.07	61.67	245.26	0.2	44.22	226.89	0.16	63.61	242.75	0.21	0.07	0.19	-0.12	0.000140841	0.00062186
ENSMUST00000030404.4	Ppie	chr4	-	1638.8	123127210	chr4:123127115-123127446	93.3	32.01	0.74	113.53	19.3	0.85	138.12	12.67	0.92	100.5	0	1	291.23	9.81	0.97	120.05	12.71	0.9	0.836667	0.956667	-0.12	0.000507522	0.00197422
ENSMUST00000101253.5	Gm42688	chr6	+	611.9	83109807	chr6:83109522-83109939	125.43	0	1	87.86	27.15	0.76	103.86	21.2	0.83	125.18	0	1	212.81	12.03	0.95	147.74	0	1	0.863333	0.983333	-0.12	0.000620689	0.00237346
ENSMUST00000133485.7	Phf23	chr11	+	3319.5	69999617	chr11:69999238-69999765	155.71	69.64	0.69	150.2	53.33	0.74	150.13	67.95	0.69	140.58	55.06	0.72	235.79	22.26	0.91	182.16	31.68	0.85	0.706667	0.826667	-0.12	0.00131891	0.00468374
ENSMUST00000030395.8	Svbp	chr4	+	1895.1	119201098	chr4:119200897-119201298	61.34	0	1	40.11	31.51	0.56	48.8	14.21	0.77	234.37	77.6	0.75	537.22	0	1	290.91	19.81	0.94	0.776667	0.896667	-0.12	0.00137638	0.00485916
ENSMUST00000166397.2	Suds3	chr5	-	3012.5	117092576	chr5:117092437-117092856	104.97	32.59	0.76	115.26	41.95	0.73	106.53	18.21	0.85	151.99	16.49	0.9	213.4	0	1	153.47	38.67	0.8	0.78	0.9	-0.12	0.00248858	0.00811916
ENSMUST00000179445.7	Pitpna	chr11	+	9249	75626318	chr11:75626117-75626730	109.61	98.41	0.53	116.41	87.85	0.57	111.86	104.34	0.52	341.01	162.52	0.68	349.44	136.75	0.72	320.05	232.06	0.58	0.54	0.66	-0.12	0.00396028	0.0122737
ENSMUST00000043907.13	Mrps34	chr17	+	1432	24896058	chr17:24895788-24896289	95.72	21.85	0.81	87.66	26.93	0.76	96.07	27.15	0.78	78	10.22	0.88	148.95	0	1	78.33	16.06	0.83	0.783333	0.903333	-0.12	0.00420047	0.0129154
ENSMUST00000109399.8	Tnpo1	chr13	-	9560.6	98844218	chr13:98839019-98844620	207.85	114.44	0.64	217.06	121.78	0.64	211.77	120.4	0.64	82.51	7.64	0.92	20.61	23.06	0.47	71.41	8.87	0.89	0.64	0.76	-0.12	0.00498412	0.0149501
ENSMUST00000025427.13	Rnmt	chr18	+	3554.2	68321725	chr18:68321318-68321906	67.16	105.59	0.39	65.93	102.89	0.39	68.39	104.75	0.39	54.82	77.75	0.41	105.78	63.7	0.62	64.92	66.01	0.5	0.39	0.51	-0.12	0.0234769	0.0567887
ENSMUST00000110557.4	Polr1d	chr5	+	4272.5	147110906	chr5:147110648-147111361	58.22	68.74	0.46	54.46	72.29	0.43	63.01	60.2	0.51	100.43	77.31	0.57	168.56	82.94	0.67	107.76	98.7	0.52	0.466667	0.586667	-0.12	0.0238918	0.057624
ENSMUST00000174651.1	Gm20604	chr12	-	743.9	102742197	chr12:102741732-102743394	45.5	12.55	0.78	46.4	10.2	0.82	47.53	5.46	0.9	77.49	6.2	0.93	69.21	0	1	81.59	5.92	0.93	0.833333	0.953333	-0.12	0.0377179	0.0848812
ENSMUST00000101486.4	Xlr3b	chrX	+	486.8	73202251	chrX:73202040-73202920	36.61	16.96	0.68	36.14	0	1	38.79	12.95	0.75	66.26	7.6	0.9	74.41	0	1	74.01	8.91	0.89	0.81	0.93	-0.12	0.0401731	0.089434
ENSMUST00000098942.5	Spc24	chr9	-	1033.8	21755829	chr9:21755442-21756295	39.95	83.15	0.32	41.16	63.89	0.39	38.54	81.38	0.32	16.24	37.32	0.3	61.74	29.08	0.68	22.95	32.9	0.41	0.343333	0.463333	-0.12	0.0405379	0.0899889
ENSMUST00000039016.12	Lzts2	chr19	+	564.4	45026526	chr19:45025802-45026907	31.07	5.16	0.86	28.81	13.26	0.68	39.1	3.32	0.92	64.3	5.1	0.93	47.99	3.42	0.93	67.65	2.87	0.96	0.82	0.94	-0.12	0.0426462	0.0938982
ENSMUST00000165007.7	Klhdc3	chr17	-	7073.8	46674951	chr17:46674550-46675152	158.85	30.01	0.84	162.54	37.34	0.81	181.83	0	1	241.47	0	1	420.96	0	1	266.02	0	1	0.883333	1	-0.116667	2.48523e-10	3.28537e-09
ENSMUST00000020820.1	Mrpl22	chr11	+	2457.6	58179479	chr11:58179278-58179565	127.28	39.9	0.76	128.13	0	1	139.14	16.82	0.89	169.95	0	1	322.95	0	1	194.82	0	1	0.883333	1	-0.116667	2.73243e-08	2.61894e-07
ENSMUST00000003572.9	Gars	chr6	+	16368.5	55079421	chr6:55079220-55079500	285.62	120.93	0.7	298.96	108.57	0.73	273.59	115.48	0.7	482.55	124.44	0.79	848.3	110.75	0.88	565.93	131.05	0.81	0.71	0.826667	-0.116667	1.23355e-06	8.51909e-06
ENSMUST00000093346.5	H2afv	chr11	-	7812.3	6428222	chr11:6428138-6428432	240.54	94.57	0.72	238.42	82.37	0.74	239.46	80.05	0.75	470.66	85.34	0.85	1038.33	129.86	0.89	509.41	110.28	0.82	0.736667	0.853333	-0.116667	2.13613e-06	1.39936e-05
ENSMUST00000216543.1	Gm9803	chr10	+	3851.9	43524537	chr10:43524260-43524645	103.16	23.94	0.81	87.07	37.15	0.7	100.33	19.67	0.84	186.38	23.85	0.89	522.09	0	1	201.48	45.98	0.81	0.783333	0.9	-0.116667	5.66364e-05	0.000278473
ENSMUST00000100655.4	9130401M01Rik	chr15	-	508.7	58022345	chr15:58022259-58022563	103.63	34.58	0.75	121.99	2.86	0.98	100.27	14.71	0.87	125.16	0	1	223.11	11.16	0.95	153.88	0	1	0.866667	0.983333	-0.116667	7.74543e-05	0.000368256
ENSMUST00000028225.11	Psmd5	chr2	-	374.1	34852194	chr2:34849734-34852833	3.1	105.97	0.03	3.17	95.71	0.03	3.04	106.12	0.03	16.13	99.67	0.14	16.18	82.85	0.16	16.03	100.17	0.14	0.03	0.146667	-0.116667	0.00309647	0.00986431
ENSMUST00000056398.10	Lsm8	chr6	+	4307.5	18853802	chr6:18853601-18854053	215.15	127.79	0.63	201.56	145.72	0.58	186.41	98.11	0.66	122.62	64.87	0.65	191.17	56.61	0.77	134.4	32.88	0.8	0.623333	0.74	-0.116667	0.00410424	0.0126547
ENSMUST00000026899.3	Slc25a10	chr11	+	353.7	120498272	chr11:120498071-120499187	48.74	0.06	1	48.72	12.74	0.79	48.6	7.98	0.86	61.61	0	1	59.25	0	1	59.21	0	1	0.883333	1	-0.116667	0.00968424	0.0264708
ENSMUST00000056237.14	Prmt9	chr8	+	466.3	77581243	chr8:77581034-77581338	41.31	7.61	0.84	33.78	14.85	0.69	45.48	6.38	0.88	73.97	22.87	0.76	164.68	0	1	99.95	0	1	0.803333	0.92	-0.116667	0.0191854	0.0478767
ENSMUST00000031104.6	Pds5a	chr5	-	479.8	65615365	chr5:65615260-65615604	172.05	42.59	0.8	175.73	33.27	0.84	186.9	23.36	0.89	77.31	1.07	0.99	40.01	0	1	66	8.3	0.89	0.843333	0.96	-0.116667	0.0205112	0.0506698
ENSMUST00000095794.3	Tbpl1	chr10	-	862.6	22705694	chr10:22705381-22705895	83.63	35.16	0.7	82.72	39.21	0.68	95.64	16.67	0.85	142.78	27.2	0.84	159.47	0	1	135.84	47.88	0.74	0.743333	0.86	-0.116667	0.022376	0.054705
ENSMUST00000026487.4	Ier3ip1	chr18	+	3924	76940714	chr18:76940513-76941605	73.68	63.82	0.54	69.34	49.77	0.58	77.86	55.08	0.59	193.07	67.32	0.74	249.86	151.14	0.62	207.8	89.38	0.7	0.57	0.686667	-0.116667	0.0287875	0.0675022
ENSMUST00000105466.2	P4ha1	chr10	+	1207.4	59371899	chr10:59371004-59372251	9.72	80.02	0.11	13.25	85.16	0.13	12.94	79.9	0.14	12.28	50.93	0.19	25.27	51.01	0.33	13.87	50.98	0.21	0.126667	0.243333	-0.116667	0.0353431	0.0799991
ENSMUST00000049323.7	Wdr55	chr18	+	431.6	36763430	chr18:36763092-36763673	134.17	22	0.86	121.51	37.66	0.76	115.24	32.28	0.78	63.34	0	1	62.01	0	1	45.7	15.05	0.75	0.8	0.916667	-0.116667	0.0418571	0.092345
ENSMUST00000207023.1	Kdm3a	chr6	-	507.5	71589228	chr6:71589037-71589715	43.56	26.05	0.63	52.87	3.65	0.94	52.18	14.2	0.79	101.91	14.23	0.88	91.38	0	1	91.14	19.06	0.83	0.786667	0.903333	-0.116667	0.0455746	0.0991917
ENSMUST00000203220.2	Hnrnpa2b1	chr6	-	148723	51463053	chr6:51462760-51463254	1946.91	246.47	0.89	1723.13	505.69	0.77	1819.53	400.15	0.82	1461.76	181.83	0.89	1644.33	0	1	1601.08	112.58	0.93	0.826667	0.94	-0.113333	1.20842e-28	1.01308e-26
ENSMUST00000119329.7	Srp19	chr18	+	7168.6	34336300	chr18:34336099-34336421	263.43	41.56	0.86	269.13	18.74	0.93	231.57	34.94	0.87	230.17	0	1	538.5	0	1	200.57	0	1	0.886667	1	-0.113333	2.52185e-11	3.85732e-10
ENSMUST00000167504.2	Tma7	chr9	-	227899	109078220	chr9:109077887-109078425	293.77	617.69	0.32	284.41	610.27	0.32	297.18	669.43	0.31	537.12	843.16	0.39	1255.84	1324.7	0.49	628.04	904.6	0.41	0.316667	0.43	-0.113333	2.00471e-10	2.69315e-09
ENSMUST00000169399.7	Rsl24d1	chr9	+	2963.5	73122465	chr9:73122264-73122712	247.68	50.86	0.83	260.48	72.82	0.78	257.74	52.27	0.83	178.46	29.26	0.86	275.16	0	1	197.06	16.62	0.92	0.813333	0.926667	-0.113333	3.7107e-05	0.000189922
ENSMUST00000023727.16	Kansl2	chr15	-	2619.4	98519272	chr15:98518821-98519547	118.3	35.88	0.77	119.03	27.71	0.81	131.56	0	1	152.42	13.12	0.92	166.79	0	1	175.25	0	1	0.86	0.973333	-0.113333	8.31901e-05	0.000390907
ENSMUST00000117958.7	Nde1	chr16	+	721.1	14192543	chr16:14192342-14192828	129.92	13.35	0.91	108.81	14.88	0.88	118.94	24.59	0.83	65.47	2.4	0.96	90.07	0	1	65.93	0	1	0.873333	0.986667	-0.113333	0.000798636	0.00297322
ENSMUST00000218686.1	Trappc6b	chr12	-	1339.9	59043451	chr12:59043333-59043676	73.68	11.01	0.87	79.89	27.45	0.74	80.88	9.39	0.9	247.45	6.6	0.97	199.77	0	1	231.91	32.35	0.88	0.836667	0.95	-0.113333	0.00272716	0.00879785
ENSMUST00000046908.9	Oser1	chr2	-	694.8	163406888	chr2:163405822-163407089	81.5	0	1	73.06	17.54	0.81	67.75	12.27	0.85	78.72	0	1	76.76	0	1	85.31	0	1	0.886667	1	-0.113333	0.00313583	0.00995619
ENSMUST00000004200.8	Cwc15	chr9	+	22924.1	14510401	chr9:14510200-14510577	117.84	131.09	0.47	112.65	100.28	0.53	101.68	102.68	0.5	164.45	117.06	0.58	347.48	200.36	0.63	215.54	124.33	0.63	0.5	0.613333	-0.113333	0.00369774	0.0115248
ENSMUST00000043227.12	Rcbtb1	chr14	+	802.3	59235446	chr14:59235219-59237265	44.33	2.53	0.95	39.08	11.71	0.77	41.03	2.68	0.94	82.21	0	1	49.24	0	1	88.3	0	1	0.886667	1	-0.113333	0.00750534	0.0212336
ENSMUST00000169061.7	Drosha	chr15	+	3521.7	12935193	chr15:12934992-12935290	75.44	140.48	0.35	80.02	137.12	0.37	77.69	124.33	0.38	144.61	170.06	0.46	177.5	183.58	0.49	165.95	170.95	0.49	0.366667	0.48	-0.113333	0.01006	0.0273736
ENSMUST00000171042.7	Wac	chr18	+	2721	7926276	chr18:7926070-7926505	104.38	0.9	0.99	78.15	34	0.7	88.64	20.9	0.81	133.23	20.48	0.87	94.77	0	1	148.65	5.04	0.97	0.833333	0.946667	-0.113333	0.0113103	0.0302904
ENSMUST00000079847.7	Suclg2	chr6	-	1230.4	95474963	chr6:95474142-95475164	164.88	4.86	0.97	156.93	46.27	0.77	166.64	39.49	0.81	40.42	5.11	0.89	39.71	0	1	51.13	0	1	0.85	0.963333	-0.113333	0.0135078	0.0353886
ENSMUST00000186380.6	Dhx9	chr1	-	25782.9	153456552	chr1:153455758-153456753	93.84	336.33	0.22	80.21	359.75	0.18	64.95	366.33	0.15	57.04	216.02	0.21	58.56	71.43	0.45	61.99	211.82	0.23	0.183333	0.296667	-0.113333	0.020167	0.0498568
ENSMUST00000030003.9	Exosc3	chr4	-	2193.3	45316827	chr4:45316613-45317028	190.75	91.13	0.68	173.09	121	0.59	178.36	118.78	0.6	63.16	16.42	0.79	102.55	19.6	0.84	53.19	38.04	0.58	0.623333	0.736667	-0.113333	0.0256919	0.061116
ENSMUST00000034783.5	Irak1bp1	chr9	+	1181.9	82846728	chr9:82846527-82847020	112.21	48.31	0.7	117.19	34.84	0.77	108.09	46.85	0.7	93.88	12.04	0.89	101.36	20.11	0.83	90.93	23.69	0.79	0.723333	0.836667	-0.113333	0.0268152	0.0634049
ENSMUST00000041042.12	Tbc1d10a	chr11	+	314.4	4214938	chr11:4214701-4215505	29.05	4.05	0.88	36.38	1.46	0.96	34.19	7.63	0.82	48.03	0	1	60.11	0	1	50.74	0	1	0.886667	1	-0.113333	0.0270496	0.0638907
ENSMUST00000047086.9	Wdr43	chr17	+	4360.4	71657827	chr17:71657476-71659031	207.95	366.05	0.36	208.18	354.13	0.37	212.99	297.78	0.42	59.32	59.83	0.5	61.53	50.82	0.55	59.22	75.57	0.44	0.383333	0.496667	-0.113333	0.0316947	0.0730391
ENSMUST00000034834.15	Pkm	chr9	+	1.23388e+06	59679194	chr9:59678728-59679375	3690.55	832.42	0.82	4069.6	322.05	0.93	3960.98	367.57	0.92	1798.6	0	1	3327.67	0	1	1807.95	0	1	0.89	1	-0.11	9.42427e-98	4.45835e-95
ENSMUST00000094151.5	Rnf187	chr11	-	86657.6	58933195	chr11:58932288-58933396	420.18	0	1	396.26	80.48	0.83	398.91	74.29	0.84	1304.26	0	1	1397.22	0	1	1315.54	0	1	0.89	1	-0.11	5.00656e-32	4.73692e-30
ENSMUST00000047328.10	Igfbp2	chr1	+	65882	72852250	chr1:72851998-72852474	765.51	525.44	0.59	776.33	550.33	0.59	865.55	450.5	0.66	910.53	502.92	0.64	1993.79	248.92	0.89	957.24	536.19	0.64	0.613333	0.723333	-0.11	6.52976e-16	1.94804e-14
ENSMUST00000178812.8	Ctnnb1	chr9	+	22779.2	120959604	chr9:120959309-120959780	621.06	50.42	0.92	575.52	126.96	0.82	573.58	122.82	0.82	715.86	84.58	0.89	508.64	0	1	769.47	0	1	0.853333	0.963333	-0.11	8.14231e-12	1.33813e-10
ENSMUST00000018727.3	G3bp1	chr11	+	35176	55500843	chr11:55499459-55504838	23.05	924.95	0.02	25.88	923.15	0.03	26.93	891.46	0.03	65	266.46	0.2	17.14	437.31	0.04	58.2	287.37	0.17	0.0266667	0.136667	-0.11	9.45729e-11	1.34123e-09
ENSMUST00000030944.10	Ccnl2	chr4	+	4801	155823544	chr4:155823343-155824543	170.83	44.03	0.8	158.42	18.41	0.9	182.65	5.24	0.97	313.59	0	1	300.78	0	1	323.14	0	1	0.89	1	-0.11	2.74104e-10	3.58772e-09
ENSMUST00000073927.4	Slc7a3	chrX	-	18934.1	101079326	chrX:101079222-101079592	456.55	121.28	0.79	541.13	29.86	0.95	580.2	41.64	0.93	135.77	0	1	302.2	0	1	186.06	0	1	0.89	1	-0.11	2.32185e-09	2.6837e-08
ENSMUST00000009693.14	Srp14	chr2	-	9002.4	118476095	chr2:118475850-118476307	271.41	69.7	0.8	243.68	98.81	0.71	274.97	48.69	0.85	463	114.31	0.8	886.61	0	1	550.49	68.66	0.89	0.786667	0.896667	-0.11	2.68211e-08	2.57817e-07
ENSMUST00000028892.10	Idh3b	chr2	-	4417.3	130279525	chr2:130279313-130279726	183.07	10.98	0.94	164.72	20.33	0.89	157.55	45.56	0.78	189.4	12.27	0.94	302.96	0	1	250.95	0	1	0.87	0.98	-0.11	1.99899e-06	1.32104e-05
ENSMUST00000072376.11	Rnf14	chr18	+	8935	38316726	chr18:38316525-38317847	59.91	8.93	0.87	61.33	7.86	0.89	61.26	6.21	0.91	348.19	0	1	301.34	0	1	346.65	0	1	0.89	1	-0.11	2.87043e-06	1.82973e-05
ENSMUST00000118543.7	Rpl9	chr5	-	1.26278e+06	65388584	chr5:65388364-65389151	427.23	278.69	0.61	437.62	229.68	0.66	486.6	199.16	0.71	433.75	106.02	0.8	746.12	231.76	0.76	465.38	155.66	0.75	0.66	0.77	-0.11	3.64394e-06	2.2854e-05
ENSMUST00000058060.13	Bod1	chr11	-	7374.5	31665444	chr11:31665181-31665867	153.59	27.01	0.85	128.09	58.3	0.69	143.84	37.6	0.79	315.45	93.58	0.77	586.32	0	1	374.25	46.68	0.89	0.776667	0.886667	-0.11	8.28899e-05	0.000389901
ENSMUST00000105579.7	Sdf4	chr4	+	4836.3	156009996	chr4:156009774-156010210	141.48	125.4	0.53	168.95	108.25	0.61	167.12	135.05	0.55	353.68	237.17	0.6	814.29	264.05	0.76	409.16	208.62	0.66	0.563333	0.673333	-0.11	0.00023235	0.000979538
ENSMUST00000102961.9	Cntfr	chr4	-	2529.6	41657951	chr4:41657498-41658152	53.53	9.51	0.85	47.73	9.99	0.83	54.08	0.6	0.99	173.66	0	1	146.58	0	1	176.28	0	1	0.89	1	-0.11	0.000233652	0.000983936
ENSMUST00000105578.1	Sdf4	chr4	+	8152.8	156010014	chr4:156009774-156010318	115.85	143.37	0.45	137.93	132.56	0.51	130.82	163.88	0.44	298.41	281.14	0.51	694.74	373.24	0.65	347.28	265.39	0.57	0.466667	0.576667	-0.11	0.000374224	0.00150851
ENSMUST00000125172.7	Phb	chr11	+	18705.5	95680005	chr11:95679694-95680773	126.73	419.22	0.23	113.57	403.18	0.22	116.13	423.59	0.22	126.09	211.04	0.37	187.02	629.47	0.23	153.96	235.65	0.4	0.223333	0.333333	-0.11	0.0031082	0.00989692
ENSMUST00000032307.11	Magohb	chr6	-	3129.3	131284527	chr6:131284388-131284728	18.3	157.17	0.1	19.3	173.25	0.1	21.86	161.04	0.12	25.58	106.25	0.19	45.08	122.3	0.27	35.31	146.72	0.19	0.106667	0.216667	-0.11	0.00458997	0.0139319
ENSMUST00000025955.6	Eif3a	chr19	-	14315.6	60762103	chr19:60761116-60762304	374.72	414.05	0.48	390.63	463.62	0.46	370.53	430.04	0.46	211.38	197.89	0.52	154.38	66.35	0.7	209.9	200.74	0.51	0.466667	0.576667	-0.11	0.00690822	0.0197638
ENSMUST00000086880.10	Armcx3	chrX	+	1376.9	134758915	chrX:134758446-134760106	76.46	17.55	0.81	72.24	16.25	0.82	78.68	11.73	0.87	187.91	23.52	0.89	114.79	0	1	189.38	12.71	0.94	0.833333	0.943333	-0.11	0.0172581	0.0436929
ENSMUST00000147563.8	Zdhhc3	chr9	-	763.3	123076876	chr9:123072310-123078321	4.79	67.55	0.07	4.88	69.16	0.07	4.93	74.48	0.06	21.08	85.1	0.2	14.13	79.81	0.15	19.5	86.21	0.18	0.0666667	0.176667	-0.11	0.0195654	0.0486329
ENSMUST00000028350.8	Zmynd19	chr2	+	687.5	24959276	chr2:24958918-24962075	34.7	172.23	0.17	34.53	180.22	0.16	36.01	178.23	0.17	35.42	103.15	0.26	37.61	90.09	0.29	37.46	96.01	0.28	0.166667	0.276667	-0.11	0.0200985	0.0497244
ENSMUST00000111994.9	Ncoa4	chr14	+	510.9	32178848	chr14:32177823-32179247	47.13	11.06	0.81	47.95	13.34	0.78	48.76	6.02	0.89	81.86	11.81	0.87	43.91	2.7	0.94	93.85	0	1	0.826667	0.936667	-0.11	0.0250235	0.0597873
ENSMUST00000094097.11	Tmem41b	chr7	-	1316.5	109973526	chr7:109972187-109974951	4.8	76.69	0.06	4.51	83.19	0.05	5.76	78.24	0.07	16.88	101.91	0.14	18.51	97.16	0.16	26.33	98.68	0.21	0.06	0.17	-0.11	0.0286247	0.0671799
ENSMUST00000218934.1	Snx6	chr12	-	690.2	54746789	chr12:54746650-54747059	99.98	37.22	0.73	96.53	31.95	0.75	85.16	42.86	0.67	109.01	46.83	0.7	160.49	0	1	131	37.34	0.78	0.716667	0.826667	-0.11	0.0332386	0.0761464
ENSMUST00000038131.9	Rfc3	chr5	-	533.5	151642879	chr5:151642756-151643103	37.88	68.25	0.36	24.03	91.86	0.21	38.42	62.66	0.38	50.17	74.09	0.4	93.39	97.09	0.49	54.53	85.54	0.39	0.316667	0.426667	-0.11	0.0385689	0.0863271
ENSMUST00000031160.15	Paics	chr5	+	13127.9	76966895	chr5:76966648-76967505	699.75	102.22	0.87	634.89	126.49	0.83	677.71	87.45	0.89	359.46	35	0.91	433.45	0	1	413.98	0	1	0.863333	0.97	-0.106667	6.84153e-11	9.85032e-10
ENSMUST00000084771.2	Ptges3	chr10	+	66913.2	128076268	chr10:128076067-128076978	785.1	94.41	0.89	713.89	185.91	0.79	764.09	127.22	0.86	309.03	32.52	0.9	346.36	0	1	343.04	14.34	0.96	0.846667	0.953333	-0.106667	1.90827e-08	1.90625e-07
ENSMUST00000006973.11	Kat2a	chr11	-	1299	100705230	chr11:100704746-100705431	168.81	0	1	145.69	55.85	0.72	168.46	7.89	0.96	114.93	0	1	131.52	0	1	109.74	0	1	0.893333	1	-0.106667	2.51878e-05	0.000133242
ENSMUST00000028617.6	Api5	chr2	-	2450.5	94413344	chr2:94411682-94413781	227.94	2.76	0.99	213.68	44.17	0.83	218.78	34.41	0.86	125.56	0	1	74.21	0	1	121.68	0	1	0.893333	1	-0.106667	4.6899e-05	0.000234823
ENSMUST00000087559.7	Cd320	chr17	+	910.5	33848493	chr17:33848286-33848751	140.28	31.11	0.82	161.51	30.66	0.84	171.3	17.97	0.91	115.65	14.7	0.89	248.42	0	1	121.52	0	1	0.856667	0.963333	-0.106667	7.47372e-05	0.000357648
ENSMUST00000056758.8	Ppp3ca	chr3	+	11231.8	136935230	chr3:136935029-136935779	33.1	6.2	0.84	38.33	0	1	31.57	6.19	0.84	246.62	0	1	354.92	0	1	281.24	0	1	0.893333	1	-0.106667	0.000148484	0.000651265
ENSMUST00000030457.11	Nasp	chr4	-	30049.4	116601592	chr4:116601052-116601793	259.84	522.09	0.33	221.3	498.19	0.31	226.78	474.36	0.32	221.83	268.63	0.45	226.24	396.07	0.36	220.82	251.98	0.47	0.32	0.426667	-0.106667	0.000287715	0.00118356
ENSMUST00000173246.7	Jarid2	chr13	+	3105.7	44920001	chr13:44919800-44921643	172.37	0.86	1	169.78	37.73	0.82	167.18	27.84	0.86	72.19	0	1	68.13	0	1	77.67	0	1	0.893333	1	-0.106667	0.000832398	0.00308332
ENSMUST00000064545.10	Limd2	chr11	-	4703.7	106158558	chr11:106158431-106158833	244.04	118.9	0.67	265.67	94.65	0.74	265.57	72.93	0.78	211.09	53.72	0.8	276.1	38.78	0.88	239.61	48.17	0.83	0.73	0.836667	-0.106667	0.00107361	0.00388553
ENSMUST00000021514.9	Ppm1a	chr12	+	714.5	72794543	chr12:72793712-72799819	4.1	127.11	0.03	3.55	127.15	0.03	4.43	129.43	0.03	24.2	150.4	0.14	24.5	149.25	0.14	22.24	155.47	0.13	0.03	0.136667	-0.106667	0.00187222	0.00636209
ENSMUST00000021134.9	Tsen54	chr11	+	451.8	115822784	chr11:115822583-115823094	57.65	6.46	0.9	51.55	4.97	0.91	62.64	9.99	0.86	71.07	0.4	0.99	97.53	0	1	80.91	0	1	0.89	0.996667	-0.106667	0.00244022	0.00798604
ENSMUST00000031144.13	Tmem165	chr5	+	1934.2	76208711	chr5:76208510-76209245	182.65	29.34	0.86	167.32	54.9	0.75	177.7	53.68	0.77	167.09	30.35	0.85	170.33	0	1	174.1	29.6	0.85	0.793333	0.9	-0.106667	0.00409383	0.0126285
ENSMUST00000060188.13	Ppp1r2	chr16	-	3400.7	31253268	chr16:31251537-31254733	11.27	141.77	0.07	9.17	146.08	0.06	11.48	148.08	0.07	28.96	133.22	0.18	25.4	129.9	0.16	29.49	130.67	0.18	0.0666667	0.173333	-0.106667	0.00462761	0.0140204
ENSMUST00000089018.10	Tatdn2	chr6	+	12466.8	113710935	chr6:113710734-113711069	17.04	99.16	0.15	10.5	128.2	0.08	13.28	126.24	0.1	21.69	136.35	0.14	58.96	137.81	0.3	34.56	129.67	0.21	0.11	0.216667	-0.106667	0.00535436	0.0159165
ENSMUST00000022196.4	Ap3b1	chr13	+	417.4	94565806	chr13:94565605-94566317	43.93	0	1	34.2	16.81	0.67	39.87	0	1	77.13	1.14	0.99	79.15	0	1	76.83	0	1	0.89	0.996667	-0.106667	0.00546302	0.0162185
ENSMUST00000001507.4	Cyp51	chr5	-	12149.9	4082140	chr5:4081310-4083303	60.17	171.61	0.26	53.2	185.05	0.22	52.59	199.28	0.21	117.9	200.64	0.37	116.68	294.99	0.28	124.75	221.58	0.36	0.23	0.336667	-0.106667	0.00764366	0.0215146
ENSMUST00000223293.1	Ndufs6	chr13	-	105693	73320215	chr13:73319838-73320416	89.08	92.64	0.49	96.21	80.46	0.54	98.92	69.79	0.59	195.56	107.59	0.65	521.47	235.73	0.69	214.9	140.47	0.6	0.54	0.646667	-0.106667	0.00772612	0.0217098
ENSMUST00000028342.6	Ssna1	chr2	-	3088.7	25271263	chr2:25271039-25271581	82.18	19.46	0.81	69.59	28.97	0.71	77.84	26.65	0.74	136.44	40	0.77	261.91	24.27	0.92	162.7	19.63	0.89	0.753333	0.86	-0.106667	0.0090777	0.0250395
ENSMUST00000052556.3	Abhd17b	chr19	+	836	21684299	chr19:21684098-21685637	66.1	8	0.89	63.35	9.7	0.87	61.66	5.56	0.92	65.34	0	1	58.6	0	1	62.96	0	1	0.893333	1	-0.106667	0.014345	0.0373162
ENSMUST00000046490.13	Oaz2	chr9	+	6285.6	65689303	chr9:65689095-65690300	78.45	21.86	0.78	90.83	27.51	0.77	90.67	26.44	0.77	336.28	119.75	0.74	367.68	0	1	363.46	40.98	0.9	0.773333	0.88	-0.106667	0.0163872	0.0417915
ENSMUST00000019441.8	Nop9	chr14	+	893.3	55753900	chr14:55753641-55754045	137.26	55.67	0.71	134.9	51.89	0.72	122.68	49	0.71	64.32	25	0.72	114.37	0	1	68.87	24.03	0.74	0.713333	0.82	-0.106667	0.0281985	0.0663206
ENSMUST00000004203.5	Ppan	chr9	+	1702.8	20892043	chr9:20891832-20892178	94.24	130.97	0.42	103.65	135.79	0.43	110.67	80.01	0.58	41.41	37.65	0.52	84.47	26.5	0.76	38.79	43.66	0.47	0.476667	0.583333	-0.106667	0.0327757	0.0751901
ENSMUST00000019723.7	Mydgf	chr17	-	1387.1	56176598	chr17:56175744-56177003	25.41	98.89	0.2	24.23	108.82	0.18	25.82	104.75	0.2	57.86	129.65	0.31	76.88	221.81	0.26	65.34	130	0.33	0.193333	0.3	-0.106667	0.0438824	0.0962679
ENSMUST00000026681.6	Tma16	chr8	-	192.3	66476496	chr8:66473118-66476909	7.79	171.34	0.04	7.31	146.12	0.05	7.82	143.89	0.05	9.38	38.49	0.2	5.01	48.36	0.09	9.47	47.25	0.17	0.0466667	0.153333	-0.106667	0.0454692	0.0990275
ENSMUST00000082414.1	mt-Nd4	chrM	+	1.08423e+06	10482	chrM:10167-11544	3201.93	714.85	0.82	3444.82	901.18	0.79	3348.19	735.77	0.82	6623.25	0	1	2042.17	715.22	0.74	5710.64	0	1	0.81	0.913333	-0.103333	7.64004e-106	4.21666e-103
ENSMUST00000024260.13	Pcbp4	chr9	+	7579.9	106463408	chr9:106463131-106463962	235.85	14.32	0.94	235.58	19.51	0.92	220.71	43.88	0.83	340.6	0.9	1	481.07	0	1	376.61	0	1	0.896667	1	-0.103333	2.80338e-11	4.26822e-10
ENSMUST00000019231.11	Atp6ap1	chrX	+	12571	74304003	chrX:74303797-74304721	109.69	15.7	0.87	100.75	8.47	0.92	113.24	12.7	0.9	396.48	0	1	459.91	0	1	452.64	0	1	0.896667	1	-0.103333	5.9983e-09	6.50192e-08
ENSMUST00000078528.6	C1qbp	chr11	-	33631.8	70977982	chr11:70977836-70978244	1386.14	274.3	0.83	1149.95	451.72	0.72	1103.86	505.49	0.69	474.55	100.71	0.82	654.49	91.58	0.88	497.33	85.97	0.85	0.746667	0.85	-0.103333	1.56352e-08	1.59066e-07
ENSMUST00000045730.6	Akap12	chr10	+	3892.6	4358715	chr10:4358478-4359470	174.98	0	1	177.47	42.42	0.81	202.28	28.04	0.88	238.81	0	1	165.81	0	1	243.21	0	1	0.896667	1	-0.103333	3.97286e-08	3.64435e-07
ENSMUST00000001419.8	Zmat2	chr18	+	13325.4	36798128	chr18:36797879-36799660	68.26	466.71	0.13	58.3	446.87	0.12	60.86	392.11	0.13	106.65	391.57	0.21	187.62	509.23	0.27	113.79	416.4	0.21	0.126667	0.23	-0.103333	2.80968e-06	1.79854e-05
ENSMUST00000038217.13	Dtx3	chr10	-	3134.9	127190838	chr10:127190378-127191039	68.95	14.65	0.82	75.61	10.87	0.87	85.2	0	1	250.62	0	1	297.67	0	1	266.78	0	1	0.896667	1	-0.103333	7.54449e-06	4.4534e-05
ENSMUST00000112683.8	Tsr2	chrX	-	2330.6	151090023	chrX:151089521-151090414	134.01	31.28	0.81	130	14.21	0.9	137.21	21.4	0.87	138.48	10.55	0.93	176.58	0	1	154.27	6.72	0.96	0.86	0.963333	-0.103333	0.00045026	0.0017761
ENSMUST00000026295.9	Tsr2	chrX	-	2330.6	151090023	chrX:151089521-151090414	134.01	31.28	0.81	130	14.21	0.9	137.21	21.4	0.87	138.48	10.55	0.93	176.58	0	1	154.27	6.72	0.96	0.86	0.963333	-0.103333	0.00045026	0.0017761
ENSMUST00000035301.6	Atp6v1g1	chr4	+	23319.5	63550414	chr4:63549945-63550750	171.54	85.95	0.67	159.07	89.12	0.64	165.22	82.82	0.67	564.32	224.59	0.72	905.42	198.29	0.82	640.3	207.94	0.75	0.66	0.763333	-0.103333	0.000553845	0.00213884
ENSMUST00000088546.11	Fmr1	chrX	+	1134.7	68715766	chrX:68715565-68717963	80.65	17.1	0.83	92.4	3.97	0.96	90.43	10.47	0.9	75.25	0	1	47.37	0	1	80.25	0	1	0.896667	1	-0.103333	0.00578885	0.017002
ENSMUST00000020754.9	Cfap36	chr11	-	3886.4	29221758	chr11:29221532-29221985	63.26	13.75	0.82	62.04	11.17	0.85	47.16	11.56	0.8	262.71	49.93	0.84	415.07	0	1	288.62	17.89	0.94	0.823333	0.926667	-0.103333	0.00628917	0.0182449
ENSMUST00000005487.11	Txn2	chr15	-	4310.8	77915562	chr15:77915047-77915857	146.43	149.33	0.5	158.11	133.98	0.54	137.95	144.17	0.49	185.01	142.77	0.56	271.59	138.84	0.66	201.56	124.64	0.62	0.51	0.613333	-0.103333	0.00644571	0.0186338
ENSMUST00000106228.7	Tial1	chr7	-	1138.5	128442316	chr7:128441403-128442659	30.88	165.65	0.16	30.92	133.21	0.19	23.75	162.87	0.13	58.18	113.55	0.34	21.55	109.6	0.16	52.83	126.98	0.29	0.16	0.263333	-0.103333	0.00776778	0.0218101
ENSMUST00000021426.9	Vipas39	chr12	-	396.7	87239635	chr12:87238875-87239836	40.88	0	1	35.08	10.61	0.77	44.41	4.11	0.92	76.38	0	1	85.89	0	1	80.14	0	1	0.896667	1	-0.103333	0.0144705	0.0375982
ENSMUST00000113805.7	Pnkd	chr1	+	282.9	74287298	chr1:74287092-74287454	67.01	30.37	0.69	56.82	31.61	0.64	65.83	26.59	0.71	65.58	33.23	0.66	189.8	0	1	75.02	33.98	0.69	0.68	0.783333	-0.103333	0.0145914	0.0378826
ENSMUST00000109921.8	Dbn1	chr13	-	22512.1	55474057	chr13:55473944-55474293	56.26	95.34	0.37	101.57	97.75	0.51	79.66	108.08	0.42	335.97	294.89	0.53	388.78	299.43	0.56	339.99	309.43	0.52	0.433333	0.536667	-0.103333	0.0225178	0.0550024
ENSMUST00000031103.13	Ugdh	chr5	-	426.7	65413792	chr5:65413221-65414063	86.06	21.94	0.8	88.18	16.45	0.84	87.56	18.48	0.83	74.39	20.86	0.78	88.75	0	1	91.02	0	1	0.823333	0.926667	-0.103333	0.0296897	0.0689463
ENSMUST00000063542.7	Naa50	chr16	+	2059.5	44160629	chr16:44159463-44161174	224.43	68.51	0.77	223.13	75.54	0.75	233.32	46.36	0.83	117.65	8.27	0.93	79.56	0	1	86.74	31.49	0.73	0.783333	0.886667	-0.103333	0.0314389	0.0725252
ENSMUST00000105265.7	Cnot2	chr10	-	728.4	116485820	chr10:116485509-116486286	96.53	33.96	0.74	95.32	33.69	0.74	112.12	12.38	0.9	83.72	18.91	0.82	105.76	0	1	102.3	14.65	0.87	0.793333	0.896667	-0.103333	0.0325929	0.0748483
ENSMUST00000027252.7	Eif5b	chr1	+	1073	38051937	chr1:38051606-38052786	16.38	123.67	0.12	19.26	116.72	0.14	14.8	105.73	0.12	30.08	97.31	0.24	24.02	97.48	0.2	35.69	108.29	0.25	0.126667	0.23	-0.103333	0.0339849	0.0773743
ENSMUST00000174561.7	H2afz	chr3	+	747826	137866684	chr3:137866386-137866818	2267.41	292.61	0.89	2157.08	357.23	0.86	2343.26	364	0.87	1442.05	80.28	0.95	3016.35	0	1	1610.47	45.91	0.97	0.873333	0.973333	-0.1	3.26208e-48	6.7515e-46
ENSMUST00000025563.6	Fth1	chr19	+	218526	9985004	chr19:9984781-9985092	1093.3	263.05	0.81	1045.24	234.32	0.82	1197.12	103.25	0.92	1865.59	202.97	0.9	4313.7	0	1	2028.18	107.37	0.95	0.85	0.95	-0.1	2.6637e-37	3.75355e-35
ENSMUST00000139685.7	Rpl22	chr4	+	154451	152332481	chr4:152332280-152334071	96.52	2145.86	0.04	97.41	2114.05	0.04	97.69	2105.24	0.04	198.99	920.91	0.18	188.76	2062.16	0.08	206.45	1076.28	0.16	0.04	0.14	-0.1	1.0968e-20	5.42096e-19
ENSMUST00000116389.8	Raly	chr2	+	79670.2	154867158	chr2:154866894-154867261	473.12	98.84	0.83	520.03	103.32	0.83	536.92	37.64	0.93	752.7	95.87	0.89	1539.72	0	1	871.02	0	1	0.863333	0.963333	-0.1	7.85956e-16	2.33425e-14
ENSMUST00000033540.5	Vbp1	chrX	+	14933.5	75534109	chrX:75533908-75534942	269.3	40.37	0.87	255.77	12.24	0.95	245.87	47.48	0.84	333.62	13.54	0.96	413.26	0	1	367.44	0	1	0.886667	0.986667	-0.1	3.86465e-09	4.3309e-08
ENSMUST00000067272.8	Eapp	chr12	-	5884	54673561	chr12:54673471-54673790	112.56	35.65	0.76	123.97	7.8	0.94	164.23	0	1	210.8	0	1	410.64	0	1	246.3	0	1	0.9	1	-0.1	1.59863e-07	1.31198e-06
ENSMUST00000107107.8	Plaa	chr4	-	3008.2	94569708	chr4:94569167-94569909	276.59	11.66	0.96	268	49.1	0.85	264.56	34.33	0.89	157.18	0	1	206.44	0	1	154.55	0	1	0.9	1	-0.1	6.84527e-07	4.982e-06
ENSMUST00000027127.13	Sf3b1	chr1	-	3073.1	54987124	chr1:54985169-54987492	30.48	382.76	0.07	28.65	381.13	0.07	26.57	358.2	0.07	88.63	374.84	0.19	55.01	325.98	0.14	82.24	375.21	0.18	0.07	0.17	-0.1	4.74164e-06	2.90777e-05
ENSMUST00000013766.12	Atraid	chr5	+	1259.6	31054522	chr5:31054263-31054623	34.32	8.86	0.79	38.69	0	1	38.16	3.76	0.91	234.2	0	1	428.46	0	1	243.25	0	1	0.9	1	-0.1	0.000180814	0.00078117
ENSMUST00000200935.3	Ociad1	chr5	+	36711.1	73313801	chr5:73313443-73313941	119.72	253.81	0.32	131.91	249.25	0.35	125.46	252.69	0.33	224.66	432.77	0.34	509.72	383.45	0.57	283.29	451.96	0.39	0.333333	0.433333	-0.1	0.000257276	0.00107099
ENSMUST00000007865.6	Ccdc124	chr8	-	1472.1	70868440	chr8:70868227-70868645	250.38	86.97	0.74	290.94	50.55	0.85	296.9	29.45	0.91	79.51	6.57	0.92	190.54	5.14	0.97	80.02	7.59	0.91	0.833333	0.933333	-0.1	0.000943151	0.00345301
ENSMUST00000044277.9	Chmp4b	chr2	+	23023.6	154694175	chr2:154693944-154694785	52.4	192.1	0.21	55.38	191.18	0.22	53.58	188.23	0.22	197.7	402.77	0.33	254.35	538.79	0.32	199.29	460.01	0.3	0.216667	0.316667	-0.1	0.00394201	0.0122228
ENSMUST00000027421.12	Trip12	chr1	-	1727.4	84724433	chr1:84721189-84724814	49.61	228.8	0.18	50.05	232.53	0.18	49.54	221.19	0.18	79.99	167.42	0.32	42.06	180.53	0.19	72.59	146.88	0.33	0.18	0.28	-0.1	0.00717525	0.0204307
ENSMUST00000035779.14	Acsl3	chr1	+	1727.3	78706807	chr1:78706258-78707743	20.4	148.41	0.12	19.71	145.79	0.12	20.49	151.56	0.12	36.51	151.78	0.19	54.23	140.98	0.28	35.42	154.42	0.19	0.12	0.22	-0.1	0.01207	0.0321171
ENSMUST00000027401.10	Stk16	chr1	+	1313.9	75214015	chr1:75213814-75214228	75.29	6.61	0.92	61.46	24.06	0.72	59.75	18.06	0.77	135.29	33.91	0.8	239.34	0	1	154.16	14.78	0.91	0.803333	0.903333	-0.1	0.0122822	0.0326164
ENSMUST00000034249.7	Cfap20	chr8	-	3463.2	95420367	chr8:95420249-95420669	28.52	129.44	0.18	29.09	117.94	0.2	33.3	111.94	0.23	58.05	150.17	0.28	111.01	196.65	0.36	51.66	136.85	0.27	0.203333	0.303333	-0.1	0.018295	0.0459665
ENSMUST00000102691.10	Cdca7	chr2	+	3607.3	72486520	chr2:72485720-72486893	216.17	33.01	0.87	189.51	50.13	0.79	189.79	36.92	0.84	44.38	10.94	0.8	62.27	0	1	61.03	0	1	0.833333	0.933333	-0.1	0.0223213	0.0546318
ENSMUST00000034466.9	Gnpat	chr8	+	1556.2	124889537	chr8:124889272-124890057	141.69	113.51	0.56	135.55	98.01	0.58	136.13	104.18	0.57	98.67	80.62	0.55	120.19	33.62	0.78	115.37	53.44	0.68	0.57	0.67	-0.1	0.039474	0.0881282
ENSMUST00000119754.7	Spns1	chr7	-	1856.9	126370164	chr7:126370067-126370413	100.49	48.57	0.67	101.46	40.7	0.71	120.15	44.37	0.73	122.54	34.52	0.78	190.33	46.26	0.8	150.18	31.31	0.83	0.703333	0.803333	-0.1	0.0405415	0.0899889
ENSMUST00000020238.13	Hsp90b1	chr10	-	483855	86690927	chr10:86690840-86691128	1122.76	545.18	0.67	1281.54	508.65	0.72	1363.06	438.89	0.76	1020.8	342.81	0.75	2669.03	202.39	0.93	1134.28	362.29	0.76	0.716667	0.813333	-0.0966667	4.25939e-20	1.94552e-18
ENSMUST00000025774.9	Sf3b2	chr19	-	14277.5	5274326	chr19:5273923-5274527	293.55	46.45	0.86	293.89	44.6	0.87	276.19	27.98	0.91	347.41	26.97	0.93	643.69	0	1	401.59	0	1	0.88	0.976667	-0.0966667	1.55762e-09	1.85542e-08
ENSMUST00000168360.1	P4hb	chr11	-	73809.2	120561034	chr11:120560945-120561260	924.67	301.22	0.75	915.23	324.15	0.74	1081.09	128.13	0.89	895.46	87.91	0.91	835.79	74.99	0.92	818.12	153.51	0.84	0.793333	0.89	-0.0966667	2.07346e-09	2.42196e-08
ENSMUST00000108629.7	Tsen34	chr7	+	4783.5	3700826	chr7:3700615-3701004	132.6	4.86	0.96	149.7	1.57	0.99	110.49	35.28	0.76	342.07	0	1	711.47	0	1	354.04	0	1	0.903333	1	-0.0966667	4.01073e-09	4.46438e-08
ENSMUST00000110082.10	Calm1	chr12	+	26051.4	100207271	chr12:100206400-100208988	14.14	440.82	0.03	17.68	423.94	0.04	16.97	420.24	0.04	164.58	771.4	0.18	84.84	1282.3	0.06	159.26	810.48	0.16	0.0366667	0.133333	-0.0966667	1.59206e-08	1.61474e-07
ENSMUST00000001204.6	Calm1	chr12	+	26051.4	100207271	chr12:100206400-100208988	14.14	440.82	0.03	17.68	423.94	0.04	16.97	420.24	0.04	164.58	771.4	0.18	84.84	1282.3	0.06	159.26	810.48	0.16	0.0366667	0.133333	-0.0966667	1.59206e-08	1.61474e-07
ENSMUST00000023873.11	Prmt5	chr14	-	8125.3	54507746	chr14:54507187-54507947	277.36	32.46	0.9	262.36	33.49	0.89	258.13	22.39	0.92	161.17	0	1	290.79	0	1	174.71	0	1	0.903333	1	-0.0966667	1.39079e-07	1.15574e-06
ENSMUST00000049074.12	Ptprf	chr4	-	9810.4	118209676	chr4:118208213-118209889	145.68	0	1	158.79	26.2	0.86	162.15	29.55	0.85	214.29	0	1	180.56	0	1	226.95	0	1	0.903333	1	-0.0966667	4.25205e-07	3.25941e-06
ENSMUST00000028619.4	Hsd17b12	chr2	-	3874.2	94033409	chr2:94032689-94033661	204.08	29.26	0.87	199.34	18.14	0.92	205.78	16.92	0.92	188.11	0	1	228.61	0	1	198.68	0	1	0.903333	1	-0.0966667	8.45348e-07	6.05925e-06
ENSMUST00000018186.15	Cyb5r3	chr15	-	7804.8	83154521	chr15:83153494-83154722	120.43	0	1	111.56	13.57	0.89	117.57	26.44	0.82	223.37	0.74	1	223.82	0	1	240.39	0	1	0.903333	1	-0.0966667	1.1519e-06	8.02215e-06
ENSMUST00000006462.13	Aamp	chr1	-	9931	74280108	chr1:74279840-74280309	164.17	54.09	0.75	166.56	35.21	0.83	177.14	32.06	0.85	260.04	60.14	0.81	553.14	0	1	312.66	32.44	0.91	0.81	0.906667	-0.0966667	2.65896e-05	0.000139764
ENSMUST00000115375.7	Rbm10	chrX	+	2245	20650795	chrX:20650559-20650888	117.11	13.79	0.89	110.91	16.47	0.87	124.73	9.87	0.93	120.56	0	1	202.08	0	1	127.86	2.06	0.98	0.896667	0.993333	-0.0966667	3.32414e-05	0.00017173
ENSMUST00000022293.13	Vdac2	chr14	+	44027.9	21845361	chr14:21845146-21845861	222.88	526.36	0.3	237.52	427.66	0.36	245.04	410.25	0.37	259.32	378.27	0.41	373.47	423.13	0.47	273.15	353.13	0.44	0.343333	0.44	-0.0966667	0.000208897	0.000889726
ENSMUST00000079213.5	Prpf38a	chr4	-	5132.3	108565066	chr4:108564870-108565267	151.08	54.84	0.73	180.61	28.71	0.86	171.81	40.47	0.81	184.98	39.67	0.82	351.55	0	1	208.51	30.13	0.87	0.8	0.896667	-0.0966667	0.000403097	0.0016102
ENSMUST00000082429.6	Gpx1	chr9	+	18772.6	108340181	chr9:108339777-108340343	36.29	219.38	0.14	50.5	199.49	0.2	46.44	180.43	0.2	121.35	377.34	0.24	306.51	522.45	0.37	109.66	382.34	0.22	0.18	0.276667	-0.0966667	0.000547513	0.0021181
ENSMUST00000030538.4	Ddost	chr4	+	8662.1	138312093	chr4:138311834-138312628	232.59	330.07	0.41	251.72	309.56	0.45	236.62	363	0.39	268.57	243.36	0.52	369.85	328.13	0.53	270.75	281.77	0.49	0.416667	0.513333	-0.0966667	0.000979169	0.00357499
ENSMUST00000086112.7	Ap2s1	chr7	+	40772.7	16749167	chr7:16748912-16749294	97.51	43.79	0.69	109.5	35.51	0.76	100.06	43.45	0.7	457	128.69	0.78	1265.58	169.23	0.88	526.5	150.98	0.78	0.716667	0.813333	-0.0966667	0.00148289	0.00519174
ENSMUST00000027193.8	Ndufb3	chr1	+	3622.9	58595875	chr1:58595649-58595964	115.35	97.79	0.54	112.8	86.04	0.57	128.84	93.72	0.58	212.3	145.03	0.59	516.65	115.09	0.82	243.13	180.37	0.57	0.563333	0.66	-0.0966667	0.00169537	0.00583297
ENSMUST00000030795.9	Abcf2	chr5	-	955.8	24565790	chr5:24565345-24566003	175.76	39.95	0.81	154.36	19.35	0.89	167.27	22.29	0.88	113.8	1.88	0.98	174.27	0	1	107.62	13.64	0.89	0.86	0.956667	-0.0966667	0.00206249	0.0069059
ENSMUST00000112519.8	Chfr	chr5	+	695.8	110171063	chr5:110170862-110171971	52.34	12.3	0.81	46.74	4.62	0.91	49.99	0.25	0.99	105.1	0	1	101.41	0	1	117.74	0	1	0.903333	1	-0.0966667	0.00361991	0.0113195
ENSMUST00000200239.4	Eif4e	chr3	+	11464.3	138556123	chr3:138555922-138556214	117.49	354.11	0.25	119.25	380.28	0.24	127.91	351.15	0.27	97.07	211.39	0.31	131.94	163.7	0.45	99.56	245.59	0.29	0.253333	0.35	-0.0966667	0.00404874	0.0125127
ENSMUST00000119273.1	Mrpl40	chr16	-	1143.9	18872461	chr16:18872226-18872662	191.63	37.49	0.84	169.36	21.07	0.89	163.2	46.02	0.78	116.57	12.57	0.9	152.13	6.5	0.96	139.03	9.27	0.94	0.836667	0.933333	-0.0966667	0.0046125	0.0139876
ENSMUST00000019067.7	Med11	chr11	+	571.6	70453506	chr11:70453102-70453727	76.69	13.26	0.85	63.85	28.9	0.69	82.92	0.8	0.99	65.51	13.96	0.82	129.54	0	1	96.56	0	1	0.843333	0.94	-0.0966667	0.00611436	0.0178237
ENSMUST00000046983.9	Smpd1	chr7	+	1132.6	105557825	chr7:105557624-105558389	27.48	10.03	0.73	30.14	0	1	29.22	1.07	0.96	138.79	3.04	0.98	237.22	0	1	168.94	0	1	0.896667	0.993333	-0.0966667	0.0101903	0.0276712
ENSMUST00000171041.7	Derl2	chr11	-	1055.1	71010099	chr11:71009933-71010426	93.64	26.51	0.78	103.5	19.63	0.84	108.26	22.63	0.83	87.07	12.39	0.88	177.31	0	1	83.47	14.15	0.86	0.816667	0.913333	-0.0966667	0.0103367	0.0280001
ENSMUST00000063719.14	Tmem9	chr1	+	11428.2	136034967	chr1:136034068-136035342	8.69	101.47	0.08	9.25	110.1	0.08	17	112.78	0.13	38.32	199.75	0.16	66.49	199.82	0.25	43.74	217.01	0.17	0.0966667	0.193333	-0.0966667	0.0151688	0.0392094
ENSMUST00000025137.7	Thoc1	chr18	+	1964.2	9993686	chr18:9993321-9995432	38.31	226.77	0.14	36.33	229.55	0.14	39.17	209.22	0.16	57.06	147.69	0.28	56.58	265.88	0.18	63.09	173.62	0.27	0.146667	0.243333	-0.0966667	0.0166359	0.0423117
ENSMUST00000167111.5	Rabggtb	chr3	-	2773.3	153907540	chr3:153907289-153907741	114.85	264.66	0.3	110.75	263.01	0.3	102.38	245.73	0.29	72.33	118.01	0.38	101.42	142.77	0.42	83.28	134.04	0.38	0.296667	0.393333	-0.0966667	0.0227479	0.0554303
ENSMUST00000109901.8	Papola	chr12	+	2768.5	105837145	chr12:105836765-105838807	187.5	84.72	0.69	197.82	108.04	0.65	190.71	113.69	0.63	89.54	12.11	0.88	27.47	44.44	0.38	83.56	0	1	0.656667	0.753333	-0.0966667	0.0237148	0.0572698
ENSMUST00000029912.10	Sdcbp	chr4	+	4471.8	6395610	chr4:6394510-6396207	8.34	83.84	0.09	10.63	86.26	0.11	8.87	80.26	0.1	65.32	258.58	0.2	65.75	245.38	0.21	60.79	274.75	0.18	0.1	0.196667	-0.0966667	0.0292082	0.0681627
ENSMUST00000034868.13	Clk1	chr1	-	8697.8	58412139	chr1:58412000-58412340	96.63	58.16	0.62	124.21	38.56	0.76	116.27	46.89	0.71	269.25	69.93	0.79	321.72	111.26	0.74	323.44	58.12	0.85	0.696667	0.793333	-0.0966667	0.0334652	0.0765597
ENSMUST00000174229.7	L3mbtl2	chr15	+	350.2	81688060	chr15:81687846-81688305	73.68	12.63	0.85	68.23	25.17	0.73	87.05	1.78	0.98	54.9	1.6	0.97	89.2	0	1	58.64	7.87	0.88	0.853333	0.95	-0.0966667	0.0356971	0.0807452
ENSMUST00000024739.13	Hsp90ab1	chr17	-	1.45093e+06	45567873	chr17:45567775-45568124	4469.54	728.66	0.86	4310.83	837.09	0.84	4436.7	847.34	0.84	2914.74	356.41	0.89	5776.5	0	1	3352.18	271.71	0.93	0.846667	0.94	-0.0933333	1.97035e-64	5.43735e-62
ENSMUST00000004375.15	Phb2	chr6	+	48840.7	124716853	chr6:124716606-124716950	962.28	308.89	0.76	915.49	253.54	0.78	873.94	284.96	0.75	584.03	166.29	0.78	1107.35	20.8	0.98	642.08	146.4	0.81	0.763333	0.856667	-0.0933333	1.22856e-10	1.70581e-09
ENSMUST00000109682.8	Dynlrb1	chr2	+	30489.2	155250122	chr2:155249921-155250277	209.74	13.12	0.94	176.96	38.6	0.82	186.06	22.59	0.89	730.79	14.71	0.98	1598.13	0	1	727.59	35.94	0.95	0.883333	0.976667	-0.0933333	6.43056e-10	8.06621e-09
ENSMUST00000007708.13	Ppp2r1a	chr17	+	38912.2	20965688	chr17:20965455-20965916	352.88	78.99	0.82	332.88	81.28	0.8	347.1	80.33	0.81	761.88	121.17	0.86	1237.7	0	1	838.77	147.04	0.85	0.81	0.903333	-0.0933333	1.16729e-07	9.82331e-07
ENSMUST00000040766.8	Tmed10	chr12	-	19854.5	85343348	chr12:85342788-85343549	324.43	22.56	0.93	338.82	52.78	0.87	356.51	47.55	0.88	293.12	13.58	0.96	312.43	0	1	300.23	0	1	0.893333	0.986667	-0.0933333	1.88257e-07	1.5261e-06
ENSMUST00000099329.4	Ube2n	chr10	+	8308.5	95542945	chr10:95542272-95545657	21.18	467.1	0.04	22.61	424.08	0.05	21.97	420.15	0.05	70.44	351.85	0.17	45.04	416.8	0.1	68.45	385.19	0.15	0.0466667	0.14	-0.0933333	1.46806e-06	9.97225e-06
ENSMUST00000080536.7	Abce1	chr8	-	10711.6	79685028	chr8:79683462-79685277	361.68	51.45	0.88	362.99	38.43	0.9	352.4	21.19	0.94	162.03	0	1	142.13	0	1	157.7	0	1	0.906667	1	-0.0933333	4.68193e-06	2.87381e-05
ENSMUST00000110362.3	Ywhaz	chr15	-	242556	36772005	chr15:36771704-36772777	631.54	441.19	0.59	580.56	546.09	0.52	623.46	559.33	0.53	690.73	566.52	0.55	701.33	237.02	0.75	768.1	473.94	0.62	0.546667	0.64	-0.0933333	3.54257e-05	0.000182162
ENSMUST00000165113.7	Tardbp	chr4	-	23714.5	148616927	chr4:148615499-148617705	120.16	641.36	0.16	121.87	605.27	0.17	122.23	624.63	0.16	126.68	298.62	0.3	101.14	417.05	0.2	121.76	333.03	0.27	0.163333	0.256667	-0.0933333	0.000258752	0.00107646
ENSMUST00000161154.1	Wars	chr12	-	871.1	108860123	chr12:108860034-108860333	106.19	24.52	0.81	131.88	16.98	0.89	100.68	46.18	0.69	150.18	49.33	0.75	392.79	0	1	207.28	16.84	0.92	0.796667	0.89	-0.0933333	0.000439669	0.00174158
ENSMUST00000028623.12	Ext2	chr2	-	866.9	93696070	chr2:93695631-93696271	37.38	4.41	0.89	42.25	0	1	43.36	8.82	0.83	135.76	0	1	161.66	0	1	163.97	0	1	0.906667	1	-0.0933333	0.00223047	0.0073825
ENSMUST00000009435.11	Pttg1ip	chr10	+	496.2	77597229	chr10:77597028-77598732	49.31	15.93	0.76	60.62	2.83	0.96	63.42	0	1	88.43	0	1	56.61	0	1	85.32	0	1	0.906667	1	-0.0933333	0.00756661	0.0213431
ENSMUST00000041830.9	Ntmt1	chr2	+	1227.1	30822563	chr2:30822362-30823033	59.05	13.9	0.81	62.92	7.44	0.89	69.24	8.79	0.89	111.66	11.12	0.91	187.92	0.91	1	119.44	4.89	0.96	0.863333	0.956667	-0.0933333	0.00876618	0.0242922
ENSMUST00000002198.3	Sf3a1	chr11	+	2162.7	4180579	chr11:4180034-4182541	57.25	231.9	0.2	52.41	229.73	0.19	55.51	234.5	0.19	80.98	134.87	0.38	38.91	183.45	0.17	70.56	159.52	0.31	0.193333	0.286667	-0.0933333	0.0152023	0.0392533
ENSMUST00000080713.4	Utp14a	chrX	+	266.6	48282318	chrX:48282062-48282453	104.57	12.19	0.9	90.05	9.35	0.91	96.16	10.25	0.9	37.48	0.44	0.99	78.99	0	1	46.8	0	1	0.903333	0.996667	-0.0933333	0.016812	0.0427104
ENSMUST00000161051.7	Eif4g2	chr7	-	180793	111072556	chr7:111071932-111072757	1837.88	195.31	0.9	1736.61	159.51	0.92	1688.83	230.54	0.88	1607.66	55.29	0.97	1692.55	0	1	1668.55	3.56	1	0.9	0.99	-0.09	3.12486e-34	3.7629e-32
ENSMUST00000019109.7	Ywhah	chr5	+	58864.3	33026923	chr5:33026542-33027966	375.02	37.13	0.91	361.32	43.01	0.89	360.96	27.78	0.93	719.66	0	1	644.64	0	1	734.91	0	1	0.91	1	-0.09	1.61949e-16	5.15666e-15
ENSMUST00000031383.13	Ran	chr5	+	237737	129023117	chr5:129022774-129024323	227.85	2659.56	0.08	212.16	2606.78	0.08	210.64	2518.08	0.08	194.28	794.24	0.2	234.56	1534.4	0.13	194.86	918.3	0.18	0.08	0.17	-0.09	3.03682e-15	8.41541e-14
ENSMUST00000032264.8	Gabarapl1	chr6	+	54734.3	129541303	chr6:129541102-129542346	146.79	13.6	0.92	145.87	29.76	0.83	149.49	2.29	0.98	748.86	0	1	688.48	0	1	781.27	0	1	0.91	1	-0.09	3.82346e-12	6.82554e-11
ENSMUST00000044681.6	Arl6ip5	chr6	+	12159	97232601	chr6:97232400-97233315	183.91	21.45	0.9	173.53	21	0.89	187.4	12.72	0.94	501.83	0	1	582.66	0	1	521.03	0	1	0.91	1	-0.09	3.49893e-11	5.29073e-10
ENSMUST00000105702.8	Tardbp	chr4	-	22823.8	148616928	chr4:148615499-148617635	119.27	670.88	0.15	120.92	626.6	0.16	121.62	644.82	0.16	126.16	308.85	0.29	100.75	436.46	0.19	121.31	344.1	0.26	0.156667	0.246667	-0.09	0.000200494	0.000858352
ENSMUST00000020909.3	Laptm4a	chr12	+	41113	8938428	chr12:8938117-8938742	137.96	404.41	0.25	120.42	430.76	0.22	102.67	446.65	0.19	235.76	766.91	0.24	388.43	514.46	0.43	273.78	785.43	0.26	0.22	0.31	-0.09	0.000414192	0.00164955
ENSMUST00000021314.7	Nmt1	chr11	+	1019.4	103066072	chr11:103065748-103068912	27.5	341.18	0.07	30.13	335.75	0.08	28.18	357.13	0.07	47.29	178.71	0.21	21.75	221.06	0.09	45.56	198.17	0.19	0.0733333	0.163333	-0.09	0.00126849	0.00451436
ENSMUST00000109521.3	Polr2c	chr8	+	1894.1	94863695	chr8:94863452-94863828	156.83	33.14	0.83	165.62	4.88	0.97	150.8	26.36	0.85	88.8	0	1	164.72	0	1	115.13	9.77	0.92	0.883333	0.973333	-0.09	0.00226737	0.00748968
ENSMUST00000082365.5	Sult4a1	chr15	-	1089.5	84077346	chr15:84076097-84077582	54.44	7.55	0.88	52.63	9.09	0.85	57.83	0	1	125.08	0	1	117.45	0	1	135.7	0	1	0.91	1	-0.09	0.00292762	0.00937332
ENSMUST00000059955.14	Yars2	chr16	+	1263.2	16309553	chr16:16309332-16309640	156.42	9.32	0.94	111.74	31.93	0.78	142.34	4.78	0.97	56.04	2.49	0.96	85.08	0	1	82.6	0	1	0.896667	0.986667	-0.09	0.00308652	0.00983736
ENSMUST00000177408.1	Cenps	chr4	-	1073.9	149128698	chr4:149128540-149128928	62.83	55.36	0.53	83.47	15.45	0.84	80.35	13.3	0.86	62.84	20.68	0.75	154.47	0	1	70.24	23.82	0.75	0.743333	0.833333	-0.09	0.00992674	0.0270555
ENSMUST00000058488.8	Tmed3	chr9	-	1376.9	89699778	chr9:89699206-89699979	28.82	9.67	0.75	36.31	0.77	0.98	36.58	0	1	85.96	0	1	168.28	0	1	89.3	0	1	0.91	1	-0.09	0.0129512	0.0341328
ENSMUST00000119800.7	Zfp740	chr15	+	770.8	102213007	chr15:102212596-102215606	70.15	0.22	1	67.05	14.51	0.82	69.72	12.02	0.85	94.27	5.63	0.94	45.36	0	1	97.37	0	1	0.89	0.98	-0.09	0.015796	0.0405178
ENSMUST00000030914.3	Rer1	chr4	-	3442.4	155074822	chr4:155074110-155075028	71.8	195.65	0.27	72.94	201.01	0.27	85.65	163.26	0.34	114.26	185.76	0.38	162.69	232.94	0.41	124	221.01	0.36	0.293333	0.383333	-0.09	0.0159443	0.0408508
ENSMUST00000041353.6	Slc35b2	chr17	+	932.6	45566510	chr17:45566309-45567669	32.18	3.92	0.89	31.46	6.1	0.84	43.66	0	1	88.92	0	1	116.47	0	1	87.13	0	1	0.91	1	-0.09	0.0210377	0.051835
ENSMUST00000032168.6	Sec61a1	chr6	-	6101	88505014	chr6:88504277-88505293	263.63	77.59	0.77	291.8	96.25	0.75	297.67	121.19	0.71	223.03	69.21	0.76	136.86	16.89	0.89	223.87	40.92	0.85	0.743333	0.833333	-0.09	0.023331	0.0564954
ENSMUST00000073128.6	Sh3bp5l	chr11	+	645.8	58346131	chr11:58345930-58347725	46.96	6.11	0.88	42.17	3.12	0.93	50.42	4.77	0.91	69.91	0	1	66.17	0	1	72.32	0.68	0.99	0.906667	0.996667	-0.09	0.0290023	0.0678017
ENSMUST00000033905.12	Ankrd10	chr8	-	1882	11612623	chr8:11611584-11612947	137.56	12.61	0.92	144.73	41.49	0.78	145	33.12	0.81	131.9	36.15	0.78	110.94	0	1	146.24	0	1	0.836667	0.926667	-0.09	0.029519	0.0685995
ENSMUST00000045791.10	Scamp2	chr9	+	422.8	57587660	chr9:57587422-57588795	42.06	4.03	0.91	43.86	0	1	45.52	9.82	0.82	65.23	0	1	63.97	0	1	62.86	0	1	0.91	1	-0.09	0.0297821	0.0691124
ENSMUST00000020270.5	Ddx50	chr10	-	2253.7	62616293	chr10:62616015-62616516	69.33	8.19	0.89	55.59	13.84	0.8	60.62	17.83	0.77	174	29.17	0.86	246.21	0	1	182.1	27.4	0.87	0.82	0.91	-0.09	0.0301793	0.0699094
ENSMUST00000107156.8	Lsm12	chr11	-	11013.5	102163607	chr11:102162497-102164167	214.17	82.7	0.72	205.15	82.23	0.71	203.77	87.11	0.7	189.32	17.75	0.91	166.36	75.06	0.69	185.36	47.59	0.8	0.71	0.8	-0.09	0.031731	0.0730972
ENSMUST00000118623.1	Dpf2	chr19	-	660.7	5898312	chr19:5897387-5898631	81.99	10.97	0.88	77.7	13.94	0.85	85.67	7.68	0.92	106.38	9.25	0.92	81.91	0	1	109.94	0	1	0.883333	0.973333	-0.09	0.0409579	0.0907541
ENSMUST00000022816.14	Sub1	chr15	-	26189.3	11984015	chr15:11981339-11984297	41.03	1136.71	0.03	38.79	1061.08	0.04	37.04	1051.88	0.03	165.9	876.91	0.16	100.94	1613.19	0.06	161.88	1006.97	0.14	0.0333333	0.12	-0.0866667	5.50634e-13	1.15043e-11
ENSMUST00000040154.8	Cox6a1	chr5	-	76875.8	115345722	chr5:115345642-115345926	410.32	359.09	0.53	460.12	379.86	0.55	364.23	381.44	0.49	1053.16	805.2	0.57	2230.5	1188.29	0.65	1273.12	812.25	0.61	0.523333	0.61	-0.0866667	3.37607e-06	2.12949e-05
ENSMUST00000117536.7	Paics	chr5	+	11662.2	76966900	chr5:76966648-76967313	693.77	107.88	0.87	605.55	154.21	0.8	671.65	92.11	0.88	321.27	73	0.81	374.06	0	1	386.53	0	1	0.85	0.936667	-0.0866667	6.23989e-06	3.72036e-05
ENSMUST00000039601.9	Snrnp25	chr11	+	1436.5	32208889	chr11:32208685-32208984	130.37	21.22	0.86	116.71	15.32	0.88	124.18	11.36	0.92	139.71	0	1	342.08	0	1	127.34	10.91	0.92	0.886667	0.973333	-0.0866667	0.000226881	0.000958312
ENSMUST00000020856.5	Bzw2	chr12	-	78474.3	36091989	chr12:36091835-36092309	287.71	163.63	0.64	341.68	118.1	0.74	340.89	83.41	0.8	420.82	151.96	0.73	689.84	153.01	0.82	523.05	66.04	0.89	0.726667	0.813333	-0.0866667	0.000649328	0.00247582
ENSMUST00000011029.11	Dnajc19	chr3	-	3942.6	34057913	chr3:34056020-34058114	0.36	173.27	0	0.46	181.41	0	0.24	179.06	0	3.77	91.84	0.04	6.95	37.28	0.16	4.77	75.41	0.06	0	0.0866667	-0.0866667	0.00192149	0.00650614
ENSMUST00000124665.2	Mest	chr6	+	51069.1	30747413	chr6:30747052-30747554	297.67	341.96	0.47	293.53	358.5	0.45	296.88	328.01	0.48	674.47	599.18	0.53	320.42	222.74	0.59	635.62	552.19	0.54	0.466667	0.553333	-0.0866667	0.00200153	0.00672558
ENSMUST00000157040.7	Mest	chr6	+	51069.1	30747413	chr6:30747052-30747554	297.67	341.96	0.47	293.53	358.5	0.45	296.88	328.01	0.48	674.47	599.18	0.53	320.42	222.74	0.59	635.62	552.19	0.54	0.466667	0.553333	-0.0866667	0.00200153	0.00672558
ENSMUST00000118570.1	Hmga1	chr17	+	214930	27562644	chr17:27562438-27563575	1213.7	207.23	0.85	1218.6	447.91	0.73	1224.16	332.99	0.79	180.23	46.51	0.79	156.83	0	1	165.4	31.17	0.84	0.79	0.876667	-0.0866667	0.00755643	0.0213235
ENSMUST00000169921.7	Cnot2	chr10	-	810.3	116486071	chr10:116485787-116486286	122.88	7.79	0.94	122.17	5.02	0.96	103.6	30.76	0.77	97.36	4.11	0.96	93.23	3.21	0.97	116.59	0	1	0.89	0.976667	-0.0866667	0.00817972	0.0228006
ENSMUST00000067955.11	Dph3	chr14	-	374.6	32082968	chr14:32080569-32083246	8.71	161.21	0.05	6.62	167.12	0.04	6.5	149.51	0.04	20.19	105.26	0.16	22.38	216.28	0.09	20.42	124.33	0.14	0.0433333	0.13	-0.0866667	0.0146935	0.0381327
ENSMUST00000055100.13	Gng2	chr14	-	2618.1	19875734	chr14:19875655-19875935	114.81	20.12	0.85	123.27	32.85	0.79	100.42	45.86	0.69	388.56	40.56	0.91	248.27	51.89	0.83	311.41	56.1	0.85	0.776667	0.863333	-0.0866667	0.0215758	0.0529836
ENSMUST00000024802.8	Ppil1	chr17	-	2598.6	29251172	chr17:29250803-29251725	153.7	44.39	0.78	167.31	31.44	0.84	142.92	43.79	0.77	80.56	26.18	0.75	141.96	0	1	94.96	10.15	0.9	0.796667	0.883333	-0.0866667	0.026454	0.0627749
ENSMUST00000043464.13	Cul7	chr17	+	826.9	46664169	chr17:46663968-46664364	61.28	22.06	0.74	67.06	14.65	0.82	65.75	11.42	0.85	109.6	32.98	0.77	193.07	0	1	147.45	16.96	0.9	0.803333	0.89	-0.0866667	0.0274963	0.064784
ENSMUST00000007139.5	Eif1b	chr9	+	16848.7	120495174	chr9:120494913-120495330	86.34	97.4	0.47	93.19	107.39	0.46	93.04	88.07	0.51	280.77	249.58	0.53	493.22	295.91	0.63	322.49	273.02	0.54	0.48	0.566667	-0.0866667	0.0296614	0.0689047
ENSMUST00000032726.13	Tm2d3	chr7	+	790	65701815	chr7:65701593-65701902	68.69	13.14	0.84	60.06	13.71	0.81	53.92	29.99	0.64	109.11	35.27	0.76	259.98	6.76	0.97	122.27	27.29	0.82	0.763333	0.85	-0.0866667	0.0394801	0.0881282
ENSMUST00000112090.1	Dynll1	chr5	-	104716	115298598	chr5:115298505-115298833	1348.22	78.47	0.95	1240.51	180.71	0.87	1256.8	182.99	0.87	899.41	5.62	0.99	1392.69	0	1	933.32	45.29	0.95	0.896667	0.98	-0.0833333	5.35523e-22	2.95564e-20
ENSMUST00000025918.7	Stip1	chr19	-	12632.7	7020970	chr19:7020696-7021171	619.95	42.11	0.94	598.11	43.58	0.93	587.4	120.58	0.83	364.26	18.84	0.95	504.83	0	1	406.95	0	1	0.9	0.983333	-0.0833333	7.76732e-10	9.59756e-09
ENSMUST00000077755.10	Arpc5	chr1	+	15166.6	152774461	chr1:152774260-152775597	156.4	20.87	0.88	152.46	13.57	0.92	148.43	8.57	0.95	442.45	0	1	491.92	0	1	455.5	0	1	0.916667	1	-0.0833333	5.2346e-09	5.72091e-08
ENSMUST00000118209.7	Atp5f1	chr3	-	281755	105942862	chr3:105942698-105943063	601.81	258.3	0.7	599.75	241.75	0.71	633.5	216.13	0.75	913.46	259.84	0.78	2301.71	354.16	0.87	926	288.9	0.76	0.72	0.803333	-0.0833333	7.26585e-09	7.78668e-08
ENSMUST00000124024.2	Sumo3	chr10	+	13656.5	77616396	chr10:77616148-77616748	392.93	42.46	0.9	375.61	68.14	0.85	397.31	0	1	253.41	0	1	249.24	0	1	255.81	0	1	0.916667	1	-0.0833333	3.60864e-08	3.3662e-07
ENSMUST00000114797.1	Mrps33	chr6	-	4584.9	39802299	chr6:39802192-39802544	114.41	37.08	0.76	160.23	0	1	146.26	1.17	0.99	313.77	0	1	650.18	0	1	352.89	0	1	0.916667	1	-0.0833333	6.12746e-08	5.43342e-07
ENSMUST00000168419.1	Cndp2	chr18	-	5525.5	84667899	chr18:84667470-84668100	99.94	20.03	0.83	96.48	0	1	97.02	8.07	0.92	189.68	0	1	397.97	0	1	220.11	0	1	0.916667	1	-0.0833333	8.95113e-06	5.20029e-05
ENSMUST00000038474.13	Exosc2	chr2	+	3280.3	31680698	chr2:31680490-31681349	240.49	13.67	0.95	224.1	16.35	0.93	207.79	31	0.87	133.78	0	1	179.5	0	1	137.05	0	1	0.916667	1	-0.0833333	6.43492e-05	0.000311766
ENSMUST00000102869.7	Xpo1	chr11	+	28273.7	23296219	chr11:23295961-23298249	148.12	841.12	0.15	150.28	819.87	0.15	151.44	822.64	0.16	133.65	408.79	0.25	140.09	467.62	0.23	133.95	449.03	0.23	0.153333	0.236667	-0.0833333	7.76602e-05	0.00036897
ENSMUST00000029803.11	Eif4e	chr3	+	6038.4	138556400	chr3:138555390-138559696	19.92	413.4	0.05	22.41	399.28	0.05	23.2	388.83	0.06	33.06	239.89	0.12	37.37	199.75	0.16	34.87	235.88	0.13	0.0533333	0.136667	-0.0833333	0.000149358	0.000654231
ENSMUST00000136009.2	Ptpa	chr2	+	1117.8	30446578	chr2:30446377-30446806	92.95	1.77	0.98	89.36	17.43	0.84	104.56	9.54	0.92	167.54	2.35	0.99	171.1	0	1	161.49	0	1	0.913333	0.996667	-0.0833333	0.000149605	0.000654832
ENSMUST00000102758.7	Vdac1	chr11	+	88801.8	52389034	chr11:52388432-52389397	347.25	589.98	0.37	321.69	583.51	0.36	310.84	599.69	0.34	419.56	707.81	0.37	575.81	480.45	0.55	480.56	717.48	0.4	0.356667	0.44	-0.0833333	0.000234371	0.000986174
ENSMUST00000020705.4	Pes1	chr11	+	2805.1	3979180	chr11:3978827-3980004	30.41	440.67	0.06	36.77	440.88	0.08	31.4	462.51	0.06	45.83	205.58	0.18	33.87	323.29	0.09	47.27	216.84	0.18	0.0666667	0.15	-0.0833333	0.000577481	0.00221977
ENSMUST00000059354.14	Sigmar1	chr4	-	8415.1	41739168	chr4:41738493-41739580	490.56	37.91	0.93	473.23	51.93	0.9	503.88	50.37	0.91	89.41	0.74	0.99	82.05	0	1	100.74	0	1	0.913333	0.996667	-0.0833333	0.000829672	0.00307666
ENSMUST00000034843.8	Ireb2	chr9	+	2033.5	54909832	chr9:54909631-54912530	113.37	0	1	109.93	20.54	0.84	113.1	10.89	0.91	121.94	0	1	53.31	0	1	110.38	0	1	0.916667	1	-0.0833333	0.00286165	0.00918252
ENSMUST00000014750.14	Slc25a11	chr11	-	9338.3	70644399	chr11:70644196-70644921	168.3	84.82	0.66	178	68.24	0.72	153.89	94.18	0.62	153.58	120.29	0.56	375.01	0	1	179.52	79.36	0.69	0.666667	0.75	-0.0833333	0.00371619	0.0115768
ENSMUST00000067298.4	Mrps21	chr3	-	18349.6	95862731	chr3:95862634-95862932	135.24	151.37	0.47	144.4	138.19	0.51	140.78	146.29	0.49	309.7	296.19	0.51	751.12	395.29	0.66	346.29	281.42	0.55	0.49	0.573333	-0.0833333	0.00424579	0.0130245
ENSMUST00000065169.11	Gatad2a	chr8	-	1918.7	69909773	chr8:69908470-69909974	153.22	16.7	0.9	145.91	10.14	0.94	150.36	15.34	0.91	82.02	0	1	61.48	0	1	80.46	0	1	0.916667	1	-0.0833333	0.00614034	0.0178837
ENSMUST00000174805.1	Prrc2a	chr17	-	49575.1	35149233	chr17:35149088-35149600	30.12	216.48	0.12	53.34	219.05	0.2	54.08	217.06	0.2	74.14	259.38	0.22	138.13	294.34	0.32	94.49	313.22	0.23	0.173333	0.256667	-0.0833333	0.00744275	0.0210926
ENSMUST00000177131.7	Syngr2	chr11	+	926.1	117813704	chr11:117813391-117813826	149.49	0	1	132.37	20.51	0.87	127.95	23.89	0.84	83.32	3.08	0.96	82.11	0	1	101.34	0	1	0.903333	0.986667	-0.0833333	0.011418	0.0305419
ENSMUST00000213698.1	Tmem205	chr9	-	877	21921117	chr9:21921026-21921349	30.11	10.4	0.74	35.42	0	1	33.75	5.34	0.86	119.07	0	1	249.63	0	1	116.42	20.62	0.85	0.866667	0.95	-0.0833333	0.0332901	0.0762116
ENSMUST00000000348.14	Rtca	chr3	-	4291	116489068	chr3:116488963-116489338	105.48	38.41	0.73	107.18	43.55	0.71	126.05	20.4	0.86	191.38	29.52	0.87	323.1	56.48	0.85	205.83	41.87	0.83	0.766667	0.85	-0.0833333	0.0336392	0.0768685
ENSMUST00000046945.12	Palm	chr10	+	4209.4	79819242	chr10:79819041-79820896	36.54	5.63	0.87	37.95	0	1	40.03	9.01	0.82	236.64	15.18	0.94	201.31	0	1	240.18	0	1	0.896667	0.98	-0.0833333	0.0343118	0.0780382
ENSMUST00000026221.5	Scd2	chr19	+	94843.5	44303202	chr19:44303001-44306864	875.53	25.01	0.97	955.48	131.68	0.88	992.27	102.62	0.91	618.3	0	1	229.46	0	1	586.87	0	1	0.92	1	-0.08	2.08119e-15	5.91576e-14
ENSMUST00000066401.6	Ctsd	chr7	-	25145.1	142376537	chr7:142375917-142376738	344.63	33.44	0.91	383.93	28.42	0.93	397.75	50.27	0.89	635.72	22.56	0.97	1152.01	0	1	691.54	0	1	0.91	0.99	-0.08	1.69113e-12	3.20657e-11
ENSMUST00000170010.1	Banf1	chr19	-	21740.1	5364906	chr19:5364641-5365158	583.87	90.54	0.87	534.34	148.11	0.78	612.53	134.06	0.82	447.32	64.17	0.87	786.56	0	1	432.71	83.92	0.84	0.823333	0.903333	-0.08	3.02446e-07	2.37615e-06
ENSMUST00000020286.6	Ppa1	chr10	+	4396.3	61674070	chr10:61673819-61674168	584.86	20.31	0.97	469.62	164.76	0.74	512.98	161.36	0.76	276.33	38.22	0.88	561.25	0	1	261.24	54.25	0.83	0.823333	0.903333	-0.08	1.35181e-06	9.24899e-06
ENSMUST00000001834.3	Rtcb	chr10	-	9312.2	85938772	chr10:85938637-85939119	266.98	37.55	0.88	242.47	62.1	0.8	263.98	32.43	0.89	361.79	72.36	0.83	808.49	0	1	460.88	9.8	0.98	0.856667	0.936667	-0.08	1.48654e-06	1.00875e-05
ENSMUST00000168115.7	Prpsap2	chr11	-	3475.8	61730101	chr11:61729650-61730302	119.6	36.21	0.77	125.77	0	1	125	0.98	0.99	217.18	0	1	329.57	0	1	230.85	0	1	0.92	1	-0.08	1.87455e-06	1.25153e-05
ENSMUST00000043757.14	Abcf1	chr17	-	6737.1	35957340	chr17:35956819-35957589	177.05	19.89	0.9	178.89	25.04	0.88	197.84	3.32	0.98	186.52	0	1	277.46	0	1	196.56	0	1	0.92	1	-0.08	5.04138e-06	3.06884e-05
ENSMUST00000018851.13	Dync1h1	chr12	+	30611.4	110666838	chr12:110666563-110666945	190.77	44.35	0.81	176.75	61.5	0.74	226.14	21.3	0.91	717.02	157.06	0.82	1342.65	0	1	920.02	121.35	0.88	0.82	0.9	-0.08	7.54156e-05	0.000360114
ENSMUST00000164199.7	Nabp2	chr10	-	2978.3	128401658	chr10:128401395-128401923	119.96	14.07	0.9	130.91	9.33	0.93	123.07	15.96	0.89	162.99	7.34	0.96	269.6	0	1	184.31	0	1	0.906667	0.986667	-0.08	0.000197935	0.000848494
ENSMUST00000115642.7	Hdac6	chrX	-	2564.3	7930336	chrX:7930120-7930537	96.49	0	1	77.21	6.59	0.92	70.87	13.76	0.84	202.88	0	1	252.91	0	1	194.72	0	1	0.92	1	-0.08	0.000493836	0.00193074
ENSMUST00000085636.12	Gramd1a	chr7	-	16556.4	31130255	chr7:31130127-31130584	47.08	16.34	0.74	73.75	0	1	67.23	0	1	405.8	10.07	0.98	735.6	0	1	459.51	0	1	0.913333	0.993333	-0.08	0.000631402	0.00241303
ENSMUST00000035199.12	Rbm5	chr9	-	4017.3	107740891	chr9:107740500-107741092	92.8	0	1	83.52	13.39	0.86	85.26	17.25	0.83	255.85	18.95	0.93	308.62	0	1	282.79	0	1	0.896667	0.976667	-0.08	0.00138727	0.00488718
ENSMUST00000046963.9	Map2k4	chr11	-	2427.2	65690603	chr11:65688243-65690804	83.56	4.64	0.95	82.1	18.64	0.81	83.4	0.34	1	157.25	0	1	75.82	0	1	148.41	0	1	0.92	1	-0.08	0.0018326	0.0062499
ENSMUST00000112055.7	Ola1	chr2	-	4862.6	73093523	chr2:73093202-73093724	237.9	64.52	0.79	246.39	29.74	0.89	237.21	51.36	0.82	154.75	29.27	0.84	259.12	0	1	163.83	17.52	0.9	0.833333	0.913333	-0.08	0.00241082	0.00790049
ENSMUST00000021405.7	Polr2h	chr16	+	2384	20722167	chr16:20721910-20722267	286.49	140.33	0.67	278.49	122.29	0.69	286.07	120.22	0.7	135.11	60.77	0.69	346.06	67.75	0.84	141.27	43.34	0.77	0.686667	0.766667	-0.08	0.00790535	0.0221664
ENSMUST00000088615.10	Arfgef1	chr1	-	1214.8	10138795	chr1:10137571-10138996	47.84	4.21	0.92	49.71	9.52	0.84	50.51	0	1	104.85	0	1	78.53	0	1	123.65	0	1	0.92	1	-0.08	0.0126599	0.0334451
ENSMUST00000034524.4	Rexo2	chr9	-	635	48468672	chr9:48468512-48468946	116.49	23.81	0.83	111.44	13.68	0.89	118.95	4.52	0.96	49.81	4.54	0.92	82.65	0	1	72.73	0	1	0.893333	0.973333	-0.08	0.0213109	0.0524496
ENSMUST00000114242.8	Brd2	chr17	-	7783.8	34112383	chr17:34112023-34112708	54.89	240.72	0.19	51.1	215.3	0.19	44.71	225.33	0.17	83.77	324.41	0.21	107.45	219.42	0.33	104.5	311.63	0.25	0.183333	0.263333	-0.08	0.0233452	0.0564954
ENSMUST00000164744.7	Uba3	chr6	-	5759.8	97184092	chr6:97183670-97184865	16.16	173.45	0.09	19.34	160.16	0.11	19.53	169.44	0.1	27.58	144.98	0.16	44.24	161.66	0.21	31.6	153.64	0.17	0.1	0.18	-0.08	0.0243311	0.0585131
ENSMUST00000033824.7	Lamp1	chr8	+	40999.1	13174620	chr8:13174419-13175162	460.36	0.38	1	462	28.41	0.94	465.68	92.05	0.83	706.86	0	1	783.02	0	1	744.31	0	1	0.923333	1	-0.0766667	6.15157e-17	2.02696e-15
ENSMUST00000059472.9	Mat2a	chr6	-	18504.2	72433818	chr6:72432799-72434395	572.42	21.53	0.96	568.79	55.51	0.91	543.77	62.57	0.9	297.48	0	1	222.09	0	1	308.18	0	1	0.923333	1	-0.0766667	2.69406e-08	2.58591e-07
ENSMUST00000179857.2	Tomm20	chr8	-	8876.1	126934573	chr8:126930667-126935059	49.41	1010.14	0.05	48.65	991.87	0.05	51.61	988.21	0.05	98.47	497.5	0.17	51.29	862.38	0.06	90.8	529.13	0.15	0.05	0.126667	-0.0766667	3.37695e-07	2.62815e-06
ENSMUST00000010241.13	Nxf1	chr19	+	8010.4	8770824	chr19:8770574-8770922	139.11	34.66	0.8	152.96	4.51	0.97	162.87	0	1	242.15	0	1	438.15	0	1	269.33	0	1	0.923333	1	-0.0766667	6.25195e-07	4.59564e-06
ENSMUST00000115736.7	Paip2	chr18	+	18017.6	35616400	chr18:35616199-35616519	399.16	51.81	0.89	369.63	116.14	0.76	354.04	137.11	0.72	658.8	143.46	0.82	849.46	100.28	0.89	732.39	87.75	0.89	0.79	0.866667	-0.0766667	8.39955e-05	0.000393703
ENSMUST00000026289.9	Hsd17b10	chrX	+	1521.1	152004351	chrX:152004139-152004442	176.69	99.86	0.64	198.74	110.99	0.64	175.56	121.98	0.59	264.76	130.52	0.67	672.33	148.33	0.82	279.72	175.69	0.61	0.623333	0.7	-0.0766667	0.00225169	0.0074453
ENSMUST00000106243.7	Pabpc4	chr4	+	22824.9	123298803	chr4:123298513-123298925	61.91	255.79	0.19	61.19	274.03	0.18	66.77	271.01	0.2	35.64	152.47	0.19	124.34	207.47	0.37	55.61	172.25	0.24	0.19	0.266667	-0.0766667	0.00949075	0.0260171
ENSMUST00000115645.9	Ranbp1	chr16	-	36778.7	18239916	chr16:18239784-18240193	738.76	345.6	0.68	757.3	297.81	0.72	723.67	329.74	0.69	401.18	99.12	0.8	677.17	342.92	0.66	460.52	78.09	0.86	0.696667	0.773333	-0.0766667	0.0195027	0.0485587
ENSMUST00000093360.11	Tnpo2	chr8	+	3454.1	85055752	chr8:85055551-85057580	73.07	0.93	0.99	72.41	15.06	0.83	76.89	8.29	0.9	119.38	6.32	0.95	63.71	0	1	119.07	0	1	0.906667	0.983333	-0.0766667	0.0247901	0.0594441
ENSMUST00000030032.12	Tmeff1	chr4	+	24001.2	48662202	chr4:48662001-48663131	143.74	26.56	0.84	147.34	1.42	0.99	161.03	8.61	0.95	553.28	0	1	511.74	0	1	595.59	0	1	0.926667	1	-0.0733333	1.32293e-08	1.35841e-07
ENSMUST00000003912.6	Calr	chr8	-	216223	84842155	chr8:84841850-84842844	122.74	1122.65	0.1	124.28	1194.61	0.09	161.55	1178.87	0.12	142.02	945.35	0.13	336.58	1056.37	0.24	177.74	966.17	0.16	0.103333	0.176667	-0.0733333	4.46158e-08	4.03676e-07
ENSMUST00000168266.7	Ssrp1	chr2	+	13338.6	85046977	chr2:85046646-85047106	411.61	63.15	0.87	487.58	35.52	0.93	419.52	76.79	0.85	346.93	51.95	0.87	734.9	0	1	399.52	0	1	0.883333	0.956667	-0.0733333	4.56418e-07	3.46658e-06
ENSMUST00000020608.2	Ppp2ca	chr11	+	31414.2	52122615	chr11:52121902-52124530	89.66	680.51	0.12	92.96	664.25	0.12	88.36	692.63	0.11	170.28	824.41	0.17	223.17	796.82	0.22	188.9	859.62	0.18	0.116667	0.19	-0.0733333	2.71893e-05	0.000142577
ENSMUST00000094028.9	Capza1	chr3	-	4297.3	104824853	chr3:104822779-104825124	171.8	29.96	0.85	175.46	12.95	0.93	174.79	0	1	156.49	0	1	98.58	0	1	149.62	0	1	0.926667	1	-0.0733333	0.000503874	0.00196419
ENSMUST00000222869.1	Stard3nl	chr13	-	1660.6	19357928	chr13:19357842-19358129	82.16	0	1	53.23	7.5	0.88	59.52	6.26	0.9	277.37	0	1	405.12	0	1	291.46	0	1	0.926667	1	-0.0733333	0.000840551	0.00311004
ENSMUST00000030164.7	Vcp	chr4	-	37712	42980403	chr4:42979963-42980634	194.76	542.35	0.26	212.5	488.48	0.3	209.85	508.89	0.29	305.99	575.34	0.35	445.42	792.71	0.36	363.38	637.78	0.36	0.283333	0.356667	-0.0733333	0.00191161	0.00647601
ENSMUST00000032237.7	Bms1	chr6	-	3808.5	118383547	chr6:118383381-118383875	255.65	71.53	0.78	325.32	15.52	0.95	267.37	32.52	0.89	153.82	8.73	0.95	268.05	0	1	154.96	19.02	0.89	0.873333	0.946667	-0.0733333	0.00289349	0.00928018
ENSMUST00000028916.14	Sec23b	chr2	+	875.9	144590487	chr2:144590286-144590749	112.63	0	1	100.65	11.84	0.89	101.13	13.73	0.88	93.27	0.77	0.99	144.14	0	1	103.42	0	1	0.923333	0.996667	-0.0733333	0.00331024	0.0104548
ENSMUST00000082122.13	Dut	chr2	+	139955	125257607	chr2:125257357-125257748	762.96	336.32	0.69	676.35	414.21	0.62	722.88	300.28	0.71	290.57	70.44	0.8	457.76	195.58	0.7	288.44	101.7	0.74	0.673333	0.746667	-0.0733333	0.00980969	0.0267805
ENSMUST00000022855.11	Brix1	chr15	-	3378.5	10476247	chr15:10474779-10476596	33.58	446.73	0.07	33.87	412.38	0.08	34.72	401.55	0.08	31.44	136.83	0.19	27.09	191.99	0.12	25.42	158.47	0.14	0.0766667	0.15	-0.0733333	0.0113764	0.0304427
ENSMUST00000006128.6	Rcn1	chr2	-	13289.3	105386959	chr2:105386291-105388026	17.22	160.55	0.1	17.77	156.26	0.1	12.79	186.11	0.06	40.21	231.73	0.15	62.3	304.55	0.17	47.63	245.51	0.16	0.0866667	0.16	-0.0733333	0.0129681	0.0341501
ENSMUST00000033713.10	Cetn2	chrX	-	707	72914092	chrX:72913704-72914293	118.37	29.26	0.8	113.43	12.55	0.9	113.84	15.35	0.88	100.19	22.11	0.82	199.74	0	1	113.55	2.1	0.98	0.86	0.933333	-0.0733333	0.0157063	0.0403345
ENSMUST00000045887.8	Cisd1	chr10	-	7607.1	71330751	chr10:71330480-71331126	11.28	164.42	0.06	22.3	140.29	0.14	15.53	152.44	0.09	66.21	313.39	0.17	112.31	539.57	0.17	69.99	340.81	0.17	0.0966667	0.17	-0.0733333	0.0175375	0.0443325
ENSMUST00000161568.7	Tmem167	chr13	+	1528	90104819	chr13:90104375-90112257	31.06	282.4	0.1	32.11	260.74	0.11	34.25	275.33	0.11	42.67	157.45	0.21	34.26	212.73	0.14	40.58	167.82	0.19	0.106667	0.18	-0.0733333	0.0194566	0.0484622
ENSMUST00000080537.13	Rac1	chr5	-	5801.7	143506882	chr5:143505942-143507105	237.47	131.2	0.64	238.32	126.58	0.65	231.61	171.29	0.57	348.22	147.61	0.7	241.24	151.56	0.61	358.72	108.94	0.77	0.62	0.693333	-0.0733333	0.0221206	0.0541808
ENSMUST00000100489.3	Rac1	chr5	-	5801.7	143506882	chr5:143505942-143507105	237.47	131.2	0.64	238.32	126.58	0.65	231.61	171.29	0.57	348.22	147.61	0.7	241.24	151.56	0.61	358.72	108.94	0.77	0.62	0.693333	-0.0733333	0.0221206	0.0541808
ENSMUST00000110708.3	Srp54a	chr12	+	2870.3	55188302	chr12:55187860-55189573	15.74	142.8	0.1	16.17	159.72	0.09	15.35	153.08	0.09	73.44	299.16	0.2	44.98	353.53	0.11	74.34	310.49	0.19	0.0933333	0.166667	-0.0733333	0.023719	0.0572698
ENSMUST00000071169.8	Rcc2	chr4	+	16366.9	140721384	chr4:140721100-140723220	358.81	817.75	0.3	360.07	858.54	0.3	371.13	851.14	0.3	141.46	181.8	0.44	106.15	296.33	0.26	141.34	198.83	0.42	0.3	0.373333	-0.0733333	0.0269919	0.0637771
ENSMUST00000029588.9	Larp7	chr3	-	1508.6	127536833	chr3:127536714-127537034	253.07	62.26	0.8	240.24	98.48	0.71	248.41	71.23	0.78	133.8	41.56	0.76	205.27	0	1	143.33	48.54	0.75	0.763333	0.836667	-0.0733333	0.0328727	0.0753603
ENSMUST00000106608.7	1110004F10Rik	chr7	+	5683.5	116104437	chr7:116104212-116104831	193.02	137.3	0.58	185.68	132.38	0.58	191.23	127.6	0.6	315.58	159.46	0.66	276.62	147.2	0.65	334.31	163.41	0.67	0.586667	0.66	-0.0733333	0.0350216	0.0793799
ENSMUST00000187389.6	Matr3	chr18	+	54507	35590581	chr18:35590380-35590738	339.98	65.97	0.84	386.85	0	1	344.87	17.68	0.95	678.16	0	1	559.58	0	1	696.97	0	1	0.93	1	-0.07	1.57135e-12	2.99915e-11
ENSMUST00000001042.9	Ilf2	chr3	+	22432	90487660	chr3:90487459-90488034	324.75	33.37	0.91	307.65	27.56	0.92	323.42	24.94	0.93	474.62	15.99	0.97	907.44	0	1	552.19	0	1	0.92	0.99	-0.07	2.39367e-09	2.75709e-08
ENSMUST00000041045.13	H2afz	chr3	+	621409	137866768	chr3:137866386-137866922	1107.25	1403.63	0.44	1152.85	1297.2	0.47	1156.68	1470.4	0.44	735.43	770.92	0.49	1669.67	1229.27	0.58	807.84	836.91	0.49	0.45	0.52	-0.07	6.32899e-08	5.60386e-07
ENSMUST00000056710.9	Aph1a	chr3	+	14579	95896998	chr3:95896694-95897445	162.14	19.65	0.89	166.27	18.69	0.9	171.62	0	1	267.34	0	1	343	0	1	286.78	0	1	0.93	1	-0.07	5.73832e-06	3.45813e-05
ENSMUST00000193673.5	Mrpl30	chr1	+	9066.9	37898265	chr1:37898061-37898364	157.81	42.21	0.79	151.02	26.69	0.85	120.61	66.42	0.64	228.4	96.77	0.7	653.9	0	1	280.62	75.13	0.79	0.76	0.83	-0.07	0.000857118	0.0031678
ENSMUST00000030992.12	Rnf4	chr5	+	3197.8	34351432	chr5:34351231-34353436	145.23	7.75	0.95	150.67	10.8	0.93	145.09	13.74	0.91	151.95	0	1	100.87	0	1	147.93	0	1	0.93	1	-0.07	0.00218389	0.0072428
ENSMUST00000032143.7	Rpn1	chr6	+	24259.3	88103914	chr6:88103365-88104128	169.32	360.92	0.32	173.53	357.61	0.33	168.71	364.66	0.32	192.73	336.58	0.36	393.39	442.84	0.47	202.06	378.68	0.35	0.323333	0.393333	-0.07	0.00292968	0.00937356
ENSMUST00000071081.12	Ociad1	chr5	+	35162.9	73313809	chr5:73313443-73313957	89.67	280.31	0.24	92.97	285.43	0.25	96.03	278.45	0.26	157.35	494.93	0.24	401.87	489.72	0.45	197.66	533.49	0.27	0.25	0.32	-0.07	0.00312819	0.009951
ENSMUST00000085546.12	Hmgb1	chr5	-	69815.9	149048685	chr5:149046702-149048913	196.44	712.94	0.22	210.41	636.35	0.25	205.49	643.04	0.24	183.53	339.92	0.35	242.91	689.24	0.26	181.38	400	0.31	0.236667	0.306667	-0.07	0.00616072	0.0179194
ENSMUST00000034138.6	Dnaja2	chr8	-	10838.8	85538713	chr8:85537633-85539407	52.05	354.69	0.13	45.37	342.7	0.12	49	324.71	0.13	63.54	270.88	0.19	75.61	323.06	0.19	72.13	268.66	0.21	0.126667	0.196667	-0.07	0.00882228	0.0244272
ENSMUST00000167496.7	Rnf20	chr4	+	848.6	49656022	chr4:49655801-49656886	47.88	0	1	46.83	12.11	0.79	54.92	0	1	110.84	0	1	102.79	0	1	117.01	0	1	0.93	1	-0.07	0.0103317	0.0279978
ENSMUST00000193703.5	Enah	chr1	-	2091.6	181902965	chr1:181896384-181905897	4.33	129.6	0.03	5.93	123.84	0.05	4.84	128.63	0.04	20.13	134.55	0.13	9.08	104.43	0.08	19.44	138.88	0.12	0.04	0.11	-0.07	0.0226878	0.055345
ENSMUST00000218879.1	Srp54b	chr12	+	4697.2	55262562	chr12:55262127-55263836	16.3	150.99	0.1	16.88	167.47	0.09	15.84	161.11	0.09	74.87	315.57	0.19	46.52	372.1	0.11	75.77	328.33	0.19	0.0933333	0.163333	-0.07	0.026757	0.0632957
ENSMUST00000018431.12	Spag7	chr11	-	4936.1	70663945	chr11:70663771-70664220	120.57	129.39	0.48	108.42	133.57	0.45	113.59	120.54	0.49	161.99	173.37	0.48	384.81	216.69	0.64	181.46	176.91	0.51	0.473333	0.543333	-0.07	0.0294444	0.0685449
ENSMUST00000111631.1	Timm10	chr2	+	397.5	84829991	chr2:84829790-84830113	85.09	11.13	0.88	84.06	26.55	0.76	101.86	18.87	0.84	92.98	31.31	0.75	203.68	0	1	127.08	7.45	0.94	0.826667	0.896667	-0.07	0.0314265	0.0725219
ENSMUST00000028921.5	Xrn2	chr2	+	1862	147077747	chr2:147077483-147078000	117.35	7.38	0.94	110.24	14.68	0.88	98.81	17.35	0.85	151.18	21.47	0.88	167.07	0	1	174.63	0	1	0.89	0.96	-0.07	0.0339713	0.0773743
ENSMUST00000045693.7	Smyd5	chr6	+	834.1	85445270	chr6:85445069-85446435	163.48	12.25	0.93	158.67	7.22	0.96	158.04	16.69	0.9	71.94	0	1	56.54	0	1	68.71	0	1	0.93	1	-0.07	0.0400013	0.0891114
ENSMUST00000101085.8	Mapk7	chr11	-	774.4	61489069	chr11:61488900-61489270	59.93	0	1	48.78	5.4	0.9	53.74	8.44	0.86	97.49	3.37	0.97	127.03	0	1	124.33	0	1	0.92	0.99	-0.07	0.0419949	0.0925565
ENSMUST00000122902.7	Pnpla8	chr12	+	828	44311772	chr12:44311325-44312092	39.97	0	1	30.35	4.46	0.87	36.25	4.97	0.88	128.07	0	1	105.83	0	1	116.35	4.92	0.96	0.916667	0.986667	-0.07	0.0458636	0.0997553
ENSMUST00000032216.6	Ptms	chr6	-	354865	124914031	chr6:124913681-124914232	225.95	4.11	0.98	232.05	16.56	0.93	243.93	31.66	0.89	2393.39	0	1	3253.35	0	1	2675.53	0	1	0.933333	1	-0.0666667	2.36061e-19	1.02185e-17
ENSMUST00000088169.5	Rtn3	chr19	-	55172.9	7427480	chr19:7427028-7427875	441.59	49.51	0.9	466.29	20.62	0.96	452.95	30.17	0.94	1113.64	0	1	587.34	0	1	1023.64	0	1	0.933333	1	-0.0666667	3.81421e-16	1.16952e-14
ENSMUST00000034131.9	Vps35	chr8	-	8357.7	85261108	chr8:85260392-85261309	215.98	16.7	0.93	205.97	26.92	0.88	202.8	2.39	0.99	357.52	0	1	395.46	0	1	393.33	0	1	0.933333	1	-0.0666667	2.31822e-07	1.86556e-06
ENSMUST00000058011.7	Mcm2	chr6	-	4686	88883805	chr6:88883474-88884110	287.93	33.73	0.9	294.93	9.87	0.97	309.08	23.29	0.93	149.8	0	1	193.08	0	1	156.89	0	1	0.933333	1	-0.0666667	0.000107118	0.000492669
ENSMUST00000108636.1	Prpf31	chr7	+	3254.2	3640998	chr7:3640797-3641229	193.62	1.45	0.99	179.13	42.29	0.81	214.25	0	1	165.06	0	1	240.93	0	1	175.42	0	1	0.933333	1	-0.0666667	0.000111733	0.000511056
ENSMUST00000025106.3	Polr2d	chr18	+	7219	31796251	chr18:31796050-31796642	203.57	14.23	0.93	191.53	33.76	0.85	193.69	11.4	0.94	192.76	17.04	0.92	323.44	0	1	226.31	0	1	0.906667	0.973333	-0.0666667	0.00114931	0.00412344
ENSMUST00000044442.8	Ptk7	chr17	-	7499.7	46565294	chr17:46564451-46565495	141.09	18.54	0.88	149.95	0	1	143.54	13.24	0.92	155.11	0	1	123.72	0	1	171.91	0	1	0.933333	1	-0.0666667	0.00169021	0.00582127
ENSMUST00000078459.6	Memo1	chr17	-	1334.1	74201124	chr17:74200706-74201325	145.55	0	1	111.29	12.59	0.9	128.5	13.84	0.9	132.71	0	1	180.6	0	1	147.88	0	1	0.933333	1	-0.0666667	0.00215016	0.00714526
ENSMUST00000115830.7	Mapre2	chr18	+	2458.7	23891058	chr18:23890857-23892364	95.26	8.26	0.92	94.39	6.33	0.94	89.38	6.02	0.94	211.27	0	1	80.69	0	1	198.27	0	1	0.933333	1	-0.0666667	0.00264234	0.00855755
ENSMUST00000042345.6	Ctnna1	chr18	+	2297.1	35253824	chr18:35253605-35254773	162.24	7.55	0.96	142.45	15.48	0.9	152.69	8.94	0.94	103.44	0	1	106.5	0	1	116.52	0	1	0.933333	1	-0.0666667	0.00679403	0.0194876
ENSMUST00000170653.8	Arhgef2	chr3	+	1192.3	88646991	chr3:88646790-88648048	67.38	2.88	0.96	68.14	7.56	0.9	71.96	4.67	0.94	83.56	0	1	64.99	0	1	87.73	0	1	0.933333	1	-0.0666667	0.0254615	0.0606588
ENSMUST00000208316.1	Snapc2	chr8	+	441.3	4255682	chr8:4255481-4256218	41.5	1.43	0.97	34.82	0	1	37.87	7.94	0.83	73.15	0	1	119.86	0	1	91.8	0	1	0.933333	1	-0.0666667	0.0265839	0.0630379
ENSMUST00000060455.14	Ccndbp1	chr2	+	1111.1	121016600	chr2:121016399-121016904	40.49	0	1	44.71	0	1	27.55	6.68	0.8	119.68	0	1	187.92	0	1	149.57	0	1	0.933333	1	-0.0666667	0.0408377	0.0905181
ENSMUST00000163972.1	Polr2m	chr9	-	18635.6	71479304	chr9:71478471-71479540	396.98	49.8	0.89	406.33	22.96	0.95	410.75	13.13	0.97	505.44	0	1	648.38	0	1	518.83	0	1	0.936667	1	-0.0633333	5.09636e-11	7.55105e-10
ENSMUST00000021425.7	Ahsa1	chr12	+	15270.1	87273792	chr12:87273591-87273979	490.4	32.5	0.94	475.53	52.01	0.9	466.46	22.01	0.95	347.21	8.79	0.98	591.58	0	1	411.39	0	1	0.93	0.993333	-0.0633333	2.74594e-08	2.62429e-07
ENSMUST00000068700.6	Wdr6	chr9	-	5871.2	108573212	chr9:108572774-108573413	113.61	17.97	0.86	126.1	0	1	121.81	5.93	0.95	693.07	0	1	564.07	0	1	717.1	0	1	0.936667	1	-0.0633333	2.51837e-06	1.62882e-05
ENSMUST00000029643.14	Gar1	chr3	-	28406.7	129824997	chr3:129824912-129825209	386.29	43.45	0.9	393.96	38.93	0.91	402.89	0	1	123.01	0.45	1	244.5	0	1	158.43	0	1	0.936667	1	-0.0633333	0.000109253	0.000501096
ENSMUST00000021595.9	Psmc1	chr12	+	14788.9	100123259	chr12:100123058-100123405	298.08	127.73	0.7	278.58	131.65	0.68	316.32	88.56	0.78	331.18	118.7	0.74	841.76	93.64	0.9	413.28	165.98	0.71	0.72	0.783333	-0.0633333	0.001208	0.00431995
ENSMUST00000026292.14	Huwe1	chrX	+	16274.2	151934861	chrX:151934281-151935417	21.37	334.51	0.06	20.2	304.35	0.06	19.3	316.1	0.06	46.42	376.37	0.11	42.66	273.6	0.13	58.33	380.79	0.13	0.06	0.123333	-0.0633333	0.00231159	0.00761296
ENSMUST00000045807.13	Tsr1	chr11	+	13959.3	74909202	chr11:74908843-74909342	300.28	75.67	0.8	296.03	21.61	0.93	300.54	18.58	0.94	186.87	26.32	0.88	267.2	0	1	208.74	4.64	0.98	0.89	0.953333	-0.0633333	0.00331583	0.0104675
ENSMUST00000004507.10	Ddx56	chr11	-	4600.4	6259024	chr11:6258919-6259258	276.71	116.93	0.7	247.82	94.25	0.72	272.06	81.7	0.77	123.36	47.54	0.72	348.49	25.15	0.93	150.14	54.2	0.73	0.73	0.793333	-0.0633333	0.00434536	0.0132868
ENSMUST00000030361.10	Tmem59	chr4	+	10286.1	107200569	chr4:107200368-107200996	204.61	34.13	0.86	193.52	41.64	0.82	224.23	28.12	0.89	449.99	46.94	0.91	575.24	0	1	492.51	83.85	0.85	0.856667	0.92	-0.0633333	0.00883957	0.0244649
ENSMUST00000032508.10	Fkbp4	chr6	-	65934.9	128430677	chr6:128430103-128430880	838.35	696.81	0.55	831.78	626.89	0.57	833.63	653.22	0.56	433.17	226.65	0.66	638.6	458.52	0.58	456.4	272	0.63	0.56	0.623333	-0.0633333	0.00962	0.0263387
ENSMUST00000028398.13	Ube2e3	chr2	+	7955.5	78920657	chr2:78919958-78921293	8.92	179.39	0.05	9.37	154.54	0.06	10.24	164.72	0.06	57.51	419.31	0.12	75.28	553.65	0.12	63.4	480.68	0.12	0.0566667	0.12	-0.0633333	0.00964462	0.0263734
ENSMUST00000206570.1	Ppp4c	chr7	-	22300.6	126785987	chr7:126785868-126786291	57.01	276	0.17	51.82	252.6	0.17	69.49	240.32	0.22	65.96	262.41	0.2	224.01	499.78	0.31	76.59	243.82	0.24	0.186667	0.25	-0.0633333	0.0120699	0.0321171
ENSMUST00000210005.1	Isyna1	chr8	+	980.7	70597207	chr8:70596997-70597290	153.93	27.61	0.85	188.38	18.69	0.91	160.9	15.46	0.91	95.22	15.4	0.86	199.34	0	1	131.24	0	1	0.89	0.953333	-0.0633333	0.0122893	0.0326222
ENSMUST00000020939.15	Nrcam	chr12	+	2376.2	44598551	chr12:44598350-44598841	36.95	2.38	0.94	36.23	0	1	32.45	4.81	0.87	272.97	0	1	271.21	0	1	272.43	0	1	0.936667	1	-0.0633333	0.0139957	0.0365367
ENSMUST00000100784.8	Flot2	chr11	+	1024.8	78059396	chr11:78059195-78060431	57.21	0	1	50.84	6.64	0.88	50.91	3.85	0.93	115.38	0	1	129.06	0	1	132.67	0	1	0.936667	1	-0.0633333	0.0274465	0.0646897
ENSMUST00000176939.7	Aldh18a1	chr19	-	585.5	40551128	chr19:40550257-40551329	111.22	0	1	105.26	14.96	0.88	107.75	8.28	0.93	95.11	0	1	56.51	0	1	95.26	0	1	0.936667	1	-0.0633333	0.0428441	0.0942398
ENSMUST00000212426.1	Mcm5	chr8	+	3471.7	75127559	chr8:75127223-75127693	328.16	40.88	0.89	338.47	27.71	0.92	355.71	7.19	0.98	208.27	7.47	0.97	333.2	0	1	228.17	0	1	0.93	0.99	-0.06	9.61566e-05	0.000446909
ENSMUST00000148178.7	Hnrnpm	chr17	-	28889.5	33646352	chr17:33646233-33646659	540.64	167.02	0.76	558.7	152.34	0.79	616.73	58.13	0.91	409.94	126.38	0.76	757.43	0	1	477.84	66.83	0.88	0.82	0.88	-0.06	0.000145097	0.000638101
ENSMUST00000201414.3	Cct6a	chr5	+	58693.7	129845949	chr5:129845748-129846371	982.44	186.77	0.84	910.26	220.75	0.8	924.85	237.59	0.8	589.88	90.22	0.87	838.09	23.83	0.97	580.54	167.79	0.78	0.813333	0.873333	-0.06	0.000171715	0.000746728
ENSMUST00000029679.3	Cks1b	chr3	-	11019.6	89415610	chr3:89415472-89415963	566.14	86.97	0.87	457.84	170.88	0.73	491.47	122.46	0.8	211.74	57.42	0.79	477.28	0	1	212.34	57.59	0.79	0.8	0.86	-0.06	0.000449652	0.00177582
ENSMUST00000032440.5	Sec13	chr6	-	3684.3	113728180	chr6:113728062-113728463	338.44	63.77	0.84	320.97	76.72	0.81	325.07	54.74	0.86	317.84	58.74	0.84	514.17	0	1	347.17	59.36	0.85	0.836667	0.896667	-0.06	0.00153686	0.00534754
ENSMUST00000214758.1	Ilf3	chr9	+	361.8	21404897	chr9:21404696-21405090	126.79	11.39	0.92	120.53	1.45	0.99	120.86	15	0.89	147.17	3.47	0.98	134.88	0	1	157.35	0	1	0.933333	0.993333	-0.06	0.007307	0.0207523
ENSMUST00000019283.9	Isyna1	chr8	+	1001.8	70597206	chr8:70596997-70597288	155.16	26.48	0.85	189.83	17.29	0.92	161.72	14.69	0.92	96.03	14.62	0.87	200.93	0	1	131.99	0	1	0.896667	0.956667	-0.06	0.00840616	0.0233728
ENSMUST00000120381.8	Stt3a	chr9	-	755	36732469	chr9:36729344-36732962	10.75	290.56	0.04	10.97	293.43	0.04	11.36	293.38	0.04	18.57	137.37	0.12	12.98	180.98	0.07	17.66	145.3	0.11	0.04	0.1	-0.06	0.0125847	0.0332917
ENSMUST00000034204.10	Nudt21	chr8	-	3855.5	94019495	chr8:94015496-94019704	42.73	519.02	0.08	43.07	548.16	0.07	42.28	539.64	0.07	65.38	298.41	0.18	35.65	624.6	0.05	65.57	321.4	0.17	0.0733333	0.133333	-0.06	0.0180007	0.0453475
ENSMUST00000039487.9	Gtf2h5	chr17	+	5796.3	6084802	chr17:6084472-6086517	21.24	262.07	0.07	19.96	278	0.07	21.88	288.32	0.07	67.16	390.63	0.15	69.59	650.54	0.1	69	417.98	0.14	0.07	0.13	-0.06	0.0186524	0.0467228
ENSMUST00000010038.9	Snap47	chr11	-	4341.1	59407374	chr11:59407134-59407810	62.53	18.77	0.77	70.34	8.7	0.89	73.69	0	1	420.43	31.38	0.93	553.16	0	1	413.15	40.75	0.91	0.886667	0.946667	-0.06	0.0321067	0.0738856
ENSMUST00000164832.7	Dpy30	chr17	-	8818.4	74299594	chr17:74299474-74299824	305.79	336.86	0.48	307.47	349.65	0.47	339.57	303.65	0.53	111	142.64	0.44	245.97	105.34	0.7	136.61	128.44	0.52	0.493333	0.553333	-0.06	0.0336292	0.0768685
ENSMUST00000069360.13	Gpc3	chrX	-	5344.7	52272753	chrX:52272426-52272954	94.39	305.89	0.24	107.73	327.72	0.25	121.18	304.25	0.28	111.61	286.31	0.28	184.52	285.54	0.39	111.09	288.65	0.28	0.256667	0.316667	-0.06	0.0397523	0.0886464
ENSMUST00000081593.12	Pgk1	chrX	+	122284	106203527	chrX:106203239-106203699	1806.04	103.91	0.95	1617.48	175.14	0.9	1872.09	71.58	0.96	623.59	8.24	0.99	1293.07	0	1	652.71	5.03	0.99	0.936667	0.993333	-0.0566667	5.58854e-15	1.50459e-13
ENSMUST00000030797.3	Vamp3	chr4	-	2393.3	151048845	chr4:151047300-151049046	188.91	15.02	0.93	194.43	0	1	190.64	20.16	0.9	119.79	0	1	120.09	0	1	124.78	0	1	0.943333	1	-0.0566667	0.00819535	0.022825
ENSMUST00000028817.6	Pcna	chr2	-	35582.7	132249346	chr2:132249162-132249695	123.04	593.61	0.17	134.7	526.7	0.2	107.93	564.59	0.16	106.36	376.74	0.22	207.99	617.39	0.25	127.52	425.7	0.23	0.176667	0.233333	-0.0566667	0.00904709	0.024987
ENSMUST00000032936.7	Ppp4c	chr7	-	21569.2	126785985	chr7:126785866-126786291	42.17	290.46	0.13	39.04	264.93	0.13	54.07	255.63	0.17	51.47	276.58	0.16	181.17	543.33	0.25	61.16	259.12	0.19	0.143333	0.2	-0.0566667	0.0141119	0.0367819
ENSMUST00000015124.14	Tsen15	chr1	-	2332.2	152370889	chr1:152370735-152371283	88.38	17.29	0.84	104.07	4.31	0.96	105.59	0	1	65.6	0	1	127.82	0	1	72	2.15	0.97	0.933333	0.99	-0.0566667	0.0167018	0.0424629
ENSMUST00000040314.11	Rbm17	chr2	-	3474.9	11585521	chr2:11585437-11585728	321.51	139.78	0.7	318.54	143.18	0.69	325.6	123.74	0.72	285.99	136.26	0.68	540.54	114.59	0.83	353.5	108.55	0.77	0.703333	0.76	-0.0566667	0.0280628	0.0660249
ENSMUST00000095797.5	Spin1	chr13	+	1605.3	51149163	chr13:51148962-51152546	77.95	5.7	0.93	85.01	9.11	0.9	85.96	0	1	137.2	0	1	50.81	0	1	115.95	0	1	0.943333	1	-0.0566667	0.0430458	0.0946207
ENSMUST00000039152.13	Dhx8	chr11	+	810.2	101766946	chr11:101766640-101767358	146.08	0	1	117.81	23.91	0.83	132.25	0	1	92.89	0	1	75.31	0	1	100.72	0	1	0.943333	1	-0.0566667	0.0446025	0.0976048
ENSMUST00000177946.7	Prom1	chr5	-	635.7	43994295	chr5:43993625-43994496	53.07	0	1	60.87	9.37	0.87	64.03	2.8	0.96	66.73	0	1	81.71	0	1	69.47	0	1	0.943333	1	-0.0566667	0.0450142	0.0981979
ENSMUST00000162415.8	Eif4g2	chr7	-	64627.9	111071979	chr7:111067750-111072757	74.56	1797.58	0.04	72.81	1661.33	0.04	74.3	1647.38	0.04	141.83	1477.99	0.09	170.08	1470.54	0.1	149.15	1550.46	0.09	0.04	0.0933333	-0.0533333	1.34255e-09	1.61374e-08
ENSMUST00000080281.13	Rpl15	chr14	-	359536	18268978	chr14:18267823-18269316	218.38	2638.93	0.08	214.61	2750.97	0.07	220.28	2639.14	0.08	256.01	1418.23	0.15	266.86	2634.51	0.09	265.53	1473.17	0.15	0.0766667	0.13	-0.0533333	5.98935e-09	6.50192e-08
ENSMUST00000026704.13	Cct8	chr16	-	262310	87483864	chr16:87483517-87484065	59.27	1184.29	0.05	52.02	1232.13	0.04	53.66	1231.91	0.04	93.01	669.87	0.12	94.51	1331.84	0.07	86.7	810.19	0.1	0.0433333	0.0966667	-0.0533333	8.90012e-06	5.1752e-05
ENSMUST00000212811.1	Mcm5	chr8	+	3495	75127557	chr8:75127223-75127688	332.5	36.16	0.9	340.55	25.32	0.93	359.9	2.42	0.99	211.12	4.25	0.98	328.94	0	1	230.43	0	1	0.94	0.993333	-0.0533333	0.000203453	0.000868775
ENSMUST00000110695.7	Bri3	chr5	+	15197	144264270	chr5:144264009-144264395	118.36	26.58	0.82	128.57	0	1	137.6	0	1	373.24	9.26	0.98	766.45	0	1	424.64	0.56	1	0.94	0.993333	-0.0533333	0.000255472	0.00106415
ENSMUST00000110375.8	Stard7	chr2	+	1863.2	127297308	chr2:127297107-127298932	124.07	9.8	0.93	117.52	9.86	0.92	124	0.63	0.99	170.71	0	1	130.03	0	1	182.55	0	1	0.946667	1	-0.0533333	0.00687355	0.0196816
ENSMUST00000173870.7	Ubtf	chr11	-	5432.6	102306565	chr11:102306486-102306766	224.69	24.86	0.9	233.71	32.84	0.88	239	26.15	0.9	254.58	20.69	0.92	324.24	0	1	277.88	24.39	0.92	0.893333	0.946667	-0.0533333	0.0162447	0.0415241
ENSMUST00000125975.7	Spg7	chr8	+	4548.9	123097655	chr8:123097394-123097760	46.8	3.79	0.93	51.9	2.77	0.95	56.27	2.22	0.96	163.3	0	1	356.67	0	1	181.43	0	1	0.946667	1	-0.0533333	0.0338118	0.0771394
ENSMUST00000019506.8	D8Ertd738e	chr8	-	20275.4	84246368	chr8:84246238-84246693	269.78	129.33	0.68	291.62	140.12	0.68	234.1	163.78	0.59	424.64	204.44	0.68	885.65	327.63	0.73	454.37	197.49	0.7	0.65	0.703333	-0.0533333	0.0369516	0.0832699
ENSMUST00000107920.9	Srsf1	chr11	+	67129.9	88050178	chr11:88049977-88050410	606.78	849.55	0.42	660.08	660.75	0.5	712.91	608.74	0.54	224.87	305.27	0.42	109.48	109.49	0.5	202.6	334.92	0.38	0.486667	0.433333	0.0533333	0.0195384	0.0485928
ENSMUST00000108480.1	Emc6	chr11	-	3458.4	73176481	chr11:73176336-73176751	137.28	20.63	0.87	137.88	7.65	0.95	152.58	0	1	138.5	0	1	147.73	54.45	0.73	136.05	10.04	0.93	0.94	0.886667	0.0533333	0.036166	0.08175
ENSMUST00000163610.8	Psmd13	chr7	+	40365	140898430	chr7:140898193-140898612	166.83	233.92	0.42	172.44	217.96	0.44	169.05	217.36	0.44	247.14	339.06	0.42	499.01	1025.27	0.33	262.2	424.18	0.38	0.433333	0.376667	0.0566667	0.0184664	0.0463444
ENSMUST00000026560.13	Psmd13	chr7	+	39072.5	140898433	chr7:140898193-140898642	147.06	251.45	0.37	152.23	236.74	0.39	149.36	235.61	0.39	214.45	369.64	0.37	424.39	1093.17	0.28	221.69	462.65	0.32	0.383333	0.323333	0.06	0.010303	0.027943
ENSMUST00000166312.7	Luc7l3	chr11	-	4629.4	94291179	chr11:94287890-94291578	47.26	293.53	0.14	45.13	283.1	0.14	47.42	281.53	0.14	40.77	355.27	0.1	18.08	469.06	0.04	40.59	411.09	0.09	0.14	0.0766667	0.0633333	0.00391892	0.0121569
ENSMUST00000052832.5	2410015M20Rik	chr17	-	4325.7	56607635	chr17:56607452-56607841	14.83	167.74	0.08	19.77	138.99	0.12	29.02	147.67	0.16	13.38	307.8	0.04	40.2	683.77	0.06	25.73	350.99	0.07	0.12	0.0566667	0.0633333	0.00574195	0.0168984
ENSMUST00000166984.7	Fubp1	chr3	+	2022.7	152232736	chr3:152232395-152236826	87.66	284.57	0.24	88.9	260.72	0.25	90.97	284.45	0.24	58.49	175.19	0.25	23.5	312.22	0.07	55.16	199.35	0.22	0.243333	0.18	0.0633333	0.0182208	0.0458148
ENSMUST00000025181.16	H2-K1	chr17	-	7573.4	33996302	chr17:33996053-33996503	308.66	0	1	314.11	0	1	327.06	0	1	232.48	0	1	310.27	0	1	193.81	50.19	0.79	1	0.93	0.07	2.37042e-06	1.54521e-05
ENSMUST00000130411.6	Srsf6	chr2	+	26454.9	162935319	chr2:162934412-162937121	250.43	534.64	0.32	241.9	531.92	0.31	243.07	509.13	0.32	135.05	319.76	0.3	69.7	375.2	0.16	129	332.53	0.28	0.316667	0.246667	0.07	0.00748226	0.0211955
ENSMUST00000045802.6	Pclaf	chr9	+	7066.7	65902032	chr9:65901558-65903266	54.66	286.07	0.16	53.96	260.14	0.17	55.45	271.13	0.17	30.01	260.01	0.1	37.9	402.55	0.09	29.35	262.32	0.1	0.166667	0.0966667	0.07	0.00759373	0.0214014
ENSMUST00000106701.1	Scp2	chr4	-	3594.6	108044644	chr4:108044550-108044845	48.93	0	1	50.38	0	1	67.29	0	1	205.78	2.84	0.99	204.54	52.11	0.8	213.73	0	1	1	0.93	0.07	0.0287932	0.0675022
ENSMUST00000033597.8	Hmgn5	chrX	-	10542.5	109005101	chrX:109004534-109006071	272.24	308.72	0.47	298.05	310.88	0.49	303.31	277.18	0.52	131.36	147.86	0.47	109.5	234.17	0.32	146.35	159.74	0.48	0.493333	0.423333	0.07	0.0293795	0.068466
ENSMUST00000210277.1	Bpnt1	chr1	+	323.4	185356679	chr1:185356478-185356781	103.51	0	1	97.8	0	1	116.08	0	1	84.31	0	1	71.76	0	1	60.28	17.91	0.77	1	0.923333	0.0766667	0.0125494	0.0332327
ENSMUST00000027727.14	Adipor1	chr1	+	1428.7	134432324	chr1:134431530-134433351	25.32	94.33	0.21	26.26	105.87	0.2	26.68	98.85	0.21	24.13	152.6	0.14	21.02	189.42	0.1	25.85	161.47	0.14	0.206667	0.126667	0.08	0.0402476	0.0895398
ENSMUST00000079866.10	Srsf1	chr11	+	94297.9	88050153	chr11:88049043-88051490	817.79	24.99	0.97	808.8	0	1	834.49	0	1	294.92	58.08	0.84	199.27	0	1	288.9	39.36	0.88	0.99	0.906667	0.0833333	5.59925e-13	1.1625e-11
ENSMUST00000058733.8	Smim7	chr8	-	2474.3	72567607	chr8:72567487-72567808	110.7	17.01	0.87	109.23	32.78	0.77	147.43	0	1	197.89	63.52	0.76	207.43	44.41	0.82	201.17	47.77	0.81	0.88	0.796667	0.0833333	0.0351848	0.0797226
ENSMUST00000001566.9	Tubb5	chr17	-	1.57126e+06	35834856	chr17:35833921-35836039	502.36	2737.72	0.16	486.44	2674.88	0.15	509.11	2697.77	0.16	284.97	3547.75	0.07	300.83	4369.85	0.06	289.61	3799.84	0.07	0.156667	0.0666667	0.09	1.51829e-32	1.50084e-30
ENSMUST00000152796.7	Ythdf2	chr4	-	1533.8	132186073	chr4:132184912-132186947	16.19	99.5	0.14	14.99	92.41	0.14	14.61	100.32	0.13	7.67	109.5	0.07	5.75	182.67	0.03	5.67	130.01	0.04	0.136667	0.0466667	0.09	0.0102123	0.0277082
ENSMUST00000114074.7	Brcc3	chrX	+	387.9	75450170	chrX:75449969-75451708	13.75	80.75	0.15	15.55	80.87	0.16	13.72	72.63	0.16	7.37	69.62	0.1	3.05	113.42	0.03	7.27	91.29	0.07	0.156667	0.0666667	0.09	0.0289517	0.0677553
ENSMUST00000024846.12	Myl12a	chr17	-	19051.3	70994583	chr17:70994294-70994784	454.39	0	1	404.77	0	1	435.12	0	1	244.99	24.21	0.91	332.17	22.61	0.94	222.84	42.11	0.84	1	0.896667	0.103333	1.93128e-12	3.62348e-11
ENSMUST00000032992.6	Eif3c	chr7	-	53829.2	126546879	chr7:126546455-126547080	70.62	319.34	0.18	80.93	312.88	0.21	83.21	301.68	0.22	61.99	525.81	0.11	92.18	1090.34	0.08	65.13	539.42	0.11	0.203333	0.1	0.103333	4.1254e-07	3.16599e-06
ENSMUST00000175934.7	Tcof1	chr18	-	2917.3	60813987	chr18:60813755-60814188	129.29	170.4	0.43	125.69	183.74	0.41	134.2	167.93	0.44	44.12	71.37	0.38	64.08	229.3	0.22	54.01	90.17	0.37	0.426667	0.323333	0.103333	0.00378779	0.0117722
ENSMUST00000051558.9	Chd7	chr4	+	2737.6	8867047	chr4:8865738-8867659	45	7.6	0.86	55.2	0	1	55.14	0	1	68.48	0	1	56.9	46.13	0.55	82.99	0	1	0.953333	0.85	0.103333	0.0162148	0.0414637
ENSMUST00000090632.10	Phf14	chr6	+	1177.5	12007186	chr6:12006985-12008081	8.73	46.07	0.16	8.17	50.4	0.14	7.17	46.35	0.13	4.31	105.05	0.04	4.9	131.64	0.04	4.09	97.45	0.04	0.143333	0.04	0.103333	0.0200112	0.049564
ENSMUST00000085181.4	Ythdf2	chr4	-	1593.8	132186673	chr4:132186290-132186947	84.84	43.11	0.66	79.15	35.79	0.69	90.69	40.14	0.69	78.55	49.72	0.61	84.39	123.36	0.41	96.83	42.35	0.7	0.68	0.573333	0.106667	0.0263986	0.0626885
ENSMUST00000087215.6	Cnot9	chr1	+	1979.8	74529216	chr1:74528686-74530842	130.94	6.11	0.96	121.93	20.45	0.86	119.95	15.32	0.89	77.08	11.05	0.87	61.33	28.41	0.68	81.26	16	0.84	0.903333	0.796667	0.106667	0.0308642	0.0712988
ENSMUST00000114547.7	Cadm1	chr9	+	18800.7	47851408	chr9:47850272-47853380	77.4	7.09	0.92	83.64	1.76	0.98	85.48	3.92	0.96	231.42	0	1	186.91	164.62	0.53	225.29	0	1	0.953333	0.843333	0.11	0.000359651	0.00145419
ENSMUST00000200247.4	Diablo	chr5	-	1591.6	123512385	chr5:123512303-123512586	117.76	20.32	0.85	109.82	19.45	0.85	113.04	8.09	0.93	123.64	32.3	0.79	135.55	36.1	0.79	113.46	43.76	0.72	0.876667	0.766667	0.11	0.0139451	0.0364332
ENSMUST00000030018.4	Nans	chr4	+	963.6	46502638	chr4:46502435-46503632	40.98	71.3	0.37	39.42	64.5	0.38	42.5	55.07	0.44	49.65	97.09	0.34	48.25	184.5	0.21	45.73	102.6	0.31	0.396667	0.286667	0.11	0.0446539	0.0976048
ENSMUST00000160640.7	4933434E20Rik	chr3	+	2587.8	90062426	chr3:90061638-90063341	5.69	40.54	0.12	6.95	40.23	0.15	7.6	41.01	0.16	6.23	172.25	0.03	4.82	274.73	0.02	6.72	178.2	0.04	0.143333	0.03	0.113333	0.00528322	0.0157474
ENSMUST00000090192.11	Ube2l3	chr16	-	5420.6	17153962	chr16:17153704-17154282	170.71	239.17	0.42	173.14	200.66	0.46	161.6	198.37	0.45	131.56	218.6	0.38	91.91	438.1	0.17	141.69	192.95	0.42	0.443333	0.323333	0.12	4.46457e-05	0.000225544
ENSMUST00000028295.8	Dnlz	chr2	-	93.5	26350306	chr2:26348237-26350558	10.72	32.34	0.25	10.14	30.17	0.25	10.19	25.69	0.28	15.96	61.69	0.21	9.96	159.5	0.06	14.19	81.02	0.15	0.26	0.14	0.12	0.0410714	0.0908564
ENSMUST00000113322.8	Foxp1	chr6	-	945.6	98929618	chr6:98925342-98930234	34.17	35.15	0.49	36.19	27.1	0.57	38.38	32.49	0.54	32.29	25.75	0.56	39.95	128.68	0.24	33.06	43.7	0.43	0.533333	0.41	0.123333	0.0170242	0.0431502
ENSMUST00000099985.5	Cenpw	chr10	-	1758.9	30197025	chr10:30196009-30197226	36.47	86.02	0.3	30.2	82.3	0.27	34.22	75.91	0.31	23.88	85.38	0.22	18.96	189.12	0.09	21.19	89.7	0.19	0.293333	0.166667	0.126667	0.0084131	0.0233823
ENSMUST00000030103.8	Dmac1	chr4	-	979.3	75277505	chr4:75277354-75277769	127.64	11.46	0.92	100.99	37.12	0.73	103.7	29.16	0.78	107.54	32.92	0.77	198.05	63.01	0.76	88	82.05	0.52	0.81	0.683333	0.126667	0.0142924	0.0372231
ENSMUST00000098751.9	Lrif1	chr3	+	572	106735618	chr3:106735405-106735904	42.38	7.6	0.85	47.2	9.17	0.84	38.83	17.39	0.69	70.98	9.36	0.88	68.41	121.07	0.36	67.35	24.06	0.74	0.793333	0.66	0.133333	0.00587648	0.0172288
ENSMUST00000023507.12	Gsk3b	chr16	+	1672.8	38240703	chr16:38240502-38246084	28.9	8.79	0.77	33.18	2.43	0.93	32.82	1.43	0.96	100.56	0	1	34.61	104.59	0.25	93.59	0	1	0.886667	0.75	0.136667	0.026717	0.0632586
ENSMUST00000025023.13	Luc7l	chr17	+	823.6	26280162	chr17:26279961-26280719	99.41	86.96	0.53	88.9	93.36	0.49	80.29	93.11	0.46	31.58	67.89	0.32	38.5	58.97	0.4	32.44	62.07	0.34	0.493333	0.353333	0.14	0.0306365	0.0708221
ENSMUST00000106549.8	Knop1	chr7	-	2173.8	118845893	chr7:118845501-118846094	158.94	83.69	0.66	157.29	81.97	0.66	134.87	120.96	0.53	82.12	56.99	0.59	59.28	135.92	0.3	70.29	63.51	0.53	0.616667	0.473333	0.143333	0.00195851	0.00661458
ENSMUST00000107257.7	Gm27029	chr11	-	2495.7	101406823	chr11:101406664-101407024	18.03	58.53	0.24	29.28	58.21	0.33	24.1	65.79	0.27	15.72	76.11	0.17	21.81	170.18	0.11	13.09	99.39	0.12	0.28	0.133333	0.146667	0.0060552	0.0176746
ENSMUST00000102476.4	B2m	chr2	+	1120.6	122152852	chr2:122152651-122153083	31.87	43.65	0.42	43.1	25.72	0.63	39	43.67	0.47	37	78.38	0.32	54.76	105.61	0.34	48.22	71.42	0.4	0.506667	0.353333	0.153333	0.0396079	0.088354
ENSMUST00000114822.1	Mkrn1	chr6	-	1222.1	39405730	chr6:39405539-39405960	155.98	168.31	0.48	155.6	173.39	0.47	153.08	168.63	0.48	40.64	256.09	0.14	121.55	74.14	0.62	61.23	243.79	0.2	0.476667	0.32	0.156667	1.18687e-06	8.22241e-06
ENSMUST00000102645.3	Med19	chr2	+	582.6	84687073	chr2:84686866-84687970	61.72	14.8	0.81	59.02	5.79	0.91	64.55	6.01	0.91	97.82	0	1	93.32	124.48	0.43	88.91	32.47	0.73	0.876667	0.72	0.156667	0.000160152	0.00069874
ENSMUST00000125107.7	0610037L13Rik	chr4	+	169.4	107897101	chr4:107896871-107897802	17.64	29.15	0.38	18.22	29.03	0.39	13.7	36.19	0.27	19.66	71.65	0.22	15.48	144.5	0.1	21.93	66.95	0.25	0.346667	0.19	0.156667	0.0212367	0.0522866
ENSMUST00000085909.8	Cadm1	chr9	+	947.2	47850536	chr9:47850272-47851029	66.67	47.24	0.59	68.17	40.27	0.63	82.94	34.32	0.71	132.9	93.85	0.59	48.04	95.76	0.33	111.64	96.2	0.54	0.643333	0.486667	0.156667	0.0230442	0.056017
ENSMUST00000140076.1	Ppat	chr5	-	1455.6	76915161	chr5:76913276-76915405	167.07	136.5	0.55	167.16	154.33	0.52	165.77	138.57	0.54	35.47	43.65	0.45	19.48	61.91	0.24	35.02	45.19	0.44	0.536667	0.376667	0.16	0.00802536	0.0224744
ENSMUST00000107013.2	Gosr2	chr11	-	422.4	103679105	chr11:103678726-103679397	75.31	12.03	0.86	78.7	0	1	73.87	15.59	0.83	102.4	29.13	0.78	42.03	34.88	0.55	88.74	13.25	0.87	0.896667	0.733333	0.163333	0.021351	0.0524898
ENSMUST00000033458.2	3830403N18Rik	chrX	+	790.4	56153274	chrX:56153073-56153498	52.78	12.66	0.81	38.27	22.48	0.63	33.77	36.55	0.48	62.64	85.81	0.42	149.32	146.44	0.5	80.31	76.05	0.51	0.64	0.476667	0.163333	0.0435295	0.0956021
ENSMUST00000025759.7	Eif1ad	chr19	+	557.3	5370209	chr19:5369926-5371511	40.76	102.72	0.28	44.78	94.3	0.32	44.25	88.55	0.33	31.06	134.09	0.19	25.05	289.84	0.08	30.35	158.5	0.16	0.31	0.143333	0.166667	3.39612e-05	0.000175039
ENSMUST00000102838.9	Sptbn1	chr11	-	5278.8	30108951	chr11:30108120-30109152	15.76	82.67	0.16	22.45	69.12	0.25	19.92	64.42	0.24	11	144.43	0.07	2.09	45.38	0.04	6.94	150.41	0.04	0.216667	0.05	0.166667	0.000901831	0.00331824
ENSMUST00000016681.14	Cul4b	chrX	-	1467	38533515	chrX:38533274-38533728	184.09	69.91	0.72	198.33	45.12	0.81	201.21	51.48	0.8	57.78	30.65	0.65	40.41	32.99	0.55	52.82	30.86	0.63	0.776667	0.61	0.166667	0.00548245	0.0162436
ENSMUST00000023365.12	Bfar	chr16	+	1392.7	13703106	chr16:13702065-13703612	30.85	3.96	0.89	35.76	0	1	33.68	0	1	68.42	1.46	0.98	55.92	50.99	0.52	76.04	10.42	0.88	0.963333	0.793333	0.17	0.00705164	0.0201306
ENSMUST00000019722.11	Ubxn6	chr17	-	1719.5	56068297	chr17:56068026-56068683	13.99	27.13	0.34	9.96	28.83	0.26	14.45	33.56	0.3	21.84	104.42	0.17	32.11	253.55	0.11	14.57	126.07	0.1	0.3	0.126667	0.173333	0.0136863	0.0358136
ENSMUST00000029270.9	Ccna2	chr3	-	3264	36566006	chr3:36565727-36566282	210.1	160.85	0.57	193.25	163.72	0.54	189.2	143.28	0.57	81.66	90.71	0.47	42.3	145.44	0.23	74.28	89.76	0.45	0.56	0.383333	0.176667	0.000137826	0.000611813
ENSMUST00000116375.1	Cstf1	chr2	+	327.7	172381057	chr2:172380360-172382448	40.25	53.62	0.43	43.8	59	0.43	40.07	55.43	0.42	22.38	53.05	0.3	14.06	69.95	0.17	20.14	53.69	0.27	0.426667	0.246667	0.18	0.0150206	0.0388903
ENSMUST00000169020.7	Glg1	chr8	-	5860.5	111156486	chr8:111154421-111158061	85.36	59.29	0.59	90.05	71.57	0.56	95.95	74.57	0.56	137.13	126.65	0.52	49.69	218.33	0.19	124	158.41	0.44	0.57	0.383333	0.186667	0.000191438	0.000823307
ENSMUST00000006625.7	Rbm14	chr19	-	2658.9	4800942	chr19:4800569-4801805	39.47	71.29	0.36	19.18	91.09	0.17	33.12	72.14	0.31	8.2	63.53	0.11	9.65	94.15	0.09	6.13	69.48	0.08	0.28	0.0933333	0.186667	0.00082345	0.00305701
ENSMUST00000210789.1	Prpf40a	chr2	-	2607.9	53139069	chr2:53138238-53139270	172.02	65.58	0.72	168.58	90.02	0.65	165.37	89.43	0.65	96.44	65.51	0.6	73.83	181.86	0.29	96.21	74.34	0.56	0.673333	0.483333	0.19	3.09204e-06	1.9578e-05
ENSMUST00000025965.11	Hells	chr19	+	1719.2	38968184	chr19:38967733-38971051	75.89	172.86	0.31	77.81	176.22	0.31	72.88	160.05	0.31	14.52	74.06	0.16	6.44	88.17	0.07	12.28	80.26	0.13	0.31	0.12	0.19	0.000396046	0.00158874
ENSMUST00000098190.9	Rragd	chr4	+	410	33018909	chr4:33018647-33022180	50.74	6.98	0.88	46.44	1.33	0.97	47.12	9.57	0.83	61.34	13.29	0.82	28.21	48.39	0.37	58.84	6.08	0.91	0.893333	0.7	0.193333	0.00422288	0.0129722
ENSMUST00000029682.10	Thbs3	chr3	+	166.8	89226727	chr3:89226526-89226837	44.46	15.2	0.75	44.23	2.86	0.94	45.2	17.18	0.72	22.88	9.93	0.7	26.59	14.19	0.65	18.85	20.97	0.47	0.803333	0.606667	0.196667	0.0369384	0.0832685
ENSMUST00000116425.2	Terf2	chr8	-	133.7	107076609	chr8:107075517-107076999	14.82	38.57	0.28	14.5	35.65	0.29	16.92	23.08	0.42	7.37	58.61	0.11	5.05	26.56	0.16	7.14	53.93	0.12	0.33	0.13	0.2	0.0153475	0.039582
ENSMUST00000179139.2	Ptrhd1	chr12	+	878.1	4236664	chr12:4236363-4239950	15.31	24.12	0.39	18.79	14.53	0.56	15.28	19.74	0.44	20.04	30.71	0.39	6.5	71.85	0.08	15.29	34.73	0.31	0.463333	0.26	0.203333	0.0226789	0.0553434
ENSMUST00000204696.2	Smarcad1	chr6	+	85.7	65044096	chr6:65043836-65044203	54.7	9.32	0.85	38.33	19.55	0.66	40.99	23.91	0.63	20.42	23.72	0.46	36.74	30.79	0.54	18.98	18.11	0.51	0.713333	0.503333	0.21	0.0294361	0.0685449
ENSMUST00000200758.3	Ube3a	chr7	+	716.9	59306633	chr7:59304810-59307924	30.28	55.34	0.35	39.96	47.8	0.46	37.06	47.73	0.44	9.08	21.89	0.29	8.41	55.13	0.13	6.79	29.19	0.19	0.416667	0.203333	0.213333	0.0108577	0.0292201
ENSMUST00000003513.10	Nosip	chr7	+	491	45077513	chr7:45077312-45078210	55	0	1	54.43	7.54	0.88	47.68	3.45	0.93	48.22	14.36	0.77	45.91	36.85	0.55	59.7	12.24	0.83	0.936667	0.716667	0.22	0.000563968	0.00217034
ENSMUST00000027153.5	Acadl	chr1	-	502.6	66831306	chr1:66830839-66831527	73.02	50.58	0.59	71.83	52.31	0.58	66.81	60.12	0.53	23.21	28.07	0.45	21.1	75.67	0.22	24.29	42.07	0.37	0.566667	0.346667	0.22	0.000965186	0.00352588
ENSMUST00000053917.4	Ccny	chr18	-	1329.9	9316008	chr18:9314044-9316672	71.35	7.5	0.9	70.57	16.48	0.81	69.36	12.87	0.84	73.04	27.86	0.72	41.25	44.82	0.48	65.52	28.83	0.69	0.85	0.63	0.22	0.00169511	0.00583297
ENSMUST00000027198.11	Orc2	chr1	-	1167.4	58464013	chr1:58463456-58464290	154.66	14.05	0.92	151.25	13.63	0.92	140.34	11.42	0.92	46.42	20.07	0.7	33.68	32.5	0.51	57.39	8.16	0.88	0.92	0.696667	0.223333	3.92426e-05	0.000199926
ENSMUST00000163402.7	Synj2bp	chr12	-	246.7	81501755	chr12:81501360-81502166	25.12	31.34	0.44	29.07	35.96	0.45	33.56	24.33	0.58	28.24	36.29	0.44	9.99	88.6	0.1	18.65	51.98	0.26	0.49	0.266667	0.223333	0.00335356	0.0105714
ENSMUST00000164431.1	Synj2bp	chr12	-	246.7	81501755	chr12:81501360-81502166	25.12	31.34	0.44	29.07	35.96	0.45	33.56	24.33	0.58	28.24	36.29	0.44	9.99	88.6	0.1	18.65	51.98	0.26	0.49	0.266667	0.223333	0.00335356	0.0105714
[truncated: 34 more rows]
