# Supplementary material for: SRSF3 and SRSF7 modulate 3′UTR length through suppression or activation of proximal polyadenylation sites and regulation of CFIm levels
Source: Genome Biol. 2021 Mar 11;22:82. doi: 10.1186/s13059-021-02298-y (PMC7948361; doi:10.1186/s13059-021-02298-y)
Supplement: Supplementary file 7 — Additional file 7. [file 13059_2021_2298_MOESM7_ESM.xlsx]

## Sheet: Legend
Table S6: Genes with significant change in gene expression upon KD of Srsf3 and Srsf7 quantified with DESeq2. Adjusted P value ≤ 0.1. Additional information from the DESeq2 output: Base_Mean, average normalized read count across all samples. log2_Fold_Change, log2-transformed foldchange (KD/control).

## Sheet: DESeq2_KD.SRSF3_vs_Ctrl
Ensembl_gene_ID	Base_Mean	Log2_fold_change	P-value	Adjusted_p-value	Gene_name
ENSMUSG00000038793.8	5751.56	-1.67678	1.79106e-233	3.88696e-229	Lefty1
ENSMUSG00000061353.11	11113.3	-1.55773	3.65518e-173	3.96624e-169	Cxcl12
ENSMUSG00000060261.15	10527.5	-1.26488	5.41926e-156	3.92029e-152	Gtf2i
ENSMUSG00000075254.12	12374	-1.32263	3.96194e-133	2.14955e-129	Heg1
ENSMUSG00000040618.7	6700.18	-1.20005	3.59313e-132	1.55956e-128	Pck2
ENSMUSG00000032494.12	12955.2	-1.12239	3.5849e-124	1.29666e-120	Tdgf1
ENSMUSG00000020142.12	11304	-1.04189	1.01975e-116	3.16152e-113	Slc1a4
ENSMUSG00000071172.12	14081.7	-0.98116	5.36058e-114	1.45419e-110	Srsf3
ENSMUSG00000040669.14	24775.9	-0.961088	5.75148e-107	1.38687e-103	Phc1
ENSMUSG00000041313.14	6010.94	-1.08982	2.49992e-105	5.42532e-102	Slc7a1
ENSMUSG00000003814.8	39617.6	0.924893	5.13061e-105	1.01222e-101	Calr
ENSMUSG00000007038.5	4427.16	1.26097	3.56132e-102	6.44064e-99	Neu1
ENSMUSG00000070436.12	4400.49	-1.20394	5.04545e-100	8.42279e-97	Serpinh1
ENSMUSG00000015837.15	12380.9	0.871209	1.76639e-96	2.73815e-93	Sqstm1
ENSMUSG00000076281.1	3833.75	1.53205	3.96764e-95	5.74039e-92	Gm24270
ENSMUSG00000030096.8	18199.4	-0.866119	2.2601e-91	3.06554e-88	Slc6a6
ENSMUSG00000046434.16	68705.7	-0.677797	1.99673e-90	2.54901e-87	Hnrnpa1
ENSMUSG00000038872.10	3009.37	1.27599	9.15712e-89	1.10404e-85	Zfhx3
ENSMUSG00000020695.14	4106.51	-1.11997	1.06866e-86	1.22064e-83	Mrc2
ENSMUSG00000027848.12	523.857	6.35114	1.40791e-86	1.52773e-83	Olfml3
ENSMUSG00000082062.1	13736.5	0.824055	4.60536e-86	4.75931e-83	Ftl2-ps
ENSMUSG00000015656.17	120482	0.670495	5.05811e-86	4.98959e-83	Hspa8
ENSMUSG00000024247.14	3490.54	-1.36868	1.91255e-85	1.80462e-82	Pkdcc
ENSMUSG00000023951.17	3400.74	-1.20021	7.51274e-84	6.79339e-81	Vegfa
ENSMUSG00000020303.2	6220.45	-0.957471	6.29143e-83	5.46147e-80	Stc2
ENSMUSG00000095567.7	13942.6	-0.767796	1.20371e-80	1.00472e-77	Noc2l
ENSMUSG00000088609.1	3320.05	1.5209	2.71618e-80	2.18321e-77	Gm24187
ENSMUSG00000021477.9	20061.2	0.920189	2.92334e-80	2.2658e-77	Ctsl
ENSMUSG00000093798.2	38560.6	0.696536	2.81076e-79	2.10342e-76	RP23-299H4.3
ENSMUSG00000012396.12	4781.56	-1.03354	4.98767e-79	3.60808e-76	Nanog
ENSMUSG00000027864.9	7287.62	-0.891126	8.14874e-79	5.70464e-76	Ptgfrn
ENSMUSG00000058542.3	13574.1	0.810471	1.71677e-77	1.16429e-74	RP23-162K2.5
ENSMUSG00000043541.16	373.434	5.34313	1.87176e-77	1.23094e-74	Casc1
ENSMUSG00000107951.1	28851.1	0.691416	3.33983e-76	2.1318e-73	RP24-407P8.1
ENSMUSG00000068740.13	2465.44	-1.25158	2.26241e-75	1.40282e-72	Celsr2
ENSMUSG00000055531.12	7193.17	-1.06327	2.93911e-71	1.77179e-68	Cpsf6
ENSMUSG00000027379.13	7125.6	-0.861841	1.13573e-70	6.66149e-68	Bub1
ENSMUSG00000025938.16	3012.66	-1.16144	1.26469e-70	7.22274e-68	Slco5a1
ENSMUSG00000033965.10	2134.56	-1.4315	2.69639e-70	1.50044e-67	Slc16a2
ENSMUSG00000062421.13	1991.59	1.49234	1.4849e-67	8.0563e-65	Arf2
ENSMUSG00000028034.15	13985.8	-0.845298	1.89498e-67	1.00304e-64	Fubp1
ENSMUSG00000027950.7	582.26	2.43105	9.56037e-67	4.93998e-64	Chrnb2
ENSMUSG00000098973.1	4805.13	1.16663	1.03269e-66	5.21197e-64	Mir6236
ENSMUSG00000069769.13	8379.21	-0.83098	4.81081e-66	2.37282e-63	Msi2
ENSMUSG00000088246.1	2525.44	1.50229	7.22457e-66	3.48417e-63	Gm25911
ENSMUSG00000031328.15	36284.3	-0.619749	3.44748e-65	1.62646e-62	Flna
ENSMUSG00000034648.9	2675.02	-1.18331	3.54026e-65	1.6347e-62	Lrrn1
ENSMUSG00000015869.16	4132.88	-0.996007	7.69867e-65	3.48076e-62	Prpsap1
ENSMUSG00000078134.1	4418.72	-1.01542	1.51789e-64	6.7227e-62	RP23-438D7.4
ENSMUSG00000029560.12	2770.83	1.11744	4.34129e-64	1.88429e-61	Snx8
ENSMUSG00000000168.9	4363.09	-1.02539	7.12209e-64	3.03066e-61	Dlat
ENSMUSG00000037169.15	4763.37	-0.897787	2.51176e-63	1.04827e-60	Mycn
ENSMUSG00000050708.16	25243.6	0.777409	1.67156e-62	6.84457e-60	Ftl1
ENSMUSG00000022462.7	25906.8	-0.623248	4.99841e-62	2.00881e-59	Slc38a2
ENSMUSG00000028744.15	1622.41	1.38549	8.07621e-62	3.18673e-59	Pqlc2
ENSMUSG00000020300.14	1793.79	1.39179	1.44291e-61	5.59179e-59	Cpeb4
ENSMUSG00000000184.12	1782.33	-1.31836	3.94758e-61	1.50299e-58	Ccnd2
ENSMUSG00000035202.8	8826.93	1.02548	2.17876e-60	8.15233e-58	Lars2
ENSMUSG00000024095.15	4476.24	-0.962465	3.33593e-60	1.22706e-57	Hnrnpll
ENSMUSG00000000568.15	12243.5	-0.701587	3.45293e-60	1.24893e-57	Hnrnpd
ENSMUSG00000027070.14	18415.1	-0.641441	6.85583e-60	2.4391e-57	Lrp2
ENSMUSG00000024998.17	4974.84	-0.952989	7.28414e-60	2.54969e-57	Plce1
ENSMUSG00000058922.7	17167.8	-0.669111	1.36535e-59	4.7033e-57	RP23-252G18.2
ENSMUSG00000114584.1	268.826	4.36784	7.19309e-59	2.43913e-56	RP23-379C1.4
ENSMUSG00000038146.7	4725.1	-0.872006	7.99088e-59	2.64901e-56	Notch3
ENSMUSG00000052331.14	15933.7	-0.733455	8.05616e-59	2.64901e-56	Ankrd44
ENSMUSG00000017999.16	5358.02	-0.841516	4.47653e-58	1.45e-55	Ddx27
ENSMUSG00000026864.13	36193.5	0.676945	5.39322e-58	1.72123e-55	Hspa5
ENSMUSG00000028134.11	4437.32	-0.952412	9.63311e-58	3.02982e-55	Ptbp2
ENSMUSG00000029175.17	1964.41	1.24007	1.15664e-57	3.5859e-55	Slc35f6
ENSMUSG00000001415.10	7714.26	0.745023	1.26699e-57	3.87271e-55	Smg5
ENSMUSG00000033105.12	14298.1	0.646645	1.31391e-57	3.96035e-55	Lss
ENSMUSG00000035107.13	6876.77	-0.895142	5.01175e-57	1.48993e-54	Dcbld2
ENSMUSG00000025139.14	3214	1.00053	6.92596e-57	2.03118e-54	Tollip
ENSMUSG00000034462.9	3528.62	-1.02675	1.97336e-56	5.7101e-54	Pkd2
ENSMUSG00000041215.16	4580.42	-0.863945	1.80164e-55	5.14464e-53	Yeats2
ENSMUSG00000021765.9	5460.42	-0.968229	5.24802e-55	1.47912e-52	Fst
ENSMUSG00000027744.4	450.631	7.4063	1.08622e-54	2.98395e-52	Stoml3
ENSMUSG00000079710.10	598.644	2.2152	1.07581e-54	2.98395e-52	RP23-464D14.6
ENSMUSG00000034437.8	3803.07	-0.969937	1.13956e-54	3.09133e-52	RP23-453M11.1
ENSMUSG00000115662.1	13100.8	0.642772	3.17307e-54	8.50149e-52	RP24-325G24.1
ENSMUSG00000016918.15	5793.2	-0.828419	1.02887e-53	2.72299e-51	Sulf1
ENSMUSG00000018846.8	10148.2	0.764361	3.32308e-53	8.68884e-51	Pank3
ENSMUSG00000005360.14	4487.62	-0.842218	3.40534e-53	8.79793e-51	Slc1a3
ENSMUSG00000073633.9	269.323	3.65318	1.48841e-52	3.80017e-50	Fbxo36
ENSMUSG00000020541.12	2290.7	-1.07834	1.51156e-52	3.8144e-50	Tom1l1
ENSMUSG00000079614.3	12072.7	-0.690514	2.07905e-52	5.18616e-50	Seh1l
ENSMUSG00000018474.17	1443.93	-1.33983	2.98684e-52	7.36597e-50	Chd3
ENSMUSG00000002221.11	2940.12	-1.00808	3.30138e-52	8.05016e-50	Paxip1
ENSMUSG00000086324.8	2062.5	1.38501	3.55684e-52	8.57673e-50	RP24-459O21.3
ENSMUSG00000083311.3	9757.97	-0.69534	3.67263e-52	8.75862e-50	RP23-161L11.6
ENSMUSG00000046636.5	9480.4	-0.70155	3.90707e-52	9.21643e-50	RP23-205H1.1
ENSMUSG00000031532.6	5142.51	0.884516	1.08152e-51	2.52377e-49	Saraf
ENSMUSG00000034926.3	46152.6	0.537472	1.13874e-51	2.62903e-49	Dhcr24
ENSMUSG00000086228.2	259.21	5.38086	1.8662e-51	4.2632e-49	Ubap1l
ENSMUSG00000025219.13	1951.23	-1.25916	2.95127e-51	6.67172e-49	Fgf8
ENSMUSG00000030265.14	12505.8	-0.740958	4.32009e-51	9.66543e-49	Kras
ENSMUSG00000030122.12	7094.26	-0.767547	5.85141e-51	1.29579e-48	Ptms
ENSMUSG00000062093.5	17598.5	0.587412	1.51739e-50	3.3263e-48	RP23-3B20.1
ENSMUSG00000066652.5	1210.37	-1.40347	1.85511e-50	4.02596e-48	Lefty2
ENSMUSG00000039220.16	4499.44	0.853424	2.38179e-50	5.11779e-48	Ppp1r10
ENSMUSG00000021144.14	6850.8	-0.737555	1.02546e-49	2.18182e-47	Mta1
ENSMUSG00000028426.10	11349.6	-0.655848	1.24494e-49	2.62308e-47	Rad23b
ENSMUSG00000095834.2	2332.62	-1.12592	1.34092e-49	2.79814e-47	RP24-334F11.3
ENSMUSG00000020190.13	4665	0.828432	8.47254e-49	1.75115e-46	Mknk2
ENSMUSG00000011257.19	24133.5	0.56053	1.44225e-48	2.9528e-46	Pabpc4
ENSMUSG00000028958.14	684.057	1.84621	1.4854e-48	3.01272e-46	Tmub1
ENSMUSG00000006024.13	4837.38	0.806248	2.04847e-48	4.11628e-46	Napa
ENSMUSG00000026824.11	3974.01	-0.848934	3.63791e-48	7.24311e-46	Kcnj3
ENSMUSG00000026956.15	1610.91	1.3575	6.45208e-48	1.27294e-45	Uap1l1
ENSMUSG00000005481.18	9808.45	0.676122	7.51606e-48	1.46949e-45	Ddx39
ENSMUSG00000042751.14	2306.66	-1.03781	9.58132e-48	1.85655e-45	Nmnat2
ENSMUSG00000028420.13	716.791	1.76511	1.12407e-47	2.15881e-45	Tmem38b
ENSMUSG00000037151.8	787.223	1.6808	1.73415e-47	3.30126e-45	Lrrc20
ENSMUSG00000022483.17	1346.96	-1.36772	2.08792e-47	3.94018e-45	Col2a1
ENSMUSG00000015653.13	3108.09	-1.02193	5.84071e-47	1.09272e-44	Steap2
ENSMUSG00000027195.10	8114.08	0.732572	9.38228e-47	1.74029e-44	Hsd17b12
ENSMUSG00000006599.13	3369.5	0.870624	1.215e-46	2.23457e-44	Gtf2h1
ENSMUSG00000007458.14	19178.9	0.60948	1.35709e-46	2.47492e-44	M6pr
ENSMUSG00000034189.5	1535.18	1.2138	2.46993e-46	4.46687e-44	Hsdl1
ENSMUSG00000047139.9	4882.8	-0.760383	3.89967e-46	6.99426e-44	Cd24a
ENSMUSG00000053411.16	7250.11	-0.70489	6.07172e-46	1.08007e-43	Cbx7
ENSMUSG00000026074.15	11192.6	-0.625426	1.86379e-45	3.28845e-43	Map4k4
ENSMUSG00000018761.14	3828.42	0.851931	2.17257e-45	3.80234e-43	Mpdu1
ENSMUSG00000060862.10	2173.11	1.01471	2.49287e-45	4.32802e-43	Zbtb40
ENSMUSG00000026127.13	3717.78	0.860754	3.28099e-45	5.65112e-43	Imp4
ENSMUSG00000030268.17	9878.59	-0.635491	3.32972e-45	5.68989e-43	Bcat1
ENSMUSG00000080242.5	7564.51	0.706964	5.07973e-45	8.61252e-43	RP23-459F14.1
ENSMUSG00000020866.17	1966.54	-1.06175	1.32015e-44	2.22091e-42	Cacna1g
ENSMUSG00000026751.14	1672.93	-1.16394	2.61205e-44	4.36051e-42	Nr5a1
ENSMUSG00000021927.7	6162.69	-0.728981	2.88218e-44	4.77474e-42	RP23-52B2.1
ENSMUSG00000060961.14	4942.88	-0.84027	3.36351e-44	5.52991e-42	Slc4a4
ENSMUSG00000071317.4	370.514	2.4601	5.57204e-44	9.09206e-42	Bves
ENSMUSG00000018501.17	10113.8	-0.742105	6.39345e-44	1.03545e-41	Ncor1
ENSMUSG00000032715.9	2281.35	-1.08954	1.21714e-43	1.95663e-41	Trib3
ENSMUSG00000062327.10	2588.95	-1.15355	1.30618e-43	2.08432e-41	T
ENSMUSG00000026872.17	2651.85	-1.09043	1.62297e-43	2.57093e-41	Zeb2
ENSMUSG00000062382.9	12787.5	0.740766	2.19394e-43	3.45022e-41	RP23-44G15.5
ENSMUSG00000024759.13	2113.38	-1.05082	4.15472e-43	6.48674e-41	Atl3
ENSMUSG00000004319.15	10206.6	-0.63332	4.91196e-43	7.61425e-41	Clcn3
ENSMUSG00000038214.15	3854.64	-0.912563	5.41614e-43	8.33625e-41	Bend3
ENSMUSG00000028385.14	3156.33	0.881263	7.03743e-43	1.07554e-40	Snx30
ENSMUSG00000003031.14	5186.11	-0.740982	7.3078e-43	1.10905e-40	Cdkn1b
ENSMUSG00000028444.17	1497.24	-1.20251	9.71258e-43	1.46377e-40	Cntfr
ENSMUSG00000015165.16	22749.8	-0.528762	1.23169e-42	1.84345e-40	Hnrnpl
ENSMUSG00000037364.12	13230.7	0.580811	1.84739e-42	2.74603e-40	Srrt
ENSMUSG00000048078.16	2493.21	-1.04639	1.93582e-42	2.8579e-40	Tenm4
ENSMUSG00000028433.14	9742.56	-0.613053	2.12409e-42	3.11466e-40	Ubap2
ENSMUSG00000008348.9	77700	0.477859	3.20561e-42	4.669e-40	Ubc
ENSMUSG00000040557.14	2348.89	0.953976	8.92003e-42	1.29055e-39	Wbscr27
ENSMUSG00000021196.14	10898	-0.778155	1.50348e-41	2.14662e-39	Pfkp
ENSMUSG00000024924.14	3153.84	-0.841659	1.5025e-41	2.14662e-39	Vldlr
ENSMUSG00000020818.16	2073.42	1.02772	2.12476e-41	3.01383e-39	Mfsd11
ENSMUSG00000064061.13	1783.55	1.05251	3.80283e-41	5.35903e-39	Dzip3
ENSMUSG00000016356.18	182.912	4.36762	6.4291e-41	9.00158e-39	Col20a1
ENSMUSG00000027313.3	2918.08	-1.12958	6.65322e-41	9.25566e-39	Chac1
ENSMUSG00000030279.15	4172.31	-0.807905	8.67343e-41	1.19892e-38	C2cd5
ENSMUSG00000030609.18	3574.14	0.810909	8.86328e-41	1.21741e-38	Aen
ENSMUSG00000079707.10	198.341	3.81002	1.11821e-40	1.52626e-38	Tcte3
ENSMUSG00000037487.7	19077.3	-0.635791	1.42583e-40	1.93396e-38	Ubr5
ENSMUSG00000005950.14	196.692	3.76649	1.46205e-40	1.97077e-38	P2rx5
ENSMUSG00000072568.4	698.453	-1.63726	1.50902e-40	2.02153e-38	Fam84b
ENSMUSG00000025417.8	3091.99	0.863173	1.96901e-40	2.62157e-38	Pip4k2c
ENSMUSG00000031665.7	5036.58	-0.706433	3.01347e-40	3.9877e-38	Sall1
ENSMUSG00000031561.16	13137.4	-0.58813	3.05513e-40	4.01833e-38	Tenm3
ENSMUSG00000097971.3	15068.4	1.81266	3.48975e-40	4.56232e-38	RP23-81C12.1
ENSMUSG00000025666.16	8965.49	-0.602439	3.55735e-40	4.62286e-38	Tmem47
ENSMUSG00000013033.16	7014.21	-0.704107	5.32852e-40	6.88331e-38	Adgrl1
ENSMUSG00000032009.8	5902.24	-0.745221	6.23299e-40	8.00404e-38	Sesn3
ENSMUSG00000006273.14	7987.42	0.603403	1.03992e-39	1.32755e-37	Atp6v1b2
ENSMUSG00000026014.15	6114.6	-0.794469	1.17372e-39	1.48959e-37	Raph1
ENSMUSG00000116780.1	202.462	3.61339	1.42714e-39	1.80068e-37	RP23-464D14.8
ENSMUSG00000018171.9	5717.57	0.724856	1.65922e-39	2.0811e-37	Vmp1
ENSMUSG00000022994.9	1768.36	-1.07687	1.66856e-39	2.0811e-37	Adcy6
ENSMUSG00000002064.10	5176.56	0.775738	1.75394e-39	2.17509e-37	Sdf2
ENSMUSG00000021938.12	2991.95	-0.854717	1.85504e-39	2.28739e-37	Pspc1
ENSMUSG00000026116.11	9133.99	-0.61713	1.97631e-39	2.42316e-37	Tmem131
ENSMUSG00000007850.16	27175.1	-0.528954	2.58333e-39	3.14964e-37	Hnrnph1
ENSMUSG00000000958.10	4080.98	-0.758321	3.0449e-39	3.69164e-37	Slc7a7
ENSMUSG00000027176.8	3474.98	0.806714	4.35198e-39	5.24704e-37	Cstf3
ENSMUSG00000045039.9	5404.16	-0.680291	4.56181e-39	5.46963e-37	Megf8
ENSMUSG00000016831.12	3592.08	0.7682	5.84553e-39	6.97031e-37	Tox4
ENSMUSG00000041161.8	1074.91	1.27858	6.20628e-39	7.36003e-37	Otud3
ENSMUSG00000028645.11	28237	-0.519082	7.81014e-39	9.21172e-37	Slc2a1
ENSMUSG00000050043.16	5668.43	0.774491	1.28702e-38	1.50978e-36	Tmx2
ENSMUSG00000041220.10	20808.3	-0.561273	1.56212e-38	1.82264e-36	Elovl6
ENSMUSG00000096188.1	6068.35	-0.662133	1.63952e-38	1.90272e-36	Cmtm4
ENSMUSG00000061048.8	1326.38	-1.17535	1.75407e-38	2.02483e-36	Cdh3
ENSMUSG00000031565.18	10503.7	-0.565719	1.7763e-38	2.03964e-36	Fgfr1
ENSMUSG00000020078.16	3111.93	0.827276	2.03699e-38	2.32667e-36	Vps26a
ENSMUSG00000073678.4	11338.4	-0.761134	5.04469e-38	5.73193e-36	Pgap1
ENSMUSG00000015176.10	16518.7	0.51725	6.24366e-38	7.05729e-36	Nolc1
ENSMUSG00000072934.10	187.685	3.60428	1.19629e-37	1.34517e-35	Trpc5os
ENSMUSG00000006736.9	3662.23	0.841282	1.56107e-37	1.74631e-35	Tspan31
ENSMUSG00000045871.5	1073.05	-1.26818	1.58476e-37	1.76371e-35	Slitrk6
ENSMUSG00000051451.6	4266.29	-0.76246	1.78147e-37	1.97253e-35	Crebzf
ENSMUSG00000026478.14	16728.6	-0.55139	3.44825e-37	3.79867e-35	Lamc1
ENSMUSG00000020198.8	7286.46	0.603403	3.53118e-37	3.87039e-35	Ap3d1
ENSMUSG00000020277.10	17023.4	-0.542395	4.81253e-37	5.24831e-35	Pfkl
ENSMUSG00000057133.14	11349.7	-0.584495	6.53005e-37	7.08576e-35	Chd6
ENSMUSG00000030095.10	4889.86	0.735958	7.62317e-37	8.23075e-35	Tmem43
ENSMUSG00000035621.13	6498.27	0.642068	8.73859e-37	9.38837e-35	Midn
ENSMUSG00000027423.15	20385.8	0.535169	9.33664e-37	9.98147e-35	Snx5
ENSMUSG00000082107.1	4545.77	-0.687616	1.06486e-36	1.13282e-34	AC165089.2
ENSMUSG00000021756.12	4336.74	-0.751145	1.41103e-36	1.49376e-34	Il6st
ENSMUSG00000038400.15	2803.87	-0.810207	1.76977e-36	1.86444e-34	Pmepa1
ENSMUSG00000028850.2	1016.87	1.29037	2.05103e-36	2.15031e-34	Gpatch3
ENSMUSG00000007891.16	10389	0.610161	2.59806e-36	2.69776e-34	Ctsd
ENSMUSG00000016757.11	4742.15	0.685103	2.58616e-36	2.69776e-34	Ttll12
ENSMUSG00000030231.11	6297.07	-0.630405	2.9366e-36	3.03476e-34	Plekha5
ENSMUSG00000019132.11	6677.37	0.62032	2.95483e-36	3.03914e-34	RP23-92G13.4
ENSMUSG00000028278.14	3095.31	-0.789709	3.46551e-36	3.54758e-34	Rragd
ENSMUSG00000059820.14	2387.06	0.901054	3.49127e-36	3.55716e-34	RP23-47M24.3
ENSMUSG00000022367.7	1272.77	-1.21564	4.14086e-36	4.1993e-34	Has2
ENSMUSG00000040929.16	1375.87	-1.19124	4.72835e-36	4.77277e-34	Rfx3
ENSMUSG00000018143.10	750.844	1.50309	5.20061e-36	5.22517e-34	Mafk
ENSMUSG00000019210.10	5392.61	0.699968	5.3303e-36	5.33079e-34	Atp6v1e1
ENSMUSG00000005198.15	14406.4	0.527994	9.77821e-36	9.73425e-34	Polr2a
ENSMUSG00000006498.16	14114.3	-0.533855	1.13978e-35	1.12948e-33	Ptbp1
ENSMUSG00000038000.10	1826.21	0.959717	1.53149e-35	1.51075e-33	Acd
ENSMUSG00000020448.16	2796.35	0.84753	1.81938e-35	1.78661e-33	Rnf185
ENSMUSG00000020422.13	2844.57	-0.873653	2.05573e-35	2.00962e-33	Tns3
ENSMUSG00000028542.17	799.069	-1.45325	3.13641e-35	3.0523e-33	Slc6a9
ENSMUSG00000005892.4	2690.5	-0.921713	7.30451e-35	7.07689e-33	Trh
ENSMUSG00000000282.12	4202.01	0.731873	1.22216e-34	1.17818e-32	Mnt
ENSMUSG00000027500.10	4210.3	-0.690832	1.22693e-34	1.17818e-32	Stmn2
ENSMUSG00000007880.16	18657.9	-0.550128	1.27947e-34	1.22321e-32	Arid1a
ENSMUSG00000006219.12	2049.38	-0.908878	1.63619e-34	1.55739e-32	Fblim1
ENSMUSG00000024423.5	3478.94	0.726716	1.92314e-34	1.82253e-32	Impact
ENSMUSG00000034708.11	11324.9	0.582663	2.00577e-34	1.89258e-32	Grn
ENSMUSG00000007029.16	14166.8	-0.536816	2.2449e-34	2.10904e-32	Vars
ENSMUSG00000000743.9	3052.37	0.771353	2.5771e-34	2.4107e-32	Chmp1a
ENSMUSG00000036030.9	9559.51	-0.568271	2.6238e-34	2.44385e-32	Prtg
ENSMUSG00000058297.16	3304.73	-0.762046	3.23517e-34	3.00041e-32	Spock2
ENSMUSG00000039741.15	3774.32	-0.70552	3.32902e-34	3.07431e-32	Bahcc1
ENSMUSG00000045980.13	1789.93	0.970695	3.7562e-34	3.45411e-32	Tmem104
ENSMUSG00000002550.16	2262	0.881985	3.80842e-34	3.48736e-32	Uck1
ENSMUSG00000056537.11	9316.29	0.595792	4.16459e-34	3.79748e-32	Rlim
ENSMUSG00000020091.15	12866.4	-0.525508	4.21515e-34	3.82749e-32	Eif4ebp2
ENSMUSG00000014355.10	11542.3	-0.570945	4.40226e-34	3.98075e-32	Anapc1
ENSMUSG00000020522.13	5905.29	-0.618985	5.19088e-34	4.67437e-32	Mfap3
ENSMUSG00000075595.9	5076.98	-0.728633	5.7265e-34	5.1354e-32	Zfp652
ENSMUSG00000021848.16	9013.61	-0.541548	6.53146e-34	5.83316e-32	Otx2
ENSMUSG00000002900.16	8742.77	-0.545286	1.21455e-33	1.08025e-31	Lamb1
ENSMUSG00000074582.10	3783.02	0.717809	1.70429e-33	1.50966e-31	Arfgef2
ENSMUSG00000031155.16	29040.2	-0.480646	2.26062e-33	1.99431e-31	Pim2
ENSMUSG00000028646.16	2553.09	0.817489	2.35487e-33	2.06905e-31	Rragc
ENSMUSG00000068732.5	4478	-0.69092	2.37755e-33	2.08055e-31	Tmem167b
ENSMUSG00000025404.15	2579.47	-0.831269	2.46033e-33	2.14434e-31	R3hdm2
ENSMUSG00000017802.14	6417.07	0.617254	2.48711e-33	2.15258e-31	Fam134c
ENSMUSG00000025134.2	11952.3	0.513022	2.48962e-33	2.15258e-31	Alyref
ENSMUSG00000030286.6	3482.09	0.763314	2.52323e-33	2.17298e-31	Emc3
ENSMUSG00000027660.16	11250.7	-0.596569	2.63544e-33	2.26065e-31	Skil
ENSMUSG00000025964.15	1355.37	-1.0722	2.70154e-33	2.30822e-31	Adam23
ENSMUSG00000032575.16	9978.42	0.539205	2.99392e-33	2.548e-31	Manf
ENSMUSG00000066306.13	8737.65	-0.652925	3.54217e-33	3.00282e-31	Numa1
ENSMUSG00000028048.11	1764.21	0.971987	3.6565e-33	3.08768e-31	Gba
ENSMUSG00000067261.4	2105.68	-0.954845	6.52127e-33	5.48545e-31	Foxd3
ENSMUSG00000038970.7	7861.61	0.563104	7.54408e-33	6.3213e-31	Lmtk2
ENSMUSG00000021945.9	3910.07	-0.774702	7.83276e-33	6.53795e-31	Zmym2
ENSMUSG00000024002.17	10550.3	-0.570256	7.88783e-33	6.55869e-31	Brd4
ENSMUSG00000063888.6	10146	0.520644	1.60238e-32	1.32728e-30	Rpl7l1
ENSMUSG00000032076.19	8036.82	-0.553126	2.49005e-32	2.05471e-30	Cadm1
ENSMUSG00000032193.9	13909	-0.509621	3.13148e-32	2.57422e-30	Ldlr
ENSMUSG00000051855.15	18425.1	0.459978	3.83942e-32	3.14427e-30	Mest
ENSMUSG00000036158.12	2906.32	-0.785236	3.9846e-32	3.2509e-30	Prickle1
ENSMUSG00000050288.6	3917.47	-0.701963	4.32742e-32	3.51737e-30	Fzd2
ENSMUSG00000021913.8	3432.75	-0.70639	4.36143e-32	3.53178e-30	Ogdhl
ENSMUSG00000027189.16	4186.94	-0.738706	5.00003e-32	4.03386e-30	Trim44
ENSMUSG00000025571.13	5944.97	-0.612991	5.44359e-32	4.37543e-30	Tnrc6c
ENSMUSG00000027122.15	5103.15	-0.68349	5.55369e-32	4.44746e-30	Arl14ep
ENSMUSG00000041346.11	1258.63	1.08428	5.73749e-32	4.57776e-30	Wrap53
ENSMUSG00000029859.6	2749.44	-0.823643	6.93929e-32	5.51635e-30	Epha1
ENSMUSG00000002052.6	24837	0.45006	8.20073e-32	6.49534e-30	Supt6
ENSMUSG00000039630.10	42875.1	-0.449709	1.3275e-31	1.04762e-29	Hnrnpu
ENSMUSG00000020407.13	2205.69	-0.946706	1.35997e-31	1.06935e-29	Upp1
ENSMUSG00000058569.8	8485.83	0.539727	1.70739e-31	1.33768e-29	Tmed9
ENSMUSG00000040697.10	3048.45	0.755924	1.83912e-31	1.4357e-29	Dnajc16
ENSMUSG00000038437.11	3061.5	-0.754193	1.94899e-31	1.51602e-29	Mllt6
ENSMUSG00000053950.10	3327.97	0.713436	2.40073e-31	1.86073e-29	Adnp2
ENSMUSG00000061531.8	154.652	5.70569	2.45381e-31	1.89511e-29	Tmem236
ENSMUSG00000041488.16	1860.64	-0.955513	2.74378e-31	2.11155e-29	Stx3
ENSMUSG00000053646.13	3027.11	-0.733895	3.28612e-31	2.51998e-29	Plxnb1
ENSMUSG00000078517.12	5501.15	0.640016	3.53215e-31	2.69911e-29	Emc1
ENSMUSG00000033014.12	3384.41	-0.755574	3.68933e-31	2.80933e-29	Trim33
ENSMUSG00000031278.12	21475.3	-0.439634	3.72252e-31	2.82469e-29	Acsl4
ENSMUSG00000030588.12	4229.31	0.654074	3.91449e-31	2.96001e-29	Yif1b
ENSMUSG00000028412.17	2952.92	-0.736549	4.08074e-31	3.07501e-29	Slc44a1
ENSMUSG00000042644.8	1542.19	-1.00103	4.18401e-31	3.14191e-29	Itpr3
ENSMUSG00000029817.11	8702.5	-0.534667	4.26391e-31	3.19088e-29	Tra2a
ENSMUSG00000076258.1	6279.3	1.54513	5.12962e-31	3.82553e-29	Gm23935
ENSMUSG00000041355.13	13114	0.515381	6.32926e-31	4.70403e-29	Ssr2
ENSMUSG00000036617.16	3864.48	-0.739306	6.70494e-31	4.96623e-29	Etl4
ENSMUSG00000033460.14	4423.2	-0.641328	8.48939e-31	6.26656e-29	Armcx1
ENSMUSG00000032423.12	8179.15	-0.585897	1.01362e-30	7.45682e-29	Syncrip
ENSMUSG00000039703.15	8250.31	0.534797	1.18737e-30	8.70554e-29	Nploc4
ENSMUSG00000055065.7	20495	-0.479506	1.24206e-30	9.07581e-29	Ddx17
ENSMUSG00000032754.14	2071.27	0.83679	1.28193e-30	9.33573e-29	Slc8b1
ENSMUSG00000023460.12	1629.2	1.00801	1.31378e-30	9.53568e-29	Rab12
ENSMUSG00000081683.5	1204.18	-1.14971	1.37853e-30	9.97227e-29	Fzd10
ENSMUSG00000048271.14	6295.6	-0.629751	1.50824e-30	1.08743e-28	Rbm33
ENSMUSG00000020553.8	2217.62	0.813097	1.7618e-30	1.26605e-28	Pctp
ENSMUSG00000008855.17	11552.9	-0.483382	1.90212e-30	1.36237e-28	Hdac5
ENSMUSG00000029202.12	10997.2	-0.558309	2.01294e-30	1.437e-28	Pds5a
ENSMUSG00000037007.17	1231.33	1.05017	2.14373e-30	1.52535e-28	Zfp113
ENSMUSG00000020482.4	4600.6	0.628341	2.87669e-30	2.04019e-28	Ccdc117
ENSMUSG00000027221.5	1991.95	-0.918529	3.38689e-30	2.39421e-28	Chst1
ENSMUSG00000001100.10	4554.65	0.623756	3.579e-30	2.5218e-28	Poldip2
ENSMUSG00000028078.14	2851.96	-0.745744	4.00122e-30	2.80111e-28	Dclk2
ENSMUSG00000063455.16	1915.43	-0.869682	3.9993e-30	2.80111e-28	AC157667.1
ENSMUSG00000024896.8	6259.32	0.56875	4.15366e-30	2.89848e-28	Minpp1
ENSMUSG00000024968.13	4718.24	-0.651478	5.20237e-30	3.61865e-28	Rcor2
ENSMUSG00000003402.14	12522.3	0.522698	5.47275e-30	3.78247e-28	Prkcsh
ENSMUSG00000018401.17	3890.92	0.655638	5.45664e-30	3.78247e-28	Mtmr4
ENSMUSG00000021268.17	12193.8	-0.482799	6.25521e-30	4.30954e-28	Meg3
ENSMUSG00000053110.13	5706.06	-0.575416	8.91208e-30	6.12057e-28	Yap1
ENSMUSG00000048076.14	21164	0.433061	1.00346e-29	6.86973e-28	Arf1
ENSMUSG00000010936.11	3556.76	0.674613	1.27404e-29	8.69475e-28	Vac14
ENSMUSG00000019923.14	6656.84	0.582793	1.50539e-29	1.02414e-27	Zwint
ENSMUSG00000024640.9	25414.4	-0.422852	2.01341e-29	1.36547e-27	Psat1
ENSMUSG00000037400.17	4447.51	-0.638747	2.3111e-29	1.56248e-27	Atp11b
ENSMUSG00000046574.8	6786.08	0.537905	2.32686e-29	1.56824e-27	Prr12
ENSMUSG00000005615.15	1379.35	0.973921	2.54851e-29	1.71232e-27	Pcyt1a
ENSMUSG00000056758.14	3471.47	-0.681939	2.68723e-29	1.79995e-27	Hmga2
ENSMUSG00000095440.2	1640.53	-0.902893	3.08835e-29	2.06226e-27	Fignl2
ENSMUSG00000032366.15	7121.16	-0.544016	3.53836e-29	2.3555e-27	Tpm1
ENSMUSG00000027201.16	8031.47	-0.511797	3.76406e-29	2.49809e-27	Myef2
ENSMUSG00000026494.12	2216.12	-0.840552	4.39979e-29	2.91111e-27	Kif26b
ENSMUSG00000059273.9	3504.88	-0.70355	4.7155e-29	3.11051e-27	Zc3h4
ENSMUSG00000032216.14	47044.7	-0.415589	6.1258e-29	4.02855e-27	Nedd4
ENSMUSG00000060935.6	2212.35	-0.822562	6.69325e-29	4.38842e-27	Tmem263
ENSMUSG00000040268.17	8942.44	-0.510845	7.06748e-29	4.61983e-27	Plekha1
ENSMUSG00000050144.13	2647.33	0.748433	8.46709e-29	5.5181e-27	Slc25a44
ENSMUSG00000023473.12	1813.6	-1.01004	1.15574e-28	7.50956e-27	Celsr3
ENSMUSG00000041633.14	1027.56	-1.12929	1.17125e-28	7.58762e-27	Kctd12b
ENSMUSG00000034255.17	1687.59	-0.923012	1.26245e-28	8.13867e-27	Arhgap27
ENSMUSG00000038023.12	2800.16	0.718977	1.26381e-28	8.13867e-27	Atp6v0a2
ENSMUSG00000028654.13	2803.04	-0.727413	1.48984e-28	9.5658e-27	Mycl
ENSMUSG00000030067.17	3796.29	-0.641937	1.75346e-28	1.12252e-26	Foxp1
ENSMUSG00000100033.1	6166.11	0.638481	1.88321e-28	1.20204e-26	RP23-241J21.1
ENSMUSG00000041872.9	127.204	5.06405	2.29149e-28	1.45836e-26	Il17f
ENSMUSG00000029598.12	4672.59	0.63875	2.7236e-28	1.72829e-26	Plbd2
ENSMUSG00000025608.9	14490	-0.442655	2.84792e-28	1.80191e-26	Podxl
ENSMUSG00000023110.12	9853.54	0.495429	2.98502e-28	1.88316e-26	Prmt5
ENSMUSG00000021910.15	12696.5	-0.475256	4.05457e-28	2.5505e-26	Nisch
ENSMUSG00000069237.8	4543.34	-0.620454	4.64013e-28	2.91041e-26	Fam8a1
ENSMUSG00000052397.8	9873.69	-0.49676	5.01106e-28	3.13401e-26	Ezr
ENSMUSG00000038456.9	1868.48	-0.836379	5.03086e-28	3.13735e-26	Dennd2a
ENSMUSG00000029146.14	3388.76	0.660755	5.34091e-28	3.32116e-26	Snx17
ENSMUSG00000101365.1	125.789	4.67206	5.75176e-28	3.56642e-26	RP23-401G21.7
ENSMUSG00000025227.14	2997.1	-0.71549	8.29228e-28	5.12704e-26	Tmem180
ENSMUSG00000052512.17	2182.62	-0.835591	9.77964e-28	6.02948e-26	Nav2
ENSMUSG00000030022.14	1966.62	-0.978218	1.05025e-27	6.45678e-26	Adamts9
ENSMUSG00000047591.5	4064.42	-0.627183	1.16824e-27	7.16189e-26	Mafa
ENSMUSG00000012282.2	1405.92	-1.05845	1.36691e-27	8.35625e-26	Wnt8a
ENSMUSG00000005354.16	4594.18	0.593475	1.38583e-27	8.44808e-26	Txn2
ENSMUSG00000004937.6	6189.73	0.536267	1.4677e-27	8.92217e-26	Sgta
ENSMUSG00000040721.9	951.903	-1.11476	1.63257e-27	9.89667e-26	Zfhx2
ENSMUSG00000023169.15	10118.3	-0.498243	1.72696e-27	1.04397e-25	Slc38a1
ENSMUSG00000037376.14	3092.17	0.698102	1.79472e-27	1.08192e-25	Trmt6
ENSMUSG00000033379.13	6185.07	0.656314	1.83961e-27	1.1059e-25	Atp6v0b
ENSMUSG00000031502.11	3519.77	-0.677213	2.52709e-27	1.515e-25	Col4a1
ENSMUSG00000005949.9	2413.21	0.755268	2.93582e-27	1.75518e-25	Ctns
ENSMUSG00000006494.11	3861.91	-0.740714	3.01831e-27	1.79955e-25	Pdk1
ENSMUSG00000027030.15	7158.31	-0.516009	3.19293e-27	1.89844e-25	Stk39
ENSMUSG00000036882.7	1293.78	0.958172	3.28536e-27	1.94806e-25	Arhgap33
ENSMUSG00000027775.9	6300.5	0.542682	3.33448e-27	1.97179e-25	Mfsd1
ENSMUSG00000045193.13	2008.73	0.836235	3.42171e-27	2.01788e-25	Cirbp
ENSMUSG00000000149.10	2392.21	0.740473	3.8639e-27	2.27247e-25	Gna12
ENSMUSG00000048277.15	2584.45	-0.759854	4.13673e-27	2.42636e-25	Syngr2
ENSMUSG00000061232.15	7070.86	0.535757	5.77023e-27	3.37535e-25	H2-K1
ENSMUSG00000036752.4	14050.4	0.452079	6.04174e-27	3.52467e-25	Tubb4b
ENSMUSG00000035399.12	2192.19	0.806714	6.52039e-27	3.79371e-25	Oser1
ENSMUSG00000087943.1	508.11	1.70979	6.55143e-27	3.80158e-25	Gm24245
ENSMUSG00000049532.11	3098.44	-0.670664	6.61405e-27	3.82768e-25	Sall2
ENSMUSG00000075703.15	6095.73	-0.532986	7.2812e-27	4.20257e-25	Ept1
ENSMUSG00000034269.12	17907.7	-0.454901	7.52674e-27	4.33277e-25	Setd5
ENSMUSG00000062078.14	7058.84	-0.566374	8.56713e-27	4.91862e-25	Qk
ENSMUSG00000027472.14	1083.36	1.05575	9.13915e-27	5.23319e-25	Pdrg1
ENSMUSG00000014444.17	3174.48	-0.663288	9.25954e-27	5.28817e-25	Piezo1
ENSMUSG00000022964.14	1031.06	1.05496	9.7386e-27	5.54717e-25	Tmem50b
ENSMUSG00000042608.15	6152.52	0.552859	1.01813e-26	5.78412e-25	Stk40
ENSMUSG00000026743.16	3280.08	-0.660766	1.09043e-26	6.17875e-25	Mllt10
ENSMUSG00000024798.15	2258.01	-0.781258	1.12916e-26	6.38152e-25	Htr7
ENSMUSG00000029790.16	10191.9	-0.482748	1.15497e-26	6.51042e-25	Cep41
ENSMUSG00000028437.14	2532.83	0.727604	1.31861e-26	7.41358e-25	Ubap1
ENSMUSG00000053641.9	2143.63	0.78384	1.34721e-26	7.55482e-25	Dennd4a
ENSMUSG00000024151.13	8958.82	-0.475291	1.5371e-26	8.59745e-25	Msh2
ENSMUSG00000036986.16	1932.25	-0.815801	1.77801e-26	9.91938e-25	Pml
ENSMUSG00000040857.15	2885.15	0.716352	1.79455e-26	9.98597e-25	Erf
ENSMUSG00000056493.9	2741.83	0.695896	2.07956e-26	1.15423e-24	Foxk1
ENSMUSG00000032244.9	9440.87	-0.558585	2.32261e-26	1.28585e-24	Fem1b
ENSMUSG00000031633.4	6699.56	0.559073	2.48571e-26	1.37264e-24	Slc25a4
ENSMUSG00000015647.9	20719.3	-0.44731	2.54444e-26	1.40151e-24	Lama5
ENSMUSG00000029761.16	6162.35	-0.521938	2.656e-26	1.45926e-24	Cald1
ENSMUSG00000033737.14	4595.12	-0.628675	2.69605e-26	1.47751e-24	Fndc3c1
ENSMUSG00000005534.10	5464.26	-0.540823	2.8188e-26	1.5409e-24	Insr
ENSMUSG00000032827.15	2562.5	-0.704645	4.29571e-26	2.34235e-24	Ppp1r9a
ENSMUSG00000092486.1	1255.35	1.02844	4.79049e-26	2.60559e-24	RP23-3M10.7
ENSMUSG00000001985.9	1165.51	-0.975899	4.83224e-26	2.62173e-24	Grik3
ENSMUSG00000035284.10	4347.19	0.648366	5.35084e-26	2.89586e-24	Vps13c
ENSMUSG00000036339.18	778.758	1.19625	6.01705e-26	3.24831e-24	Tmem260
ENSMUSG00000040717.6	8785.56	-0.494324	6.22159e-26	3.3504e-24	Il17rd
ENSMUSG00000031266.6	2736.83	0.728717	6.48011e-26	3.48097e-24	Gla
ENSMUSG00000029559.15	2016.87	0.807097	6.57638e-26	3.52396e-24	RP24-297N9.8
ENSMUSG00000022995.16	7807.41	-0.486568	6.78669e-26	3.6277e-24	Enah
ENSMUSG00000020898.18	4632.72	-0.567387	6.94008e-26	3.70058e-24	Ctc1
ENSMUSG00000042129.8	2803.35	-0.68277	7.08297e-26	3.76751e-24	Rassf4
ENSMUSG00000028466.15	934.931	1.15013	7.36674e-26	3.90887e-24	Creb3
ENSMUSG00000072966.11	1923.94	-0.813672	7.76058e-26	4.10781e-24	Gprasp2
ENSMUSG00000022295.8	3433.9	0.628698	8.18376e-26	4.32126e-24	Atp6v1c1
ENSMUSG00000039477.16	1025.77	-1.09258	8.85549e-26	4.66461e-24	Tnrc18
ENSMUSG00000020946.13	2929.49	0.669318	9.43686e-26	4.9588e-24	Gosr2
ENSMUSG00000107879.1	769.436	1.2289	1.00657e-25	5.27646e-24	RP24-363O21.3
ENSMUSG00000021901.10	4680.87	-0.583463	1.05764e-25	5.53083e-24	Bap1
ENSMUSG00000028184.12	10335	-0.457002	1.08275e-25	5.64852e-24	Adgrl2
ENSMUSG00000056342.16	8039.93	-0.615372	1.11806e-25	5.81876e-24	Usp34
ENSMUSG00000031505.11	1694.92	0.869232	1.1488e-25	5.96442e-24	Carkd
ENSMUSG00000029594.12	2348.53	0.73602	1.24754e-25	6.46162e-24	Rbm19
ENSMUSG00000020483.14	8887.68	0.497657	1.84698e-25	9.54362e-24	Dynll2
ENSMUSG00000023964.15	1617.23	-0.883083	1.98485e-25	1.02317e-23	Calcr
ENSMUSG00000002981.10	10031.8	0.46872	2.05004e-25	1.05427e-23	Clptm1
ENSMUSG00000068284.14	1390.55	-0.955512	2.47568e-25	1.27015e-23	Usf3
ENSMUSG00000052854.15	2435.79	-0.73038	2.60606e-25	1.33388e-23	Nrk
ENSMUSG00000053470.13	3895.8	-0.603053	2.62081e-25	1.33828e-23	Kdm3a
ENSMUSG00000008307.11	317.288	1.84906	3.08429e-25	1.57125e-23	AC090443.3
ENSMUSG00000020064.9	2819.22	-0.696773	3.58187e-25	1.82046e-23	Herc4
ENSMUSG00000032875.8	2302.19	-0.780016	3.65563e-25	1.85361e-23	Arhgef17
ENSMUSG00000005514.14	5779.65	0.54019	3.69077e-25	1.86706e-23	Por
ENSMUSG00000054874.12	4649.26	-0.574295	4.49267e-25	2.26744e-23	Pcnxl3
ENSMUSG00000029998.14	4829.75	0.624909	4.89316e-25	2.46384e-23	Pcyox1
ENSMUSG00000032482.9	269.276	2.22783	5.10918e-25	2.56665e-23	Cspg5
ENSMUSG00000037876.17	10198	-0.508858	5.30975e-25	2.66125e-23	Jmjd1c
ENSMUSG00000001105.15	1809.59	0.822384	6.08585e-25	3.03621e-23	Ift20
ENSMUSG00000074505.5	1526.35	-0.940413	6.08297e-25	3.03621e-23	Fat3
ENSMUSG00000004460.17	6809.99	0.574545	6.34347e-25	3.15748e-23	Dnajb11
ENSMUSG00000036591.16	6803.27	-0.536503	6.51661e-25	3.23624e-23	Arhgap21
ENSMUSG00000042446.16	3524.78	-0.636747	6.86899e-25	3.40344e-23	Zmym4
ENSMUSG00000038127.14	5586.01	-0.5483	7.84857e-25	3.87995e-23	Ccdc50
ENSMUSG00000048100.13	887.946	1.09257	8.44873e-25	4.16714e-23	Taf13
ENSMUSG00000022884.15	15691.4	-0.444859	8.5787e-25	4.22165e-23	Eif4a2
ENSMUSG00000014813.9	1189.44	-1.04218	9.4836e-25	4.65641e-23	Stc1
ENSMUSG00000069045.11	2533.1	-0.754155	9.60039e-25	4.70311e-23	Ddx3y
ENSMUSG00000009293.17	2104.06	0.764916	1.37387e-24	6.71526e-23	Ube2g2
ENSMUSG00000032115.14	26271.2	0.404996	1.44006e-24	7.02296e-23	Hyou1
ENSMUSG00000028082.13	1740.88	-0.797175	1.48325e-24	7.21736e-23	Sh3d19
ENSMUSG00000029020.13	2581.81	0.677388	1.54091e-24	7.48118e-23	Mfn2
ENSMUSG00000066735.8	6024.98	-0.522393	1.71346e-24	8.30033e-23	Vkorc1l1
ENSMUSG00000052374.16	565.756	1.43848	1.80418e-24	8.72031e-23	Actn2
ENSMUSG00000022641.15	4435.87	-0.623319	2.79858e-24	1.34966e-22	Bbx
ENSMUSG00000097665.1	107.726	4.91974	2.82085e-24	1.35739e-22	RP24-496O17.10
ENSMUSG00000031485.15	2283.12	0.710363	2.88399e-24	1.3847e-22	Prosc
ENSMUSG00000028053.13	12555.6	-0.470883	2.97014e-24	1.42292e-22	Ash1l
ENSMUSG00000004988.9	113.155	3.73067	2.99154e-24	1.42907e-22	Fxyd4
ENSMUSG00000052396.7	6167.02	-0.579394	2.99616e-24	1.42907e-22	Mogat2
ENSMUSG00000000628.10	9914.63	-0.487734	3.11502e-24	1.4825e-22	Hk2
ENSMUSG00000031066.10	1557.89	0.978044	3.68662e-24	1.7507e-22	Usp11
ENSMUSG00000067860.11	4398.49	-0.560318	4.12773e-24	1.95589e-22	Zic3
ENSMUSG00000041084.8	7716.05	0.483398	4.90727e-24	2.32021e-22	Ostc
ENSMUSG00000061607.15	7832.16	0.472759	4.97692e-24	2.34803e-22	Mdc1
ENSMUSG00000073557.11	1140.2	0.962248	5.34699e-24	2.51715e-22	Ppp1r12b
ENSMUSG00000040650.8	1310.37	-0.919568	5.46608e-24	2.56764e-22	Cyp2b23
ENSMUSG00000031916.17	1191.8	0.950597	6.35938e-24	2.9808e-22	Cog8
ENSMUSG00000032411.15	4604.13	-0.553945	6.41667e-24	3.00118e-22	Tfdp2
ENSMUSG00000035992.15	4516.89	0.58269	6.62968e-24	3.09413e-22	Fnip1
ENSMUSG00000036636.9	2746.62	0.691324	6.85363e-24	3.19179e-22	Clcn7
ENSMUSG00000028898.15	1878.45	0.778081	7.18827e-24	3.34047e-22	Trnau1ap
ENSMUSG00000097318.2	323.211	1.76569	7.30999e-24	3.38978e-22	RP23-155D8.5
ENSMUSG00000058318.15	2475.8	-0.698031	7.49045e-24	3.45867e-22	Phf21a
ENSMUSG00000074994.5	4396.31	-0.577136	7.47891e-24	3.45867e-22	Qser1
ENSMUSG00000087403.9	1404.83	-0.889059	8.38685e-24	3.86436e-22	RP23-147K15.4
ENSMUSG00000032434.9	4851.03	0.571253	8.88991e-24	4.08747e-22	Cmtm6
ENSMUSG00000079259.2	11175.8	0.437656	9.12663e-24	4.18745e-22	Trim71
ENSMUSG00000020431.5	7423.99	-0.495881	9.47611e-24	4.33862e-22	Adcy1
ENSMUSG00000085438.1	5805.11	-0.528361	1.00578e-23	4.59527e-22	RP23-22A15.2
ENSMUSG00000039202.12	2940.04	0.651889	1.12775e-23	5.14046e-22	Abhd2
ENSMUSG00000059005.13	25666	-0.369491	1.12985e-23	5.14046e-22	Hnrnpa3
ENSMUSG00000022559.8	2673.71	0.695058	1.18442e-23	5.37748e-22	Fbxl6
ENSMUSG00000059796.16	85329	0.334131	1.26232e-23	5.71919e-22	Eif4a1
ENSMUSG00000039568.6	1552.3	-0.854095	1.31984e-23	5.96732e-22	Ubald1
ENSMUSG00000025103.8	3046.77	-0.633719	1.56192e-23	7.04717e-22	Btbd1
ENSMUSG00000041733.10	2393.37	0.692766	1.6918e-23	7.61729e-22	Coq5
ENSMUSG00000030120.14	16064.5	0.410304	1.80004e-23	8.08787e-22	Mlf2
ENSMUSG00000071369.11	1214.42	-0.904962	1.91721e-23	8.59654e-22	Map3k5
ENSMUSG00000074797.11	2881.6	0.662138	2.12613e-23	9.51367e-22	Itpa
ENSMUSG00000040481.17	17327.1	-0.45737	2.35562e-23	1.05189e-21	Bptf
ENSMUSG00000114642.1	3068.27	-0.702389	2.38124e-23	1.06114e-21	RP24-188N22.4
ENSMUSG00000101262.1	3512.04	0.719411	2.47593e-23	1.10108e-21	RP23-76C10.2
ENSMUSG00000050473.5	1056.37	-0.959333	2.84029e-23	1.26053e-21	Slc35d3
ENSMUSG00000009291.13	4263.8	0.571799	2.93799e-23	1.30123e-21	Pttg1ip
ENSMUSG00000003037.16	3306.09	0.604097	3.06931e-23	1.35662e-21	Rab8a
ENSMUSG00000044026.2	2055.25	-0.760863	3.42202e-23	1.50944e-21	Slc35g1
ENSMUSG00000033096.7	1367.37	0.884336	3.67306e-23	1.61689e-21	Apmap
ENSMUSG00000022885.16	2016.53	-0.727414	3.78906e-23	1.66458e-21	St6gal1
ENSMUSG00000030536.10	17331.4	-0.401135	4.07614e-23	1.78708e-21	Iqgap1
ENSMUSG00000047045.17	7000.18	-0.485709	4.13167e-23	1.80777e-21	Tmem164
ENSMUSG00000071650.5	23177.2	0.398015	4.31694e-23	1.88504e-21	Ganab
ENSMUSG00000004328.15	1599.74	-0.810648	4.53097e-23	1.97452e-21	Hif3a
ENSMUSG00000031387.14	1787.31	0.864008	4.63852e-23	2.01734e-21	Renbp
ENSMUSG00000040616.3	1199.59	-0.90318	4.73104e-23	2.05346e-21	Tmem51
ENSMUSG00000021540.16	3039.21	-0.632638	4.76193e-23	2.06274e-21	Smad5
ENSMUSG00000030091.17	12285.2	-0.416231	4.80325e-23	2.0765e-21	Nup210
ENSMUSG00000022629.17	3573.88	-0.612013	5.03594e-23	2.17276e-21	Kif21a
ENSMUSG00000044367.7	2188.92	-0.743868	5.49467e-23	2.36598e-21	Slc16a13
ENSMUSG00000032890.17	3378.48	-0.590558	5.62663e-23	2.418e-21	Rims3
ENSMUSG00000028838.11	379.824	-1.70846	6.25543e-23	2.68291e-21	Extl1
ENSMUSG00000030224.10	19149.8	0.382166	6.83096e-23	2.92397e-21	Strap
ENSMUSG00000034135.15	2287.07	-0.699629	7.34586e-23	3.13819e-21	Sik3
ENSMUSG00000021843.17	12915.8	-0.433085	7.55547e-23	3.22139e-21	Ktn1
ENSMUSG00000089774.2	1129.25	-0.984899	8.406e-23	3.577e-21	Slc5a3
ENSMUSG00000032437.10	11259.2	-0.416231	8.72317e-23	3.7047e-21	Stt3b
ENSMUSG00000030062.7	19722.7	0.3817	9.83228e-23	4.16758e-21	Rpn1
ENSMUSG00000029434.12	2337.59	0.707567	1.0052e-22	4.2524e-21	Vps33a
ENSMUSG00000040652.16	3433.31	0.582972	1.21169e-22	5.11596e-21	Oaz2
ENSMUSG00000038489.8	1831.39	0.770334	1.255e-22	5.28855e-21	Polr2l
ENSMUSG00000029819.6	2189.99	-0.801698	1.30127e-22	5.47291e-21	Npy
ENSMUSG00000101188.1	33085.8	0.349636	1.42542e-22	5.98346e-21	Eif4a-ps4
ENSMUSG00000020873.14	5289.41	0.55582	1.49073e-22	6.24554e-21	Slc35b1
ENSMUSG00000002015.5	5431.85	0.549998	1.61495e-22	6.75293e-21	Bcap31
ENSMUSG00000040249.15	13153.7	-0.434913	1.6369e-22	6.83153e-21	Lrp1
ENSMUSG00000068663.14	1582.04	0.795993	1.64272e-22	6.84267e-21	Clec16a
ENSMUSG00000050010.8	903.74	-1.0472	1.67369e-22	6.95834e-21	Shisa3
ENSMUSG00000019302.16	5812.41	0.503712	1.82498e-22	7.57279e-21	Atp6v0a1
ENSMUSG00000022350.7	3692.79	0.578424	1.85631e-22	7.68812e-21	Washc5
ENSMUSG00000052105.16	4713.06	-0.570528	2.28939e-22	9.46369e-21	Mtcl1
ENSMUSG00000032641.18	1933.54	0.785023	2.31329e-22	9.54432e-21	Gpr19
ENSMUSG00000051316.8	2725.63	0.708387	2.39238e-22	9.85188e-21	Taf7
ENSMUSG00000002741.9	5723.76	0.491249	2.67867e-22	1.10099e-20	Ykt6
ENSMUSG00000063800.5	3460.84	0.57929	2.85467e-22	1.17112e-20	Prpf38a
ENSMUSG00000035596.14	2212.79	-0.684248	3.00512e-22	1.23051e-20	Mboat7
ENSMUSG00000021952.16	5422.57	-0.615737	3.14819e-22	1.28667e-20	Xpo4
ENSMUSG00000022604.18	2554.88	-0.658899	3.18355e-22	1.29867e-20	Cep97
ENSMUSG00000063229.15	62032.2	-0.38583	3.26948e-22	1.33122e-20	Ldha
ENSMUSG00000028402.18	4806.42	-0.543135	3.29364e-22	1.33855e-20	Mpdz
ENSMUSG00000055943.5	2331.48	0.732168	3.3941e-22	1.3768e-20	Emc7
ENSMUSG00000043279.9	1367.25	-0.846124	3.44292e-22	1.394e-20	Trim56
ENSMUSG00000008604.11	7212.73	-0.476193	3.56015e-22	1.43878e-20	Ubqln4
ENSMUSG00000032116.18	14817.2	0.417592	3.63505e-22	1.46632e-20	Stt3a
ENSMUSG00000040446.3	4455.04	-0.529008	3.77813e-22	1.5212e-20	Rprd1a
ENSMUSG00000009575.14	19151.8	-0.431144	4.24044e-22	1.7032e-20	Cbx5
ENSMUSG00000078671.11	5884.8	0.495356	4.24585e-22	1.7032e-20	Chd2
ENSMUSG00000027163.13	1176.93	0.928639	4.55199e-22	1.81929e-20	Commd9
ENSMUSG00000097767.8	555.003	-1.28674	4.55054e-22	1.81929e-20	Miat
ENSMUSG00000067365.10	2017.65	0.707293	4.59574e-22	1.8334e-20	Tmem128
ENSMUSG00000004934.14	3357.15	0.588803	4.68751e-22	1.86657e-20	Pias4
ENSMUSG00000026944.18	1601.07	-0.788939	4.71833e-22	1.87541e-20	Abca2
ENSMUSG00000003534.17	3103.74	-0.619759	5.14147e-22	2.03986e-20	Ddr1
ENSMUSG00000024098.5	7496.18	-0.48726	5.20903e-22	2.06289e-20	Twsg1
ENSMUSG00000043004.13	2324.71	-0.664119	5.23064e-22	2.06767e-20	Gng2
ENSMUSG00000027253.15	1904.99	-0.778665	5.69602e-22	2.24755e-20	Lrp4
ENSMUSG00000061111.8	2623.35	0.63676	5.8286e-22	2.29569e-20	Fam195b
ENSMUSG00000039985.14	19183.9	-0.376441	6.04145e-22	2.37521e-20	Fam60a
ENSMUSG00000020176.17	1112.47	-0.944627	6.70839e-22	2.63265e-20	Grb10
ENSMUSG00000025510.14	2873.41	0.669869	7.10254e-22	2.7823e-20	Cd151
ENSMUSG00000053012.17	754.086	1.11713	7.32517e-22	2.86434e-20	Krcc1
ENSMUSG00000015605.5	2989.23	-0.660413	7.97528e-22	3.10884e-20	Srf
ENSMUSG00000068580.11	925.698	0.992153	7.9791e-22	3.10884e-20	Zfyve19
ENSMUSG00000030654.9	18603.8	0.436162	8.08133e-22	3.13741e-20	Arl6ip1
ENSMUSG00000054074.9	815.788	-1.0547	8.07716e-22	3.13741e-20	Skida1
ENSMUSG00000111610.1	160.224	7.23444	8.10501e-22	3.14098e-20	RP23-37D14.4
ENSMUSG00000025532.13	1393.93	0.820775	8.38687e-22	3.24442e-20	Crcp
ENSMUSG00000003581.14	1342.89	0.854916	9.40096e-22	3.63024e-20	Rnf215
ENSMUSG00000028613.14	3137.75	-0.615143	1.0112e-21	3.8979e-20	Lrp8
ENSMUSG00000025278.9	13996.1	-0.468745	1.06569e-21	4.10063e-20	Flnb
ENSMUSG00000020015.10	1970.55	-0.735902	1.0897e-21	4.1856e-20	Cdk17
ENSMUSG00000013076.17	1973.79	-0.755707	1.1514e-21	4.407e-20	Amotl1
ENSMUSG00000063077.14	9657.1	-0.477565	1.15128e-21	4.407e-20	Kif1b
ENSMUSG00000035559.9	948.371	1.10985	1.20033e-21	4.58618e-20	Mpv17l2
ENSMUSG00000049932.3	2256.24	-0.719193	1.24242e-21	4.73867e-20	H2afx
ENSMUSG00000041245.13	3188.45	-0.721248	1.49804e-21	5.70359e-20	Wnk3
ENSMUSG00000024491.15	5307.54	0.548437	1.50538e-21	5.72149e-20	Rbm27
ENSMUSG00000034297.14	5619.18	-0.574349	1.54385e-21	5.85746e-20	Med13
ENSMUSG00000039218.16	36924	-0.418051	1.61963e-21	6.12355e-20	Srrm2
ENSMUSG00000086859.3	1914.5	0.724512	1.61798e-21	6.12355e-20	Snhg20
ENSMUSG00000020261.15	1681.6	0.774844	1.66132e-21	6.27024e-20	Slc36a1
ENSMUSG00000032316.8	1796.86	-0.730823	1.67847e-21	6.32397e-20	Clk3
ENSMUSG00000074637.7	5239.35	-0.536153	1.77081e-21	6.66032e-20	Sox2
ENSMUSG00000055319.8	2424.52	0.654773	2.03632e-21	7.64571e-20	Sec23ip
ENSMUSG00000028672.13	2121.72	0.686239	2.08313e-21	7.80795e-20	Hmgcl
ENSMUSG00000028527.18	3461.59	-0.640337	2.27227e-21	8.50222e-20	Ak4
ENSMUSG00000071226.11	7183.7	-0.486941	2.35175e-21	8.78444e-20	Cecr2
ENSMUSG00000026377.12	3366.04	0.585754	2.4304e-21	9.06262e-20	Nifk
ENSMUSG00000020471.11	7784.13	-0.450837	2.5056e-21	9.32703e-20	Pold2
ENSMUSG00000063531.7	1875.56	-0.787343	2.61539e-21	9.71906e-20	Sema3e
ENSMUSG00000029287.14	2917.84	-0.720241	2.62253e-21	9.72892e-20	Tgfbr3
ENSMUSG00000000276.11	1762.09	0.739944	2.95547e-21	1.09453e-19	Dgke
ENSMUSG00000027540.13	3499.37	0.581431	3.28528e-21	1.2146e-19	Ptpn1
ENSMUSG00000046020.13	4770.73	0.508122	3.29718e-21	1.21693e-19	Pofut1
ENSMUSG00000001376.17	1691.5	-0.740897	3.30919e-21	1.21929e-19	Vps50
ENSMUSG00000004394.12	6421.45	0.468839	3.67064e-21	1.35017e-19	Tmed4
ENSMUSG00000020389.19	327.307	1.63859	3.90732e-21	1.4348e-19	Cdkl3
ENSMUSG00000005413.8	2996.33	0.593617	3.92512e-21	1.43647e-19	Hmox1
ENSMUSG00000025958.14	2798.94	-0.637189	3.92486e-21	1.43647e-19	Creb1
ENSMUSG00000018199.9	2658.09	-0.658051	4.07153e-21	1.48755e-19	Trove2
ENSMUSG00000036270.16	3216.69	-0.579935	4.25707e-21	1.55272e-19	Edc4
ENSMUSG00000030849.18	1801.97	0.752902	4.41758e-21	1.60856e-19	Fgfr2
ENSMUSG00000042364.11	1599.14	-0.805061	5.04608e-21	1.83434e-19	Snx18
ENSMUSG00000026923.15	2197.37	0.679708	5.12319e-21	1.85926e-19	Notch1
ENSMUSG00000000278.10	11032.1	0.430172	5.24716e-21	1.90106e-19	Scpep1
ENSMUSG00000097504.1	1082.17	-0.908865	5.29162e-21	1.91398e-19	RP24-95N16.4
ENSMUSG00000020747.17	3855.11	-0.563586	5.52718e-21	1.99586e-19	Tmem94
ENSMUSG00000025949.16	4529.07	0.537607	5.93585e-21	2.13987e-19	Pikfyve
ENSMUSG00000026970.16	1404.27	-0.831639	6.49464e-21	2.3358e-19	Rbms1
ENSMUSG00000043964.14	479.81	-1.32959	6.50088e-21	2.3358e-19	Orai3
ENSMUSG00000025512.15	1362.05	0.830722	6.62403e-21	2.37611e-19	Chid1
ENSMUSG00000026556.15	7012.1	-0.454878	6.71033e-21	2.4031e-19	Vangl2
ENSMUSG00000071470.4	1390.52	-0.847328	6.84456e-21	2.44713e-19	Ccnb1ip1
ENSMUSG00000035285.6	319.038	1.6544	7.30913e-21	2.60867e-19	Nat14
ENSMUSG00000038028.9	2405.55	0.651816	7.32044e-21	2.60867e-19	Tigar
ENSMUSG00000025534.17	191.246	2.34555	7.68572e-21	2.73435e-19	Gusb
ENSMUSG00000040728.15	738.38	-1.10879	7.70911e-21	2.73818e-19	Esrp1
ENSMUSG00000020876.14	1548.18	0.787249	7.96612e-21	2.82485e-19	Snx11
ENSMUSG00000022983.16	7104.9	0.494735	8.08442e-21	2.86212e-19	Scaf4
ENSMUSG00000005936.18	5160.6	0.489167	8.9766e-21	3.17281e-19	Kctd20
ENSMUSG00000060314.13	1284.1	0.833022	9.60326e-21	3.38878e-19	Zfp941
ENSMUSG00000028669.15	3733.95	0.56394	9.66787e-21	3.40604e-19	Pithd1
ENSMUSG00000028772.19	1267.49	0.854327	9.98097e-21	3.51065e-19	Zcchc17
ENSMUSG00000013622.15	1642.78	0.795455	1.04164e-20	3.65788e-19	Atraid
ENSMUSG00000000171.5	5871.49	0.474834	1.36131e-20	4.77272e-19	Sdhd
ENSMUSG00000043733.14	8292.04	0.432325	1.45366e-20	5.08828e-19	Ptpn11
ENSMUSG00000047554.14	4127.12	0.541118	1.64688e-20	5.75534e-19	Tmem41b
ENSMUSG00000026456.18	4485.74	0.526367	1.73102e-20	6.03966e-19	Cyb5r1
ENSMUSG00000038205.12	1414.44	0.823279	1.88864e-20	6.57902e-19	Prkab2
ENSMUSG00000019900.19	491.438	-1.29443	1.97166e-20	6.85721e-19	Rfx6
ENSMUSG00000078151.3	1090.06	0.92352	2.04619e-20	7.10504e-19	RP23-297J14.5
ENSMUSG00000001056.3	12633.8	0.428848	2.04948e-20	7.10509e-19	Nhp2
ENSMUSG00000042557.14	7119.46	-0.502194	2.11189e-20	7.30977e-19	Sin3a
ENSMUSG00000018848.4	7781.96	0.45364	2.25172e-20	7.78135e-19	Rars
ENSMUSG00000021468.8	2567.38	0.65203	2.26274e-20	7.80699e-19	Sptlc1
ENSMUSG00000041773.8	3694.03	-0.597278	2.27941e-20	7.85201e-19	Enc1
ENSMUSG00000037171.6	3183.83	-0.565961	2.50259e-20	8.60715e-19	Nodal
ENSMUSG00000028583.14	6470.85	0.501396	2.70391e-20	9.28485e-19	Pdpn
ENSMUSG00000030852.17	2805.28	-0.596376	2.86158e-20	9.81074e-19	Tacc2
ENSMUSG00000033149.17	631.162	-1.15255	2.91818e-20	9.98902e-19	Phldb2
ENSMUSG00000040195.11	9149.28	-0.417208	3.26507e-20	1.11588e-18	Tmem194
ENSMUSG00000018167.10	2662.52	0.612445	3.28729e-20	1.12171e-18	Stard3
ENSMUSG00000033323.13	2365.55	0.659408	3.57594e-20	1.21829e-18	Ctdp1
ENSMUSG00000003352.14	1606.28	-0.755368	3.67969e-20	1.25167e-18	Cacnb3
ENSMUSG00000020454.17	6097.31	-0.499276	3.81931e-20	1.29713e-18	Eif4enif1
ENSMUSG00000090120.1	85.652	4.58265	4.00421e-20	1.3578e-18	RP24-272L6.1
ENSMUSG00000031431.13	2588.16	-0.60769	4.12832e-20	1.3977e-18	Tsc22d3
ENSMUSG00000003437.14	3721.76	0.533199	4.23612e-20	1.43197e-18	Paf1
ENSMUSG00000029033.16	1260.86	0.835759	4.64957e-20	1.56928e-18	Acap3
ENSMUSG00000040599.13	2687.49	0.654777	4.89912e-20	1.65094e-18	Mis12
ENSMUSG00000074340.9	408.783	1.44622	4.96478e-20	1.67048e-18	Ovgp1
ENSMUSG00000025366.8	2142.44	0.721823	5.18717e-20	1.7426e-18	Esyt1
ENSMUSG00000057637.13	12936.5	-0.477606	5.48535e-20	1.83993e-18	Prdm2
ENSMUSG00000040021.13	2770.88	0.598329	5.5799e-20	1.86875e-18	Lats1
ENSMUSG00000047213.14	5236.35	-0.505251	5.79279e-20	1.93706e-18	Ythdf3
ENSMUSG00000069094.12	2594.07	-0.638946	5.91412e-20	1.97459e-18	Pde7a
ENSMUSG00000021614.16	879.639	-0.983075	6.10663e-20	2.03573e-18	Vcan
ENSMUSG00000020232.17	2167.86	0.64985	6.15899e-20	2.05004e-18	Hmg20b
ENSMUSG00000001441.13	10926.1	-0.402377	6.45791e-20	2.14624e-18	Npepps
ENSMUSG00000079111.3	4873.77	0.482382	6.68856e-20	2.2195e-18	Kdelr2
ENSMUSG00000029513.14	1840.13	0.692596	7.0306e-20	2.32944e-18	Prkab1
ENSMUSG00000021815.4	316.159	1.72715	7.40385e-20	2.44937e-18	Mss51
ENSMUSG00000038650.15	4383.5	-0.554823	7.4487e-20	2.46045e-18	Rnh1
ENSMUSG00000075470.2	7085.16	-0.45792	7.77619e-20	2.56472e-18	Alg10b
ENSMUSG00000038132.6	1980.83	-0.673748	7.91521e-20	2.60661e-18	Rbm24
ENSMUSG00000026142.15	2605.43	0.623515	8.10516e-20	2.66512e-18	Rhbdd1
ENSMUSG00000023272.4	5193.09	0.510933	8.12458e-20	2.66747e-18	Creld2
ENSMUSG00000031812.16	4983.19	0.48412	8.40344e-20	2.75486e-18	Map1lc3b
ENSMUSG00000018160.15	9596.48	0.432784	8.62349e-20	2.82273e-18	Med1
ENSMUSG00000034659.14	1975.72	0.703034	9.97724e-20	3.26093e-18	Tmem109
ENSMUSG00000007338.9	3172.04	0.556185	1.05602e-19	3.44627e-18	Mrpl49
ENSMUSG00000037172.14	1558.2	-0.776549	1.10034e-19	3.58553e-18	RP23-83N17.1
ENSMUSG00000049823.9	707.683	-1.08004	1.19563e-19	3.89019e-18	Zbtb12
ENSMUSG00000030168.13	13022.7	-0.371784	1.23483e-19	4.01172e-18	Adipor2
ENSMUSG00000028878.11	1764.17	0.703701	1.26925e-19	4.11739e-18	Fam76a
ENSMUSG00000039671.18	11320.8	-0.405778	1.32239e-19	4.28337e-18	Zmynd8
ENSMUSG00000026311.16	1342.31	0.792208	1.37013e-19	4.43138e-18	Asb1
ENSMUSG00000059493.13	1436.72	-0.79029	1.51551e-19	4.89427e-18	Nhs
ENSMUSG00000041688.16	8508.64	-0.464855	1.56415e-19	5.04387e-18	Amot
ENSMUSG00000032869.15	2023.91	0.685747	1.61825e-19	5.21058e-18	Psmf1
ENSMUSG00000022770.17	6008.81	-0.4667	1.6369e-19	5.26282e-18	Dlg1
ENSMUSG00000037010.7	1032.83	-1.03115	1.746e-19	5.60528e-18	Apln
ENSMUSG00000020720.13	10108.2	0.390083	1.78364e-19	5.71766e-18	Psmd12
ENSMUSG00000037020.16	1764.21	0.737904	1.98722e-19	6.36085e-18	Wdr62
ENSMUSG00000034168.7	1596.77	-0.742453	2.05278e-19	6.56105e-18	Irf2bpl
ENSMUSG00000024732.7	2250.74	0.641427	2.25612e-19	7.20036e-18	Ccdc86
ENSMUSG00000087166.9	11182.3	-0.431514	2.33296e-19	7.43465e-18	L1td1
ENSMUSG00000031530.6	992.296	0.914153	2.44418e-19	7.77764e-18	Dusp4
ENSMUSG00000063884.6	5988.39	0.490561	2.48456e-19	7.89459e-18	Ptcd3
ENSMUSG00000020883.18	3539.71	-0.529171	2.53948e-19	8.05727e-18	Fbxl20
ENSMUSG00000030172.15	4644.34	0.526172	2.58254e-19	8.18193e-18	Erc1
ENSMUSG00000071035.5	1749.87	0.769216	2.59462e-19	8.20822e-18	RP23-310B17.2
ENSMUSG00000033237.19	7444.62	-0.472972	2.64978e-19	8.37054e-18	Arid2
ENSMUSG00000052713.8	2973.36	-0.563728	2.67152e-19	8.42695e-18	Zfp608
ENSMUSG00000021666.16	3397.34	0.536533	2.76932e-19	8.72275e-18	Gfm2
ENSMUSG00000110404.1	177.51	2.17136	3.03147e-19	9.53464e-18	Rnf223
ENSMUSG00000050565.16	4869.89	0.473646	3.23712e-19	1.01667e-17	Tor1aip2
ENSMUSG00000015957.12	850.637	-0.992619	3.57074e-19	1.11983e-17	Wnt11
ENSMUSG00000031398.13	1500.42	-0.7705	3.68881e-19	1.15519e-17	Plxna3
ENSMUSG00000046312.4	1827.35	0.743307	3.80033e-19	1.1884e-17	RP23-100C7.2
ENSMUSG00000019894.14	1977.04	-0.731976	4.269e-19	1.33303e-17	Slc6a15
ENSMUSG00000001755.12	2259.07	0.646433	4.56083e-19	1.42211e-17	Coasy
ENSMUSG00000028931.11	282.325	1.6676	4.63851e-19	1.44426e-17	Kcnab2
ENSMUSG00000038217.13	98.1421	3.86541	4.6534e-19	1.44682e-17	Tlcd2
ENSMUSG00000051223.14	9508.15	0.407053	4.74831e-19	1.47422e-17	Bzw1
ENSMUSG00000022558.16	1722.76	0.715825	4.91641e-19	1.52423e-17	Mroh1
ENSMUSG00000015597.16	2033.92	-0.689548	4.95803e-19	1.53494e-17	Zfp318
ENSMUSG00000031790.8	1593.95	-0.740805	5.49523e-19	1.69883e-17	Mmp15
ENSMUSG00000022191.16	7002.43	0.435811	5.60657e-19	1.73078e-17	Drosha
ENSMUSG00000020956.14	1206.19	0.817195	5.92841e-19	1.82753e-17	Dtd2
ENSMUSG00000036523.16	1034.4	-0.891805	6.03103e-19	1.85653e-17	Greb1
ENSMUSG00000049929.7	4011.49	-0.508406	6.55722e-19	2.01565e-17	Lpar4
ENSMUSG00000079429.9	288.943	1.63924	6.57363e-19	2.01784e-17	Mroh2a
ENSMUSG00000034681.16	10778.6	0.40218	6.74089e-19	2.06625e-17	Rnps1
ENSMUSG00000041278.10	2667.86	0.582817	6.96048e-19	2.13056e-17	Ttc1
ENSMUSG00000028883.17	556.724	-1.18741	7.17225e-19	2.19228e-17	Sema3a
ENSMUSG00000025261.17	52911.2	-0.403369	7.50731e-19	2.29147e-17	Huwe1
ENSMUSG00000002103.15	1084.06	-0.861914	7.67302e-19	2.33876e-17	Acp2
ENSMUSG00000058454.15	18161.4	0.367894	7.89621e-19	2.40342e-17	Dhcr7
ENSMUSG00000005533.10	8378.1	-0.401482	8.10064e-19	2.46218e-17	Igf1r
ENSMUSG00000022407.10	6513.38	0.429561	8.11769e-19	2.46392e-17	Adsl
ENSMUSG00000032171.7	7122.65	0.417003	8.26868e-19	2.50624e-17	Pin1
ENSMUSG00000020790.14	5995.45	0.446768	8.31691e-19	2.51734e-17	Ankfy1
ENSMUSG00000028476.13	929.442	-1.00675	8.73557e-19	2.64038e-17	Reck
ENSMUSG00000029345.13	1877.83	0.677613	9.55952e-19	2.88541e-17	Tfip11
ENSMUSG00000032712.16	4630.65	-0.520382	1.01237e-18	3.05144e-17	RP23-214L4.1
ENSMUSG00000023143.10	1102.63	0.850129	1.0362e-18	3.11894e-17	Nagpa
ENSMUSG00000019188.16	2589.3	0.588975	1.06278e-18	3.19453e-17	H13
ENSMUSG00000028439.14	308.778	1.58681	1.09215e-18	3.27827e-17	Fam219a
ENSMUSG00000074064.6	560.31	1.19407	1.1045e-18	3.31076e-17	Mlycd
ENSMUSG00000022564.7	3476.45	0.634766	1.11392e-18	3.33438e-17	Grina
ENSMUSG00000019817.18	5062.36	-0.473075	1.13306e-18	3.38701e-17	Plagl1
ENSMUSG00000002265.16	15116.1	-0.437867	1.16191e-18	3.46848e-17	Peg3
ENSMUSG00000113831.1	487.201	1.26517	1.25793e-18	3.74996e-17	RP24-144G20.2
ENSMUSG00000042709.14	2880.69	0.558184	1.27788e-18	3.80421e-17	Atpaf2
ENSMUSG00000042439.12	1799.03	-0.755785	1.28788e-18	3.82348e-17	Zfp532
ENSMUSG00000045665.5	2673.05	0.580414	1.28729e-18	3.82348e-17	Mfsd5
ENSMUSG00000066357.6	6290.65	0.451224	1.29888e-18	3.85085e-17	Wdr6
ENSMUSG00000059890.16	4185.84	0.490951	1.36562e-18	4.04321e-17	Ube4a
ENSMUSG00000031586.17	6111.3	-0.467848	1.37037e-18	4.05173e-17	Rbpms
ENSMUSG00000034271.16	365.186	-1.44702	1.38886e-18	4.10083e-17	Jdp2
ENSMUSG00000063550.8	6464.55	0.454284	1.45349e-18	4.28583e-17	Nup98
ENSMUSG00000022518.16	86.8137	3.6692	1.46636e-18	4.3179e-17	RP23-354F11.2
ENSMUSG00000042772.15	4454.37	-0.519392	1.52668e-18	4.48942e-17	Smg7
ENSMUSG00000022464.14	14045.7	-0.359764	1.69707e-18	4.98375e-17	Slc38a4
ENSMUSG00000063894.15	1393.5	-0.767203	1.79377e-18	5.2606e-17	Zkscan8
ENSMUSG00000078713.8	2867.5	0.616006	1.85232e-18	5.42498e-17	Tomm5
ENSMUSG00000028691.12	29763.3	0.363638	1.86771e-18	5.46266e-17	Prdx1
ENSMUSG00000020432.12	4599.3	0.491005	1.87457e-18	5.47536e-17	Tcn2
ENSMUSG00000041912.12	2019	0.726657	2.0208e-18	5.89454e-17	Tdrkh
ENSMUSG00000024811.11	25164.6	-0.336327	2.05024e-18	5.9724e-17	Tnks2
ENSMUSG00000027536.6	669.726	-1.06646	2.15042e-18	6.25583e-17	Chmp4c
ENSMUSG00000060206.11	5089.97	-0.491108	2.23773e-18	6.50109e-17	Zfp462
ENSMUSG00000041849.7	164.216	2.27792	2.25321e-18	6.53733e-17	Card6
ENSMUSG00000025597.13	1557.92	-0.718875	2.25796e-18	6.54237e-17	Klhl4
ENSMUSG00000066632.3	34542	-0.332261	2.54209e-18	7.35578e-17	Pgk1-rs7
ENSMUSG00000028763.17	13594.5	-0.372458	2.61235e-18	7.54904e-17	Hspg2
ENSMUSG00000009097.10	793.755	-0.961499	2.96619e-18	8.56015e-17	Tbx1
ENSMUSG00000020808.3	4974.79	0.469088	2.99996e-18	8.64611e-17	Fam64a
ENSMUSG00000019984.16	3857.01	-0.498016	3.04324e-18	8.7592e-17	Med23
ENSMUSG00000029093.14	1692.9	0.721292	3.10261e-18	8.91825e-17	Sorcs2
ENSMUSG00000071660.10	2052.04	-0.661421	3.25058e-18	9.33124e-17	Ttc9c
ENSMUSG00000030946.13	913.942	0.903939	3.27814e-18	9.39792e-17	Lhpp
ENSMUSG00000001436.15	1679.08	-0.683488	3.33548e-18	9.54968e-17	Slc19a1
ENSMUSG00000057497.8	4251.09	0.480117	3.35426e-18	9.5908e-17	Fam136a
ENSMUSG00000042331.13	1173.75	0.811222	3.40481e-18	9.72251e-17	Specc1
ENSMUSG00000071235.12	2130.22	-0.655672	3.48881e-18	9.94931e-17	Vrtn
ENSMUSG00000001419.17	2226.62	-0.625848	3.52512e-18	1.00397e-16	Mef2d
ENSMUSG00000032902.1	15889.6	0.350723	3.58238e-18	1.01894e-16	Slc16a1
ENSMUSG00000022055.7	1065.12	-0.923614	3.67847e-18	1.0449e-16	Nefl
ENSMUSG00000069008.3	33989.9	-0.331597	4.16665e-18	1.18202e-16	RP24-279N5.1
ENSMUSG00000032905.4	1742.34	0.677098	4.24368e-18	1.2023e-16	Atg12
ENSMUSG00000097900.1	2217.03	-0.66889	4.3223e-18	1.22298e-16	RP23-360N5.4
ENSMUSG00000034573.14	3898.04	-0.503697	4.33731e-18	1.22563e-16	Ptpn13
ENSMUSG00000041058.15	1989.04	-0.675836	4.37061e-18	1.23343e-16	Wwp1
ENSMUSG00000020674.17	12539.7	-0.359601	4.43985e-18	1.25135e-16	Pxdn
ENSMUSG00000000303.12	8919.48	-0.393164	4.63403e-18	1.30438e-16	Cdh1
ENSMUSG00000068036.14	12517.8	-0.372376	4.7637e-18	1.33914e-16	Mllt4
ENSMUSG00000036046.14	3341.09	0.530441	4.7889e-18	1.34448e-16	RP23-180L12.1
ENSMUSG00000043909.16	5428.71	-0.480139	4.89333e-18	1.37203e-16	Trp53bp1
ENSMUSG00000044021.14	1966.15	-0.812001	4.92284e-18	1.37852e-16	Muc19
ENSMUSG00000005483.10	2740.38	0.568017	4.94639e-18	1.38333e-16	Dnajb1
ENSMUSG00000026565.18	3682.52	-0.54522	5.00867e-18	1.39895e-16	Pou2f1
ENSMUSG00000051817.8	4003.57	-0.489684	5.1514e-18	1.43696e-16	Sox12
ENSMUSG00000032997.16	3731.39	0.503718	5.21879e-18	1.45389e-16	Chpf
ENSMUSG00000007872.3	1817.51	0.707356	5.58547e-18	1.55405e-16	Id3
ENSMUSG00000021846.9	1235.23	-0.808656	5.62237e-18	1.56231e-16	Peli2
ENSMUSG00000026202.13	2314.45	0.604189	5.63725e-18	1.56444e-16	Tuba4a
ENSMUSG00000061360.8	4249.51	0.484925	5.94269e-18	1.6471e-16	Phf5a
ENSMUSG00000031217.8	657.218	1.07699	5.96808e-18	1.65203e-16	Efnb1
ENSMUSG00000027957.13	1678.98	-0.697692	5.97681e-18	1.65234e-16	Slc35a3
ENSMUSG00000001870.15	1888.51	-0.660702	6.07984e-18	1.67869e-16	Ltbp1
ENSMUSG00000032449.13	3621.53	-0.578676	6.51382e-18	1.79607e-16	Slc25a36
ENSMUSG00000049230.8	3713.86	-0.50335	6.52154e-18	1.79607e-16	RP24-137C19.1
ENSMUSG00000020708.12	10040.3	0.411628	6.64098e-18	1.82665e-16	Psmc5
ENSMUSG00000068566.12	3022.39	-0.535	7.8879e-18	2.16688e-16	Myadm
ENSMUSG00000032867.8	5117.63	0.449406	8.27091e-18	2.26922e-16	Fbxw8
ENSMUSG00000037331.15	34622.9	-0.332531	8.29125e-18	2.27193e-16	Larp1
ENSMUSG00000020250.10	13006.7	0.35969	8.37594e-18	2.29224e-16	Txnrd1
ENSMUSG00000071347.3	78.7183	5.17749	8.73297e-18	2.38694e-16	C1qtnf9
ENSMUSG00000039000.8	4342.82	0.4762	9.37478e-18	2.55914e-16	Ube3c
ENSMUSG00000039693.11	2434.87	-0.581039	9.61238e-18	2.6207e-16	Msantd3
ENSMUSG00000078515.4	4250.6	0.495381	9.7086e-18	2.64361e-16	Ddi2
ENSMUSG00000035325.16	6464.28	0.428036	9.8191e-18	2.67035e-16	Sec31a
ENSMUSG00000028096.13	3086.27	0.564497	1.01413e-17	2.75452e-16	Gpr89
ENSMUSG00000029862.15	325.984	1.54615	1.03522e-17	2.8048e-16	Clcn1
ENSMUSG00000033712.6	4017.88	0.484278	1.03483e-17	2.8048e-16	Ccar2
ENSMUSG00000019916.14	5140.87	-0.469038	1.06257e-17	2.87531e-16	P4ha1
ENSMUSG00000037685.15	2730.05	-0.604474	1.13831e-17	3.0764e-16	Atp8a1
ENSMUSG00000017837.12	2336.15	0.605721	1.13988e-17	3.07684e-16	Nkiras2
ENSMUSG00000030428.16	1273.71	-0.779229	1.14401e-17	3.08415e-16	Ttyh1
ENSMUSG00000028111.4	83.9828	3.61378	1.1846e-17	3.1896e-16	Ctsk
ENSMUSG00000001054.9	1832.88	0.650793	1.19292e-17	3.20802e-16	Rmnd5b
ENSMUSG00000003200.9	3930.79	0.486226	1.20119e-17	3.22229e-16	Sh3gl1
ENSMUSG00000053617.11	1489.59	-0.736361	1.20053e-17	3.22229e-16	Sh3pxd2a
ENSMUSG00000028800.15	13789	0.34996	1.25066e-17	3.35084e-16	Hdac1
ENSMUSG00000023905.14	728.631	1.04919	1.27474e-17	3.41114e-16	Tnfrsf12a
ENSMUSG00000040997.13	2163.64	0.609432	1.27946e-17	3.41957e-16	Abhd4
ENSMUSG00000001445.10	4674.44	0.49429	1.34331e-17	3.58139e-16	Mrpl10
ENSMUSG00000036698.11	14563.2	-0.469822	1.34293e-17	3.58139e-16	Ago2
ENSMUSG00000028152.10	2585.69	-0.563394	1.35891e-17	3.61411e-16	Tspan5
ENSMUSG00000036103.8	4048.9	-0.48195	1.35857e-17	3.61411e-16	Colec12
ENSMUSG00000038119.15	2552.36	-0.571979	1.37448e-17	3.65103e-16	Cdon
ENSMUSG00000029703.10	2668.46	-0.567434	1.44572e-17	3.83559e-16	Lrwd1
ENSMUSG00000035781.14	2905.48	0.586693	1.48133e-17	3.92527e-16	R3hdm4
ENSMUSG00000020048.13	38894.4	0.323358	1.4946e-17	3.95558e-16	Hsp90b1
ENSMUSG00000021819.11	3205.15	0.546434	1.52787e-17	4.03871e-16	Zswim8
ENSMUSG00000028484.16	14623.4	-0.343389	1.60609e-17	4.24031e-16	Psip1
ENSMUSG00000108841.1	565.371	-1.12162	1.65678e-17	4.36883e-16	Frmpd2
ENSMUSG00000100826.6	27787	-0.397027	1.69235e-17	4.4572e-16	Snhg14
ENSMUSG00000034518.14	4510.33	-0.496696	1.69919e-17	4.46437e-16	Hmgxb4
ENSMUSG00000035403.10	1377.84	-0.775911	1.69729e-17	4.46437e-16	Crb2
ENSMUSG00000019790.17	2381.68	-0.582176	1.70453e-17	4.473e-16	Stxbp5
ENSMUSG00000041632.7	2404.29	0.582548	1.70833e-17	4.47756e-16	Mrps27
ENSMUSG00000025381.3	5912.15	0.450301	1.73432e-17	4.54021e-16	Cnpy2
ENSMUSG00000020620.14	781.539	-1.00274	1.81537e-17	4.74665e-16	Abca8b
ENSMUSG00000024851.13	1498.37	-0.743114	1.82317e-17	4.7613e-16	Pitpnm1
ENSMUSG00000027353.14	1735.61	0.66021	1.82759e-17	4.76712e-16	Mcm8
ENSMUSG00000039735.15	4051.16	-0.480236	1.84646e-17	4.81056e-16	Fnbp1l
ENSMUSG00000106928.1	115.236	2.70216	1.95137e-17	5.07777e-16	RP23-26P10.1
ENSMUSG00000022353.10	1771.57	-0.667325	2.11405e-17	5.4945e-16	Mtss1
ENSMUSG00000062070.12	63623.2	-0.324081	2.23905e-17	5.81242e-16	Pgk1
ENSMUSG00000022898.13	2299.29	0.593422	2.28728e-17	5.93053e-16	Dscr3
ENSMUSG00000048546.8	1608.73	0.712697	2.29846e-17	5.95241e-16	Tob2
ENSMUSG00000039473.8	2491.98	0.576672	2.33817e-17	6.04802e-16	Ubn1
ENSMUSG00000021327.19	2565.82	-0.62718	2.3773e-17	6.14191e-16	Zkscan3
ENSMUSG00000023902.18	2422.14	-0.582568	2.56169e-17	6.61044e-16	Zscan10
ENSMUSG00000037795.14	1683.9	-0.762766	2.62104e-17	6.75555e-16	N4bp2
ENSMUSG00000027447.6	5695.71	0.48426	2.6336e-17	6.77988e-16	Cst3
ENSMUSG00000031060.16	3423.37	-0.531321	2.68787e-17	6.91139e-16	Rbm10
ENSMUSG00000111394.1	4960.44	-0.529208	2.8006e-17	7.19273e-16	RP23-320D23.6
ENSMUSG00000029919.5	83.1859	3.474	2.87542e-17	7.37616e-16	Hpgds
ENSMUSG00000032842.13	516.804	-1.18846	2.99096e-17	7.6635e-16	Abcc10
ENSMUSG00000037503.12	5244.63	-0.441626	3.05498e-17	7.81829e-16	Fam168b
ENSMUSG00000046352.7	376	-1.33731	3.19097e-17	8.15671e-16	Gjb2
ENSMUSG00000003039.9	2733.86	0.587869	3.24642e-17	8.28868e-16	Fam32a
ENSMUSG00000052609.9	1106.86	-0.820842	3.39037e-17	8.64604e-16	Plekhg3
ENSMUSG00000020133.8	1158.84	0.843066	3.45392e-17	8.79776e-16	RP23-341K9.1
ENSMUSG00000020363.6	2664.91	0.550705	3.85552e-17	9.8092e-16	Gfpt2
ENSMUSG00000092274.2	638.382	-1.02658	4.45867e-17	1.13304e-15	Neat1
ENSMUSG00000038369.14	1918.97	-0.643696	4.46625e-17	1.13365e-15	Ncoa6
ENSMUSG00000030327.8	3511.16	0.505911	4.5891e-17	1.16347e-15	Necap1
ENSMUSG00000022048.8	2422.19	0.597241	4.74164e-17	1.20074e-15	Dpysl2
ENSMUSG00000021411.16	739.238	-0.9642	4.86088e-17	1.2295e-15	Pxdc1
ENSMUSG00000027300.9	1181.48	0.77253	4.93765e-17	1.24746e-15	Ubox5
ENSMUSG00000024186.15	741.055	-1.062	5.02688e-17	1.26853e-15	Rgs11
ENSMUSG00000017195.15	82.925	3.53237	5.0821e-17	1.28097e-15	Zpbp2
ENSMUSG00000024085.13	3135.69	-0.524144	5.14866e-17	1.29624e-15	Man2a1
ENSMUSG00000016256.10	7247.77	0.469124	5.64115e-17	1.41859e-15	Ctsz
ENSMUSG00000062554.7	1625.15	0.688758	5.78773e-17	1.45376e-15	RP23-418K7.1
ENSMUSG00000031229.16	8186.81	-0.516684	5.88817e-17	1.47729e-15	Atrx
ENSMUSG00000006215.12	2248.12	0.597703	5.89596e-17	1.47753e-15	Zbtb17
ENSMUSG00000053477.17	3418.59	-0.511488	5.9189e-17	1.48157e-15	Tcf4
ENSMUSG00000029208.16	1871.05	-0.637039	5.96083e-17	1.49035e-15	Guf1
ENSMUSG00000024913.16	6918.36	-0.407094	6.16022e-17	1.53843e-15	Lrp5
ENSMUSG00000025264.12	2828.05	0.557445	6.41729e-17	1.6001e-15	Tsr2
ENSMUSG00000037234.17	1884.19	-0.718819	6.42191e-17	1.6001e-15	Hook3
ENSMUSG00000029007.8	4533.74	0.480903	6.47635e-17	1.61181e-15	Agtrap
ENSMUSG00000026918.16	6208.62	-0.473026	6.52595e-17	1.62229e-15	Brd3
ENSMUSG00000060429.12	1007.02	-0.824782	6.85297e-17	1.70164e-15	Sntb1
ENSMUSG00000032215.15	4017.68	0.488719	6.86457e-17	1.70257e-15	Rsl24d1
ENSMUSG00000026275.13	4051.77	0.503414	6.88891e-17	1.70666e-15	Ppp1r7
ENSMUSG00000021000.16	4183	-0.465087	6.89986e-17	1.70742e-15	Mia2
ENSMUSG00000024044.17	2355.75	-0.580335	7.07827e-17	1.74957e-15	Epb41l3
ENSMUSG00000029203.16	9678.87	-0.375871	7.78669e-17	1.92249e-15	Ube2k
ENSMUSG00000040511.14	1828.79	-0.78028	7.88429e-17	1.94437e-15	Pvr
ENSMUSG00000041658.12	3985.61	-0.482494	8.71742e-17	2.14739e-15	Rragb
ENSMUSG00000023883.13	5335.77	-0.448738	8.75335e-17	2.1538e-15	Phf10
ENSMUSG00000044244.18	101.391	2.87585	8.86512e-17	2.17883e-15	Il20rb
ENSMUSG00000030101.15	2342.75	0.575054	9.05374e-17	2.22267e-15	Sumf1
ENSMUSG00000023150.14	10530.7	-0.408049	9.51221e-17	2.33259e-15	Ivns1abp
ENSMUSG00000064127.13	3552.63	-0.598054	9.54306e-17	2.33751e-15	Med14
ENSMUSG00000020000.7	1755.7	-0.673007	9.67442e-17	2.36701e-15	Moxd1
ENSMUSG00000039067.5	7067.41	0.395541	9.79563e-17	2.39397e-15	Psmd7
ENSMUSG00000038143.16	1938.38	-0.615299	9.83216e-17	2.4002e-15	Stox2
ENSMUSG00000048834.16	240.512	-1.65615	1.02299e-16	2.49449e-15	Vstm2a
ENSMUSG00000027276.7	2032.34	-0.639598	1.05209e-16	2.56257e-15	Jag1
ENSMUSG00000024598.8	1542.57	-0.678138	1.05611e-16	2.56948e-15	Fbn2
ENSMUSG00000057177.12	2705.22	-0.554466	1.05948e-16	2.57479e-15	Gsk3a
ENSMUSG00000021796.15	5674.36	-0.436797	1.07584e-16	2.61161e-15	Bmpr1a
ENSMUSG00000042810.14	2419.66	-0.561023	1.10987e-16	2.69122e-15	Krba1
ENSMUSG00000039427.14	1608.01	0.689992	1.14649e-16	2.77692e-15	Alg1
ENSMUSG00000039844.19	6298.45	0.413196	1.19149e-16	2.88269e-15	Rapgef1
ENSMUSG00000047749.2	1446.13	-0.775124	1.20877e-16	2.92125e-15	Zc3hav1l
ENSMUSG00000044948.16	723.442	-0.95446	1.3111e-16	3.16502e-15	Cfap43
ENSMUSG00000028670.14	3090.28	0.527092	1.43538e-16	3.46118e-15	Lypla2
ENSMUSG00000027130.15	1517.21	-0.689436	1.45107e-16	3.49127e-15	Slc12a6
ENSMUSG00000032338.9	324.86	-1.4059	1.4506e-16	3.49127e-15	Hcn4
ENSMUSG00000022199.12	1247.31	-0.744019	1.47358e-16	3.5415e-15	Slc22a17
ENSMUSG00000095159.2	5287.01	0.45296	1.55845e-16	3.74131e-15	Tubb4b-ps1
ENSMUSG00000005125.13	1934.35	-0.822411	1.66144e-16	3.98416e-15	Ndrg1
ENSMUSG00000049550.17	2674.1	-0.572767	1.7319e-16	4.14854e-15	Clip1
ENSMUSG00000018849.6	4596.9	-0.451802	1.75505e-16	4.19934e-15	Wwc1
ENSMUSG00000030246.11	3398.49	-0.533997	1.81881e-16	4.34713e-15	Ldhb
ENSMUSG00000069516.8	345.488	1.3699	1.84943e-16	4.41545e-15	Lyz2
ENSMUSG00000034220.7	8441.87	0.372259	1.85362e-16	4.42058e-15	Gpc1
ENSMUSG00000019505.7	95730	0.276054	1.86795e-16	4.44986e-15	Ubb
ENSMUSG00000023988.8	4495.69	0.464959	1.9067e-16	4.53718e-15	Bysl
ENSMUSG00000022094.15	1885.92	-0.644632	1.91363e-16	4.54869e-15	Slc39a14
ENSMUSG00000034252.14	4723.32	-0.453227	1.95894e-16	4.6513e-15	Senp6
ENSMUSG00000024413.13	5867.8	0.420948	2.03207e-16	4.81968e-15	Npc1
ENSMUSG00000090673.1	855.953	0.907678	2.03507e-16	4.82152e-15	Gm340
ENSMUSG00000044783.16	12192.1	-0.372239	2.04987e-16	4.85128e-15	Hjurp
ENSMUSG00000052456.9	6296.98	0.408925	2.19504e-16	5.18919e-15	Asna1
ENSMUSG00000020368.15	62491.3	0.301503	2.24516e-16	5.30189e-15	Canx
ENSMUSG00000079477.9	7623.19	0.379621	2.41306e-16	5.69219e-15	Rab7
ENSMUSG00000017615.12	3488.27	0.487933	2.46503e-16	5.80847e-15	Tnfaip1
ENSMUSG00000062098.11	1721.71	-0.642863	2.4786e-16	5.83412e-15	Btbd3
ENSMUSG00000000148.17	1283.34	0.735081	2.4879e-16	5.84967e-15	Brat1
ENSMUSG00000039148.4	5079.43	0.428434	2.49422e-16	5.85818e-15	Sart1
ENSMUSG00000001034.17	3756.55	0.47875	2.5287e-16	5.93273e-15	Mapk7
ENSMUSG00000022387.17	5031.04	-0.432565	2.79169e-16	6.53563e-15	Brd1
ENSMUSG00000107000.1	228.768	-1.68576	2.78876e-16	6.53563e-15	RP23-15K13.2
ENSMUSG00000018362.14	17023.6	0.344432	2.85495e-16	6.67652e-15	Kpna2
ENSMUSG00000000001.4	7751.64	0.381317	2.92534e-16	6.83377e-15	Gnai3
ENSMUSG00000019961.17	11600.6	-0.368805	2.96748e-16	6.92475e-15	Tmpo
ENSMUSG00000064370.1	97691.2	0.32523	3.16289e-16	7.37283e-15	mt-Cytb
ENSMUSG00000027879.9	2570.94	0.545566	3.19557e-16	7.44101e-15	Sec22b
ENSMUSG00000038648.5	823.377	-0.89455	3.25982e-16	7.58249e-15	Creb3l2
ENSMUSG00000039137.18	1274.92	-0.786577	3.27338e-16	7.60588e-15	Whrn
ENSMUSG00000019362.8	2561.21	0.569488	3.33238e-16	7.73469e-15	RP24-202L5.2
ENSMUSG00000034621.14	6384.66	0.418398	3.44669e-16	7.98293e-15	Gpatch8
ENSMUSG00000048756.11	2872.49	-0.57056	3.44551e-16	7.98293e-15	Foxo3
ENSMUSG00000050240.16	1895.11	0.619639	3.58531e-16	8.29513e-15	Hic2
ENSMUSG00000025981.13	484.748	1.16562	3.66157e-16	8.46256e-15	Coq10b
ENSMUSG00000025409.14	7052.75	-0.417837	3.8617e-16	8.91561e-15	Mbd6
ENSMUSG00000072969.2	874.005	-0.871004	4.00371e-16	9.23364e-15	Armcx5
ENSMUSG00000067889.4	1194.04	-0.762377	4.08616e-16	9.41379e-15	Sptbn2
ENSMUSG00000100025.1	1610.73	0.66846	4.1246e-16	9.49226e-15	RP24-302H24.1
ENSMUSG00000019647.16	4971.18	-0.444741	4.14779e-16	9.53552e-15	Sema6a
ENSMUSG00000020260.9	3027.71	0.52494	4.29213e-16	9.85691e-15	Pofut2
ENSMUSG00000000804.14	5050.44	0.435719	4.34398e-16	9.96543e-15	Usp32
ENSMUSG00000046314.16	337.777	-1.42967	4.45742e-16	1.02149e-14	Stxbp6
ENSMUSG00000021242.9	10266.6	0.388188	4.50485e-16	1.03127e-14	Npc2
ENSMUSG00000114797.1	3362.6	-0.499018	4.75057e-16	1.08637e-14	Nupl1
ENSMUSG00000042272.17	1559.3	-0.690841	4.92853e-16	1.12588e-14	Sestd1
ENSMUSG00000025401.9	207.022	1.83372	5.64175e-16	1.28746e-14	Myo1a
ENSMUSG00000107002.1	1532.95	0.674834	5.9126e-16	1.34785e-14	RP24-261H7.9
ENSMUSG00000040624.17	1233.23	-0.743341	5.94602e-16	1.35404e-14	Plekhg1
ENSMUSG00000005470.8	1499.98	0.674508	5.98064e-16	1.3605e-14	Asf1b
ENSMUSG00000019432.15	16984.2	0.314953	6.04652e-16	1.37405e-14	Ddx39b
ENSMUSG00000018899.16	1365.18	-0.71765	6.05495e-16	1.37453e-14	Irf1
ENSMUSG00000025132.13	28834.4	0.291523	6.75466e-16	1.53176e-14	Arhgdia
ENSMUSG00000031696.9	9263.19	0.373404	6.84156e-16	1.54985e-14	Vps35
ENSMUSG00000031283.16	813.127	-0.893459	6.86456e-16	1.55344e-14	Chrdl1
ENSMUSG00000001521.12	6708.16	0.390951	7.35592e-16	1.6629e-14	Tulp3
ENSMUSG00000029722.15	1466.01	0.678123	7.42212e-16	1.67612e-14	Agfg2
ENSMUSG00000033955.12	4700.02	-0.431892	7.94594e-16	1.79254e-14	Tnks1bp1
ENSMUSG00000056260.15	1665.93	0.650477	7.96289e-16	1.7945e-14	Lrif1
ENSMUSG00000050332.7	2362.36	-0.549829	8.59178e-16	1.93422e-14	Amer1
ENSMUSG00000041459.15	23292.6	-0.321394	8.71911e-16	1.96085e-14	Tardbp
ENSMUSG00000026342.10	2463.09	0.567641	8.95441e-16	2.01168e-14	Slc35f5
ENSMUSG00000019820.11	5779.38	-0.434967	8.97954e-16	2.01512e-14	Utrn
ENSMUSG00000053550.13	532.734	-1.10749	8.98827e-16	2.01512e-14	Shisa7
ENSMUSG00000024965.8	205.318	1.80589	9.06444e-16	2.0301e-14	Fermt3
ENSMUSG00000025495.15	5911.62	0.398735	9.78988e-16	2.19031e-14	Ptdss2
ENSMUSG00000022035.6	2033.54	0.596884	1.00885e-15	2.25479e-14	Ccdc25
ENSMUSG00000051256.10	3445.11	0.507751	1.13768e-15	2.54011e-14	Jagn1
ENSMUSG00000018820.13	3269.2	0.492634	1.19748e-15	2.67089e-14	Zfyve27
ENSMUSG00000096403.2	5884.58	0.447685	1.20613e-15	2.68741e-14	RP23-126H2.2
ENSMUSG00000031511.15	2541.84	0.54246	1.25792e-15	2.79993e-14	Arhgef7
ENSMUSG00000015790.16	1199.72	0.768363	1.26491e-15	2.81262e-14	Surf1
ENSMUSG00000030423.7	1057.51	0.7803	1.27054e-15	2.82224e-14	Pop4
ENSMUSG00000037992.16	8460.01	-0.377898	1.31634e-15	2.92099e-14	Rara
ENSMUSG00000038279.10	10286.2	0.345319	1.32488e-15	2.93692e-14	Nop2
ENSMUSG00000001127.12	3449.8	-0.475037	1.37808e-15	3.04864e-14	Araf
ENSMUSG00000023832.13	16268.7	0.313116	1.37703e-15	3.04864e-14	Acat2
ENSMUSG00000022788.16	556.119	-1.08297	1.38614e-15	3.06228e-14	Fgd4
ENSMUSG00000069083.4	11319.5	0.368334	1.38707e-15	3.06228e-14	RP24-117N14.1
ENSMUSG00000020413.11	2325.99	-0.555076	1.39462e-15	3.07582e-14	Hus1
ENSMUSG00000028582.14	3043.7	0.530042	1.46985e-15	3.23845e-14	Cc2d1b
ENSMUSG00000001128.7	441.003	1.27305	1.5138e-15	3.33189e-14	Cfp
ENSMUSG00000032018.14	5581.28	0.418985	1.53208e-15	3.36871e-14	Sc5d
ENSMUSG00000033624.10	1973.61	-0.626289	1.62782e-15	3.5756e-14	Pdpr
ENSMUSG00000032180.11	3140.58	0.489897	1.63862e-15	3.59568e-14	Tmed1
ENSMUSG00000004789.10	7708.82	0.367942	1.74938e-15	3.83485e-14	Dlst
ENSMUSG00000048388.3	3963.05	-0.534884	1.81345e-15	3.97128e-14	Fam171b
ENSMUSG00000024754.12	7117.32	-0.394284	1.82488e-15	3.9923e-14	Tmem2
ENSMUSG00000000078.7	3499.25	0.475942	1.83011e-15	3.99971e-14	Klf6
ENSMUSG00000003847.16	4182.24	-0.526346	1.86366e-15	4.06894e-14	Nfat5
ENSMUSG00000041341.10	8073.78	-0.387523	1.86974e-15	4.07809e-14	Atg2b
ENSMUSG00000066878.4	12549	0.359881	1.9003e-15	4.1406e-14	Gm10184
ENSMUSG00000047146.17	6616.6	-0.522738	1.90854e-15	4.15438e-14	Tet1
ENSMUSG00000027359.16	514.636	-1.09412	1.9682e-15	4.27995e-14	Slc27a2
ENSMUSG00000038914.15	6335.69	-0.430456	1.98058e-15	4.30256e-14	Dido1
ENSMUSG00000021282.17	15304	0.318889	2.01116e-15	4.36462e-14	Eif5
ENSMUSG00000021779.17	478.307	-1.13328	2.08556e-15	4.52156e-14	Thrb
ENSMUSG00000034667.8	9539.8	-0.366918	2.1924e-15	4.74845e-14	Xpot
ENSMUSG00000003410.8	1037.36	0.796912	2.26984e-15	4.91127e-14	Elavl3
ENSMUSG00000022474.15	5818.16	0.39586	2.29412e-15	4.95886e-14	Pmm1
ENSMUSG00000036106.15	829.605	0.860331	2.30147e-15	4.96981e-14	Prr5
ENSMUSG00000062931.15	793.523	0.882129	2.33242e-15	5.03163e-14	Zfp938
ENSMUSG00000039419.17	1123.13	-0.764879	2.36492e-15	5.09667e-14	Cntnap2
ENSMUSG00000063952.15	913.578	-0.825993	2.37865e-15	5.12117e-14	Brpf3
ENSMUSG00000031691.14	7465.13	0.369511	2.39835e-15	5.15848e-14	Tnpo2
ENSMUSG00000070461.3	121.511	2.36229	2.48792e-15	5.34583e-14	RP23-397H18.5
ENSMUSG00000115684.1	5677.36	-0.413966	2.61834e-15	5.6205e-14	RP23-407B7.1
ENSMUSG00000035227.7	9257.88	0.372831	2.74334e-15	5.88301e-14	Spcs2
ENSMUSG00000019433.9	3605.72	0.467065	2.75454e-15	5.90118e-14	Gipc1
ENSMUSG00000008730.17	4999.1	-0.465234	2.76792e-15	5.92401e-14	Hipk1
ENSMUSG00000028618.11	6417.2	0.426522	2.89433e-15	6.18845e-14	Tmem59
ENSMUSG00000028621.17	560.673	1.02825	2.9199e-15	6.23697e-14	Cyb5rl
ENSMUSG00000021203.15	1459.25	-0.669828	2.96775e-15	6.33295e-14	Otub2
ENSMUSG00000021484.8	7354.64	0.39083	3.00058e-15	6.39671e-14	Lman2
ENSMUSG00000035704.17	1794.09	0.621406	3.10691e-15	6.6169e-14	Alg8
ENSMUSG00000051375.15	3043.54	-0.538521	3.19256e-15	6.79263e-14	Pcdh1
ENSMUSG00000054256.11	3181.61	-0.500205	3.2568e-15	6.92254e-14	Msi1
ENSMUSG00000053897.15	9758.32	-0.365368	3.30885e-15	7.0263e-14	Slc39a8
ENSMUSG00000020456.17	8549.79	0.357278	3.51801e-15	7.46312e-14	Ogdh
ENSMUSG00000025138.14	1049.83	0.8899	3.61567e-15	7.66281e-14	Sirt7
ENSMUSG00000027646.15	1467.26	-0.667445	3.68057e-15	7.79274e-14	Src
ENSMUSG00000028693.15	33289.4	0.302054	3.69931e-15	7.82479e-14	Nasp
ENSMUSG00000020741.17	4755.35	0.42997	4.00724e-15	8.46788e-14	Cluh
ENSMUSG00000039183.5	1527.32	0.643483	4.07019e-15	8.59253e-14	Nubp2
ENSMUSG00000028069.16	2103.67	0.579745	4.10388e-15	8.65524e-14	Gpatch4
ENSMUSG00000033940.8	4464.58	0.467791	4.13203e-15	8.70615e-14	Brk1
ENSMUSG00000023942.15	3494.04	-0.465607	4.24483e-15	8.93514e-14	Slc29a1
ENSMUSG00000040370.13	1057.14	0.805931	4.29031e-15	9.02213e-14	Etfrf1
ENSMUSG00000030276.19	235.136	1.60757	4.36898e-15	9.17866e-14	Ttll3
ENSMUSG00000069763.3	394.647	-1.21972	4.37791e-15	9.18854e-14	Tmem100
ENSMUSG00000044791.16	5967.88	0.395959	4.38284e-15	9.18998e-14	Setd2
ENSMUSG00000045636.16	621.273	-0.995571	4.50904e-15	9.44548e-14	Mtus1
ENSMUSG00000089726.2	1275.7	-0.704021	4.54928e-15	9.52058e-14	Mir17hg
ENSMUSG00000015189.12	1826.49	-0.61684	4.56095e-15	9.53581e-14	Casd1
ENSMUSG00000028868.13	6673.2	0.383912	4.63931e-15	9.69031e-14	Wasf2
ENSMUSG00000036202.16	11114.5	-0.98279	4.73164e-15	9.87367e-14	Rif1
ENSMUSG00000015224.10	514.594	-1.12707	4.8541e-15	1.01195e-13	Cyp2j9
ENSMUSG00000062081.6	1756.79	0.610642	5.06292e-15	1.05447e-13	RP23-460I18.1
ENSMUSG00000045180.13	9338.56	-0.363563	5.09145e-15	1.05939e-13	Shroom2
ENSMUSG00000013701.13	7680.78	0.363989	5.27318e-15	1.09615e-13	Timm23
ENSMUSG00000002107.18	1004.87	-0.782785	5.49711e-15	1.14161e-13	Celf2
ENSMUSG00000003452.15	1987.29	-0.618541	5.72963e-15	1.18876e-13	Bicd1
ENSMUSG00000029576.17	1846.51	-0.596868	5.80926e-15	1.20413e-13	Radil
ENSMUSG00000006301.17	1556.74	-0.642142	5.82014e-15	1.20524e-13	Tmbim1
ENSMUSG00000046152.16	881.476	-0.852016	5.85157e-15	1.21059e-13	Fut10
ENSMUSG00000025905.13	700.929	-0.982733	5.92966e-15	1.22558e-13	Oprk1
ENSMUSG00000070348.5	991.016	-0.854732	6.2e-15	1.28023e-13	Ccnd1
ENSMUSG00000028932.7	7482.05	0.39663	6.73755e-15	1.38991e-13	Psmc2
ENSMUSG00000024835.14	3677.34	0.491581	7.01671e-15	1.44612e-13	Coro1b
ENSMUSG00000051390.9	1304.21	-0.70663	7.05422e-15	1.45247e-13	Zbtb22
ENSMUSG00000072672.10	621.571	-0.975693	7.13479e-15	1.46767e-13	Duxbl3
ENSMUSG00000041241.12	1976.88	0.596245	7.76142e-15	1.59506e-13	Mul1
ENSMUSG00000016763.15	353.475	1.30574	8.10586e-15	1.66427e-13	Scube1
ENSMUSG00000025351.14	5614.56	0.500537	8.22526e-15	1.68719e-13	Cd63
ENSMUSG00000024991.7	35425.3	-0.291336	8.38567e-15	1.71847e-13	Eif3a
ENSMUSG00000029103.16	9163.99	0.389872	8.6043e-15	1.76161e-13	Lrpap1
ENSMUSG00000028528.16	500.852	-1.06628	8.82341e-15	1.80477e-13	Dnajc6
ENSMUSG00000040761.16	9172.36	0.361793	9.1826e-15	1.87647e-13	Spen
ENSMUSG00000015094.16	1104.87	-0.733037	9.35008e-15	1.90889e-13	Npdc1
ENSMUSG00000035873.8	2276.01	-0.562488	9.38191e-15	1.91359e-13	Pawr
ENSMUSG00000020457.13	8139.45	0.3594	9.56382e-15	1.94886e-13	Drg1
ENSMUSG00000079108.6	5034.85	0.458258	9.63948e-15	1.96244e-13	Srp54c
ENSMUSG00000028525.16	487.23	-1.11336	9.71585e-15	1.97613e-13	Pde4b
ENSMUSG00000090213.1	3340.36	0.505189	9.81589e-15	1.99461e-13	Tmem189
ENSMUSG00000026171.12	1255.11	0.693219	1.00622e-14	2.04274e-13	Rnf25
ENSMUSG00000025980.14	34171.5	0.285242	1.0492e-14	2.12802e-13	Hspd1
ENSMUSG00000006445.3	4484.64	-0.421632	1.06459e-14	2.15721e-13	Epha2
ENSMUSG00000000753.15	333.406	-1.30757	1.0686e-14	2.16189e-13	Serpinf1
ENSMUSG00000039478.15	891.892	-0.828228	1.06889e-14	2.16189e-13	Micu3
ENSMUSG00000041992.9	1380.2	-0.682036	1.07588e-14	2.17401e-13	Rapgef5
ENSMUSG00000028980.14	2200.74	0.551253	1.08194e-14	2.18421e-13	H6pd
ENSMUSG00000026926.14	7723.35	0.364531	1.10129e-14	2.22121e-13	Pmpca
ENSMUSG00000045672.15	665.473	-0.936322	1.12254e-14	2.26197e-13	Col27a1
ENSMUSG00000005882.18	1700.57	0.611453	1.13166e-14	2.27823e-13	Uqcc1
ENSMUSG00000044285.8	77056.4	0.269868	1.13908e-14	2.29103e-13	RP24-68H1.1
ENSMUSG00000036333.11	3842.29	-0.441398	1.1452e-14	2.30121e-13	Kidins220
ENSMUSG00000030934.9	3589.49	0.461613	1.1509e-14	2.31053e-13	Oat
ENSMUSG00000027111.15	30918.3	-0.292658	1.18221e-14	2.3712e-13	Itga6
ENSMUSG00000043629.12	3105.8	-0.50049	1.19801e-14	2.40068e-13	AC129337.1
ENSMUSG00000040158.12	835.513	0.861338	1.21086e-14	2.42417e-13	Tax1bp3
ENSMUSG00000028403.15	3715.87	-0.462875	1.23575e-14	2.47173e-13	Zdhhc21
ENSMUSG00000025001.11	10030.6	-0.382547	1.30837e-14	2.61456e-13	Hells
ENSMUSG00000040033.16	2514.65	0.519687	1.38703e-14	2.76921e-13	Stat2
ENSMUSG00000034282.3	65.3769	3.67182	1.41849e-14	2.82943e-13	Evpl
ENSMUSG00000031838.8	1726.04	0.707224	1.44115e-14	2.87197e-13	Ifi30
ENSMUSG00000028343.10	3454.04	0.51988	1.45862e-14	2.90413e-13	Erp44
ENSMUSG00000052430.15	454.081	-1.15422	1.46271e-14	2.90959e-13	Bmpr1b
ENSMUSG00000025724.12	4526.61	0.473498	1.48606e-14	2.95213e-13	Sec11a
ENSMUSG00000027298.17	3835.26	-0.442056	1.48681e-14	2.95213e-13	Tyro3
ENSMUSG00000000567.5	626.533	0.9586	1.48894e-14	2.95365e-13	Sox9
ENSMUSG00000024493.8	14681.8	-0.328593	1.50222e-14	2.97727e-13	Lars
ENSMUSG00000029119.9	1220.43	-0.745778	1.505e-14	2.98006e-13	Man2b2
ENSMUSG00000036620.14	1578.6	-0.63134	1.54222e-14	3.05098e-13	Mgat4b
ENSMUSG00000028572.13	6623.87	-0.399594	1.58089e-14	3.12463e-13	Hook1
ENSMUSG00000036550.16	21442	-0.350831	1.58347e-14	3.12689e-13	Cnot1
ENSMUSG00000022285.17	24069	0.294978	1.59877e-14	3.15423e-13	Ywhaz
ENSMUSG00000022208.12	2056.31	-0.554081	1.66847e-14	3.28876e-13	Jph4
ENSMUSG00000067851.11	4112.32	-0.437777	1.69095e-14	3.33005e-13	Arfgef1
ENSMUSG00000037486.18	3267.2	-0.526475	1.70216e-14	3.34907e-13	Asxl2
ENSMUSG00000031422.16	24863.9	0.296229	1.74461e-14	3.42949e-13	Morf4l2
ENSMUSG00000071192.5	93.297	3.22174	1.77433e-14	3.48475e-13	Wfikkn1
ENSMUSG00000055538.7	507.795	-1.07604	1.80008e-14	3.53214e-13	Zcchc24
ENSMUSG00000067608.4	8049.51	0.362315	1.81349e-14	3.55523e-13	Pcna-ps2
ENSMUSG00000072675.12	604.612	-0.979887	1.92644e-14	3.77326e-13	Duxbl2
ENSMUSG00000005823.8	1470.93	0.679845	2.0341e-14	3.98053e-13	Gpr108
ENSMUSG00000005625.15	7018.99	0.364576	2.04158e-14	3.99156e-13	Psmd4
ENSMUSG00000035067.9	1386.32	0.718546	2.07476e-14	4.05278e-13	Xkr6
ENSMUSG00000028953.10	6438.18	0.372205	2.09813e-14	4.09475e-13	Abcf2
ENSMUSG00000039768.16	7000.54	0.370466	2.13544e-14	4.16383e-13	Dnajc11
ENSMUSG00000055373.8	1295.03	-0.795821	2.14263e-14	4.17408e-13	Fut9
ENSMUSG00000031548.7	4941.11	-0.403161	2.18394e-14	4.25075e-13	Sfrp1
ENSMUSG00000045287.6	1025.85	-0.76954	2.26194e-14	4.39863e-13	Rtn4rl1
ENSMUSG00000023026.16	3796.04	0.499887	2.33263e-14	4.53202e-13	Dip2b
ENSMUSG00000081593.1	1851.96	0.581356	2.35447e-14	4.57037e-13	RP24-215D6.2
ENSMUSG00000069622.4	6728.05	0.365932	2.37317e-14	4.60255e-13	Gm10273
ENSMUSG00000022658.10	71.1923	3.29133	2.51419e-14	4.87169e-13	Tagln3
ENSMUSG00000066441.14	10831.7	0.332276	2.5239e-14	4.88614e-13	Rdh11
ENSMUSG00000009418.15	1954.87	-0.580293	2.55663e-14	4.94509e-13	Nav1
ENSMUSG00000025825.12	1956.06	0.572141	2.56522e-14	4.95729e-13	Iscu
ENSMUSG00000093880.3	1697.29	0.610333	2.61484e-14	5.04868e-13	Tmem181c-ps
ENSMUSG00000021608.15	7512.6	0.364284	2.62045e-14	5.05502e-13	Lpcat1
ENSMUSG00000002957.11	5413.47	-0.446552	2.64587e-14	5.09501e-13	Ap2a2
ENSMUSG00000035270.15	60.2095	4.04805	2.64559e-14	5.09501e-13	Impg2
ENSMUSG00000034216.12	1426.31	0.655535	2.73386e-14	5.25978e-13	Vps18
ENSMUSG00000034687.8	2528.52	-0.521046	2.82579e-14	5.43182e-13	Fras1
ENSMUSG00000042807.15	2135.81	-0.546025	2.9846e-14	5.73201e-13	Hecw2
ENSMUSG00000026773.19	1482.64	-0.713968	3.05549e-14	5.8578e-13	Pfkfb3
ENSMUSG00000027570.15	395.292	1.24521	3.05409e-14	5.8578e-13	Col9a3
ENSMUSG00000009681.10	1917.73	-0.571773	3.07274e-14	5.88567e-13	Bcr
ENSMUSG00000044150.12	2052.89	0.571968	3.13014e-14	5.99032e-13	RP23-39I7.3
ENSMUSG00000025137.15	7624.76	0.379159	3.18141e-14	6.08309e-13	Pcyt2
ENSMUSG00000080832.4	1216.86	0.690821	3.19208e-14	6.09811e-13	M6pr-ps
ENSMUSG00000027220.2	925.094	-0.781884	3.21182e-14	6.13043e-13	Syt13
ENSMUSG00000015575.14	3269.22	0.485548	3.23321e-14	6.16583e-13	Atp6v0e
ENSMUSG00000040945.13	38314.2	-0.282603	3.37494e-14	6.43045e-13	Rcc2
ENSMUSG00000015149.14	1427.39	0.651577	3.40923e-14	6.48441e-13	Sirt2
ENSMUSG00000058230.12	6789.75	0.362217	3.40802e-14	6.48441e-13	Arhgap35
ENSMUSG00000002984.17	8183.12	0.360124	3.56243e-14	6.76987e-13	Tomm40
ENSMUSG00000019795.17	5128.38	0.426969	3.69124e-14	7.00851e-13	Pcmt1
ENSMUSG00000096629.7	1038.02	-0.734778	3.75033e-14	7.11449e-13	RP23-97D14.7
ENSMUSG00000078640.9	493.744	-1.04836	3.8776e-14	7.34949e-13	RP23-57F11.1
ENSMUSG00000057506.4	1535.22	0.635004	4.10939e-14	7.78202e-13	Bloc1s2
ENSMUSG00000016534.15	3414.08	0.505191	4.20779e-14	7.96142e-13	Lamp2
ENSMUSG00000066324.2	12367.9	-0.33153	4.25715e-14	8.0478e-13	Impad1
ENSMUSG00000019982.15	1180.56	-0.75428	4.33937e-14	8.19609e-13	Myb
ENSMUSG00000028221.3	3047.93	-0.473816	4.34388e-14	8.19746e-13	Tmem55a
ENSMUSG00000031077.7	391.847	1.18954	4.39107e-14	8.27933e-13	Fadd
ENSMUSG00000028709.3	101.772	2.56065	4.47859e-14	8.437e-13	Mob3c
ENSMUSG00000027342.14	15170.3	0.309221	4.50553e-14	8.4804e-13	Pcna
ENSMUSG00000057367.12	3153.31	-0.464073	5.01989e-14	9.44035e-13	Birc2
ENSMUSG00000021248.9	10331.6	0.334418	5.07419e-14	9.53421e-13	Tmed10
ENSMUSG00000032178.14	11660	-0.33372	5.14513e-14	9.65914e-13	Ilf3
ENSMUSG00000020475.3	68.1454	3.35349	5.17814e-14	9.71271e-13	Pgam2
ENSMUSG00000044337.5	1815	-0.617631	5.25807e-14	9.85411e-13	Ackr3
ENSMUSG00000018417.14	2392.41	-0.520717	5.35417e-14	1.00256e-12	Myo1b
ENSMUSG00000038009.7	1113.49	-0.707633	5.47579e-14	1.02445e-12	Dnajc22
ENSMUSG00000058396.7	122.71	2.21965	5.57906e-14	1.04287e-12	Gpr182
ENSMUSG00000023845.7	4132.57	-0.474185	5.68722e-14	1.06217e-12	Lnpep
ENSMUSG00000028869.13	5034.56	0.407583	5.72822e-14	1.06891e-12	Gnl2
ENSMUSG00000006930.15	2383.26	-0.517411	5.78815e-14	1.07916e-12	Hap1
ENSMUSG00000028780.13	1036.97	-0.763362	5.81445e-14	1.08314e-12	Sema3c
ENSMUSG00000099354.6	81.0882	3.01095	5.88095e-14	1.09458e-12	RP23-252I12.5
ENSMUSG00000021733.10	9051.56	-0.360542	5.9486e-14	1.10528e-12	Slc4a7
ENSMUSG00000097119.1	1756.01	-0.584163	5.94396e-14	1.10528e-12	B230354K17Rik
ENSMUSG00000023723.17	3479.29	0.453865	5.98916e-14	1.11186e-12	Mrps23
ENSMUSG00000026083.12	10396.8	0.331528	6.12118e-14	1.1354e-12	Eif5b
ENSMUSG00000032936.13	2811.7	-0.480486	6.13928e-14	1.13778e-12	Camkv
ENSMUSG00000017119.19	10285.9	0.339538	6.33184e-14	1.17247e-12	Nbr1
ENSMUSG00000112449.1	5224.75	0.453234	6.34508e-14	1.17392e-12	Srp54b
ENSMUSG00000033793.12	1855.35	0.565454	6.37677e-14	1.17878e-12	Atp6v1h
ENSMUSG00000021681.8	2650.9	0.491924	6.4959e-14	1.19978e-12	Aggf1
ENSMUSG00000031708.16	13426.9	-0.347314	6.56889e-14	1.21223e-12	Tecr
ENSMUSG00000036099.16	1767.43	-0.579732	6.62842e-14	1.22217e-12	Vezt
ENSMUSG00000031028.14	1369.31	-0.643098	6.74087e-14	1.24185e-12	Tub
ENSMUSG00000003363.15	2274.47	0.566088	6.86576e-14	1.26379e-12	Pld3
ENSMUSG00000018565.17	4022.85	0.431751	6.9337e-14	1.27413e-12	Elp5
ENSMUSG00000020910.16	1662.76	0.591353	6.92818e-14	1.27413e-12	Adprm
ENSMUSG00000034037.14	1746.47	-0.604444	7.18138e-14	1.31853e-12	Fgd5
ENSMUSG00000031349.4	5175.68	0.387936	7.28268e-14	1.336e-12	Nsdhl
ENSMUSG00000003345.16	10051.5	0.323453	7.34277e-14	1.34588e-12	Csnk1g2
ENSMUSG00000051351.14	790.013	0.908514	7.66773e-14	1.40426e-12	Zfp46
ENSMUSG00000021175.15	1601.08	-0.619432	7.74131e-14	1.41654e-12	Cdca7l
ENSMUSG00000027514.14	56.4196	4.68609	8.15312e-14	1.49064e-12	Zbp1
ENSMUSG00000033565.18	4024.99	-0.441126	8.31995e-14	1.51986e-12	Rbfox2
ENSMUSG00000042705.8	1772.03	0.579541	8.63759e-14	1.57539e-12	Commd10
ENSMUSG00000063015.12	7235.56	-0.354534	8.63846e-14	1.57539e-12	Ccni
ENSMUSG00000069899.3	1609.24	0.635282	8.65509e-14	1.5771e-12	RP23-29H5.3
ENSMUSG00000001248.15	3387.02	-0.503507	8.74893e-14	1.59207e-12	Gramd1a
ENSMUSG00000002413.15	3691.97	-0.519012	8.75189e-14	1.59207e-12	Braf
ENSMUSG00000029642.11	4715.31	0.402062	9.04504e-14	1.64402e-12	Polr1d
ENSMUSG00000040462.13	2243.21	0.56582	9.38092e-14	1.70364e-12	Os9
ENSMUSG00000042246.5	1690.02	-0.616972	9.43366e-14	1.71178e-12	Tmc7
ENSMUSG00000036067.12	309.293	-1.30752	9.49667e-14	1.72178e-12	Slc2a6
ENSMUSG00000034275.18	4835.98	-0.409917	9.53287e-14	1.7269e-12	Igsf9b
ENSMUSG00000058056.16	4332.2	-0.41026	9.58455e-14	1.73481e-12	Palld
ENSMUSG00000028243.5	1083.82	-0.72253	9.68182e-14	1.75096e-12	Ubxn2b
ENSMUSG00000030720.16	1252.3	0.664684	1.09298e-13	1.975e-12	Cln3
ENSMUSG00000001674.11	7371.84	0.353454	1.09833e-13	1.98302e-12	Ddx18
ENSMUSG00000016477.18	3001.97	-0.495659	1.10367e-13	1.99101e-12	E2f3
ENSMUSG00000022536.14	7519.09	0.346299	1.13223e-13	2.04084e-12	Glyr1
ENSMUSG00000087177.7	363.354	1.29552	1.13407e-13	2.04246e-12	RP24-271F24.2
ENSMUSG00000036644.15	1784.75	-0.578252	1.14934e-13	2.06823e-12	Tbc1d9b
ENSMUSG00000035953.14	5022.56	0.411188	1.17183e-13	2.10697e-12	Tmem55b
ENSMUSG00000045667.14	1871.55	-0.574282	1.17361e-13	2.10841e-12	Smtnl2
ENSMUSG00000071074.9	3252.14	0.453028	1.17981e-13	2.11781e-12	Yipf3
ENSMUSG00000042804.13	769.705	-0.843835	1.18647e-13	2.128e-12	Gpr153
ENSMUSG00000038932.13	2022.14	-0.565286	1.18749e-13	2.12807e-12	Tcfl5
ENSMUSG00000025858.12	6843.08	0.356281	1.20107e-13	2.15062e-12	Get4
ENSMUSG00000064267.13	957.198	0.750721	1.22258e-13	2.18734e-12	Hvcn1
ENSMUSG00000034205.16	3253.99	-0.453682	1.2508e-13	2.23453e-12	Loxl2
ENSMUSG00000086743.2	1226.36	-0.669398	1.25101e-13	2.23453e-12	Hnrnpa1l2-ps
ENSMUSG00000020549.14	5904.74	0.372545	1.27694e-13	2.27896e-12	Elac2
ENSMUSG00000050812.18	5622.61	-0.404713	1.2936e-13	2.30679e-12	RP23-211P15.1
ENSMUSG00000031508.14	6657.76	-0.363847	1.32214e-13	2.35576e-12	Ankrd10
ENSMUSG00000027079.15	1282.79	0.665733	1.32512e-13	2.35913e-12	Clp1
ENSMUSG00000026880.11	1959.22	0.607543	1.33561e-13	2.37412e-12	Stom
ENSMUSG00000036057.11	5894.2	0.376448	1.33573e-13	2.37412e-12	Ptpn23
ENSMUSG00000056763.16	1663.35	-0.650407	1.36334e-13	2.4212e-12	Cspp1
ENSMUSG00000020092.9	6293.69	-0.373573	1.36455e-13	2.42138e-12	Pald1
ENSMUSG00000025085.16	734.55	-0.899061	1.38846e-13	2.46179e-12	Ablim1
ENSMUSG00000029029.14	782.732	0.825704	1.40705e-13	2.49272e-12	Wrap73
ENSMUSG00000030105.8	5982.73	0.401446	1.40833e-13	2.49294e-12	Arl8b
ENSMUSG00000028540.6	723.518	0.851841	1.42243e-13	2.51587e-12	Dph2
ENSMUSG00000002871.14	1114.21	-0.713094	1.45296e-13	2.56777e-12	Tpra1
ENSMUSG00000041438.8	5878.49	0.385822	1.46079e-13	2.57951e-12	Utp4
ENSMUSG00000064339.1	13196.9	0.330134	1.57338e-13	2.77606e-12	mt-Rnr2
ENSMUSG00000033365.14	2930.78	0.475368	1.58523e-13	2.79468e-12	Ipo13
ENSMUSG00000005774.12	531.321	-0.99549	1.59983e-13	2.81814e-12	Rfx5
ENSMUSG00000072694.7	1028.65	0.755176	1.61396e-13	2.84072e-12	RP23-3M10.10
ENSMUSG00000050966.9	33725.5	-0.265731	1.62105e-13	2.85089e-12	Lin28a
ENSMUSG00000027860.15	1607.74	-0.644654	1.65392e-13	2.90634e-12	Vangl1
ENSMUSG00000018567.14	3798.97	0.457483	1.66199e-13	2.91816e-12	Gabarap
ENSMUSG00000028656.14	9067.03	0.327481	1.72464e-13	3.02571e-12	Cap1
ENSMUSG00000060639.5	168.285	1.79062	1.73544e-13	3.04221e-12	Hist1h4i
ENSMUSG00000016018.4	4995.17	-0.402739	1.76358e-13	3.08904e-12	Skiv2l2
ENSMUSG00000026193.15	14227.2	-0.35025	1.8015e-13	3.15292e-12	Fn1
ENSMUSG00000056258.9	1206.2	-0.688313	1.80576e-13	3.15782e-12	Kcnq3
ENSMUSG00000040407.17	3815.19	-0.460195	1.84394e-13	3.222e-12	Akap9
ENSMUSG00000029364.15	1556.24	0.608957	1.86164e-13	3.24769e-12	Wsb2
ENSMUSG00000032666.16	1097.14	-0.745336	1.86151e-13	3.24769e-12	AC166332.1
ENSMUSG00000042997.13	2161.36	0.557637	1.88607e-13	3.28767e-12	Nhlrc3
ENSMUSG00000037902.18	1380.1	-0.637451	1.90961e-13	3.32604e-12	Sirpa
ENSMUSG00000028999.15	1146.12	0.696699	2.1177e-13	3.68552e-12	Rint1
ENSMUSG00000001785.13	3375.28	0.440992	2.14977e-13	3.73832e-12	Pwp1
ENSMUSG00000030835.6	13146.5	0.30188	2.15562e-13	3.74549e-12	Nomo1
ENSMUSG00000024258.3	2900.72	0.470733	2.23172e-13	3.87462e-12	Polr2d
ENSMUSG00000073627.7	199.873	1.65806	2.24975e-13	3.90281e-12	AC102609.2
ENSMUSG00000018433.14	5607.07	0.379067	2.26511e-13	3.92631e-12	Nol11
ENSMUSG00000092029.1	4464	-0.423508	2.29891e-13	3.98172e-12	RP24-354E11.1
ENSMUSG00000025007.13	7848.45	-0.351522	2.31075e-13	3.99904e-12	Aldh18a1
ENSMUSG00000031156.18	1388.8	-0.636665	2.346e-13	4.0568e-12	Slc35a2
ENSMUSG00000027272.5	2249.55	-0.581528	2.37015e-13	4.09531e-12	Ubr1
ENSMUSG00000030313.15	1970.18	-0.565113	2.37451e-13	4.09958e-12	Dennd5b
ENSMUSG00000021178.9	11730.3	0.315479	2.3784e-13	4.10303e-12	Psmc1
ENSMUSG00000061589.14	6252	-0.362227	2.51823e-13	4.3408e-12	Dot1l
ENSMUSG00000061983.7	41540.3	0.328498	2.52657e-13	4.35171e-12	Rps12
ENSMUSG00000024781.15	3010.88	0.48296	2.53618e-13	4.3648e-12	Lipa
ENSMUSG00000027134.4	1651.43	-0.581526	2.57713e-13	4.43177e-12	Lpcat4
ENSMUSG00000040363.15	4231.77	-0.412052	2.59338e-13	4.45617e-12	Bcor
ENSMUSG00000030816.8	3895.2	0.420605	2.59828e-13	4.46107e-12	Rnf40
ENSMUSG00000028676.17	12173.4	-0.328591	2.60218e-13	4.46423e-12	Srsf10
ENSMUSG00000053460.8	813.726	0.796788	2.64542e-13	4.53483e-12	Ggcx
ENSMUSG00000030979.13	473.402	1.0395	2.6751e-13	4.58209e-12	Uros
ENSMUSG00000053846.4	1657.78	-0.598182	2.68539e-13	4.59608e-12	Lipg
ENSMUSG00000030283.7	204.258	-1.60478	2.7953e-13	4.78043e-12	St8sia1
ENSMUSG00000039904.9	708.025	-0.893288	2.80507e-13	4.79336e-12	Gpr37
ENSMUSG00000031604.10	13787.8	0.318976	2.82104e-13	4.81686e-12	Msmo1
ENSMUSG00000025658.16	722.439	-0.8385	2.83532e-13	4.83744e-12	Cnksr2
ENSMUSG00000008450.8	9758.14	0.341491	2.88174e-13	4.91277e-12	Nutf2
ENSMUSG00000039294.14	1617.95	0.597341	2.95104e-13	5.02695e-12	RP23-349B15.4
ENSMUSG00000029036.18	6420.13	0.353991	2.99164e-13	5.09212e-12	Atad3a
ENSMUSG00000023571.4	734.168	0.839222	3.04949e-13	5.18652e-12	Fam132a
ENSMUSG00000029821.15	1148.08	-0.74434	3.09003e-13	5.25136e-12	Dfna5
ENSMUSG00000027164.8	2068.71	0.553451	3.13254e-13	5.31943e-12	Traf6
ENSMUSG00000038658.15	2020.72	-0.533991	3.22407e-13	5.47058e-12	Ric1
ENSMUSG00000022711.16	848.925	0.811478	3.27876e-13	5.55903e-12	Pmm2
ENSMUSG00000033192.5	396.49	1.1279	3.32579e-13	5.63437e-12	Lpcat2
ENSMUSG00000037995.15	2993.86	-0.468347	3.42534e-13	5.79849e-12	Igsf9
ENSMUSG00000056305.4	4156.89	0.412449	3.43072e-13	5.80308e-12	Usp39
ENSMUSG00000032265.14	3419.94	-0.432749	3.49118e-13	5.90075e-12	Fam46a
ENSMUSG00000058833.11	2129.17	0.546823	3.51028e-13	5.92842e-12	AC157774.6
ENSMUSG00000040649.15	3174.13	-0.469989	3.64806e-13	6.15631e-12	Rimklb
ENSMUSG00000031558.15	674.441	-0.877124	3.67391e-13	6.19512e-12	Slit2
ENSMUSG00000048502.14	565.265	-0.96484	3.72021e-13	6.26832e-12	Duxbl1
ENSMUSG00000002455.14	5472.76	0.373114	3.73443e-13	6.28739e-12	Prpf6
ENSMUSG00000028822.11	6632.77	0.375897	3.83592e-13	6.45327e-12	Tmem50a
ENSMUSG00000038181.16	1040.68	0.712988	3.85434e-13	6.47924e-12	Chpf2
ENSMUSG00000068699.12	2495.5	-0.489863	3.87656e-13	6.51154e-12	Flnc
ENSMUSG00000061062.4	6995.13	0.344865	3.91523e-13	6.57141e-12	Gm10093
ENSMUSG00000016554.9	7623.27	0.341264	3.92386e-13	6.58081e-12	Eif3d
ENSMUSG00000017652.16	597.276	0.953669	3.97623e-13	6.66349e-12	Cd40
ENSMUSG00000020359.13	1937.18	0.549219	4.00916e-13	6.71348e-12	Phykpl
ENSMUSG00000038633.5	11825.8	0.304953	4.0305e-13	6.74402e-12	Degs1
ENSMUSG00000024378.9	3811.79	-0.420354	4.09214e-13	6.84188e-12	Stard4
ENSMUSG00000025135.12	5157.31	0.379288	4.24445e-13	7.09108e-12	Anapc11
ENSMUSG00000024101.14	2009.42	0.535046	4.35165e-13	7.26458e-12	Washc1
ENSMUSG00000044433.16	2979.95	-0.468323	4.38118e-13	7.30825e-12	Camsap3
ENSMUSG00000020097.14	7627.97	0.334711	4.39631e-13	7.32786e-12	Sgpl1
ENSMUSG00000064368.1	11827.4	0.345616	4.44479e-13	7.40297e-12	mt-Nd6
ENSMUSG00000022684.15	2145.01	0.535104	4.5362e-13	7.54944e-12	Bfar
ENSMUSG00000028532.14	6999.78	-0.346302	4.54141e-13	7.55231e-12	Cachd1
ENSMUSG00000020116.7	3995.61	0.414322	4.55335e-13	7.56636e-12	Pno1
ENSMUSG00000086370.8	866.919	-0.861054	4.59081e-13	7.62279e-12	Ftx
ENSMUSG00000094825.8	983.886	-0.717205	4.82084e-13	7.99861e-12	RP23-274E2.1
ENSMUSG00000028277.13	805.844	-0.821292	4.84451e-13	8.03175e-12	Ube2j1
ENSMUSG00000036292.14	261.738	1.403	4.87393e-13	8.07435e-12	Gramd1c
ENSMUSG00000046873.18	5371.46	-0.386587	4.97161e-13	8.22988e-12	Mbtps2
ENSMUSG00000060808.4	59.7591	3.72318	5.00717e-13	8.28245e-12	B9d1os
ENSMUSG00000066278.6	919.616	0.756663	5.13416e-13	8.48602e-12	Vps37b
ENSMUSG00000003382.18	1488.06	0.600457	5.1415e-13	8.4917e-12	Etv3
ENSMUSG00000048832.8	922.09	0.773765	5.25453e-13	8.67178e-12	Vps37c
ENSMUSG00000061524.8	1602.93	-0.592522	5.29237e-13	8.72759e-12	Zic2
ENSMUSG00000018921.11	10062.6	0.31513	5.35352e-13	8.82173e-12	Pelp1
ENSMUSG00000022550.18	886.64	0.787771	5.46631e-13	9.00074e-12	Adck5
ENSMUSG00000022180.7	758.87	-0.809364	5.65456e-13	9.30366e-12	Slc7a8
ENSMUSG00000078815.8	430.102	-1.08281	5.74101e-13	9.43875e-12	Cacng6
ENSMUSG00000072653.13	53.536	5.03748	5.74825e-13	9.44349e-12	Zfp783
ENSMUSG00000031373.4	206.675	1.66577	5.76555e-13	9.46386e-12	Car5b
ENSMUSG00000032228.16	2955.71	-0.482064	5.76937e-13	9.46386e-12	Tcf12
ENSMUSG00000023495.13	9302.33	-0.352531	5.81404e-13	9.52993e-12	Pcbp4
ENSMUSG00000031556.6	1973.18	0.547878	5.89681e-13	9.65831e-12	Tm2d2
ENSMUSG00000026430.16	2080.63	-0.527578	6.05029e-13	9.90222e-12	Rassf5
ENSMUSG00000025869.11	3443.6	0.427668	6.1019e-13	9.97915e-12	Nop16
ENSMUSG00000079478.8	1315.02	0.639888	6.19883e-13	1.01301e-11	Sssca1
ENSMUSG00000006724.12	84.9902	2.6197	6.23597e-13	1.01831e-11	Cyp27b1
ENSMUSG00000026657.16	723.981	-0.825651	6.33221e-13	1.03247e-11	Frmd4a
ENSMUSG00000035086.13	3465.06	0.470932	6.32966e-13	1.03247e-11	Becn1
ENSMUSG00000036273.15	562.595	-0.931663	6.53641e-13	1.06496e-11	Lrrk2
ENSMUSG00000006931.15	631.619	-0.876371	6.57834e-13	1.07099e-11	P3h4
ENSMUSG00000038301.15	1848.22	-0.548863	6.65255e-13	1.08226e-11	Snx10
ENSMUSG00000021838.17	2005.44	-0.534455	6.92295e-13	1.12541e-11	Samd4
ENSMUSG00000030264.14	3120.55	0.4564	7.04086e-13	1.14372e-11	Thumpd3
ENSMUSG00000084911.1	475.317	-1.03368	7.11165e-13	1.15435e-11	RP23-401G21.3
ENSMUSG00000025986.6	11023.3	-0.335608	7.3467e-13	1.19161e-11	Slc39a10
ENSMUSG00000073079.6	5006.16	0.43863	7.54085e-13	1.22219e-11	Srp54a
ENSMUSG00000064325.4	826.199	-0.82658	7.69666e-13	1.24651e-11	Hhip
ENSMUSG00000025257.5	929.615	0.774628	7.87227e-13	1.274e-11	Ribc1
ENSMUSG00000032012.8	2865.8	-0.462098	7.87874e-13	1.2741e-11	Nectin1
ENSMUSG00000090071.4	1084.45	-0.695633	7.89396e-13	1.27561e-11	Cdk5r2
ENSMUSG00000028035.13	460.194	1.03397	8.01217e-13	1.29375e-11	Dnajb4
ENSMUSG00000043019.12	4072.64	0.440846	8.11756e-13	1.30979e-11	Edem3
ENSMUSG00000001891.16	1137.33	0.676716	8.33054e-13	1.34316e-11	Ugp2
ENSMUSG00000020311.17	2144.58	0.555348	8.61385e-13	1.38781e-11	Erlec1
ENSMUSG00000038718.15	2287.11	0.500745	8.75228e-13	1.40802e-11	Pbx3
ENSMUSG00000053819.16	1097.49	-0.678887	8.7508e-13	1.40802e-11	Camk2d
ENSMUSG00000040711.7	1212	-0.686602	8.79355e-13	1.41361e-11	Sh3pxd2b
ENSMUSG00000024150.11	2879.48	0.461812	8.85319e-13	1.42215e-11	Mcfd2
ENSMUSG00000033862.7	932.781	-0.726253	8.87824e-13	1.42512e-11	Cdk10
ENSMUSG00000039275.9	6484.1	-0.357486	8.98992e-13	1.44197e-11	Foxk2
ENSMUSG00000038860.15	837.528	0.777496	9.13946e-13	1.46488e-11	Garnl3
ENSMUSG00000031497.9	66.3627	3.44537	9.28886e-13	1.48773e-11	Tnfsf13b
ENSMUSG00000019877.10	7472.11	0.332471	9.42908e-13	1.50907e-11	Serinc1
ENSMUSG00000107962.1	963.531	-0.737395	9.46978e-13	1.51447e-11	RP23-83P5.5
ENSMUSG00000036792.12	833.521	0.771152	9.57804e-13	1.53065e-11	Mbd5
ENSMUSG00000021957.7	19515.4	-0.285393	9.68068e-13	1.54592e-11	Tkt
ENSMUSG00000020744.13	1453.56	0.600547	9.79592e-13	1.56317e-11	Slc25a19
ENSMUSG00000035357.16	3206.95	-0.492921	9.83252e-13	1.56786e-11	Pdzrn3
ENSMUSG00000107283.3	1216.28	0.663682	9.89601e-13	1.57682e-11	Mpv17
ENSMUSG00000038150.7	3715.59	0.421596	1.01898e-12	1.62245e-11	Ormdl3
ENSMUSG00000025871.18	4743.11	0.379917	1.02622e-12	1.63277e-11	RP23-452K4.2
ENSMUSG00000033931.9	2082.49	0.524467	1.04692e-12	1.66448e-11	Rbm34
ENSMUSG00000034586.14	578.861	0.93257	1.06172e-12	1.68678e-11	Hid1
ENSMUSG00000032621.8	4021.04	-0.406648	1.07006e-12	1.69879e-11	Srek1
ENSMUSG00000039016.5	1974.48	0.536374	1.07658e-12	1.70789e-11	Timm8b
ENSMUSG00000030199.16	2030.13	-0.541409	1.08268e-12	1.71632e-11	Etv6
ENSMUSG00000060510.14	4616.96	-0.417464	1.08668e-12	1.7214e-11	Zfp266
ENSMUSG00000029613.15	2227.97	0.524452	1.09796e-12	1.738e-11	Eif2ak1
ENSMUSG00000111997.1	77.1553	2.83588	1.1137e-12	1.76162e-11	RP23-231M6.4
ENSMUSG00000027457.15	741.18	-0.853696	1.13702e-12	1.79459e-11	Snph
ENSMUSG00000031780.2	313.963	-1.27556	1.13588e-12	1.79459e-11	Ccl17
ENSMUSG00000062115.15	4007.98	-0.445889	1.13625e-12	1.79459e-11	Rai1
ENSMUSG00000028060.14	3749.79	-0.418347	1.14235e-12	1.80169e-11	2810403A07Rik
ENSMUSG00000038762.15	11111.7	0.303403	1.183e-12	1.86445e-11	Abcf1
ENSMUSG00000032306.14	1736.34	-0.566514	1.18589e-12	1.86764e-11	Mpi
ENSMUSG00000024070.15	3684.55	-0.420429	1.19742e-12	1.88444e-11	Prkd3
ENSMUSG00000036398.13	1580.11	0.637824	1.20293e-12	1.89174e-11	Ppp1r11
ENSMUSG00000041415.10	7250.5	-0.351989	1.21358e-12	1.90711e-11	Dicer1
ENSMUSG00000021275.16	1188.89	0.68273	1.22679e-12	1.92647e-11	Tecpr2
ENSMUSG00000035504.16	1573.62	0.590557	1.24259e-12	1.94986e-11	Reep6
ENSMUSG00000033102.15	3366.5	-0.444572	1.33233e-12	2.08917e-11	Cdc14b
ENSMUSG00000029826.14	1819.65	-0.55651	1.41462e-12	2.21661e-11	Zc3hav1
ENSMUSG00000029714.11	5455.41	-0.364595	1.43179e-12	2.24189e-11	Gigyf1
ENSMUSG00000081788.2	5336	0.370161	1.49125e-12	2.33332e-11	AC149603.1
ENSMUSG00000052833.9	15361.6	0.302279	1.49653e-12	2.3399e-11	Sae1
ENSMUSG00000028821.8	2926.12	0.466269	1.49804e-12	2.34057e-11	Syf2
ENSMUSG00000001507.16	1589.11	-0.588524	1.586e-12	2.47622e-11	Itga3
ENSMUSG00000005628.12	108.708	2.40433	1.59609e-12	2.49017e-11	Tmod4
ENSMUSG00000022231.10	1493.41	-0.591005	1.64845e-12	2.57002e-11	Sema5a
ENSMUSG00000045817.8	3866.6	-0.412377	1.67346e-12	2.60713e-11	Zfp36l2
ENSMUSG00000037470.14	11737.2	0.31438	1.68438e-12	2.62226e-11	Uggt1
ENSMUSG00000024302.16	1093.69	-0.666628	1.70672e-12	2.65515e-11	Dtna
ENSMUSG00000035248.9	1971.55	0.550398	1.75336e-12	2.72575e-11	Zcchc6
ENSMUSG00000018541.10	1623.8	0.564945	1.76563e-12	2.74285e-11	Cwc25
ENSMUSG00000023017.10	764.583	-0.808824	1.79418e-12	2.78521e-11	Asic1
ENSMUSG00000104164.1	390.316	-1.11453	1.85266e-12	2.87394e-11	RP24-338G10.1
ENSMUSG00000038128.6	314.902	1.25693	1.88004e-12	2.91434e-11	Camk4
ENSMUSG00000032965.11	751.177	-0.865614	1.89737e-12	2.9391e-11	Ift57
ENSMUSG00000005672.12	2406.45	-0.483051	1.922e-12	2.97512e-11	Kit
ENSMUSG00000029428.13	498.504	0.974281	1.94946e-12	3.01548e-11	Stx2
ENSMUSG00000017288.15	2492.89	0.472512	1.97051e-12	3.04587e-11	Vps53
ENSMUSG00000026814.16	83.0642	2.76921	1.97667e-12	3.05321e-11	Eng
ENSMUSG00000032640.10	2069.65	0.522595	2.0422e-12	3.15219e-11	Chsy1
ENSMUSG00000020922.11	5594.4	0.366402	2.10295e-12	3.24366e-11	Lsm12
ENSMUSG00000034432.11	3849.32	0.419212	2.12877e-12	3.28115e-11	Cops8
ENSMUSG00000025626.16	2797.34	-0.501857	2.14143e-12	3.29831e-11	Phf6
ENSMUSG00000031303.8	3176.98	-0.440475	2.19497e-12	3.37839e-11	Map3k15
ENSMUSG00000047632.10	986.489	-0.73296	2.20757e-12	3.39537e-11	Fgfbp3
ENSMUSG00000075486.10	648.428	0.893619	2.26468e-12	3.48074e-11	Commd6
ENSMUSG00000029198.3	4234.13	0.390246	2.30795e-12	3.54474e-11	Grpel1
ENSMUSG00000035754.8	5879.97	0.359463	2.31317e-12	3.55023e-11	Wdr18
ENSMUSG00000027799.12	2105.01	-0.541468	2.35928e-12	3.61846e-11	Nbea
ENSMUSG00000013367.5	1120.29	-0.657393	2.38603e-12	3.65689e-11	Iglon5
ENSMUSG00000018909.15	1917.25	-0.529366	2.40128e-12	3.67767e-11	Arrb1
ENSMUSG00000006463.13	535.813	-0.938011	2.45274e-12	3.75247e-11	Zdhhc24
ENSMUSG00000029781.7	11358.6	-0.306523	2.45358e-12	3.75247e-11	Fkbp9
ENSMUSG00000020598.16	5127.5	-0.370333	2.51452e-12	3.84296e-11	Nrcam
ENSMUSG00000020108.4	8234.06	-0.942778	2.67009e-12	4.07786e-11	Ddit4
ENSMUSG00000021481.11	2028.89	0.52373	2.7477e-12	4.19344e-11	Zfp346
ENSMUSG00000054387.13	5746.5	-0.412621	2.8099e-12	4.28534e-11	Mdm4
ENSMUSG00000002763.16	2298.1	0.490379	2.81697e-12	4.29311e-11	Pex6
ENSMUSG00000047777.9	1519.93	0.580487	2.83051e-12	4.31071e-11	Phf13
ENSMUSG00000049866.12	6237.52	-0.356217	2.86328e-12	4.35756e-11	Arl4c
ENSMUSG00000058070.14	680.466	-0.892557	2.87719e-12	4.37567e-11	Eml1
ENSMUSG00000099881.1	367.956	1.18181	2.93041e-12	4.45348e-11	RP23-460F21.1
ENSMUSG00000032046.15	2012.97	0.549271	2.95114e-12	4.48184e-11	Abhd12
ENSMUSG00000035293.13	6648.22	-0.848987	2.96189e-12	4.49503e-11	G2e3
ENSMUSG00000020361.13	31292.2	0.249538	2.99014e-12	4.53309e-11	Hspa4
ENSMUSG00000028683.14	2365.12	0.478868	2.99115e-12	4.53309e-11	Eif2b3
ENSMUSG00000020859.16	8184.66	-0.39414	3.05512e-12	4.6268e-11	Spag9
ENSMUSG00000028680.14	492.584	0.96465	3.05977e-12	4.63062e-11	Plk3
ENSMUSG00000001855.15	2430.62	-0.483242	3.07214e-12	4.64343e-11	Nup214
ENSMUSG00000045216.7	3499.51	-0.42907	3.07251e-12	4.64343e-11	Hs6st1
ENSMUSG00000026153.15	2674.49	-0.516141	3.19024e-12	4.81799e-11	Fam135a
ENSMUSG00000064337.1	8244.12	0.363144	3.26229e-12	4.92337e-11	mt-Rnr1
ENSMUSG00000031930.11	3067.09	0.431608	3.28986e-12	4.96154e-11	Wwp2
ENSMUSG00000019868.16	1473.29	0.579412	3.30604e-12	4.97902e-11	Vta1
ENSMUSG00000044117.12	513.66	1.05689	3.30554e-12	4.97902e-11	RP23-231E23.4
ENSMUSG00000094530.2	7092.81	0.356577	3.3176e-12	4.99296e-11	RP24-122D14.2
ENSMUSG00000012114.17	1467.91	-0.579005	3.35749e-12	5.0495e-11	Med15
ENSMUSG00000025173.13	4972.27	0.364062	3.75881e-12	5.64914e-11	Wdr45b
ENSMUSG00000087060.7	226.201	1.45907	3.78474e-12	5.68418e-11	Eldr
ENSMUSG00000020812.17	1640.2	-0.574185	3.7914e-12	5.69024e-11	RP23-313J14.6
ENSMUSG00000000738.18	4509.19	0.394345	3.80531e-12	5.70718e-11	Spg7
ENSMUSG00000018001.18	1615.13	0.590417	3.81525e-12	5.71814e-11	Cyth3
ENSMUSG00000026869.12	2669.98	0.463271	3.83238e-12	5.73588e-11	Psmd5
ENSMUSG00000045896.14	4077.33	0.46595	3.83053e-12	5.73588e-11	Paip2b
ENSMUSG00000043323.16	2570.24	0.461226	3.84161e-12	5.74573e-11	Fbrsl1
ENSMUSG00000030019.6	4838.4	-0.391417	3.917e-12	5.85445e-11	Fbxl14
ENSMUSG00000025816.15	2282.01	-0.487493	3.96805e-12	5.92668e-11	Sec61a2
ENSMUSG00000025190.13	8306.04	0.31571	4.00781e-12	5.98195e-11	Got1
ENSMUSG00000032300.7	2538.13	-0.472792	4.07906e-12	6.08411e-11	RP23-437A9.3
ENSMUSG00000032121.9	746.128	0.806202	4.10826e-12	6.12345e-11	Tmem218
ENSMUSG00000015994.10	3860.81	0.397677	4.1332e-12	6.15639e-11	Fnta
ENSMUSG00000051510.13	9446.93	0.30451	4.1918e-12	6.2394e-11	Mafg
ENSMUSG00000001761.7	5692.18	-0.380122	4.19912e-12	6.24601e-11	Smo
ENSMUSG00000055254.15	1090.45	-0.698795	4.24669e-12	6.31245e-11	Ntrk2
ENSMUSG00000056498.13	307.188	-1.25669	4.29701e-12	6.38287e-11	Tmem154
ENSMUSG00000001946.14	86.5368	2.51167	4.33599e-12	6.43196e-11	Esam
ENSMUSG00000048038.8	132.317	-1.88199	4.33353e-12	6.43196e-11	Ccdc187
ENSMUSG00000058183.14	199.75	1.51456	4.39686e-12	6.5178e-11	Mmel1
ENSMUSG00000004530.12	7694.33	0.330248	4.46944e-12	6.62087e-11	Coro1c
ENSMUSG00000035311.16	2093.13	-0.517678	4.49685e-12	6.65693e-11	Gnptab
ENSMUSG00000026260.12	4252.84	0.417055	4.50623e-12	6.66627e-11	Ndufa10
ENSMUSG00000022419.16	2454.54	-0.526549	4.54458e-12	6.71842e-11	Deptor
ENSMUSG00000031748.16	2031.36	-0.507533	4.54867e-12	6.71989e-11	Gnao1
ENSMUSG00000026207.16	2680.71	-0.454181	4.55197e-12	6.72019e-11	Speg
ENSMUSG00000021476.9	978.643	0.689601	4.64395e-12	6.85133e-11	Habp4
ENSMUSG00000071497.3	7695.72	0.347647	4.70052e-12	6.93008e-11	Nutf2-ps1
ENSMUSG00000000957.11	555.724	-0.977208	4.72352e-12	6.95925e-11	Mmp14
ENSMUSG00000078784.8	2761.72	0.540033	4.85243e-12	7.14433e-11	RP24-251F16.4
ENSMUSG00000039852.17	6381.97	-0.372519	4.92795e-12	7.25061e-11	Rere
ENSMUSG00000028657.14	2692.46	0.510674	4.97133e-12	7.30947e-11	Ppt1
ENSMUSG00000039069.19	963.361	0.723575	4.98238e-12	7.32076e-11	Mtg2
ENSMUSG00000037242.8	16162.8	0.290567	4.99679e-12	7.33696e-11	Clic4
ENSMUSG00000046841.5	3338.05	-0.427346	5.00966e-12	7.35089e-11	Ckap4
ENSMUSG00000020537.9	4346.27	0.379788	5.15122e-12	7.5535e-11	Drg2
ENSMUSG00000035372.1	1014.7	0.701566	5.17534e-12	7.58374e-11	1810055G02Rik
ENSMUSG00000025228.4	5437.99	0.352119	5.21419e-12	7.63551e-11	Actr1a
ENSMUSG00000024222.16	4206.66	0.390562	5.45645e-12	7.98489e-11	Fkbp5
ENSMUSG00000042426.6	3042.69	0.449446	5.46077e-12	7.98582e-11	Dhx29
ENSMUSG00000021095.5	199.748	-1.52508	5.46847e-12	7.9917e-11	Gsc
ENSMUSG00000051043.16	961.744	-0.702456	5.47298e-12	7.99291e-11	Gprc5c
ENSMUSG00000002006.12	8386.52	-0.336087	5.48526e-12	8.00546e-11	Pdzd4
ENSMUSG00000003154.15	1279.55	-0.614815	5.52269e-12	8.05467e-11	Foxj2
ENSMUSG00000030082.14	13598	0.287902	5.57155e-12	8.12047e-11	Sec61a1
ENSMUSG00000021209.12	673.991	-0.870083	5.58254e-12	8.13102e-11	Ppp4r4
ENSMUSG00000051444.9	250.012	-1.34473	5.72573e-12	8.33399e-11	Bbs12
ENSMUSG00000033214.10	475.836	-0.975191	5.75349e-12	8.36878e-11	Slitrk5
ENSMUSG00000026819.15	1027.79	0.6886	5.83521e-12	8.48197e-11	Slc25a25
ENSMUSG00000036777.8	5279.32	-0.363075	5.89936e-12	8.56947e-11	Anln
ENSMUSG00000043962.16	16498.1	0.280305	5.92672e-12	8.60346e-11	Thrap3
ENSMUSG00000050471.17	1211.71	0.622782	5.96806e-12	8.65768e-11	Fam118b
ENSMUSG00000028023.16	2848.55	-0.457411	6.03112e-12	8.74332e-11	Pitx2
ENSMUSG00000029344.14	1174.2	0.635959	6.03833e-12	8.74792e-11	Tpst2
ENSMUSG00000019943.10	8195.56	-0.327885	6.32041e-12	9.15047e-11	Atp2b1
ENSMUSG00000031433.15	1233.12	-0.672021	6.65509e-12	9.62859e-11	Rbm41
ENSMUSG00000049897.14	68.4182	2.93351	6.68968e-12	9.67219e-11	Stkld1
ENSMUSG00000116858.1	856.441	0.771363	6.69683e-12	9.67607e-11	RP24-75N14.3
ENSMUSG00000062127.11	1487.55	0.570381	6.77507e-12	9.78261e-11	Cttnbp2nl
ENSMUSG00000026788.13	1357.98	0.613079	6.94179e-12	1.00167e-10	Zbtb43
ENSMUSG00000015759.11	5536.16	0.397938	6.97649e-12	1.006e-10	Cnih1
ENSMUSG00000042548.14	8767.91	-0.314244	7.02606e-12	1.01248e-10	Asxl1
ENSMUSG00000036968.15	2337.35	0.489674	7.05834e-12	1.01646e-10	Cnpy4
ENSMUSG00000040943.12	1126.01	-0.671409	7.18535e-12	1.03406e-10	Tet2
ENSMUSG00000033361.13	882.064	-0.72232	7.28962e-12	1.04837e-10	Prrg3
ENSMUSG00000044005.13	1367.9	-0.590654	7.29518e-12	1.04848e-10	Gls2
ENSMUSG00000039706.11	2238.67	-0.516628	7.40039e-12	1.06289e-10	Ldb2
ENSMUSG00000023235.14	1043.66	0.692497	7.45911e-12	1.07062e-10	Ccl25
ENSMUSG00000031987.6	2829.21	-0.522816	7.58219e-12	1.08757e-10	Egln1
ENSMUSG00000037458.15	5271.57	0.37901	7.63582e-12	1.09454e-10	Azin1
ENSMUSG00000007812.16	2010.29	0.531608	7.7102e-12	1.10374e-10	Zfp655
ENSMUSG00000031513.8	2197.2	0.493695	7.70821e-12	1.10374e-10	Leprotl1
ENSMUSG00000041328.16	2787.55	0.460344	8.10529e-12	1.15953e-10	Pcf11
ENSMUSG00000030733.10	2985.03	0.440061	8.20036e-12	1.17236e-10	Sh2b1
ENSMUSG00000001783.3	6890.4	0.326634	8.21016e-12	1.17299e-10	Rtcb
ENSMUSG00000038702.6	895.56	-0.747898	8.37454e-12	1.19569e-10	Dsel
ENSMUSG00000024663.17	277.653	1.25606	8.41033e-12	1.20001e-10	Rab3il1
ENSMUSG00000020238.14	7286.09	0.323253	8.42216e-12	1.2009e-10	Ncln
ENSMUSG00000027312.14	1744.63	0.531721	8.51912e-12	1.21393e-10	Atrn
ENSMUSG00000031382.14	58.6277	6.18796	8.60318e-12	1.22511e-10	Asb11
ENSMUSG00000036966.15	1510.74	0.638332	8.83364e-12	1.2571e-10	Spryd3
ENSMUSG00000079037.9	1268.59	0.617819	9.22034e-12	1.31127e-10	Prnp
ENSMUSG00000026131.18	12603.6	-0.325818	9.35122e-12	1.32901e-10	Dst
ENSMUSG00000102439.4	706.741	-0.884349	9.58315e-12	1.36108e-10	Flg
ENSMUSG00000017418.13	3653.97	-0.412853	9.62334e-12	1.3659e-10	Arl5b
ENSMUSG00000034175.13	1565.18	-0.554041	9.93439e-12	1.4082e-10	Rhbdd3
ENSMUSG00000037344.14	1883.53	0.548638	9.93081e-12	1.4082e-10	Slc12a9
ENSMUSG00000021306.11	1164.72	-0.646763	1.00844e-11	1.42853e-10	Gpr137b
ENSMUSG00000031007.2	4509.9	0.416515	1.00936e-11	1.42891e-10	Atp6ap2
ENSMUSG00000022412.14	2759.25	0.451101	1.03713e-11	1.46726e-10	Mief1
ENSMUSG00000026447.16	525.565	-0.94139	1.0467e-11	1.47984e-10	Pik3c2b
ENSMUSG00000000711.3	3397.68	0.417572	1.06484e-11	1.50451e-10	Rab5b
ENSMUSG00000031824.15	94.9463	2.35341	1.07287e-11	1.51487e-10	AC163442.1
ENSMUSG00000051557.15	811.074	0.749879	1.09884e-11	1.55052e-10	Pusl1
ENSMUSG00000030058.17	7468.53	0.322732	1.12378e-11	1.58469e-10	Copg1
ENSMUSG00000032363.15	729.639	-0.796882	1.16552e-11	1.64248e-10	Adamts7
ENSMUSG00000080316.11	695.326	-0.828749	1.20836e-11	1.70174e-10	Spaca6
ENSMUSG00000089889.2	109.226	2.10238	1.23036e-11	1.7316e-10	AC123686.3
ENSMUSG00000021546.18	34423.8	-0.249295	1.2624e-11	1.77555e-10	Hnrnpk
ENSMUSG00000033763.14	1592.6	-0.543082	1.2929e-11	1.81727e-10	Mtss1l
ENSMUSG00000054667.7	2173.87	-0.488043	1.3332e-11	1.8727e-10	Irs4
ENSMUSG00000050721.9	395.348	1.07291	1.33517e-11	1.87424e-10	Plekho2
ENSMUSG00000027993.16	1707	-0.598711	1.43337e-11	2.01079e-10	Trim2
ENSMUSG00000047407.17	2591.78	-0.450061	1.43846e-11	2.01663e-10	Tgif1
ENSMUSG00000052155.5	1465.95	-0.580218	1.47655e-11	2.06869e-10	Acvr2a
ENSMUSG00000028228.5	1983.07	-0.524685	1.51433e-11	2.12025e-10	Cpne3
ENSMUSG00000096647.2	1015.79	0.662998	1.54138e-11	2.15674e-10	RP24-89F9.7
ENSMUSG00000036990.13	9942.95	-0.331	1.55218e-11	2.17045e-10	Otud4
ENSMUSG00000025092.6	863.174	0.758292	1.57675e-11	2.20339e-10	Hspa12a
ENSMUSG00000031490.6	8135.56	-0.316286	1.60322e-11	2.23893e-10	Eif4ebp1
ENSMUSG00000024112.16	757.996	-0.770675	1.61417e-11	2.25278e-10	Cacna1h
ENSMUSG00000025224.15	3930.06	0.392975	1.63276e-11	2.27726e-10	Gbf1
ENSMUSG00000026525.9	126.785	1.90588	1.64458e-11	2.29228e-10	Opn3
ENSMUSG00000024381.15	1422.25	-0.56794	1.67499e-11	2.33316e-10	Bin1
ENSMUSG00000029250.5	8219.01	0.321354	1.73619e-11	2.41685e-10	Polr2b
ENSMUSG00000052373.14	1337.3	-0.597683	1.74835e-11	2.43222e-10	Mpp3
ENSMUSG00000058655.9	35364.8	-0.245616	1.77108e-11	2.46226e-10	Eif4b
ENSMUSG00000038014.7	4271.73	-0.406328	1.81318e-11	2.51919e-10	Fam120a
ENSMUSG00000029648.13	1136.77	-0.723208	1.81723e-11	2.52319e-10	Flt1
ENSMUSG00000039087.17	1849.57	-0.520318	1.83091e-11	2.54056e-10	Rreb1
ENSMUSG00000022864.14	774.477	-0.817316	1.83538e-11	2.54514e-10	D16Ertd472e
ENSMUSG00000038602.7	666.295	-0.803086	1.86181e-11	2.58014e-10	Slc35f1
ENSMUSG00000040220.10	949.057	0.705152	1.86612e-11	2.58446e-10	Gas8
ENSMUSG00000021171.8	4262.14	-0.382513	1.87258e-11	2.59176e-10	Esyt2
ENSMUSG00000054720.12	950.981	-0.676831	1.87879e-11	2.5987e-10	Lrrc8c
ENSMUSG00000029014.14	5708.11	0.363861	1.89521e-11	2.61973e-10	Dnajc2
ENSMUSG00000031327.10	1276.01	-0.60331	1.89951e-11	2.62401e-10	Chic1
ENSMUSG00000069631.14	1759.57	0.516871	1.90476e-11	2.62959e-10	Strada
ENSMUSG00000025477.14	1583.93	0.574149	1.94745e-11	2.6851e-10	Inpp5a
ENSMUSG00000046096.7	2854.83	-0.440723	1.94712e-11	2.6851e-10	RP23-17C12.7
ENSMUSG00000110277.1	788.795	0.745762	2.0311e-11	2.79867e-10	CH25-588N10.2
ENSMUSG00000033581.17	6371.98	-0.333682	2.0842e-11	2.87001e-10	Igf2bp2
ENSMUSG00000027438.14	533.202	0.898986	2.08992e-11	2.87606e-10	Napb
ENSMUSG00000042155.3	1174.62	-0.632305	2.0928e-11	2.87819e-10	Klhl23
ENSMUSG00000031821.11	2753.25	0.444528	2.12513e-11	2.92081e-10	Gins2
ENSMUSG00000024614.6	4553.23	-0.375247	2.12917e-11	2.92451e-10	Tmx3
ENSMUSG00000037686.6	1273	-0.595114	2.15837e-11	2.96274e-10	Aspg
ENSMUSG00000028830.14	3378.14	0.402927	2.16634e-11	2.97181e-10	RP23-273D6.2
ENSMUSG00000023175.15	34719.7	0.308389	2.18865e-11	3.00051e-10	Bsg
ENSMUSG00000030530.15	2219.81	-0.473533	2.1919e-11	3.00307e-10	Furin
ENSMUSG00000025857.10	1553.95	-0.551338	2.19917e-11	3.01113e-10	Dnaaf5
ENSMUSG00000028333.10	22809.1	-0.256232	2.22861e-11	3.04952e-10	Anp32b
ENSMUSG00000039787.13	1752.71	-0.518328	2.27596e-11	3.11216e-10	Cercam
ENSMUSG00000041566.3	46.5242	5.10152	2.27726e-11	3.11216e-10	Tssk1
ENSMUSG00000027663.12	3882.66	-0.385247	2.28423e-11	3.11829e-10	Zmat3
ENSMUSG00000059939.13	5577.33	-0.3418	2.28462e-11	3.11829e-10	RP23-139J18.1
ENSMUSG00000037405.8	642.399	0.814814	2.29083e-11	3.12481e-10	Icam1
ENSMUSG00000021500.17	7937.84	-0.320278	2.31256e-11	3.15246e-10	Ddx46
ENSMUSG00000028848.13	1617.37	0.538784	2.33161e-11	3.17644e-10	Gpn2
ENSMUSG00000028696.12	789.856	0.738016	2.39117e-11	3.25553e-10	Ipp
ENSMUSG00000050822.11	765.989	0.75652	2.42414e-11	3.29835e-10	Slc29a4
ENSMUSG00000054277.8	408.241	1.00925	2.44493e-11	3.32455e-10	Arfgap3
ENSMUSG00000026307.12	1739.28	0.517457	2.45559e-11	3.33695e-10	Scly
ENSMUSG00000027884.16	1592.12	0.539516	2.52291e-11	3.4263e-10	Clcc1
ENSMUSG00000028649.18	17761.2	-0.299571	2.57757e-11	3.49834e-10	Macf1
ENSMUSG00000040274.11	1905	-0.514984	2.64692e-11	3.59022e-10	Cdk6
ENSMUSG00000002767.13	4505.67	0.397509	2.65002e-11	3.59218e-10	Mrpl2
ENSMUSG00000025982.13	16397.6	-0.275599	2.69885e-11	3.6538e-10	Sf3b1
ENSMUSG00000037278.9	3898.96	0.383605	2.69734e-11	3.6538e-10	Tmem97
ENSMUSG00000020520.14	3147.87	0.409094	2.70886e-11	3.66507e-10	Galnt10
ENSMUSG00000061979.8	1760.13	0.51559	2.72152e-11	3.6799e-10	Rcc1l
ENSMUSG00000040537.17	932.962	-0.676682	2.77969e-11	3.75621e-10	Adam22
ENSMUSG00000004891.16	3369.61	0.397593	2.78346e-11	3.75897e-10	Nes
ENSMUSG00000059049.14	281.396	-1.2139	2.80755e-11	3.78915e-10	Frem1
ENSMUSG00000063760.9	713.887	-0.874894	2.85581e-11	3.85188e-10	Rnf217
ENSMUSG00000070713.5	8809.11	0.299753	2.8964e-11	3.9042e-10	RP23-39F24.2
ENSMUSG00000032624.15	7014.92	-0.338472	2.89977e-11	3.90631e-10	Eml4
ENSMUSG00000041645.14	5833.54	0.334344	2.90487e-11	3.91076e-10	Ddx24
ENSMUSG00000079260.3	573.503	-0.888122	2.94359e-11	3.96044e-10	Tmppe
ENSMUSG00000056310.14	4953.14	0.405934	2.97875e-11	4.00525e-10	Tyw1
ENSMUSG00000028675.12	3277.18	-0.400203	3.00387e-11	4.03654e-10	Pnrc2
ENSMUSG00000063870.12	51013.6	-0.235832	3.04496e-11	4.08921e-10	Chd4
ENSMUSG00000037235.13	535.65	-0.901918	3.04698e-11	4.08939e-10	Mxd4
ENSMUSG00000041846.15	4530.99	-0.363249	3.09801e-11	4.15531e-10	Smek1
ENSMUSG00000024170.15	1645.78	0.560397	3.12845e-11	4.19356e-10	Telo2
ENSMUSG00000003226.7	11294.2	-0.362727	3.13108e-11	4.19449e-10	Ranbp2
ENSMUSG00000038539.15	781.804	-0.731045	3.17258e-11	4.24484e-10	Atf5
ENSMUSG00000052911.9	1781.69	-0.515261	3.17085e-11	4.24484e-10	Lamb2
ENSMUSG00000028799.15	507.614	-0.913395	3.20604e-11	4.28697e-10	Zfp362
ENSMUSG00000035762.11	1351.63	0.572378	3.24699e-11	4.33905e-10	Tmem161b
ENSMUSG00000027187.10	3021.81	0.413923	3.28363e-11	4.38473e-10	Cat
ENSMUSG00000031073.6	883.549	-0.697516	3.28521e-11	4.38473e-10	Fgf15
ENSMUSG00000076435.3	714.641	-0.764907	3.32082e-11	4.42953e-10	Acsf2
ENSMUSG00000034501.7	1691.04	0.524425	3.33373e-11	4.44402e-10	Pcnx4
ENSMUSG00000027694.9	2931.13	0.441573	3.35867e-11	4.47451e-10	RP24-418L2.1
ENSMUSG00000006678.6	2299.96	-0.479219	3.36545e-11	4.47912e-10	Pola1
ENSMUSG00000039753.16	1131.97	-0.694892	3.36625e-11	4.47912e-10	Fbxl5
ENSMUSG00000026349.14	5785.08	-0.33811	3.69933e-11	4.91929e-10	Ccnt2
ENSMUSG00000017677.11	5684.24	0.352371	3.70745e-11	4.92707e-10	Wsb1
ENSMUSG00000029073.9	675.492	0.853321	3.74862e-11	4.97874e-10	Cptp
ENSMUSG00000041598.7	1909.09	0.494502	3.75789e-11	4.98799e-10	Cdc42ep4
ENSMUSG00000023927.15	3277.79	-0.40378	3.78062e-11	5.0151e-10	Satb1
ENSMUSG00000026675.12	2042.1	0.481957	3.84537e-11	5.09787e-10	Hsd17b7
ENSMUSG00000072875.2	594.494	-0.835656	3.92517e-11	5.2005e-10	Gpr27
ENSMUSG00000025607.15	3561.1	0.397669	3.99346e-11	5.28775e-10	Copg2
ENSMUSG00000034107.10	44.7327	4.33866	4.01426e-11	5.31205e-10	Ano7
ENSMUSG00000020137.5	569.85	-0.844398	4.04982e-11	5.35583e-10	Thap2
ENSMUSG00000021990.15	2166.43	-0.475086	4.20577e-11	5.55868e-10	Spata13
ENSMUSG00000027496.15	6188.34	0.327434	4.21203e-11	5.56358e-10	Aurka
ENSMUSG00000029311.16	971.928	-0.703332	4.27577e-11	5.64433e-10	Hsd17b11
ENSMUSG00000030942.8	5529.46	0.338896	4.49452e-11	5.92949e-10	Thumpd1
ENSMUSG00000002635.11	1370.51	-0.584017	4.62937e-11	6.10368e-10	Pdcd2l
ENSMUSG00000052752.15	4313.58	0.378	4.65754e-11	6.13337e-10	Traf7
ENSMUSG00000095562.7	13475.2	-0.315464	4.65754e-11	6.13337e-10	Gm21887
ENSMUSG00000013236.17	10553.7	-0.284214	4.69547e-11	6.17957e-10	Ptprs
ENSMUSG00000094566.1	1740.53	0.522438	4.74376e-11	6.23934e-10	RP23-331I21.16
ENSMUSG00000031021.13	1013.73	0.662804	4.75573e-11	6.25129e-10	Tmem9b
ENSMUSG00000044681.19	518.761	-0.900994	4.9117e-11	6.45241e-10	Cnpy1
ENSMUSG00000048216.13	526.953	-0.90824	4.99099e-11	6.5526e-10	Gpr85
ENSMUSG00000039615.8	1969.39	0.484404	5.02319e-11	6.59088e-10	Stub1
ENSMUSG00000083246.1	1432.78	0.567867	5.11372e-11	6.70561e-10	RP24-215D6.1
ENSMUSG00000024795.11	3735.3	-0.492841	5.1962e-11	6.80966e-10	Kif20b
ENSMUSG00000019970.15	2178.44	-0.535074	5.24767e-11	6.87296e-10	Sgk1
ENSMUSG00000110575.1	89.4813	2.24349	5.2531e-11	6.87592e-10	RP23-410L16.8
ENSMUSG00000028992.13	879.541	0.711902	5.30768e-11	6.94317e-10	Nmnat1
ENSMUSG00000021610.8	3011.92	0.412618	5.31093e-11	6.94325e-10	Clptm1l
ENSMUSG00000081111.3	5538.68	0.339702	5.37813e-11	7.02686e-10	AC146815.1
ENSMUSG00000053293.9	8019.6	-0.348216	5.38329e-11	7.02937e-10	Pom121
ENSMUSG00000027803.14	2094.96	-0.479815	5.38961e-11	7.03339e-10	Wwtr1
ENSMUSG00000026255.15	1328.3	-0.579163	5.42032e-11	7.06922e-10	Efhd1
ENSMUSG00000022051.15	7229.34	-0.333484	5.43386e-11	7.08262e-10	Bnip3l
ENSMUSG00000025104.13	1565.05	-0.601469	5.53359e-11	7.20828e-10	Hdgfrp3
ENSMUSG00000021114.9	3651.25	0.423593	5.55072e-11	7.22626e-10	Atp6v1d
ENSMUSG00000094370.7	751.676	-0.745202	5.57914e-11	7.2589e-10	RP23-97D14.5
ENSMUSG00000005718.8	1231.14	-0.605467	5.6084e-11	7.29259e-10	Tfap4
ENSMUSG00000033454.6	764.603	-0.730205	5.65417e-11	7.34332e-10	Zbtb1
ENSMUSG00000056201.7	34466.4	0.234221	5.65241e-11	7.34332e-10	Cfl1
ENSMUSG00000067276.5	375.064	-1.04684	5.71095e-11	7.41262e-10	Capn6
ENSMUSG00000022201.16	5627.09	0.331343	5.75134e-11	7.46058e-10	Zfr
ENSMUSG00000044600.14	2582.32	0.434462	5.81692e-11	7.53665e-10	Smim7
ENSMUSG00000079487.11	4037.5	-0.423042	5.81612e-11	7.53665e-10	Med12
ENSMUSG00000003131.7	5612.31	-0.343168	5.82457e-11	7.54205e-10	Pafah1b2
ENSMUSG00000018999.14	3334.25	0.397656	5.92781e-11	7.66876e-10	Slc35b4
ENSMUSG00000031700.11	5273.87	-0.345129	5.92949e-11	7.66876e-10	Gpt2
ENSMUSG00000035521.13	1129.46	0.686888	5.94632e-11	7.68594e-10	Gnptg
ENSMUSG00000074102.4	3693.52	-0.400224	5.96953e-11	7.71135e-10	Rbm15b
ENSMUSG00000058392.12	6449.39	0.331875	5.98801e-11	7.73063e-10	Rrp1b
ENSMUSG00000021190.14	5659.07	0.367868	6.25743e-11	8.07365e-10	Lgmn
ENSMUSG00000058809.8	7141.13	0.326482	6.30337e-11	8.12808e-10	Hspd1-ps3
ENSMUSG00000026247.13	387.592	-1.0361	6.52132e-11	8.39915e-10	Ecel1
ENSMUSG00000046204.14	859.277	-0.729282	6.52014e-11	8.39915e-10	Pnma2
ENSMUSG00000023010.15	24650.1	0.278795	6.53332e-11	8.40962e-10	Tmbim6
ENSMUSG00000029346.12	509.413	0.890254	6.64678e-11	8.55058e-10	Srrd
ENSMUSG00000038013.14	3840.33	0.381089	6.66329e-11	8.55661e-10	Wipf2
ENSMUSG00000050705.15	1372.32	0.589328	6.66286e-11	8.55661e-10	RP24-180B11.5
ENSMUSG00000081120.1	990.436	-0.683974	6.6601e-11	8.55661e-10	RP23-102I12.1
ENSMUSG00000010095.13	14087.9	-0.29853	6.6749e-11	8.56644e-10	Slc3a2
ENSMUSG00000062646.12	592.095	0.840472	6.707e-11	8.60256e-10	Ganc
ENSMUSG00000022427.4	3841.73	0.384893	6.81787e-11	8.7396e-10	Tomm22
ENSMUSG00000041817.14	3905.73	-0.398485	6.98348e-11	8.94661e-10	Fam169a
ENSMUSG00000046056.15	437.994	-1.0083	7.01303e-11	8.97917e-10	Sbsn
ENSMUSG00000062234.14	2793.77	-0.419732	7.04465e-11	9.01433e-10	Gak
ENSMUSG00000090330.2	172.296	1.53731	7.17996e-11	9.18205e-10	AC156992.2
ENSMUSG00000096780.7	3174.12	0.409801	7.21058e-11	9.21578e-10	Tmem181b-ps
ENSMUSG00000019880.10	387.884	-1.01791	7.25078e-11	9.26171e-10	Rspo3
ENSMUSG00000079391.10	834.978	-0.699175	7.32427e-11	9.35008e-10	RP24-426N16.2
ENSMUSG00000068040.10	6369.73	0.33943	7.52572e-11	9.60159e-10	Tm9sf4
ENSMUSG00000028567.8	3267.57	0.41491	7.54743e-11	9.62364e-10	Txndc12
ENSMUSG00000020737.12	6950.93	0.337767	7.59976e-11	9.67899e-10	Hn1
ENSMUSG00000062580.9	4929.4	0.360238	7.5979e-11	9.67899e-10	Timm17a
ENSMUSG00000039886.8	2226.69	0.509454	7.6674e-11	9.75941e-10	Tmem120a
ENSMUSG00000026203.16	886.259	0.680178	7.675e-11	9.76336e-10	Dnajb2
ENSMUSG00000093924.1	1703.7	0.521339	7.69288e-11	9.78037e-10	RP23-331I21.2
ENSMUSG00000021709.14	1117.39	-0.613897	7.81541e-11	9.93033e-10	Erbb2ip
ENSMUSG00000020780.15	8143.46	0.313475	7.85166e-11	9.97056e-10	Srp68
ENSMUSG00000041958.10	9939.03	0.313576	7.95821e-11	1.01e-09	Pigs
ENSMUSG00000042417.5	111.543	-1.92444	8.02383e-11	1.01773e-09	Ccno
ENSMUSG00000031935.9	3099.42	0.408603	8.03087e-11	1.01802e-09	Med17
ENSMUSG00000046618.7	235.127	-1.3091	8.13248e-11	1.0297e-09	Olfml2a
ENSMUSG00000059981.12	5423.08	0.35046	8.13054e-11	1.0297e-09	Taok2
ENSMUSG00000018322.10	2653.16	0.43859	8.22975e-11	1.04141e-09	Tomm34
ENSMUSG00000032402.12	1512.7	-0.565226	8.41065e-11	1.06368e-09	Smad3
ENSMUSG00000058013.11	12239.8	-0.312738	8.47072e-11	1.07066e-09	2020-09-11
ENSMUSG00000011960.12	4289.41	0.400374	8.55012e-11	1.08006e-09	Ccnt1
ENSMUSG00000041734.15	2985.43	-0.405988	8.55665e-11	1.08026e-09	Kirrel
ENSMUSG00000028248.15	7573.51	-0.322803	8.56856e-11	1.08113e-09	Pnisr
ENSMUSG00000044328.13	815.443	0.708709	8.70806e-11	1.0981e-09	Trp53i13
ENSMUSG00000067038.5	9302.05	0.349624	8.80729e-11	1.10996e-09	Rps12-ps3
ENSMUSG00000028047.11	2448.08	-0.465215	8.81881e-11	1.11077e-09	Thbs3
ENSMUSG00000041124.11	2836.26	0.416295	8.82926e-11	1.11144e-09	Msantd4
ENSMUSG00000043259.15	315.119	-1.11098	9.00946e-11	1.13347e-09	Fam13c
ENSMUSG00000031214.13	2739.73	-0.42842	9.20073e-11	1.15686e-09	Ophn1
ENSMUSG00000022174.8	3801.1	0.413523	9.27965e-11	1.16599e-09	Dad1
ENSMUSG00000024406.16	41415.8	-0.249167	9.28407e-11	1.16599e-09	Pou5f1
ENSMUSG00000022961.18	14993.8	0.307812	9.30168e-11	1.16685e-09	Son
ENSMUSG00000031386.14	15586.8	-0.29976	9.29664e-11	1.16685e-09	Hcfc1
ENSMUSG00000107019.1	47.9748	3.70025	9.36936e-11	1.17466e-09	RP24-470E5.4
ENSMUSG00000026442.14	3447.08	-0.388973	9.54476e-11	1.19596e-09	Nfasc
ENSMUSG00000037351.9	5803.22	0.324238	9.58787e-11	1.20067e-09	Actr1b
ENSMUSG00000042510.7	60.6667	2.90355	9.61586e-11	1.20348e-09	RP24-87I22.6
ENSMUSG00000021589.13	2363.54	-0.484744	9.67522e-11	1.21021e-09	Rhobtb3
ENSMUSG00000001151.10	5553.61	-0.371654	9.70579e-11	1.21334e-09	Pcnt
ENSMUSG00000025371.12	2710.64	0.422898	9.82501e-11	1.22753e-09	Chmp6
ENSMUSG00000031273.16	1164.91	-0.594808	9.86098e-11	1.23061e-09	Col4a6
ENSMUSG00000041264.16	3443.4	0.385607	9.85572e-11	1.23061e-09	Uspl1
ENSMUSG00000058301.8	7289.81	0.304216	9.86926e-11	1.23093e-09	Upf1
ENSMUSG00000021133.9	1340.35	0.56717	9.92762e-11	1.2375e-09	Susd6
ENSMUSG00000037072.15	10788.3	0.285575	9.96375e-11	1.24129e-09	2020-09-15
ENSMUSG00000029505.17	8851.27	-0.323977	1.00478e-10	1.25105e-09	Ep400
ENSMUSG00000018906.14	2292.91	-0.48492	1.0219e-10	1.27163e-09	P4ha2
ENSMUSG00000037669.15	2208.52	0.470996	1.0245e-10	1.27414e-09	Ldah
ENSMUSG00000029920.9	3250.14	-0.403841	1.03557e-10	1.28716e-09	Smarcad1
ENSMUSG00000001844.10	673.306	0.795558	1.04179e-10	1.29416e-09	Zdhhc4
ENSMUSG00000030894.5	4868.36	0.375479	1.0675e-10	1.32533e-09	Tpp1
ENSMUSG00000043542.12	1085.35	-0.623011	1.07899e-10	1.33884e-09	Zc2hc1a
ENSMUSG00000007379.15	841.114	-0.738645	1.087e-10	1.34801e-09	Dennd2c
ENSMUSG00000002833.11	6448.14	0.323044	1.0953e-10	1.35753e-09	Hdgfrp2
ENSMUSG00000038538.17	4659.62	-0.378263	1.09812e-10	1.36024e-09	Ubn2
ENSMUSG00000030603.16	7389	0.322128	1.10607e-10	1.3693e-09	Psmc4
ENSMUSG00000032549.7	810.757	-0.710326	1.11044e-10	1.37393e-09	Rab6b
ENSMUSG00000003038.15	17680.1	0.253019	1.12409e-10	1.39003e-09	Hmgn2
ENSMUSG00000024053.10	1618.18	-0.542095	1.12651e-10	1.39223e-09	Emilin2
ENSMUSG00000085028.2	331.796	-1.07898	1.13604e-10	1.40321e-09	Slc2a4rg-ps
ENSMUSG00000029661.16	602.566	-0.818399	1.15672e-10	1.42793e-09	Col1a2
ENSMUSG00000078566.8	4677.99	-0.415546	1.16747e-10	1.44038e-09	Bnip3
ENSMUSG00000079330.8	416.55	-0.985283	1.17519e-10	1.4491e-09	Lemd1
ENSMUSG00000039345.16	792.527	0.769802	1.2274e-10	1.5126e-09	Mettl22
ENSMUSG00000040883.17	550.031	-0.868006	1.23361e-10	1.5194e-09	Tmem205
ENSMUSG00000032648.14	181.201	1.54333	1.23636e-10	1.52192e-09	Pygm
ENSMUSG00000036915.17	300.669	-1.12703	1.23731e-10	1.52222e-09	Kirrel2
ENSMUSG00000045333.15	738.379	-0.777808	1.24244e-10	1.52767e-09	Zfp423
ENSMUSG00000042216.13	2000.63	0.531662	1.25379e-10	1.54076e-09	Sgsm1
ENSMUSG00000038838.15	2562.11	0.453597	1.27247e-10	1.56194e-09	Vars2
ENSMUSG00000038871.5	1559.79	0.534906	1.27246e-10	1.56194e-09	Bpgm
ENSMUSG00000053740.7	2220.4	0.459241	1.27706e-10	1.56669e-09	Gm6457
ENSMUSG00000039470.15	2263.95	-0.500297	1.281e-10	1.57064e-09	Zdhhc2
ENSMUSG00000018583.5	37927.2	0.239161	1.29351e-10	1.5839e-09	G3bp1
ENSMUSG00000029234.13	4439.85	-0.373389	1.29401e-10	1.5839e-09	Tmem165
ENSMUSG00000066406.15	3149.62	0.446279	1.29302e-10	1.5839e-09	Akap13
ENSMUSG00000034487.4	753.028	-0.721803	1.30954e-10	1.60201e-09	Kdelc2
ENSMUSG00000020908.14	135.076	1.73544	1.35478e-10	1.65642e-09	Myh3
ENSMUSG00000049299.14	2256.13	0.484424	1.39934e-10	1.70994e-09	Trappc1
ENSMUSG00000050910.5	2897.39	0.439744	1.45166e-10	1.77288e-09	Cdr2l
ENSMUSG00000026812.16	3572.82	0.3772	1.46371e-10	1.78659e-09	Tsc1
ENSMUSG00000030117.5	4216.89	-0.369913	1.47827e-10	1.80334e-09	Gdf3
ENSMUSG00000037740.8	2206.49	0.456736	1.48023e-10	1.80471e-09	Mrps26
ENSMUSG00000024889.4	2444.28	0.455346	1.51201e-10	1.84243e-09	Rce1
ENSMUSG00000054499.9	1172.51	0.621277	1.51566e-10	1.84583e-09	Dedd2
ENSMUSG00000030084.11	7774.86	-0.317128	1.53461e-10	1.86787e-09	Plxna1
ENSMUSG00000039242.10	2012.4	-0.483444	1.53821e-10	1.8712e-09	B3galnt2
ENSMUSG00000038486.9	1024.03	-0.637507	1.55175e-10	1.88662e-09	Sv2a
ENSMUSG00000048621.3	44.9027	3.72122	1.57047e-10	1.90831e-09	RP23-252O5.3
ENSMUSG00000024516.12	943.961	0.664904	1.58018e-10	1.91903e-09	Sec11c
ENSMUSG00000004558.15	1796.85	-0.547374	1.58235e-10	1.9206e-09	Ndrg2
ENSMUSG00000079445.3	970.018	-0.649686	1.58591e-10	1.92384e-09	B3gnt7
ENSMUSG00000030064.16	3904.55	-0.376252	1.59585e-10	1.93482e-09	Frmd4b
ENSMUSG00000041235.12	5608.29	-0.348854	1.61857e-10	1.96126e-09	Chd7
ENSMUSG00000032633.12	3191.03	0.399378	1.62036e-10	1.96233e-09	Flcn
ENSMUSG00000027198.16	3540.47	0.400947	1.62653e-10	1.96871e-09	Ext2
ENSMUSG00000048232.12	574.641	-0.86032	1.63155e-10	1.97368e-09	Fbxo10
ENSMUSG00000009376.15	1112.08	-0.603343	1.63291e-10	1.97423e-09	Met
ENSMUSG00000040731.13	20128.1	0.243712	1.63649e-10	1.97746e-09	Eif4h
ENSMUSG00000021116.10	9567.33	0.290735	1.65965e-10	2.00432e-09	Eif2s1
ENSMUSG00000033590.8	765.387	-0.746014	1.68393e-10	2.03251e-09	Myo5c
ENSMUSG00000037012.18	2536.44	0.42578	1.68929e-10	2.03785e-09	Hk1
ENSMUSG00000034761.15	1578.79	-0.541118	1.69394e-10	2.04233e-09	Map4k5
ENSMUSG00000060002.14	675.696	-0.779679	1.73467e-10	2.09027e-09	Chpt1
ENSMUSG00000025665.16	8595.26	-0.309571	1.74444e-10	2.10088e-09	Rps6ka6
ENSMUSG00000081476.1	746.586	0.720856	1.75308e-10	2.11012e-09	Itpa-ps1
ENSMUSG00000027340.15	7236.49	-0.332005	1.78554e-10	2.148e-09	Slc23a2
ENSMUSG00000073411.11	2151.51	0.453791	1.78661e-10	2.14809e-09	H2-D1
ENSMUSG00000074506.4	2580.41	0.430781	1.80272e-10	2.16626e-09	RP23-145A18.7
ENSMUSG00000032078.17	2894.6	0.405235	1.83403e-10	2.20266e-09	Zpr1
ENSMUSG00000052428.10	3498.52	0.382159	1.85581e-10	2.22759e-09	Tmco1
ENSMUSG00000002205.16	1260.25	0.582425	1.87288e-10	2.24684e-09	Vrk3
ENSMUSG00000044365.15	641.945	-0.784338	1.89282e-10	2.26951e-09	Cxxc4
ENSMUSG00000030397.10	2446.35	0.431128	1.90661e-10	2.28477e-09	Mark4
ENSMUSG00000031503.13	2221.35	-0.447718	1.90928e-10	2.28672e-09	Col4a2
ENSMUSG00000030329.11	1351.32	-0.562541	1.91271e-10	2.28955e-09	Pianp
ENSMUSG00000008153.11	3270.55	-0.38702	1.94188e-10	2.32239e-09	Clstn3
ENSMUSG00000040209.12	2042.24	-0.468869	1.94228e-10	2.32239e-09	Zfp704
ENSMUSG00000085385.7	3290.96	-0.394431	1.97381e-10	2.35879e-09	Snhg17
ENSMUSG00000027341.10	1159.25	-0.620554	2.00582e-10	2.39572e-09	Tmem230
ENSMUSG00000024014.7	1993.74	0.467618	2.01345e-10	2.40351e-09	Pim1
ENSMUSG00000041483.14	3544.45	-0.401727	2.04134e-10	2.43546e-09	Zfp281
ENSMUSG00000008373.16	3645.56	-0.381143	2.08923e-10	2.49124e-09	Prpf31
ENSMUSG00000034520.14	3536.37	-0.376837	2.09569e-10	2.49756e-09	Gjc1
ENSMUSG00000023913.17	1439.99	-0.546808	2.10802e-10	2.50963e-09	Pla2g7
ENSMUSG00000060098.11	4628.33	0.351437	2.10813e-10	2.50963e-09	Prmt7
ENSMUSG00000036646.13	4816.32	-0.341749	2.13032e-10	2.53466e-09	Man1b1
ENSMUSG00000062981.5	3940.3	0.385954	2.15242e-10	2.55956e-09	Mrpl42
ENSMUSG00000026620.11	1398.16	-0.540646	2.17155e-10	2.58089e-09	Mark1
ENSMUSG00000019179.10	11382.7	0.292431	2.17861e-10	2.58785e-09	Mdh2
ENSMUSG00000007617.18	2046.01	-0.482508	2.19545e-10	2.60644e-09	Homer1
ENSMUSG00000031781.14	6523.62	0.306751	2.24057e-10	2.65855e-09	Ciapin1
ENSMUSG00000032840.7	1848.01	0.519578	2.26876e-10	2.69053e-09	AC125061.1
ENSMUSG00000020100.15	999.666	0.627789	2.2734e-10	2.69456e-09	Slc29a3
ENSMUSG00000041439.15	596.964	-0.854381	2.27706e-10	2.69742e-09	Mfsd6
ENSMUSG00000032897.17	2471.91	0.426598	2.28424e-10	2.70445e-09	Nfyc
ENSMUSG00000003949.16	622.35	-0.8921	2.31952e-10	2.74472e-09	Hlf
ENSMUSG00000030824.17	6351.56	0.33402	2.34753e-10	2.77635e-09	Nucb1
ENSMUSG00000056972.6	3463.07	-0.396481	2.35988e-10	2.78944e-09	Magel2
ENSMUSG00000043257.15	1304.12	-0.554159	2.37787e-10	2.80918e-09	Pigv
ENSMUSG00000025353.5	1030.96	-0.670657	2.38014e-10	2.81032e-09	Ormdl2
ENSMUSG00000023088.17	2821.36	-0.40581	2.388e-10	2.81808e-09	Abcc1
ENSMUSG00000067336.6	2770.16	-0.446907	2.41824e-10	2.85221e-09	Bmpr2
ENSMUSG00000040836.15	486.286	-0.891305	2.42037e-10	2.85317e-09	Gpr161
ENSMUSG00000036334.12	1258.28	-0.619095	2.42611e-10	2.85839e-09	Igsf10
ENSMUSG00000021375.10	2252.5	-0.448354	2.43239e-10	2.86329e-09	Kif13a
ENSMUSG00000029076.14	6267.05	0.334055	2.43291e-10	2.86329e-09	Sdf4
ENSMUSG00000023411.12	2011.1	-0.464879	2.50837e-10	2.9505e-09	Nfatc4
ENSMUSG00000028952.12	966.389	0.633532	2.5165e-10	2.95846e-09	Zbtb48
ENSMUSG00000093978.1	1406.66	0.545727	2.53148e-10	2.97445e-09	RP23-331I21.14
ENSMUSG00000062846.7	5080.99	0.340067	2.53948e-10	2.98063e-09	RP23-91I20.2
ENSMUSG00000079396.4	827.721	-0.682393	2.53927e-10	2.98063e-09	RP24-267P9.1
ENSMUSG00000007646.13	755.307	0.71216	2.55623e-10	2.99866e-09	Rad51c
ENSMUSG00000092072.3	1492.45	0.597886	2.58313e-10	3.02858e-09	RP23-169H9.7
ENSMUSG00000032580.12	5185.54	-0.33802	2.60231e-10	3.04942e-09	Rbm5
ENSMUSG00000086013.1	374.029	0.99978	2.61547e-10	3.06319e-09	RP24-359O2.3
ENSMUSG00000049922.8	770.168	-0.703434	2.6454e-10	3.09657e-09	Slc35c1
ENSMUSG00000024104.11	5868.18	0.330043	2.73775e-10	3.20295e-09	Washc2
ENSMUSG00000044288.6	927.13	-0.738995	2.75529e-10	3.22173e-09	Cnr1
ENSMUSG00000055313.14	327.347	-1.07735	2.77677e-10	3.2451e-09	Pgbd1
ENSMUSG00000013539.14	883.307	0.657856	2.80062e-10	3.27121e-09	Tango2
ENSMUSG00000018796.13	1052.68	0.610673	2.80379e-10	3.27228e-09	Acsl1
ENSMUSG00000031979.17	1133.03	0.619481	2.80455e-10	3.27228e-09	Cog2
ENSMUSG00000098181.1	5581.39	0.384089	2.81703e-10	3.28507e-09	Rps12-ps24
ENSMUSG00000091421.3	5534.8	0.325375	2.82483e-10	3.2924e-09	RP24-496A9.6
ENSMUSG00000026791.14	1993.17	-0.477381	2.84434e-10	3.31335e-09	Slc2a8
ENSMUSG00000113015.1	919.959	-0.648097	2.87205e-10	3.34384e-09	RP24-462E4.1
ENSMUSG00000022682.8	3817.39	0.37186	2.88268e-10	3.35442e-09	Rrn3
ENSMUSG00000108368.1	62.2213	2.82782	2.8883e-10	3.35916e-09	RP23-335C3.10
ENSMUSG00000042447.13	1833.16	-0.476737	2.89307e-10	3.3629e-09	Mios
ENSMUSG00000001751.9	998.297	0.648866	2.90758e-10	3.37796e-09	Naglu
ENSMUSG00000042770.8	1013.68	0.62828	2.92687e-10	3.39855e-09	Hebp1
ENSMUSG00000009108.15	127.416	1.76251	3.10262e-10	3.6007e-09	Gnat2
ENSMUSG00000062867.13	20639.3	0.237831	3.10493e-10	3.60145e-09	Impdh2
ENSMUSG00000024515.13	4634.8	-0.349954	3.10843e-10	3.60358e-09	Smad4
ENSMUSG00000024180.13	573.782	-0.862569	3.13234e-10	3.62936e-09	Tmem8
ENSMUSG00000029319.8	1234.69	0.564646	3.14233e-10	3.639e-09	Coq2
ENSMUSG00000037773.14	1229.56	-0.588997	3.15289e-10	3.64928e-09	Pced1a
ENSMUSG00000057715.13	259.483	-1.26305	3.16085e-10	3.65655e-09	AC103635.1
ENSMUSG00000038011.15	43.5175	3.94265	3.16457e-10	3.6589e-09	Dnah10
ENSMUSG00000001211.15	5156.01	-0.347324	3.1756e-10	3.66969e-09	Agpat3
ENSMUSG00000027589.14	1681.38	-0.503464	3.2156e-10	3.71394e-09	Pcmtd2
ENSMUSG00000034032.15	3699.07	-0.370671	3.25955e-10	3.7627e-09	Rpap1
ENSMUSG00000034152.6	1332.99	0.55613	3.27222e-10	3.77532e-09	Exoc3
ENSMUSG00000017664.16	2924.51	0.397806	3.28464e-10	3.78692e-09	Slc35c2
ENSMUSG00000019814.5	2323.56	-0.468213	3.28577e-10	3.78692e-09	Ltv1
ENSMUSG00000029466.11	3116.77	0.387481	3.32168e-10	3.82628e-09	Anapc7
ENSMUSG00000020307.15	7794.91	0.315796	3.41721e-10	3.93215e-09	Cdc34
ENSMUSG00000056204.8	960.159	0.642424	3.41722e-10	3.93215e-09	Pgpep1
ENSMUSG00000071708.11	20067.4	-0.248819	3.45447e-10	3.97291e-09	Sms
ENSMUSG00000020963.15	40.7948	4.39337	3.46006e-10	3.97723e-09	Tshr
ENSMUSG00000029475.17	3521.55	-0.406048	3.4782e-10	3.99597e-09	Kdm2b
ENSMUSG00000024949.17	19040.1	0.24032	3.58627e-10	4.11795e-09	Sf1
ENSMUSG00000063931.14	2311.59	0.447923	3.65167e-10	4.19083e-09	Pepd
ENSMUSG00000029730.16	14967.8	-0.249635	3.69686e-10	4.24045e-09	Mcm7
ENSMUSG00000065990.12	4065.54	0.35023	3.7202e-10	4.26497e-09	Aurkaip1
ENSMUSG00000034460.9	1100.01	0.60542	3.75811e-10	4.30616e-09	Six4
ENSMUSG00000003355.7	1765.99	0.491293	3.76817e-10	4.3154e-09	Fkbp11
ENSMUSG00000083396.1	7052.38	0.320619	3.82642e-10	4.3798e-09	AC107815.5
ENSMUSG00000025389.7	709.385	-0.736072	3.83959e-10	4.39255e-09	Mip
ENSMUSG00000062480.11	5449.8	0.331115	3.93131e-10	4.49511e-09	Acat3
ENSMUSG00000040188.10	2437.51	0.422482	3.94922e-10	4.51322e-09	Scamp2
ENSMUSG00000028636.14	493.663	0.87499	3.97153e-10	4.53633e-09	Ppcs
ENSMUSG00000030170.14	715.076	-0.780245	4.01021e-10	4.57809e-09	Wnt5b
ENSMUSG00000024384.4	5115.62	-0.336209	4.01742e-10	4.58391e-09	Iws1
ENSMUSG00000035530.13	17667.7	0.276439	4.02399e-10	4.589e-09	Eif1
ENSMUSG00000027804.13	9918.44	0.284744	4.02727e-10	4.59033e-09	Ppid
ENSMUSG00000029390.13	13733.8	0.266808	4.04702e-10	4.61042e-09	Tmed2
ENSMUSG00000096003.7	684.412	-0.735451	4.04954e-10	4.61087e-09	RP23-254B9.1
ENSMUSG00000009207.15	3149.47	0.406325	4.08765e-10	4.65182e-09	Lnpk
ENSMUSG00000091418.2	475.528	-0.895408	4.09648e-10	4.65942e-09	RP24-218O5.2
ENSMUSG00000040430.18	1014.65	-0.644443	4.12475e-10	4.68912e-09	Pitpnc1
ENSMUSG00000024906.9	1079.04	0.631178	4.22139e-10	4.79396e-09	Mus81
ENSMUSG00000027006.13	8414.5	0.287155	4.22049e-10	4.79396e-09	Dnajc10
ENSMUSG00000038827.11	1289.51	0.612775	4.31376e-10	4.8963e-09	Fam206a
ENSMUSG00000005087.17	497.634	-0.866452	4.32593e-10	4.90755e-09	Cd44
ENSMUSG00000060373.15	19256.3	0.270353	4.45119e-10	5.04701e-09	Hnrnpc
ENSMUSG00000020691.13	2965.04	0.403102	4.46757e-10	5.06294e-09	Mettl2
ENSMUSG00000038280.12	1809.9	0.501511	4.49188e-10	5.08782e-09	Ostm1
ENSMUSG00000057193.8	2955.67	0.401955	4.50426e-10	5.09919e-09	Slc44a2
ENSMUSG00000042507.15	2406.79	-0.45241	4.59244e-10	5.1963e-09	Elmsan1
ENSMUSG00000091474.2	2097.38	0.461152	4.63894e-10	5.24619e-09	RP23-147O14.2
ENSMUSG00000029090.12	6206.91	-0.318691	4.68016e-10	5.29004e-09	Adgra3
ENSMUSG00000026042.16	3905.41	-0.361267	4.83519e-10	5.46243e-09	Col5a2
ENSMUSG00000103047.1	171.235	-1.46445	4.84518e-10	5.47087e-09	RP24-367P22.1
ENSMUSG00000062397.8	4063.36	-0.35012	4.89306e-10	5.52206e-09	Zfp706
ENSMUSG00000056812.13	248.426	-1.256	4.95198e-10	5.58565e-09	St8sia3
ENSMUSG00000024393.14	29915.7	0.232084	4.98782e-10	5.62316e-09	Prrc2a
ENSMUSG00000032123.5	1373.22	-0.53034	5.05206e-10	5.69262e-09	Dpagt1
ENSMUSG00000028452.7	25384.9	0.234245	5.10406e-10	5.74823e-09	Vcp
ENSMUSG00000031012.17	1958.23	-0.473297	5.26841e-10	5.93024e-09	Cask
ENSMUSG00000056076.13	23789.7	0.233429	5.36723e-10	6.03835e-09	Eif3b
ENSMUSG00000032740.16	1942.18	-0.518149	5.44797e-10	6.126e-09	Ccdc88a
ENSMUSG00000106535.1	158.525	1.56465	5.48241e-10	6.16154e-09	RP23-369O21.1
ENSMUSG00000001270.9	6176.33	0.315639	5.48574e-10	6.16209e-09	Ckb
ENSMUSG00000052446.17	1792.62	0.493782	5.52372e-10	6.20154e-09	Zfp961
ENSMUSG00000114251.1	2089.46	0.448382	5.57301e-10	6.25365e-09	Tmed10-ps
ENSMUSG00000022185.19	15891.8	0.249396	5.57821e-10	6.25624e-09	Acin1
ENSMUSG00000023018.5	7575.69	0.29078	5.60659e-10	6.28482e-09	Smarcd1
ENSMUSG00000017801.15	1997.09	0.491844	5.63947e-10	6.3119e-09	Mlx
ENSMUSG00000030842.12	3578.52	0.379165	5.63768e-10	6.3119e-09	Lamtor1
ENSMUSG00000035049.3	5472.87	0.340452	5.63757e-10	6.3119e-09	Rrp12
ENSMUSG00000036845.12	683.673	0.729134	5.66604e-10	6.33837e-09	Lin37
ENSMUSG00000026994.9	288.885	-1.15722	5.69942e-10	6.37243e-09	Galnt3
ENSMUSG00000032458.6	6356.96	0.305662	5.75767e-10	6.43424e-09	Copb2
ENSMUSG00000022528.8	901.454	-0.643986	5.80674e-10	6.48574e-09	Hes1
ENSMUSG00000030868.6	2069.67	0.449386	5.82721e-10	6.50525e-09	Dctn5
ENSMUSG00000089803.3	4251.73	0.343185	5.87066e-10	6.55039e-09	AC074310.4
ENSMUSG00000040565.7	5815.41	-0.314061	5.98277e-10	6.67204e-09	Btaf1
ENSMUSG00000026196.7	1998.17	-0.461857	6.01066e-10	6.69971e-09	Bard1
ENSMUSG00000025931.15	824.068	-0.733903	6.0242e-10	6.71136e-09	Paqr8
ENSMUSG00000025612.5	3539.94	0.371908	6.06751e-10	6.75442e-09	Bach1
ENSMUSG00000050088.9	1463.32	0.522366	6.06908e-10	6.75442e-09	RP24-221F4.2
ENSMUSG00000073468.11	2527.84	0.425209	6.10842e-10	6.79472e-09	Sft2d1
ENSMUSG00000029447.11	21991.4	0.236934	6.11444e-10	6.79793e-09	Cct6a
ENSMUSG00000034160.13	12075.2	-0.274855	6.14207e-10	6.82166e-09	Ogt
ENSMUSG00000069601.14	3753.58	-0.363074	6.14063e-10	6.82166e-09	Ank3
ENSMUSG00000004113.18	825.613	-0.695481	6.15795e-10	6.8358e-09	Cacna1b
ENSMUSG00000037239.8	1759.18	-0.530645	6.28754e-10	6.97608e-09	Spred3
ENSMUSG00000026514.14	172.098	-1.45595	6.2913e-10	6.97668e-09	Cnih3
ENSMUSG00000028833.13	2642.33	0.40671	6.30983e-10	6.99366e-09	Ncdn
ENSMUSG00000028587.18	2017.18	0.450864	6.37501e-10	7.0623e-09	Orc1
ENSMUSG00000020766.4	9143.78	-0.296908	6.44361e-10	7.13102e-09	Galk1
ENSMUSG00000041685.16	2380.67	-0.438278	6.4415e-10	7.13102e-09	Fcho2
ENSMUSG00000035133.9	4586.83	-0.451273	6.5714e-10	7.26873e-09	Arhgap5
ENSMUSG00000074129.14	2823.01	-0.461596	6.6018e-10	7.29864e-09	Rpl13a
ENSMUSG00000009470.17	21448.7	-0.301452	6.63607e-10	7.33279e-09	Tnpo1
ENSMUSG00000030016.14	4662.9	-0.398427	6.66857e-10	7.36495e-09	Zfml
ENSMUSG00000031447.7	13887.9	0.277478	6.77493e-10	7.47862e-09	Lamp1
ENSMUSG00000017548.15	14061.6	-0.262308	6.77961e-10	7.47997e-09	Suz12
ENSMUSG00000000563.17	9815.47	0.275791	6.80609e-10	7.50538e-09	Atp5f1
ENSMUSG00000052572.17	212.269	-1.28718	6.89672e-10	7.60145e-09	Dlg2
ENSMUSG00000042686.5	2542.33	-0.4228	6.98398e-10	7.69372e-09	Jph1
ENSMUSG00000064363.1	90524.9	0.231024	7.05349e-10	7.76635e-09	mt-Nd4
ENSMUSG00000037089.10	2021.84	0.465873	7.18142e-10	7.9032e-09	Slc35b2
ENSMUSG00000024845.17	1309.41	0.576931	7.19226e-10	7.91112e-09	Tmem134
ENSMUSG00000032477.14	5185.08	0.326666	7.22006e-10	7.93768e-09	Cdc25a
ENSMUSG00000046756.10	3476.52	0.365122	7.25661e-10	7.97382e-09	Mrps7
ENSMUSG00000056917.12	1133.85	0.574517	7.27354e-10	7.98838e-09	Sipa1
ENSMUSG00000021428.9	1957.21	0.453849	7.30903e-10	8.02329e-09	Riok1
ENSMUSG00000031629.14	776.131	0.685149	7.35266e-10	8.06711e-09	Cenpu
ENSMUSG00000012429.9	883.348	-0.641824	7.38246e-10	8.09572e-09	Mplkip
ENSMUSG00000041891.15	11643.4	0.273116	7.38958e-10	8.09942e-09	Lman1
ENSMUSG00000047694.12	1920.06	-0.460332	7.50673e-10	8.22368e-09	Yipf6
ENSMUSG00000102869.2	8650.92	-0.308569	7.67901e-10	8.40816e-09	RP24-114E18.8
ENSMUSG00000028410.13	12115.2	0.278161	7.7788e-10	8.51314e-09	Dnaja1
ENSMUSG00000022843.17	1294.2	-0.542028	7.80399e-10	8.53641e-09	Clcn2
ENSMUSG00000018442.13	4050.96	0.368875	7.93338e-10	8.67356e-09	Derl2
ENSMUSG00000051232.13	3178.36	0.405498	7.93766e-10	8.67387e-09	Tmem199
ENSMUSG00000074480.4	4548.79	-0.353422	8.00479e-10	8.74282e-09	Mex3a
ENSMUSG00000029599.13	5977.11	0.305076	8.00967e-10	8.74376e-09	Ddx54
ENSMUSG00000057182.14	738.289	-0.761407	8.05281e-10	8.78643e-09	Scn3a
ENSMUSG00000032194.9	3413.47	0.383171	8.16545e-10	8.90486e-09	Kank2
ENSMUSG00000068165.3	4134.34	0.344261	8.2263e-10	8.96671e-09	RP23-48P22.4
ENSMUSG00000034724.18	1244.47	-0.553913	8.2485e-10	8.98639e-09	Cnot6l
ENSMUSG00000027881.14	6508.31	-0.316846	8.25835e-10	8.99261e-09	Prpf38b
ENSMUSG00000019978.16	5215.49	-0.319023	8.34922e-10	9.087e-09	Epb41l2
ENSMUSG00000002768.7	2276.14	0.449284	8.64156e-10	9.39575e-09	Mea1
ENSMUSG00000058886.9	2601.64	-0.42548	8.63819e-10	9.39575e-09	Deaf1
ENSMUSG00000019470.12	3716.92	0.35972	8.74201e-10	9.5002e-09	Xab2
ENSMUSG00000024975.12	2389.44	-0.469476	8.75725e-10	9.51201e-09	Pdcd4
ENSMUSG00000009035.15	1722.52	-0.480821	8.76387e-10	9.51443e-09	Tmem184b
[truncated: 6,954 more rows]

## Sheet: DESeq2_KD.SRSF7_vs_Ctrl
Ensembl_gene_ID	Base_Mean	Log2_fold_change	P-value	Adjusted_p-value	Gene_name
ENSMUSG00000110404.1	431.846	3.67038	7.15482e-89	1.09204e-84	Rnf223
ENSMUSG00000020431.5	10498.7	0.563767	4.4359e-36	3.38526e-32	Adcy1
ENSMUSG00000030282.14	5182.7	-0.679498	5.70554e-30	2.90279e-26	Cmas
ENSMUSG00000024097.10	6313.26	-1.41215	1.39134e-28	5.30899e-25	Srsf7
ENSMUSG00000026103.14	4346.27	-0.669305	2.77702e-26	8.47713e-23	Gls
ENSMUSG00000040010.10	34451.3	0.423266	7.65614e-25	1.94759e-21	Slc7a5
ENSMUSG00000002718.14	10557.3	-0.507665	1.24559e-23	2.71592e-20	Cse1l
ENSMUSG00000078566.8	4237.91	-0.678004	8.62524e-23	1.64559e-19	Bnip3
ENSMUSG00000010755.17	12199.6	0.441391	1.0347e-21	1.75473e-18	Cars
ENSMUSG00000031004.8	19747.9	-0.412753	4.97484e-21	7.5931e-18	Mki67
ENSMUSG00000041313.14	9558.09	0.481086	3.55391e-20	4.93121e-17	Slc7a1
ENSMUSG00000057110.15	2835.84	-0.587703	4.84765e-20	6.16581e-17	Cntrl
ENSMUSG00000031592.10	4500.29	-0.499234	6.42944e-20	7.00947e-17	Pcm1
ENSMUSG00000046434.16	73530.9	-0.352724	6.21637e-20	7.00947e-17	Hnrnpa1
ENSMUSG00000033624.10	1893.41	-0.68605	8.50924e-20	8.65843e-17	Pdpr
ENSMUSG00000046873.18	5081.19	-0.490168	2.13555e-19	2.03718e-16	Mbtps2
ENSMUSG00000016528.10	25620.5	0.346576	5.82544e-19	4.93965e-16	Mapkapk2
ENSMUSG00000078817.4	467.863	1.30131	5.59981e-19	4.93965e-16	Nlrp12
ENSMUSG00000040675.17	7477.72	0.422199	2.24123e-18	1.80042e-15	Mthfd1l
ENSMUSG00000035293.13	7208.09	-0.456961	5.32628e-18	4.06475e-15	G2e3
ENSMUSG00000034807.9	4985.34	-0.533266	1.33667e-17	9.71508e-15	Colgalt1
ENSMUSG00000028136.15	5629.64	-0.444531	4.27927e-17	2.96651e-14	Snx27
ENSMUSG00000063052.9	2043.1	-0.69185	4.47028e-17	2.96651e-14	Lrrc40
ENSMUSG00000061353.11	14240.3	-0.395799	5.66925e-17	3.6054e-14	Cxcl12
ENSMUSG00000026014.15	6602.81	-0.422898	1.0754e-16	6.56556e-14	Raph1
ENSMUSG00000025597.13	1540.53	-0.666607	1.48864e-16	8.73891e-14	Klhl4
ENSMUSG00000024795.11	3648.76	-0.48642	2.6105e-16	1.4388e-13	Kif20b
ENSMUSG00000035107.13	7592.14	-0.432348	2.63949e-16	1.4388e-13	Dcbld2
ENSMUSG00000092060.4	8123.62	-0.445845	3.90627e-16	2.05591e-13	Bend4
ENSMUSG00000115160.1	1144.39	-0.755447	4.46111e-16	2.26967e-13	RP23-48M16.12
ENSMUSG00000011257.19	17025.6	-0.340149	5.21879e-16	2.5695e-13	Pabpc4
ENSMUSG00000020866.17	2164.76	-0.57975	8.25651e-16	3.9381e-13	Cacna1g
ENSMUSG00000040584.8	750.361	0.894349	1.16869e-15	5.40538e-13	Abcb1a
ENSMUSG00000010095.13	17627.3	0.406454	1.26858e-15	5.69479e-13	Slc3a2
ENSMUSG00000042225.3	4146.13	-0.494035	2.28443e-15	9.96208e-13	Ammecr1
ENSMUSG00000049658.13	3467.94	-0.576831	2.37585e-15	1.00729e-12	Bdp1
ENSMUSG00000062093.5	12225.3	-0.354296	4.03084e-15	1.66278e-12	RP23-3B20.1
ENSMUSG00000041688.16	8302.57	-0.462621	5.26055e-15	2.11294e-12	Amot
ENSMUSG00000016356.18	76.5973	3.05132	5.61234e-15	2.19644e-12	Col20a1
ENSMUSG00000089774.2	1160.95	-0.767262	1.95332e-14	7.45336e-12	Slc5a3
ENSMUSG00000033799.10	5063.92	-0.469461	2.65804e-14	9.89503e-12	Fam208b
ENSMUSG00000032320.7	8237.32	-0.358668	2.75012e-14	9.99407e-12	Rcn2
ENSMUSG00000024493.8	17905.4	0.317117	3.75748e-14	1.30342e-11	Lars
ENSMUSG00000053470.13	3980.85	-0.439713	3.7421e-14	1.30342e-11	Kdm3a
ENSMUSG00000047881.14	3959.68	0.465474	3.90727e-14	1.32526e-11	Rell1
ENSMUSG00000074227.12	2877.95	-0.485282	4.01915e-14	1.33357e-11	Spint2
ENSMUSG00000007721.6	7446.47	0.371026	4.29119e-14	1.39354e-11	Ccdc124
ENSMUSG00000027313.3	4676.25	0.477681	4.55108e-14	1.44715e-11	Chac1
ENSMUSG00000030120.14	15099.2	0.315091	4.76291e-14	1.4836e-11	Mlf2
ENSMUSG00000049401.10	3278.54	0.470465	5.1351e-14	1.56754e-11	Ogfr
ENSMUSG00000106290.1	461.021	1.19522	5.562e-14	1.66456e-11	RP24-349N15.4
ENSMUSG00000106106.2	32946.3	-0.293562	6.14178e-14	1.80273e-11	Rn18s-rs5
ENSMUSG00000026958.13	1279.55	0.662963	6.66627e-14	1.91976e-11	Dpp7
ENSMUSG00000001918.17	11526.8	0.363664	1.08719e-13	3.07292e-11	Slc1a5
ENSMUSG00000044367.7	2265.45	-0.523714	1.95327e-13	5.42051e-11	Slc16a13
ENSMUSG00000029146.14	3049.89	0.465788	2.5803e-13	7.0327e-11	Snx17
ENSMUSG00000004565.15	5102.73	0.388222	2.95335e-13	7.90825e-11	Pnpla6
ENSMUSG00000032715.9	3697.83	0.527693	3.56248e-13	9.37484e-11	Trib3
ENSMUSG00000028480.14	2106.05	0.512217	5.65078e-13	1.42848e-10	Glipr2
ENSMUSG00000031960.14	29510.3	0.325536	5.70906e-13	1.42848e-10	Aars
ENSMUSG00000111394.1	4981.38	-0.428325	5.67584e-13	1.42848e-10	RP23-320D23.6
ENSMUSG00000074802.11	4204.34	-0.43988	6.09853e-13	1.50132e-10	Gas2l3
ENSMUSG00000027615.14	1833.33	0.581373	7.18156e-13	1.73988e-10	Hps3
ENSMUSG00000058922.7	18458.1	-0.33008	7.90811e-13	1.88596e-10	RP23-252G18.2
ENSMUSG00000038633.5	11573.9	0.31386	9.99722e-13	2.3475e-10	Degs1
ENSMUSG00000022884.15	19595.1	0.287783	1.15714e-12	2.67598e-10	Eif4a2
ENSMUSG00000000303.12	8816.44	-0.348869	1.44535e-12	3.29259e-10	Cdh1
ENSMUSG00000032849.14	5603.96	0.376974	1.60542e-12	3.60347e-10	Abcc4
ENSMUSG00000044783.16	11941.6	-0.358557	2.00942e-12	4.4449e-10	Hjurp
ENSMUSG00000025007.13	9880.39	0.380531	2.049e-12	4.46769e-10	Aldh18a1
ENSMUSG00000009575.14	19300.8	-0.322558	2.08696e-12	4.48638e-10	Cbx5
ENSMUSG00000074637.7	6862.24	0.344003	2.71843e-12	5.76269e-10	Sox2
ENSMUSG00000039967.14	3902.04	-0.44793	3.20088e-12	6.69246e-10	Zfp292
ENSMUSG00000027478.15	32468	-0.267907	4.69785e-12	9.56044e-10	Dnmt3b
ENSMUSG00000064325.4	1309.49	0.623144	4.66635e-12	9.56044e-10	Hhip
ENSMUSG00000041147.10	1447.91	-0.605891	6.08021e-12	1.22108e-09	Brca2
ENSMUSG00000042705.8	1694.73	0.531402	7.18842e-12	1.42489e-09	Commd10
ENSMUSG00000073664.11	1741.43	-0.538652	7.38515e-12	1.44512e-09	Nbeal1
ENSMUSG00000024587.9	21124.7	0.307288	8.62634e-12	1.66663e-09	Nars
ENSMUSG00000046636.5	10198.9	-0.356495	1.06402e-11	2.03001e-09	RP23-205H1.1
ENSMUSG00000026605.14	5646.16	-0.361283	1.16622e-11	2.19754e-09	Cenpf
ENSMUSG00000035125.10	817.209	-0.724671	1.47144e-11	2.73885e-09	Gcfc2
ENSMUSG00000042406.8	14162.3	0.283798	1.57432e-11	2.89505e-09	Atf4
ENSMUSG00000083311.3	10556.4	-0.33274	1.65729e-11	3.01133e-09	RP23-161L11.6
ENSMUSG00000025134.2	10726.6	0.302232	2.48326e-11	4.37492e-09	Alyref
ENSMUSG00000027804.13	7765.65	-0.358168	2.49373e-11	4.37492e-09	Ppid
ENSMUSG00000031700.11	6618.37	0.377219	2.45001e-11	4.37492e-09	Gpt2
ENSMUSG00000005667.8	10571.2	0.368436	2.80271e-11	4.86112e-09	Mthfd2
ENSMUSG00000007617.18	1986.39	-0.49804	3.14206e-11	5.38846e-09	Homer1
ENSMUSG00000022474.15	5566.95	0.346426	3.33117e-11	5.64929e-09	Pmm1
ENSMUSG00000040407.17	3807.88	-0.381732	3.72414e-11	6.24633e-09	Akap9
ENSMUSG00000021311.9	3188.95	-0.450285	4.03742e-11	6.62614e-09	Mtr
ENSMUSG00000023906.2	1858.16	-0.525954	4.03526e-11	6.62614e-09	Cldn6
ENSMUSG00000034064.14	2425.78	0.440608	5.19545e-11	8.43597e-09	Poglut1
ENSMUSG00000017291.13	11499.7	-0.355484	5.42103e-11	8.7096e-09	Taok1
ENSMUSG00000022425.16	19500.7	0.28144	6.27449e-11	9.97578e-09	Enpp2
ENSMUSG00000036098.15	6029.47	0.334451	8.8038e-11	1.38528e-08	Myrf
ENSMUSG00000029208.16	2614.59	0.437986	9.74241e-11	1.51733e-08	Guf1
ENSMUSG00000021495.9	5439.79	-0.393716	1.59461e-10	2.45844e-08	Fam193b
ENSMUSG00000042350.13	1414.53	-0.543159	2.30819e-10	3.52299e-08	Arel1
ENSMUSG00000082079.2	1911.9	-0.469346	2.33687e-10	3.53145e-08	RP23-244H7.1
ENSMUSG00000031229.16	8425.74	-0.334212	2.38582e-10	3.57008e-08	Atrx
ENSMUSG00000029817.11	9092.26	-0.303024	2.64895e-10	3.89197e-08	Tra2a
ENSMUSG00000040728.15	796.267	-0.693293	2.65193e-10	3.89197e-08	Esrp1
ENSMUSG00000029752.12	15731.2	0.296024	2.73286e-10	3.97254e-08	Asns
ENSMUSG00000034271.16	715.255	0.80031	3.2936e-10	4.74247e-08	Jdp2
ENSMUSG00000026281.15	8291.16	0.294002	3.70491e-10	5.28487e-08	Dtymk
ENSMUSG00000042515.13	2535.87	-0.427054	4.09694e-10	5.76814e-08	Mum1l1
ENSMUSG00000059939.13	5340.24	-0.403933	4.11929e-10	5.76814e-08	RP23-139J18.1
ENSMUSG00000002635.11	1907.17	0.463649	4.27362e-10	5.86993e-08	Pdcd2l
ENSMUSG00000038146.7	5354.54	-0.327702	4.29145e-10	5.86993e-08	Notch3
ENSMUSG00000038418.7	338.91	1.04193	4.30736e-10	5.86993e-08	Egr1
ENSMUSG00000036053.17	5070.76	-0.339635	4.4547e-10	6.017e-08	Fmnl2
ENSMUSG00000019845.8	1111.3	-0.593565	4.76222e-10	6.3205e-08	Tube1
ENSMUSG00000027620.16	17237.6	0.25457	4.74699e-10	6.3205e-08	Rbm39
ENSMUSG00000002428.12	4421.15	0.342285	5.75228e-10	7.56871e-08	Hltf
ENSMUSG00000025041.16	1071.36	0.577885	6.96541e-10	9.08659e-08	Nt5c2
ENSMUSG00000020303.2	9059.8	0.335321	7.57022e-10	9.79189e-08	Stc2
ENSMUSG00000006005.18	10876.8	-0.290895	7.77511e-10	9.97239e-08	Tpr
ENSMUSG00000021927.7	6724.08	-0.333705	8.36369e-10	1.06379e-07	RP23-52B2.1
ENSMUSG00000028465.16	6435.66	0.313072	8.50107e-10	1.07233e-07	Tln1
ENSMUSG00000028179.12	2801.78	0.44446	8.59905e-10	1.0758e-07	Cth
ENSMUSG00000022844.8	1783.46	-0.468526	9.06444e-10	1.1068e-07	Pdia5
ENSMUSG00000042709.14	2635.31	0.399189	9.03534e-10	1.1068e-07	Atpaf2
ENSMUSG00000087071.1	312.3	1.07849	8.97783e-10	1.1068e-07	Trp73os
ENSMUSG00000059834.12	632.44	-0.73121	9.38563e-10	1.13693e-07	Sclt1
ENSMUSG00000068739.13	19353.7	0.309385	1.25117e-09	1.50367e-07	Sars
ENSMUSG00000070436.12	6678.34	0.299765	1.41528e-09	1.68762e-07	Serpinh1
ENSMUSG00000029068.16	10131.4	-0.278519	1.43444e-09	1.6972e-07	Ccnl2
ENSMUSG00000028582.14	2802.91	0.386276	1.49707e-09	1.75767e-07	Cc2d1b
ENSMUSG00000082062.1	10697.9	0.277334	1.70872e-09	1.99086e-07	Ftl2-ps
ENSMUSG00000025986.6	10837.7	-0.309301	2.23585e-09	2.58529e-07	Slc39a10
ENSMUSG00000039285.12	2208.95	-0.449347	2.25529e-09	2.58816e-07	Azi2
ENSMUSG00000032679.12	14495.2	0.268319	2.40106e-09	2.73488e-07	Cd59a
ENSMUSG00000096210.2	8427.73	0.383221	2.64229e-09	2.98735e-07	H1f0
ENSMUSG00000029446.14	2537.42	0.420548	2.7843e-09	3.12476e-07	Psph
ENSMUSG00000029119.9	1773.78	0.464274	2.90298e-09	3.23418e-07	Man2b2
ENSMUSG00000026384.13	2129.66	-0.49565	2.98795e-09	3.30471e-07	Ptpn4
ENSMUSG00000040720.15	2940.81	-0.421636	3.0405e-09	3.33864e-07	RP23-242O9.1
ENSMUSG00000063632.6	7253.87	-0.319607	3.23707e-09	3.5291e-07	Sox11
ENSMUSG00000001376.17	1790.78	-0.444354	3.51069e-09	3.80026e-07	Vps50
ENSMUSG00000020277.10	21605.7	0.256458	3.56448e-09	3.83131e-07	Pfkl
ENSMUSG00000000628.10	10232.5	-0.299185	3.8219e-09	4.07928e-07	Hk2
ENSMUSG00000013495.15	430.142	-0.856755	4.06127e-09	4.30466e-07	Tmem175
ENSMUSG00000072966.11	2750.8	0.379119	4.91186e-09	5.17033e-07	Gprasp2
ENSMUSG00000024925.10	1026.76	-0.572988	5.24371e-09	5.48183e-07	Rnaseh2c
ENSMUSG00000034349.14	7591.19	-0.279778	5.74159e-09	5.96149e-07	Smc4
ENSMUSG00000025825.12	1814.81	0.448312	6.0789e-09	6.26907e-07	Iscu
ENSMUSG00000050714.9	851.566	-0.614288	6.231e-09	6.3828e-07	Zbtb26
ENSMUSG00000038539.15	1231.39	0.665193	6.91852e-09	7.03983e-07	Atf5
ENSMUSG00000033781.7	701.808	0.67601	7.37131e-09	7.45088e-07	Asb13
ENSMUSG00000000753.15	631.223	0.783857	8.45277e-09	8.4878e-07	Serpinf1
ENSMUSG00000038615.17	27258	0.222962	9.26736e-09	9.24495e-07	Nfe2l1
ENSMUSG00000030022.14	2227.72	-0.41173	9.66678e-09	9.53878e-07	Adamts9
ENSMUSG00000030660.9	2282.28	-0.427901	9.6869e-09	9.53878e-07	Pik3c2a
ENSMUSG00000032253.13	6275.19	-0.365528	9.80923e-09	9.59732e-07	Phip
ENSMUSG00000002804.4	464.811	-0.831777	1.00602e-08	9.71828e-07	Nudt14
ENSMUSG00000042608.15	5443.15	0.307166	1.0041e-08	9.71828e-07	Stk40
ENSMUSG00000020695.14	4957.54	-0.309424	1.05712e-08	1.01477e-06	Mrc2
ENSMUSG00000019916.14	5221.27	-0.333926	1.09995e-08	1.04276e-06	P4ha1
ENSMUSG00000050708.16	20148.9	0.287705	1.09745e-08	1.04276e-06	Ftl1
ENSMUSG00000036698.11	14978.2	-0.293052	1.1596e-08	1.09253e-06	Ago2
ENSMUSG00000040463.16	36784.5	-0.248689	1.17982e-08	1.10476e-06	Mybbp1a
ENSMUSG00000031583.13	739.05	-0.627907	1.3526e-08	1.25882e-06	Wrn
ENSMUSG00000068732.5	6023.2	0.302637	1.37799e-08	1.27468e-06	Tmem167b
ENSMUSG00000106535.1	144.259	1.42732	1.45178e-08	1.33485e-06	RP23-369O21.1
ENSMUSG00000039221.10	4309.13	0.323646	1.58088e-08	1.44485e-06	Rpl22l1
ENSMUSG00000051855.15	13799.1	-0.279087	1.59915e-08	1.45285e-06	Mest
ENSMUSG00000027677.17	2911.1	-0.407232	1.72863e-08	1.56119e-06	Ttc14
ENSMUSG00000022141.7	6977.28	-0.299016	1.75488e-08	1.57558e-06	Nipbl
ENSMUSG00000033318.7	488.832	0.751267	1.8012e-08	1.6077e-06	Gstt2
ENSMUSG00000028527.18	3626.46	-0.390126	1.90924e-08	1.69423e-06	Ak4
ENSMUSG00000082107.1	4911.37	-0.330708	1.93775e-08	1.70959e-06	AC165089.2
ENSMUSG00000079477.9	7135.1	0.272678	1.95002e-08	1.71053e-06	Rab7
ENSMUSG00000058542.3	10591.4	0.266431	2.169e-08	1.89174e-06	RP23-162K2.5
ENSMUSG00000020914.17	42787.6	-0.215782	2.29594e-08	1.99108e-06	Top2a
ENSMUSG00000029007.8	4148.24	0.318177	2.34598e-08	2.02298e-06	Agtrap
ENSMUSG00000033904.16	3190.62	-0.360332	2.47048e-08	2.10653e-06	Ccp110
ENSMUSG00000049916.12	1914.32	0.43225	2.46856e-08	2.10653e-06	RP23-153F8.13
ENSMUSG00000029416.17	1346.33	-0.493222	2.67814e-08	2.26364e-06	Slc15a4
ENSMUSG00000034377.10	3149.62	-0.358342	2.68439e-08	2.26364e-06	Tulp4
ENSMUSG00000070461.3	87.1974	1.81602	2.73682e-08	2.29517e-06	RP23-397H18.5
ENSMUSG00000035597.19	4101.17	-0.320336	2.75929e-08	2.30137e-06	Prpf39
ENSMUSG00000029385.14	2605.45	-0.387516	2.92051e-08	2.42259e-06	Ccng2
ENSMUSG00000045193.13	1182.17	-0.558212	3.13912e-08	2.58986e-06	Cirbp
ENSMUSG00000022822.16	5179.6	0.309268	3.3872e-08	2.77951e-06	Abcc5
ENSMUSG00000036990.13	9864.87	-0.275807	3.4331e-08	2.80211e-06	Otud4
ENSMUSG00000057637.13	16167.1	0.265203	3.51822e-08	2.85631e-06	Prdm2
ENSMUSG00000030779.16	5754.81	-0.288705	3.57975e-08	2.89089e-06	Rbbp6
ENSMUSG00000015597.16	2147.28	-0.40808	3.71815e-08	2.98685e-06	Zfp318
ENSMUSG00000020520.14	2996.52	0.347246	3.84278e-08	3.07081e-06	Galnt10
ENSMUSG00000108414.1	8812.4	0.313577	3.88655e-08	3.0896e-06	Snhg1
ENSMUSG00000044791.16	4549.16	-0.30402	4.03397e-08	3.19018e-06	Setd2
ENSMUSG00000031770.16	4432.73	0.307512	4.11048e-08	3.23393e-06	Herpud1
ENSMUSG00000037851.13	17722.9	0.238506	4.18533e-08	3.27593e-06	Iars
ENSMUSG00000030421.9	4632.46	0.304286	4.23636e-08	3.29896e-06	Uri1
ENSMUSG00000029777.10	20851	0.239144	4.36389e-08	3.38101e-06	Gars
ENSMUSG00000049932.3	3112.74	0.349051	4.42974e-08	3.4147e-06	H2afx
ENSMUSG00000001270.9	5959.06	0.287006	5.00171e-08	3.77926e-06	Ckb
ENSMUSG00000028906.16	5191.16	-0.286621	4.96477e-08	3.77926e-06	Epb41
ENSMUSG00000031381.16	2431.14	-0.372727	5.00015e-08	3.77926e-06	Piga
ENSMUSG00000044788.10	1318.99	0.486191	4.98226e-08	3.77926e-06	Fads6
ENSMUSG00000018677.9	7081.28	0.285316	5.35769e-08	4.00855e-06	Slc25a39
ENSMUSG00000023169.15	12634	0.247081	5.33381e-08	4.00855e-06	Slc38a1
ENSMUSG00000023235.14	958.453	0.549153	5.42512e-08	4.0392e-06	Ccl25
ENSMUSG00000020255.8	11347.7	-0.298052	5.59854e-08	4.14809e-06	RP24-227O16.1
ENSMUSG00000020326.7	1731.51	0.524667	5.64992e-08	4.16593e-06	Ccng1
ENSMUSG00000024799.15	2329.11	-0.376866	5.78462e-08	4.24474e-06	Tm7sf2
ENSMUSG00000024423.5	2922.13	0.363729	6.23488e-08	4.55326e-06	Impact
ENSMUSG00000020311.17	1449.23	-0.494625	6.47798e-08	4.67949e-06	Erlec1
ENSMUSG00000039838.11	623.093	0.66595	6.49971e-08	4.67949e-06	Slc45a1
ENSMUSG00000040557.14	1820.49	0.414697	6.45591e-08	4.67949e-06	Wbscr27
ENSMUSG00000096954.1	640.694	-0.639475	6.75711e-08	4.84196e-06	Gdap10
ENSMUSG00000036078.16	13859.3	0.246727	6.9574e-08	4.96219e-06	Sigmar1
ENSMUSG00000079033.10	1110.69	0.541732	7.93275e-08	5.63152e-06	Mef2b
ENSMUSG00000037487.7	20944.5	-0.23417	8.30885e-08	5.85573e-06	Ubr5
ENSMUSG00000054667.7	2186.99	-0.381871	8.32532e-08	5.85573e-06	Irs4
ENSMUSG00000071235.12	2255.1	-0.368291	9.12366e-08	6.38782e-06	Vrtn
ENSMUSG00000045667.14	1910.74	-0.41605	1.04318e-07	7.27032e-06	Smtnl2
ENSMUSG00000045962.16	15333.7	-0.24647	1.057e-07	7.33315e-06	Wnk1
ENSMUSG00000026565.18	3828.57	-0.327665	1.09923e-07	7.59168e-06	Pou2f1
ENSMUSG00000039994.15	4645.55	0.305137	1.14938e-07	7.90225e-06	Timeless
ENSMUSG00000020593.15	2369.62	-0.364206	1.22865e-07	8.40934e-06	Lpin1
ENSMUSG00000024640.9	30871.6	0.231815	1.2361e-07	8.42261e-06	Psat1
ENSMUSG00000034243.17	5347.16	-0.275086	1.24305e-07	8.43229e-06	Golgb1
ENSMUSG00000107962.1	995.08	-0.527426	1.29824e-07	8.76772e-06	RP23-83P5.5
ENSMUSG00000001642.18	10014.9	0.235685	1.34353e-07	9.03361e-06	Akr1b3
ENSMUSG00000024096.16	4961.96	0.293309	1.37204e-07	9.18488e-06	Ralbp1
ENSMUSG00000017146.12	7103.92	-0.267593	1.4083e-07	9.38641e-06	Brca1
ENSMUSG00000018474.17	1765.49	-0.417714	1.51106e-07	1.00275e-05	Chd3
ENSMUSG00000041245.13	3468.31	-0.335154	1.63257e-07	1.0787e-05	Wnk3
ENSMUSG00000012396.12	5729.44	-0.270702	1.67241e-07	1.09554e-05	Nanog
ENSMUSG00000021952.16	5755.65	-0.324141	1.66914e-07	1.09554e-05	Xpo4
ENSMUSG00000001100.10	3911.45	0.306484	1.77792e-07	1.15474e-05	Poldip2
ENSMUSG00000047712.8	341.959	-0.833295	1.77652e-07	1.15474e-05	Ust
ENSMUSG00000030016.14	4662.33	-0.3153	1.79045e-07	1.15795e-05	Zfml
ENSMUSG00000030322.12	2163.31	-0.379404	1.82579e-07	1.17583e-05	Mbd4
ENSMUSG00000062209.15	237.291	-0.999874	1.84825e-07	1.18529e-05	Erbb4
ENSMUSG00000032409.15	2593.86	-0.356181	1.89138e-07	1.20787e-05	Atr
ENSMUSG00000022483.17	1652.23	-0.425434	1.9018e-07	1.20947e-05	Col2a1
ENSMUSG00000028893.8	4120.42	0.318284	1.9208e-07	1.21648e-05	Sesn2
ENSMUSG00000047139.9	5464.31	-0.277563	1.95377e-07	1.23225e-05	Cd24a
ENSMUSG00000045328.11	4037.75	-0.299643	2.1665e-07	1.35522e-05	Cenpe
ENSMUSG00000072672.10	663.647	-0.619227	2.15989e-07	1.35522e-05	Duxbl3
ENSMUSG00000055204.15	7262.61	-0.288183	2.24752e-07	1.40016e-05	Ankrd17
ENSMUSG00000032740.16	1937.57	-0.437829	2.29207e-07	1.42211e-05	Ccdc88a
ENSMUSG00000022055.7	1162.41	-0.494529	2.30554e-07	1.42467e-05	Nefl
ENSMUSG00000000278.10	10008.9	0.242851	2.3646e-07	1.45528e-05	Scpep1
ENSMUSG00000038500.15	1094.18	0.475414	2.69181e-07	1.65e-05	Prr3
ENSMUSG00000027500.10	5590.9	0.269188	2.92208e-07	1.78399e-05	Stmn2
ENSMUSG00000030669.13	1474.62	0.430971	2.99033e-07	1.81838e-05	Calca
ENSMUSG00000027130.15	1601.38	-0.409929	3.07664e-07	1.86344e-05	Slc12a6
ENSMUSG00000030138.8	10334.1	-0.242807	3.52335e-07	2.12557e-05	Bms1
ENSMUSG00000020859.16	8316.07	-0.260795	3.61574e-07	2.17272e-05	Spag9
ENSMUSG00000028438.16	1063.7	-0.485924	3.64231e-07	2.17691e-05	Kif24
ENSMUSG00000035476.9	829.961	-0.555905	3.65123e-07	2.17691e-05	Tab3
ENSMUSG00000024151.13	9413.15	-0.230927	3.81653e-07	2.2666e-05	Msh2
ENSMUSG00000074656.12	20313.6	0.202905	3.92379e-07	2.32127e-05	Eif2s2
ENSMUSG00000031557.16	1087	-0.518954	4.11599e-07	2.42557e-05	Plekha2
ENSMUSG00000026761.12	2000.75	-0.378819	4.2591e-07	2.50025e-05	Orc4
ENSMUSG00000030528.12	5019.08	-0.269204	4.27665e-07	2.50094e-05	Blm
ENSMUSG00000035284.10	2958.92	-0.336321	4.49611e-07	2.61221e-05	Vps13c
ENSMUSG00000112784.1	88.0084	-1.64102	4.50115e-07	2.61221e-05	RP24-147D14.5
ENSMUSG00000025161.16	27216	-0.21217	4.56896e-07	2.64152e-05	Slc16a3
ENSMUSG00000021182.15	2340.93	-0.37231	4.83401e-07	2.78421e-05	Ccdc88c
ENSMUSG00000053560.4	1544.39	0.417382	4.8912e-07	2.80656e-05	Ier2
ENSMUSG00000031995.9	534.427	-0.646615	4.96894e-07	2.84048e-05	St14
ENSMUSG00000072675.12	647.717	-0.610442	5.2489e-07	2.98933e-05	Duxbl2
ENSMUSG00000035376.10	1932.05	0.375091	5.31355e-07	3.0149e-05	Hacd2
ENSMUSG00000039219.18	1986.76	-0.385936	5.47364e-07	3.09423e-05	Arid4b
ENSMUSG00000018040.9	3280.05	0.311597	5.54438e-07	3.12265e-05	Rrp7a
ENSMUSG00000035133.9	4679.94	-0.300591	5.56638e-07	3.12352e-05	Arhgap5
ENSMUSG00000016319.3	18228	0.206622	5.677e-07	3.17392e-05	Slc25a5
ENSMUSG00000067336.6	2776.36	-0.354162	5.83698e-07	3.25145e-05	Bmpr2
ENSMUSG00000042659.15	1979.07	0.418797	6.06902e-07	3.36842e-05	Arrdc4
ENSMUSG00000030729.17	2405.97	-0.367886	6.28661e-07	3.47654e-05	Pgm2l1
ENSMUSG00000057789.13	1630.08	0.394811	6.37706e-07	3.51383e-05	Bak1
ENSMUSG00000005374.13	5619.3	-0.25585	6.721e-07	3.69002e-05	Tbl2
ENSMUSG00000028399.18	1952	-0.363303	6.86205e-07	3.75396e-05	Ptprd
ENSMUSG00000021918.10	1092.07	-0.496724	6.91272e-07	3.76817e-05	Nek4
ENSMUSG00000009630.10	5726.09	0.261015	7.01416e-07	3.80986e-05	Ppp2cb
ENSMUSG00000025326.12	4417.59	-0.303826	7.11071e-07	3.84861e-05	Ube3a
ENSMUSG00000036046.14	2357.74	-0.381235	7.21168e-07	3.88946e-05	RP23-180L12.1
ENSMUSG00000024538.7	578.418	-0.629206	7.48374e-07	4.02198e-05	Ppic
ENSMUSG00000038388.14	6764.47	-0.242035	7.5273e-07	4.0312e-05	Mpp6
ENSMUSG00000031490.6	9642.99	0.252159	7.6882e-07	4.08868e-05	Eif4ebp1
ENSMUSG00000035530.13	16927.4	0.228582	7.68511e-07	4.08868e-05	Eif1
ENSMUSG00000005892.4	3822.76	0.293927	7.73089e-07	4.09711e-05	Trh
ENSMUSG00000002763.16	1602.53	-0.477547	7.92899e-07	4.18755e-05	Pex6
ENSMUSG00000062296.8	682.946	-0.577638	7.97903e-07	4.19945e-05	Trank1
ENSMUSG00000024247.14	5393.37	0.260664	8.07467e-07	4.23518e-05	Pkdcc
ENSMUSG00000021470.18	1728.35	-0.445582	8.35811e-07	4.36883e-05	Ercc6l2
ENSMUSG00000057541.14	2551.33	-0.347853	8.44108e-07	4.39714e-05	Pus7
ENSMUSG00000034297.14	5966.96	-0.285873	9.24881e-07	4.80152e-05	Med13
ENSMUSG00000018554.13	782.878	-0.563861	9.28324e-07	4.80306e-05	Ybx2
ENSMUSG00000005871.14	6837.1	-0.261144	9.47993e-07	4.88825e-05	Apc
ENSMUSG00000047369.15	214.247	1.03431	9.9881e-07	5.13294e-05	Dnah14
ENSMUSG00000019373.11	4269.36	0.279492	1.01955e-06	5.22193e-05	Cops3
ENSMUSG00000021203.15	2030.8	0.403737	1.03155e-06	5.26575e-05	Otub2
ENSMUSG00000038538.17	4676.11	-0.284405	1.06e-06	5.39292e-05	Ubn2
ENSMUSG00000033326.15	5571.78	0.277713	1.06609e-06	5.40588e-05	Kdm4a
ENSMUSG00000102252.5	21269.6	0.20852	1.12791e-06	5.70043e-05	Snrpn
ENSMUSG00000037608.16	8554.2	-0.262057	1.14545e-06	5.76998e-05	Bclaf1
ENSMUSG00000036534.6	2490.13	0.323966	1.20367e-06	6.04332e-05	Slc38a7
ENSMUSG00000037876.17	10735.1	-0.254742	1.23771e-06	6.19385e-05	Jmjd1c
ENSMUSG00000032363.15	762.652	-0.540595	1.25958e-06	6.28269e-05	Adamts7
ENSMUSG00000061859.16	891.713	-0.493626	1.32637e-06	6.59426e-05	Inadl
ENSMUSG00000051278.12	2180.28	-0.346219	1.35478e-06	6.71366e-05	Zgrf1
ENSMUSG00000003153.10	74792.5	-0.216421	1.36205e-06	6.72781e-05	Slc2a3
ENSMUSG00000001627.12	2945.74	0.337869	1.38639e-06	6.78219e-05	Ifrd1
ENSMUSG00000025586.17	1305	0.420929	1.38204e-06	6.78219e-05	Cpeb1
ENSMUSG00000027187.10	2848.85	0.327719	1.37894e-06	6.78219e-05	Cat
ENSMUSG00000053774.9	6136.97	-0.252965	1.40019e-06	6.82784e-05	Ubxn7
ENSMUSG00000030681.18	134.375	1.23708	1.42514e-06	6.92734e-05	Mvp
ENSMUSG00000025219.13	2402.05	-0.340984	1.45456e-06	7.04791e-05	Fgf8
ENSMUSG00000053012.17	358.503	-0.883364	1.49554e-06	7.22354e-05	Krcc1
ENSMUSG00000058056.16	5280.21	0.251051	1.5062e-06	7.25208e-05	Palld
ENSMUSG00000037416.13	5049.26	-0.288964	1.53722e-06	7.37815e-05	Dmxl1
ENSMUSG00000008206.16	5382.92	0.249551	1.55607e-06	7.44525e-05	Cers4
ENSMUSG00000028645.11	30332.5	-0.201352	1.58438e-06	7.55698e-05	Slc2a1
ENSMUSG00000048502.14	604.547	-0.603592	1.59857e-06	7.60094e-05	Duxbl1
ENSMUSG00000025278.9	14714.2	-0.222742	1.62651e-06	7.70975e-05	Flnb
ENSMUSG00000018697.14	2719.78	0.354338	1.67441e-06	7.91224e-05	Aatf
ENSMUSG00000021094.10	3353.56	0.33213	1.78498e-06	8.40869e-05	Dhrs7
ENSMUSG00000009376.15	1125.5	-0.471503	1.79262e-06	8.4187e-05	Met
ENSMUSG00000028282.12	2732.84	-0.32983	1.90057e-06	8.89828e-05	Casp8ap2
ENSMUSG00000049422.7	4267.9	0.277196	1.91889e-06	8.9566e-05	Chchd10
ENSMUSG00000047751.9	6375.57	0.253701	1.92761e-06	8.96986e-05	Utf1
ENSMUSG00000026361.9	3917.67	-0.300607	1.95105e-06	9.02395e-05	Cdc73
ENSMUSG00000029552.19	1418.02	-0.395197	1.95106e-06	9.02395e-05	Tes
ENSMUSG00000006442.10	10592.6	0.218293	2.03943e-06	9.35107e-05	Srm
ENSMUSG00000020620.14	1194.21	0.433276	2.04017e-06	9.35107e-05	Abca8b
ENSMUSG00000038312.10	1273.42	-0.412506	2.03796e-06	9.35107e-05	Edem2
ENSMUSG00000030309.16	1163.02	-0.449015	2.0879e-06	9.54119e-05	Caprin2
ENSMUSG00000031532.6	3909.91	0.285017	2.10432e-06	9.58752e-05	Saraf
ENSMUSG00000025409.14	8562.89	0.234815	2.15652e-06	9.78384e-05	Mbd6
ENSMUSG00000075706.10	7847.99	0.240279	2.16023e-06	9.78384e-05	Gpx4
ENSMUSG00000037787.14	959.635	0.485889	2.17149e-06	9.80576e-05	Apopt1
ENSMUSG00000037933.16	1643.78	-0.374194	2.23136e-06	9.98747e-05	Bicd2
ENSMUSG00000053024.14	702.37	0.537816	2.23038e-06	9.98747e-05	Cntn2
ENSMUSG00000072647.6	92.9682	1.45994	2.22761e-06	9.98747e-05	Adam1a
ENSMUSG00000022538.20	3889.43	0.274023	2.27411e-06	0.000101194	Lsg1
ENSMUSG00000074480.4	4561.19	-0.263545	2.2723e-06	0.000101194	Mex3a
ENSMUSG00000028676.17	12300.6	-0.215988	2.31799e-06	0.000102847	Srsf10
ENSMUSG00000055296.14	5391.57	-0.257432	2.37289e-06	0.000104978	Tmem245
ENSMUSG00000031379.13	2220.26	0.334108	2.45876e-06	0.000108462	Pir
ENSMUSG00000037572.17	3601.81	-0.281001	2.51498e-06	0.000110623	Wdhd1
ENSMUSG00000037552.17	2977.27	-0.295595	2.52511e-06	0.000110749	Plekhg2
ENSMUSG00000041633.14	1191.14	-0.448871	2.54868e-06	0.000111463	Kctd12b
ENSMUSG00000007989.7	3078.57	-0.370286	2.66515e-06	0.000115892	Fzd3
ENSMUSG00000097971.3	7219.32	0.283237	2.66398e-06	0.000115892	RP23-81C12.1
ENSMUSG00000051257.3	2253.9	0.351051	2.68507e-06	0.000116427	Trap1a
ENSMUSG00000022241.6	12458	0.227182	2.71966e-06	0.000117414	Tars
ENSMUSG00000039715.8	561.215	-0.603555	2.72323e-06	0.000117414	Wdr34
ENSMUSG00000022559.8	2259.48	0.343351	2.74104e-06	0.000117849	Fbxl6
ENSMUSG00000028780.13	1102.85	-0.448637	2.75974e-06	0.00011832	Sema3c
ENSMUSG00000041734.15	2981.21	-0.327334	2.78388e-06	0.00011902	Kirrel
ENSMUSG00000032267.8	5493.63	-0.245472	2.81298e-06	0.000119929	Usp28
ENSMUSG00000095654.2	262.721	0.852751	2.90824e-06	0.000123645	Plscr5
ENSMUSG00000020790.14	4534.49	-0.265351	3.01418e-06	0.000127439	Ankfy1
ENSMUSG00000023923.10	666.503	-0.54391	3.01096e-06	0.000127439	Tbc1d5
ENSMUSG00000028917.14	569.733	0.593282	3.03202e-06	0.000127487	Plekhm2
ENSMUSG00000035704.17	1587.46	0.382116	3.02408e-06	0.000127487	Alg8
ENSMUSG00000041881.12	3325.98	-0.351715	3.14644e-06	0.000131934	Ndufa7
ENSMUSG00000036103.8	4224.17	-0.259436	3.20823e-06	0.000134157	Colec12
ENSMUSG00000084235.2	2762.07	0.342016	3.25793e-06	0.000135863	AC121548.2
ENSMUSG00000040850.17	14826.5	-0.197142	3.32309e-06	0.000138202	Psme4
ENSMUSG00000020185.16	1297.16	-0.433827	3.38787e-06	0.000140514	E2f7
ENSMUSG00000040667.11	8988.03	0.219367	3.39901e-06	0.000140594	Nup88
ENSMUSG00000047221.5	834.368	-0.526492	3.47499e-06	0.000143348	Fam185a
ENSMUSG00000042207.17	8900.31	-0.218704	3.70811e-06	0.000152461	Kdm5b
ENSMUSG00000069806.5	3209.97	0.284293	3.71588e-06	0.000152461	Cacng7
ENSMUSG00000005672.12	2470.07	-0.311959	3.74477e-06	0.000153186	Kit
ENSMUSG00000114642.1	3321.18	-0.33693	3.75363e-06	0.000153186	RP24-188N22.4
ENSMUSG00000022321.15	1377.84	0.388427	3.77031e-06	0.000153382	Cdh10
ENSMUSG00000028830.14	3151.64	0.287641	3.77853e-06	0.000153382	RP23-273D6.2
ENSMUSG00000035495.15	975.321	-0.470117	3.80419e-06	0.000154014	Tstd2
ENSMUSG00000022811.17	1377.75	-0.436847	3.96155e-06	0.000159961	Zfp148
ENSMUSG00000045767.9	3923.38	-0.263888	4.06642e-06	0.000163762	RP23-216P14.8
ENSMUSG00000092384.7	352.338	-0.769828	4.09964e-06	0.000164665	RP24-341K21.6
ENSMUSG00000063663.11	2845.48	-0.349692	4.12878e-06	0.0001654	Brwd3
ENSMUSG00000006262.15	1934.78	-0.369511	4.15517e-06	0.000166022	Mob1b
ENSMUSG00000039427.14	1388.14	0.392018	4.1916e-06	0.00016704	Alg1
ENSMUSG00000065990.12	3838.47	0.265109	4.25659e-06	0.000169188	Aurkaip1
ENSMUSG00000046020.13	4220.21	0.259194	4.33174e-06	0.000171728	Pofut1
ENSMUSG00000052738.14	3987.73	0.262171	4.37237e-06	0.00017289	Suclg1
ENSMUSG00000000958.10	5485.23	0.253945	4.39271e-06	0.000173245	Slc7a7
ENSMUSG00000003299.10	2351.37	0.32002	4.57364e-06	0.000179916	Mrpl4
ENSMUSG00000055003.14	580.405	0.572667	4.58823e-06	0.000180026	Lrtm2
ENSMUSG00000021754.17	2454.43	-0.30761	4.60973e-06	0.000180406	Map3k1
ENSMUSG00000025439.5	4398.44	0.257007	4.71395e-06	0.000184013	Clns1a
ENSMUSG00000021000.16	5166.87	0.243227	4.95463e-06	0.000192915	Mia2
ENSMUSG00000109324.2	16030.2	0.195236	5.01152e-06	0.000194633	Prmt1
ENSMUSG00000035649.17	1322.98	-0.390783	5.05532e-06	0.000195836	Zcchc7
ENSMUSG00000084111.4	26298.3	0.190888	5.09452e-06	0.000196855	AC122438.1
ENSMUSG00000020783.14	2213.72	-0.335303	5.15972e-06	0.000198695	Ncbp3
ENSMUSG00000064370.1	90701	0.194737	5.16817e-06	0.000198695	mt-Cytb
ENSMUSG00000020078.16	2448.33	0.307483	5.46195e-06	0.000208568	Vps26a
ENSMUSG00000025531.14	1966.21	-0.346673	5.46599e-06	0.000208568	Chm
ENSMUSG00000037458.15	4894.78	0.250854	5.44074e-06	0.000208568	Azin1
ENSMUSG00000000915.15	5290.83	0.243859	5.49616e-06	0.000209197	Hip1r
ENSMUSG00000068284.14	1587.58	-0.367548	5.5301e-06	0.000209965	Usf3
ENSMUSG00000000194.13	3984.59	0.257113	5.60777e-06	0.000211337	Gpr107
ENSMUSG00000026675.12	1459.33	-0.402557	5.59818e-06	0.000211337	Hsd17b7
ENSMUSG00000068196.5	588.293	0.631414	5.58932e-06	0.000211337	Col8a1
ENSMUSG00000014195.15	8326.43	0.211314	5.72029e-06	0.000214643	Dnajc7
ENSMUSG00000034687.8	2632.19	-0.301738	5.72363e-06	0.000214643	Fras1
ENSMUSG00000020459.14	2692.47	-0.304082	5.76926e-06	0.000215824	Mtif2
ENSMUSG00000031916.17	938.912	0.451642	5.95339e-06	0.000221791	Cog8
ENSMUSG00000037373.12	5121.53	0.245106	5.95782e-06	0.000221791	Ctbp1
ENSMUSG00000062382.9	10262	0.25985	5.98003e-06	0.000222076	RP23-44G15.5
ENSMUSG00000045009.9	265.663	0.82039	6.01367e-06	0.000222783	Prrt3
ENSMUSG00000040929.16	1663.41	-0.352626	6.09502e-06	0.000224709	Rfx3
ENSMUSG00000074994.5	4721.81	-0.252425	6.09511e-06	0.000224709	Qser1
ENSMUSG00000031537.15	2187.96	0.32933	6.20111e-06	0.000228067	Ikbkb
ENSMUSG00000039953.13	16550.8	0.209545	6.29154e-06	0.000230836	Clstn1
ENSMUSG00000020152.7	11855.6	-0.216428	6.6132e-06	0.000241477	Actr2
ENSMUSG00000025980.14	32272	0.199446	6.60931e-06	0.000241477	Hspd1
ENSMUSG00000024298.14	2332.14	-0.405822	6.97851e-06	0.000254208	Zfp871
ENSMUSG00000097347.1	392.381	-0.673254	7.03861e-06	0.000255786	Gm17275
ENSMUSG00000027423.15	15215.2	-0.194408	7.16624e-06	0.000259806	Snx5
ENSMUSG00000001576.14	7929.9	0.227263	7.44113e-06	0.000269133	Ergic1
ENSMUSG00000028937.14	2417.13	0.308183	7.62901e-06	0.000275275	Acot7
ENSMUSG00000033411.16	2371.53	-0.308298	7.83792e-06	0.000282147	Ctdspl2
ENSMUSG00000016477.18	3080.84	-0.325231	8.15893e-06	0.000292732	E2f3
ENSMUSG00000041355.13	11356.1	0.210068	8.17033e-06	0.000292732	Ssr2
ENSMUSG00000039801.7	2114.51	-0.323281	8.38561e-06	0.000299741	AC158971.1
ENSMUSG00000038793.8	9209	0.208117	8.71654e-06	0.000310842	Lefty1
ENSMUSG00000067150.5	5308.77	-0.276727	9.04326e-06	0.000321742	Xpo5
ENSMUSG00000044005.13	1412.82	-0.393219	9.21889e-06	0.000327228	Gls2
ENSMUSG00000076435.3	1026.93	0.422517	9.32227e-06	0.00033013	Acsf2
ENSMUSG00000000384.15	5995.25	0.231993	9.40751e-06	0.000332377	Tbrg4
ENSMUSG00000046186.8	947.9	-0.444481	9.49769e-06	0.000334017	Cd109
ENSMUSG00000056342.16	8747.28	-0.244439	9.49134e-06	0.000334017	Usp34
ENSMUSG00000021468.8	2190.37	0.319711	9.59183e-06	0.000335012	Sptlc1
ENSMUSG00000034187.18	4572.42	0.250354	9.57253e-06	0.000335012	Nsf
ENSMUSG00000042599.8	3312.81	-0.267117	9.58225e-06	0.000335012	Kdm7a
ENSMUSG00000042700.16	3537.35	-0.265435	9.67145e-06	0.000337021	Sipa1l1
ENSMUSG00000017550.14	4785.46	-0.269808	9.75278e-06	0.000339081	Atad5
ENSMUSG00000014813.9	1374.75	-0.394798	9.96631e-06	0.000345718	Stc1
ENSMUSG00000008200.14	4980.53	-0.241131	9.9947e-06	0.000345916	Fnbp4
ENSMUSG00000028964.14	6509.98	0.223404	1.00331e-05	0.000346458	Park7
ENSMUSG00000034570.12	175.108	0.966312	1.05176e-05	0.00036237	Inpp5j
ENSMUSG00000028165.9	2468.21	0.30114	1.05665e-05	0.000363236	Cisd2
ENSMUSG00000026594.14	2771.43	-0.285937	1.07597e-05	0.000368256	Ralgps2
ENSMUSG00000042197.13	3244.36	-0.266565	1.07608e-05	0.000368256	Zfp451
ENSMUSG00000029263.15	1244.24	-0.390287	1.09708e-05	0.000373905	Pigg
ENSMUSG00000031633.4	5756.9	0.237206	1.09749e-05	0.000373905	Slc25a4
ENSMUSG00000027881.14	6540.77	-0.221276	1.1058e-05	0.000375897	Prpf38b
ENSMUSG00000060206.11	5353.79	-0.241633	1.12117e-05	0.000380277	Zfp462
ENSMUSG00000041130.9	5667.96	0.256613	1.13675e-05	0.000384706	Zfp598
ENSMUSG00000040703.11	450.154	-0.629411	1.14865e-05	0.000387872	Cyp2s1
ENSMUSG00000050473.5	1551.88	0.357705	1.16026e-05	0.00039093	Slc35d3
ENSMUSG00000032293.8	7905.94	-0.231932	1.17625e-05	0.000394573	Ireb2
ENSMUSG00000066315.9	26132.5	0.186998	1.17516e-05	0.000394573	RP23-144K18.3
ENSMUSG00000026806.15	904.856	-0.442717	1.18305e-05	0.000395983	Ddx31
ENSMUSG00000033096.7	1091.25	0.409685	1.18661e-05	0.000396308	Apmap
ENSMUSG00000073609.9	761.541	-0.477936	1.23212e-05	0.000410609	D2hgdh
ENSMUSG00000024645.4	1241.76	-0.402902	1.25749e-05	0.000416335	Timm21
ENSMUSG00000026773.19	1589.15	-0.379448	1.25435e-05	0.000416335	Pfkfb3
ENSMUSG00000028973.18	2752.78	0.279619	1.25677e-05	0.000416335	Abcb8
ENSMUSG00000031778.13	3156.62	0.280301	1.26038e-05	0.000416389	Cx3cl1
ENSMUSG00000031626.17	884.176	0.466191	1.27159e-05	0.000418226	Sorbs2
ENSMUSG00000039904.9	1056.77	0.439444	1.27229e-05	0.000418226	Gpr37
ENSMUSG00000045039.9	6027.34	-0.222455	1.27416e-05	0.000418226	Megf8
ENSMUSG00000039230.14	4138.61	0.244752	1.29444e-05	0.00042397	Tbcd
ENSMUSG00000049775.16	3598.88	-0.32513	1.29875e-05	0.000424412	Tmsb4x
ENSMUSG00000052727.6	8775.8	-0.233453	1.30135e-05	0.000424412	Map1b
ENSMUSG00000041028.16	9900.6	0.208803	1.3135e-05	0.000427461	Ghitm
ENSMUSG00000031644.19	2003.49	-0.328228	1.32122e-05	0.000429061	Nek1
ENSMUSG00000043257.15	1342.27	-0.370119	1.32772e-05	0.000430254	Pigv
ENSMUSG00000032890.17	4435.4	0.309341	1.41834e-05	0.000458648	Rims3
ENSMUSG00000045973.18	5690.24	0.224822	1.42614e-05	0.000460193	Slc25a51
ENSMUSG00000026196.7	2039.39	-0.310407	1.43779e-05	0.000462973	Bard1
ENSMUSG00000023018.5	7205.32	0.223583	1.48235e-05	0.00047632	Smarcd1
ENSMUSG00000034205.16	3361.28	-0.265036	1.49048e-05	0.000477923	Loxl2
ENSMUSG00000094566.1	1232.08	-0.380141	1.49982e-05	0.00047991	RP23-331I21.16
ENSMUSG00000061393.14	3356.7	-0.279599	1.50492e-05	0.000480537	Acvr2b
ENSMUSG00000026491.13	6814.05	-0.225493	1.51217e-05	0.000481842	Ahctf1
ENSMUSG00000097772.7	851.206	-0.470812	1.52156e-05	0.000483824	RP23-325M7.3
ENSMUSG00000068328.9	3310.92	0.292445	1.5514e-05	0.000492286	Aup1
ENSMUSG00000038664.16	5276.44	-0.245368	1.58764e-05	0.00050274	Herc1
ENSMUSG00000022360.8	9364.12	-0.211733	1.60979e-05	0.0005087	Atad2
ENSMUSG00000052331.14	20785.2	0.19155	1.63747e-05	0.000515748	Ankrd44
ENSMUSG00000066057.6	374.662	-0.668825	1.63885e-05	0.000515748	RP24-133K9.1
ENSMUSG00000041718.15	11126.5	-0.211561	1.6464e-05	0.000517057	Alg13
ENSMUSG00000017499.15	3985.96	-0.255329	1.66156e-05	0.000520748	Cdc6
ENSMUSG00000073889.10	528.017	0.562537	1.67045e-05	0.00052246	Il11ra1
ENSMUSG00000063810.7	2531.4	-0.310229	1.74824e-05	0.000545672	Alms1
ENSMUSG00000027938.11	166.802	-0.994012	1.75846e-05	0.000547742	Creb3l4
ENSMUSG00000020832.14	2164.67	0.304922	1.81874e-05	0.000564215	Eral1
ENSMUSG00000050310.9	2659.52	-0.297859	1.81734e-05	0.000564215	Rictor
ENSMUSG00000031485.15	1897.18	0.317444	1.82339e-05	0.00056451	Prosc
ENSMUSG00000005370.3	7670.25	-0.202963	1.8447e-05	0.000569953	Msh6
ENSMUSG00000025269.16	1906.47	0.320281	1.8505e-05	0.000570128	Apex2
ENSMUSG00000113836.1	673.927	-0.542472	1.85274e-05	0.000570128	RP24-231B8.5
ENSMUSG00000025938.16	3718.15	-0.268062	1.89412e-05	0.00058169	Slco5a1
ENSMUSG00000017119.19	8263.01	-0.207986	1.91979e-05	0.000588388	Nbr1
ENSMUSG00000093924.1	1207.16	-0.378525	1.96008e-05	0.000599533	RP23-331I21.2
ENSMUSG00000023883.13	6525.42	0.228775	1.9676e-05	0.000600629	Phf10
ENSMUSG00000021477.9	14513.8	0.195533	2.00926e-05	0.000612121	Ctsl
ENSMUSG00000037455.16	350.452	0.666024	2.01826e-05	0.00061364	Slc18b1
ENSMUSG00000051232.13	2954.64	0.281459	2.02603e-05	0.000614776	Tmem199
ENSMUSG00000059835.1	11892.9	0.198651	2.03089e-05	0.000615029	RP23-30H7.2
ENSMUSG00000040945.13	43834.1	0.185535	2.05884e-05	0.00062226	Rcc2
ENSMUSG00000035623.14	4186.81	-0.250144	2.09669e-05	0.000632447	Rsf1
ENSMUSG00000004568.12	3247.1	0.264255	2.14801e-05	0.000646648	Arhgef18
ENSMUSG00000010663.4	17249.3	0.181782	2.20211e-05	0.000661548	Fads1
ENSMUSG00000055660.8	738.86	-0.487784	2.20617e-05	0.000661548	Mettl4
ENSMUSG00000060090.16	1317.68	-0.365006	2.22012e-05	0.000664425	Rp2
ENSMUSG00000005299.6	3198.91	0.259005	2.2248e-05	0.000664522	Letm1
ENSMUSG00000027242.14	2328.85	-0.29685	2.27312e-05	0.000677631	Wdr76
ENSMUSG00000059776.7	20747.6	0.18711	2.34575e-05	0.000697917	Rpl13-ps6
ENSMUSG00000074405.8	1560.75	-0.439347	2.38057e-05	0.0007069	Zfp865
ENSMUSG00000064127.13	3804.26	-0.279551	2.41231e-05	0.000714935	Med14
ENSMUSG00000029910.14	5226.36	0.223683	2.44007e-05	0.000721758	Mad2l1
ENSMUSG00000063531.7	2094.78	-0.305348	2.45739e-05	0.000725477	Sema3e
ENSMUSG00000021413.9	8119.51	-0.230261	2.49141e-05	0.000734101	Prpf4b
ENSMUSG00000060373.15	16056.4	-0.174912	2.5111e-05	0.000738476	Hnrnpc
ENSMUSG00000029559.15	1621.17	0.34019	2.53211e-05	0.000743222	RP24-297N9.8
ENSMUSG00000026020.9	13636.2	0.185894	2.58882e-05	0.000758411	Nop58
ENSMUSG00000053897.15	9974.34	-0.215168	2.60632e-05	0.000762073	Slc39a8
ENSMUSG00000040459.11	9454.64	0.198326	2.62526e-05	0.000766145	Arglu1
ENSMUSG00000047193.16	1999.82	-0.310712	2.65563e-05	0.000773527	Dync2h1
ENSMUSG00000026944.18	1777.4	-0.328105	2.6677e-05	0.000775563	Abca2
ENSMUSG00000042751.14	2769.47	-0.26863	2.7006e-05	0.000783637	Nmnat2
ENSMUSG00000103047.1	188.107	-0.905229	2.73347e-05	0.00079167	RP24-367P22.1
ENSMUSG00000035181.6	2931.65	-0.278704	2.77702e-05	0.000802758	Heatr5a
ENSMUSG00000026558.13	12767.9	0.192648	2.83208e-05	0.000815584	Uck2
ENSMUSG00000031245.8	13153.3	-0.182728	2.82926e-05	0.000815584	Hmgn5
ENSMUSG00000039735.15	4258.67	-0.233773	2.86183e-05	0.000822602	Fnbp1l
ENSMUSG00000024817.13	3229.73	-0.269319	2.88853e-05	0.000828715	Uhrf2
ENSMUSG00000008348.9	59974	-0.162577	2.94939e-05	0.000841431	Ubc
ENSMUSG00000027202.12	130.472	1.06181	2.94649e-05	0.000841431	Slc12a1
ENSMUSG00000027770.5	5324.31	-0.220328	2.94532e-05	0.000841431	Dhx36
ENSMUSG00000116812.1	575.424	-0.569965	2.98922e-05	0.000851203	RP23-353E16.4
ENSMUSG00000018068.13	4723.51	-0.246896	3.01293e-05	0.000856356	Ints2
ENSMUSG00000007850.16	29537.5	-0.173374	3.06271e-05	0.000867276	Hnrnph1
ENSMUSG00000039041.15	5734.05	0.226499	3.06187e-05	0.000867276	Adrm1
ENSMUSG00000112145.1	9606.67	0.202014	3.10179e-05	0.000876716	RP24-142I9.2
ENSMUSG00000054999.2	184.508	0.898759	3.11588e-05	0.00087907	Naaladl1
ENSMUSG00000033634.7	148.068	0.996114	3.18934e-05	0.00089648	Cml2
ENSMUSG00000037808.13	2640.34	-0.289375	3.18393e-05	0.00089648	Fam76b
ENSMUSG00000030588.12	3504.79	0.246978	3.24616e-05	0.000910776	Yif1b
ENSMUSG00000018326.9	9407.21	0.191259	3.25877e-05	0.000912635	Ywhab
ENSMUSG00000028412.17	3299.68	-0.26273	3.27293e-05	0.000913248	Slc44a1
ENSMUSG00000030157.5	239.651	0.782942	3.27193e-05	0.000913248	Clec2d
ENSMUSG00000019841.15	2025.86	-0.312619	3.28145e-05	0.000913955	Rev3l
ENSMUSG00000025665.16	8674.39	-0.201342	3.30959e-05	0.000918442	Rps6ka6
ENSMUSG00000056258.9	1292.51	-0.356587	3.30496e-05	0.000918442	Kcnq3
ENSMUSG00000020021.4	1013.11	-0.420325	3.32064e-05	0.000919835	Fgd6
ENSMUSG00000020691.13	2264.62	-0.289764	3.36203e-05	0.000929615	Mettl2
ENSMUSG00000000568.15	15722.6	0.171189	3.3858e-05	0.000932806	Hnrnpd
ENSMUSG00000041439.15	887.241	0.450694	3.3836e-05	0.000932806	Mfsd6
ENSMUSG00000078773.11	1265.2	-0.369697	3.39343e-05	0.000933224	Rad54b
ENSMUSG00000008763.16	4011.6	-0.242784	3.41782e-05	0.000937276	Man1a2
ENSMUSG00000068036.14	12935.7	-0.187537	3.42044e-05	0.000937276	Mllt4
ENSMUSG00000023032.12	2278.26	0.285319	3.51019e-05	0.000960143	Slc4a8
ENSMUSG00000032507.15	265.815	0.767621	3.56039e-05	0.000972133	Fbxl2
ENSMUSG00000046691.13	4254.47	-0.237211	3.63602e-05	0.00099101	Chtf8
ENSMUSG00000023066.9	1043.51	-0.405951	3.66485e-05	0.000997088	Rttn
ENSMUSG00000030201.15	12570.4	-0.230545	3.67348e-05	0.000997656	Lrp6
ENSMUSG00000032009.8	6738.14	-0.202405	3.74893e-05	0.00101634	Sesn3
ENSMUSG00000051391.9	12257.6	-0.184029	3.81901e-05	0.0010335	Ywhag
ENSMUSG00000018846.8	6768.85	-0.241703	3.83899e-05	0.00103436	Pank3
ENSMUSG00000034906.15	2658.5	-0.296304	3.84252e-05	0.00103436	Ncaph
ENSMUSG00000079056.12	574.436	0.512669	3.84035e-05	0.00103436	Kcnip3
ENSMUSG00000021819.11	2835.07	0.299067	3.88193e-05	0.00104313	Zswim8
ENSMUSG00000023953.8	679.795	-0.477202	3.92819e-05	0.00105371	Polh
ENSMUSG00000019777.16	7112.27	-0.204188	3.97252e-05	0.00106373	Hdac2
ENSMUSG00000051695.6	14460.2	-0.174808	4.06036e-05	0.00108535	Pcbp1
ENSMUSG00000029034.9	4134.21	-0.248807	4.10288e-05	0.00109479	Ints11
ENSMUSG00000031303.8	3279.21	-0.255113	4.13584e-05	0.00110166	Map3k15
ENSMUSG00000061286.7	2402.28	0.290927	4.16332e-05	0.00110513	Exosc5
ENSMUSG00000076258.1	3468.91	0.286124	4.15702e-05	0.00110513	Gm23935
ENSMUSG00000026663.6	2937.97	0.259077	4.26211e-05	0.00112939	Atf6
ENSMUSG00000020952.10	1297.5	-0.356336	4.30031e-05	0.00113394	Scfd1
ENSMUSG00000040649.15	3288.52	-0.271281	4.30157e-05	0.00113394	Rimklb
ENSMUSG00000052854.15	2701.93	-0.280182	4.29298e-05	0.00113394	Nrk
ENSMUSG00000021377.15	10198.4	-0.205363	4.33131e-05	0.00113656	Dek
ENSMUSG00000029578.15	9055	0.195309	4.33385e-05	0.00113656	Wipi2
ENSMUSG00000048668.16	2881.41	-0.258158	4.32997e-05	0.00113656	Rhno1
ENSMUSG00000022641.15	4845.03	-0.238938	4.35048e-05	0.00113896	Bbx
ENSMUSG00000047248.20	1913.63	-0.309228	4.37326e-05	0.00114296	C2cd3
ENSMUSG00000021748.9	7293.73	0.201259	4.43434e-05	0.00115534	Pdhb
ENSMUSG00000039047.17	1773.05	0.313858	4.43575e-05	0.00115534	Pigk
ENSMUSG00000106641.1	121.997	-1.14512	4.52146e-05	0.00117566	RP23-404J7.9
ENSMUSG00000061755.10	7094.91	-0.221412	4.58327e-05	0.0011897	Bod1l
ENSMUSG00000031320.9	45559.3	0.165957	4.64146e-05	0.00120033	Rps4x
ENSMUSG00000034269.12	19069.9	-0.170548	4.64461e-05	0.00120033	Setd5
ENSMUSG00000049878.13	2661.87	-0.263695	4.6478e-05	0.00120033	Rlf
ENSMUSG00000017765.17	1719.93	0.317756	4.66832e-05	0.00120359	Slc12a4
ENSMUSG00000001157.13	1167.52	-0.382845	4.68577e-05	0.00120605	Gmcl1
ENSMUSG00000102869.2	8709.23	-0.20815	4.72329e-05	0.00121366	RP24-114E18.8
ENSMUSG00000021823.10	13038.9	-0.201137	4.83848e-05	0.00124117	Vcl
ENSMUSG00000038172.14	8671.99	-0.21803	4.8499e-05	0.00124201	Ttc39b
ENSMUSG00000026434.12	17266.4	-0.179775	4.95106e-05	0.0012658	Nucks1
ENSMUSG00000001555.10	2061.97	0.290629	4.99007e-05	0.00127364	Fkbp10
ENSMUSG00000018570.17	273.109	-0.748272	5.0377e-05	0.00128365	RP23-172M21.16
ENSMUSG00000037492.16	295.507	0.693358	5.11254e-05	0.00130054	Zmat4
ENSMUSG00000007379.15	890.987	-0.439566	5.22155e-05	0.00132607	Dennd2c
ENSMUSG00000016503.16	622.455	-0.480698	5.28483e-05	0.00133991	Gtf3a
ENSMUSG00000019132.11	4762.41	-0.225456	5.34792e-05	0.00135365	RP23-92G13.4
ENSMUSG00000052713.8	3176.63	-0.257272	5.37224e-05	0.00135756	Zfp608
ENSMUSG00000041992.9	1479.69	-0.349257	5.40869e-05	0.00136451	Rapgef5
ENSMUSG00000028180.18	6147.49	-0.206738	5.49415e-05	0.00138378	Zranb2
ENSMUSG00000052373.14	1403.86	-0.344666	5.5094e-05	0.00138534	Mpp3
ENSMUSG00000046034.8	1204.34	0.386059	5.54764e-05	0.00139266	Otulin
ENSMUSG00000028312.19	5250.66	-0.23595	5.59924e-05	0.0014033	Smc2
ENSMUSG00000032042.11	5231.79	-0.212377	5.62961e-05	0.0014086	Srpr
ENSMUSG00000028800.15	12602.4	0.178025	5.67298e-05	0.00141713	Hdac1
ENSMUSG00000048644.8	480.34	-0.548816	5.68684e-05	0.00141827	Ctxn1
ENSMUSG00000009079.16	23568	0.15761	5.71509e-05	0.00142259	Ewsr1
ENSMUSG00000047767.17	622.355	0.482829	5.72279e-05	0.00142259	Atg16l2
ENSMUSG00000025381.3	5284.5	0.223991	5.81075e-05	0.00144211	Cnpy2
ENSMUSG00000004328.15	1795.04	-0.309226	5.94775e-05	0.00147371	Hif3a
ENSMUSG00000001441.13	11371.9	-0.193747	5.98265e-05	0.00147995	Npepps
ENSMUSG00000041075.8	5539.91	-0.227001	6.00868e-05	0.00148399	Fzd7
ENSMUSG00000074748.3	3380.4	-0.240739	6.03327e-05	0.00148765	Atxn7l3b
ENSMUSG00000048874.15	6038.85	-0.204327	6.11919e-05	0.00150641	Phf3
ENSMUSG00000055373.8	1420.97	-0.368695	6.2122e-05	0.00152684	Fut9
ENSMUSG00000031673.6	417.58	-0.586144	6.41951e-05	0.00157526	Cdh11
ENSMUSG00000028649.18	17981	-0.182053	6.48991e-05	0.00158998	Macf1
ENSMUSG00000030180.15	6628.11	-0.209563	6.57644e-05	0.00160859	Kdm5a
ENSMUSG00000040435.12	1464.96	0.360486	6.59113e-05	0.00160961	Ppp1r15a
ENSMUSG00000072969.2	972.465	-0.386568	6.63587e-05	0.00161794	Armcx5
ENSMUSG00000035504.16	1399.84	0.360295	6.691e-05	0.00162878	Reep6
ENSMUSG00000016559.14	26496.8	0.183233	6.72717e-05	0.00163498	H3f3b
ENSMUSG00000026628.13	921.447	0.417524	6.76887e-05	0.0016425	Atf3
ENSMUSG00000024169.15	1076.02	-0.406875	6.83019e-05	0.00165213	Ift140
ENSMUSG00000033960.5	2111.3	0.30754	6.82436e-05	0.00165213	Jcad
ENSMUSG00000036202.16	13509.8	-0.189205	6.88869e-05	0.00166101	Rif1
ENSMUSG00000116560.1	640.735	-0.54983	6.88237e-05	0.00166101	RP23-388K12.2
ENSMUSG00000054091.9	1657.78	-0.312423	6.92814e-05	0.00166789	AC155158.1
ENSMUSG00000050917.5	1399.32	0.375673	6.96192e-05	0.00167338	Fgf4
ENSMUSG00000037610.15	142.871	0.962942	7.00275e-05	0.00168055	Kcnmb2
ENSMUSG00000023236.7	620.612	0.472203	7.1502e-05	0.00171324	Scg5
ENSMUSG00000007038.5	2797.64	0.262773	7.16705e-05	0.001714	Neu1
ENSMUSG00000039275.9	6648.27	-0.198086	7.17583e-05	0.001714	Foxk2
ENSMUSG00000041974.10	1057.1	-0.375315	7.2038e-05	0.00171799	Spidr
ENSMUSG00000027326.13	2702.48	-0.269016	7.23935e-05	0.00172378	Casc5
ENSMUSG00000039914.6	547.132	0.525034	7.35994e-05	0.00174976	Coq10a
ENSMUSG00000044927.6	1847.59	0.35927	7.43441e-05	0.00176472	H1fx
ENSMUSG00000042626.13	4050.98	-0.240822	7.44927e-05	0.0017655	Shc1
ENSMUSG00000042772.15	4764.34	-0.214372	7.65043e-05	0.00181036	Smg7
ENSMUSG00000042742.7	1645.91	-0.315272	7.66232e-05	0.00181037	RP23-343E20.2
ENSMUSG00000036435.13	1535.09	-0.317382	7.71622e-05	0.00182029	Exoc1
ENSMUSG00000061111.8	2225.36	0.288551	7.8244e-05	0.00184296	Fam195b
ENSMUSG00000032803.15	18854.4	0.164981	8.06204e-05	0.00189018	Cdv3
ENSMUSG00000046675.7	588.866	0.484262	8.03877e-05	0.00189018	Tmem251
ENSMUSG00000061607.15	5980.9	-0.201647	8.06158e-05	0.00189018	Mdc1
ENSMUSG00000005481.18	7879.95	0.188535	8.15238e-05	0.00190843	Ddx39
ENSMUSG00000096917.2	312.395	-0.703834	8.17331e-05	0.0019104	RP24-445L16.3
ENSMUSG00000040624.17	1342.36	-0.353026	8.188e-05	0.00191091	Plekhg1
ENSMUSG00000028811.11	8486.49	0.210714	8.23231e-05	0.00191832	Yars
ENSMUSG00000027894.14	156.391	0.967959	8.29031e-05	0.00192889	Slc6a17
ENSMUSG00000028051.10	623.639	-0.500847	8.50185e-05	0.0019751	Hcn3
ENSMUSG00000094526.1	1509.61	-0.321748	8.56186e-05	0.00198601	RP23-103I12.8
ENSMUSG00000037568.12	903.558	-0.406528	8.59814e-05	0.0019914	Vash2
ENSMUSG00000023809.10	5703.42	0.22691	8.75223e-05	0.00202161	Rps6ka2
ENSMUSG00000069045.11	2848.52	-0.256797	8.75507e-05	0.00202161	Ddx3y
ENSMUSG00000020721.16	8115.3	-0.195512	8.85295e-05	0.00204113	Helz
ENSMUSG00000020359.13	1741.95	0.346993	8.8997e-05	0.00204881	Phykpl
ENSMUSG00000026274.11	2264.48	-0.299301	9.09643e-05	0.00209095	Pask
ENSMUSG00000066640.11	2586.76	-0.26715	9.20483e-05	0.00211268	Fbxl18
ENSMUSG00000035486.14	316.652	-0.656928	9.56667e-05	0.00219243	Plk5
ENSMUSG00000001844.10	582.27	0.512225	9.67278e-05	0.00221343	Zdhhc4
ENSMUSG00000006423.15	1294.2	-0.362845	9.69588e-05	0.00221539	RP23-286I5.3
ENSMUSG00000029211.11	273.541	-0.692202	9.85933e-05	0.00224937	Gabra4
ENSMUSG00000021248.9	9499.6	0.177729	9.91501e-05	0.0022587	Tmed10
ENSMUSG00000034543.14	6886.93	0.217766	9.96576e-05	0.00226688	Morc2a
ENSMUSG00000026516.8	5821.93	-0.199354	0.000100817	0.00228984	Nvl
ENSMUSG00000034601.17	1435.41	-0.32203	0.000102353	0.00232127	RP24-354K18.1
ENSMUSG00000000740.12	45793.4	0.166408	0.000102657	0.00232471	Rpl13
ENSMUSG00000040570.14	1178.08	-0.353039	0.000102829	0.00232515	Rundc3b
ENSMUSG00000026880.11	1693.71	0.306223	0.000103167	0.00232935	Stom
ENSMUSG00000004945.15	1789.81	0.29463	0.000105682	0.00238262	Tmem242
ENSMUSG00000025969.15	381.786	-0.589273	0.000106544	0.0023985	Nrp2
ENSMUSG00000081400.1	6699.93	0.190268	0.000108203	0.00243226	RP23-418P21.1
ENSMUSG00000003847.16	4450.61	-0.235729	0.000109067	0.00244119	Nfat5
ENSMUSG00000028140.13	2959.03	0.249274	0.00010908	0.00244119	Mrpl9
ENSMUSG00000071414.5	2763.42	0.254371	0.000109049	0.00244119	RP24-85L11.2
ENSMUSG00000056501.3	564.534	0.530684	0.000109672	0.00245084	Cebpb
ENSMUSG00000089824.10	2035.87	0.304135	0.000109855	0.00245134	Rbm12
ENSMUSG00000034021.15	3989.13	-0.227888	0.000111729	0.00248951	Pds5b
ENSMUSG00000036873.13	866.43	0.406374	0.000112476	0.00250251	AC123684.1
ENSMUSG00000020661.15	12222.5	0.167458	0.000113163	0.00251414	Dnmt3a
ENSMUSG00000020114.12	7059.16	-0.187675	0.000114217	0.00253386	Cand1
ENSMUSG00000005360.14	6034.77	0.198982	0.000114648	0.00253604	Slc1a3
ENSMUSG00000030683.11	296.827	0.652331	0.000114634	0.00253604	Sez6l2
ENSMUSG00000012483.4	2552.97	-0.256998	0.000115935	0.00256079	Rpa3
ENSMUSG00000021840.17	7133.88	-0.195078	0.000118159	0.00260617	Mapk1ip1l
ENSMUSG00000056531.11	658.104	-0.463413	0.000119133	0.00262113	Ccdc18
ENSMUSG00000066441.14	8782.28	-0.187937	0.000119181	0.00262113	Rdh11
ENSMUSG00000001909.16	4746.16	0.218654	0.000119971	0.00263091	Trmt1
ENSMUSG00000038702.6	967.727	-0.379873	0.000119877	0.00263091	Dsel
ENSMUSG00000020228.11	2315.54	-0.277096	0.000121854	0.00266837	Helb
ENSMUSG00000025485.13	1895.24	0.297089	0.000123444	0.00269933	Ric8
ENSMUSG00000041231.15	1993.7	0.277774	0.000124046	0.00270861	Ublcp1
ENSMUSG00000022672.8	2739.86	-0.264217	0.000125427	0.00273485	Prkdc
ENSMUSG00000042942.17	768.087	-0.447076	0.000128762	0.00280356	Greb1l
ENSMUSG00000013701.13	7005.59	0.187124	0.000129673	0.00280737	Timm23
ENSMUSG00000021958.5	662.85	0.443034	0.000129417	0.00280737	Pinx1
ENSMUSG00000022708.16	335.892	-0.611283	0.000129138	0.00280737	Zbtb20
ENSMUSG00000060519.11	1838.03	0.291113	0.000129611	0.00280737	Tor3a
ENSMUSG00000003119.14	5004.65	-0.234381	0.000129895	0.0028082	Cdk12
ENSMUSG00000026429.9	1788.07	-0.309831	0.000131967	0.00284263	Ube2t
ENSMUSG00000033590.8	817.132	-0.418475	0.000132046	0.00284263	Myo5c
ENSMUSG00000038486.9	1371.93	0.330274	0.000131678	0.00284263	Sv2a
ENSMUSG00000020843.15	1581.66	0.303267	0.000133492	0.0028697	Timm22
ENSMUSG00000102692.1	175.942	-0.831203	0.000133893	0.00287428	Dchs2
ENSMUSG00000037336.14	94.4192	1.1444	0.000134734	0.00288827	Mfsd2b
ENSMUSG00000034731.10	657.73	-0.465953	0.000137335	0.00293989	Dgkh
ENSMUSG00000017707.9	8268.58	0.178112	0.000137855	0.0029469	Serinc3
ENSMUSG00000017760.16	4280.23	0.213671	0.000139178	0.00296274	Ctsa
ENSMUSG00000047407.17	2688.7	-0.247881	0.000139075	0.00296274	Tgif1
ENSMUSG00000071855.4	517.157	-0.521676	0.000139028	0.00296274	Ccdc112
ENSMUSG00000101249.1	165661	0.17016	0.000139995	0.00297597	RP23-8J15.1
ENSMUSG00000047187.9	5210.8	0.201274	0.000140516	0.00298289	Rab2a
ENSMUSG00000044934.13	1049.39	-0.359392	0.000142829	0.00302778	Zfp367
ENSMUSG00000030882.19	73.8473	1.29703	0.000143878	0.00304578	Dnhd1
ENSMUSG00000021706.14	1106.29	-0.369247	0.000144557	0.00305504	Zfyve16
ENSMUSG00000030341.17	1934.47	0.281177	0.000144916	0.00305504	Tnfrsf1a
ENSMUSG00000069833.12	754.137	-0.429387	0.000144735	0.00305504	Ahnak
ENSMUSG00000028809.16	17044.1	-0.167947	0.000146201	0.00307788	Srrm1
ENSMUSG00000029004.15	2343.84	-0.263826	0.00014701	0.00309065	Kmt2e
ENSMUSG00000040613.14	794.617	0.43027	0.000148161	0.00311056	Apobec1
ENSMUSG00000009905.5	2195.73	0.265749	0.000148785	0.00311937	Kdsr
ENSMUSG00000044813.15	2523.23	0.265602	0.00014913	0.00312232	Shb
ENSMUSG00000026393.10	2029.76	0.275078	0.000151585	0.00316937	Nek7
ENSMUSG00000032412.8	8737.69	0.183251	0.000151958	0.00317283	Atp1b3
ENSMUSG00000028953.10	5878.69	0.198624	0.00015223	0.00317416	Abcf2
ENSMUSG00000069622.4	6140.03	0.190804	0.000152859	0.00318292	Gm10273
ENSMUSG00000092341.2	16880.1	-0.490826	0.000153194	0.00318555	Malat1
ENSMUSG00000022557.11	6378.91	0.191321	0.000158021	0.00328145	Bop1
ENSMUSG00000031591.14	6557.76	0.193139	0.000159177	0.00330098	Asah1
ENSMUSG00000078619.10	2981.29	0.249691	0.000160734	0.00332874	Smarcd2
ENSMUSG00000018858.15	2133.83	0.282822	0.000161341	0.00333679	Ict1
ENSMUSG00000032518.6	65460.1	0.155792	0.000162435	0.00334336	Rpsa
ENSMUSG00000039087.17	1941.07	-0.274888	0.000162535	0.00334336	Rreb1
ENSMUSG00000061983.7	38321.1	0.180363	0.000162256	0.00334336	Rps12
ENSMUSG00000110841.1	3720.58	0.225021	0.000162019	0.00334336	RP23-269H21.1
ENSMUSG00000038143.16	2093.05	-0.269672	0.000163681	0.00336241	Stox2
ENSMUSG00000025316.16	1411.17	-0.319045	0.000165785	0.00340104	Banp
ENSMUSG00000057522.15	5932.43	0.200557	0.000167058	0.00342255	Spop
ENSMUSG00000038774.9	1940.38	-0.283001	0.000170345	0.00348056	Ascc3
ENSMUSG00000107000.1	278.23	-0.65693	0.000170235	0.00348056	RP23-15K13.2
ENSMUSG00000002413.15	3909.94	-0.244358	0.00017412	0.00355293	Braf
ENSMUSG00000060038.14	1414.81	0.311999	0.000175311	0.00357246	Dhps
ENSMUSG00000018567.14	3395.58	0.231973	0.000177367	0.00360473	Gabarap
ENSMUSG00000029207.16	739.502	0.427763	0.000177322	0.00360473	Apbb2
ENSMUSG00000021140.9	2700.73	-0.242266	0.00017854	0.00362375	Pcnx
ENSMUSG00000023495.13	10875.9	0.185617	0.000179969	0.00364307	Pcbp4
ENSMUSG00000031990.15	2669.03	0.246498	0.000179761	0.00364307	Jam3
ENSMUSG00000073016.3	406.596	-0.630698	0.000181342	0.00366114	Uprt
ENSMUSG00000097900.1	2422.49	-0.277493	0.000181142	0.00366114	RP23-360N5.4
ENSMUSG00000021432.15	620.994	0.469457	0.000181877	0.00366557	Slc35b3
ENSMUSG00000052396.7	7691.18	0.182059	0.000182042	0.00366557	Mogat2
ENSMUSG00000037465.10	1888.33	0.353088	0.000183281	0.0036813	Klf10
ENSMUSG00000071369.11	1392.03	-0.317929	0.000183305	0.0036813	Map3k5
ENSMUSG00000032641.18	1546.79	0.302174	0.000184125	0.0036929	Gpr19
ENSMUSG00000093978.1	992.326	-0.359955	0.00018443	0.00369417	RP23-331I21.14
ENSMUSG00000055485.6	719.285	-0.424607	0.000185225	0.00370522	Soga1
ENSMUSG00000030842.12	3305.64	0.236775	0.000185612	0.0037081	Lamtor1
ENSMUSG00000105944.1	5332.92	0.199565	0.000185875	0.0037085	RP23-313F7.2
ENSMUSG00000020064.9	3145.74	-0.234583	0.000186546	0.00371443	Herc4
ENSMUSG00000055067.15	724.317	0.422741	0.000186659	0.00371443	Smyd3
ENSMUSG00000029108.14	557.973	-0.480725	0.000187106	0.00371849	Pcdh7
ENSMUSG00000020823.16	4906.38	0.199801	0.000187979	0.00372613	Sec14l1
ENSMUSG00000047714.14	6415.13	0.184638	0.000187964	0.00372613	Ppp1r2
ENSMUSG00000030609.18	2773.85	0.253324	0.000188291	0.00372747	Aen
ENSMUSG00000042650.3	9192.7	-0.175359	0.000191467	0.00378543	Alkbh5
ENSMUSG00000070526.2	167.327	-0.848807	0.000192119	0.00379342	Peg12
ENSMUSG00000082087.4	2570.36	0.246397	0.000193681	0.00381931	RP23-382C18.5
ENSMUSG00000027171.10	608.804	-0.446585	0.000194198	0.00382458	Prrg4
ENSMUSG00000086743.2	1315.04	-0.34057	0.000197404	0.00388271	Hnrnpa1l2-ps
ENSMUSG00000021240.6	1669.66	-0.307768	0.000199256	0.00391183	Abcd4
ENSMUSG00000068922.14	3248.92	0.227688	0.000199397	0.00391183	Msto1
ENSMUSG00000027379.13	8460.29	-0.172572	0.000200122	0.003921	Bub1
ENSMUSG00000040225.15	21334.6	-0.195096	0.000200958	0.00393234	Prrc2c
ENSMUSG00000069049.11	2632.6	-0.243194	0.000201602	0.00393989	Eif2s3y
ENSMUSG00000037089.10	1838.01	0.286182	0.000203843	0.00397859	Slc35b2
ENSMUSG00000033306.15	1332.2	-0.34156	0.000204814	0.00399243	Lpp
ENSMUSG00000039640.7	4489.72	0.21775	0.000206203	0.00401439	Mrpl12
ENSMUSG00000035696.15	2878.81	-0.238091	0.000207497	0.00403442	Rnf38
ENSMUSG00000022604.18	2815.92	-0.241709	0.000211033	0.00409796	Cep97
ENSMUSG00000032624.15	7179.95	-0.185826	0.000212167	0.00410953	Eml4
ENSMUSG00000042029.7	4580.12	-0.205467	0.000212042	0.00410953	Ncapg2
ENSMUSG00000018446.8	15899.2	0.170353	0.000213886	0.00412189	C1qbp
ENSMUSG00000031823.14	1514.49	0.312343	0.000213339	0.00412189	Zdhhc7
ENSMUSG00000042595.7	3919.33	-0.22669	0.000213838	0.00412189	Fam199x
ENSMUSG00000107278.1	197.46	0.792187	0.000213449	0.00412189	RP24-478I22.8
ENSMUSG00000020534.14	7356.76	-0.182941	0.000214285	0.00412437	Shmt1
ENSMUSG00000116858.1	530.302	-0.47761	0.00021458	0.00412485	RP24-75N14.3
ENSMUSG00000040820.16	767.691	-0.399769	0.000215519	0.0041377	Hlcs
ENSMUSG00000029026.16	428.651	0.521794	0.000218325	0.00418105	Trp73
ENSMUSG00000031007.2	4068.72	0.213246	0.000218281	0.00418105	Atp6ap2
ENSMUSG00000038174.14	831.91	-0.39786	0.000219232	0.00419316	Fam126b
ENSMUSG00000038121.6	2425.68	-0.254628	0.00022056	0.00420275	Fam210a
ENSMUSG00000038280.12	1632.99	0.303731	0.000220542	0.00420275	Ostm1
ENSMUSG00000103509.1	515.066	-0.528633	0.000220277	0.00420275	WI1-817D1.2
ENSMUSG00000026848.14	3005.8	-0.233131	0.000222631	0.00422638	Tor1b
ENSMUSG00000042323.17	9965.42	-0.179073	0.000222465	0.00422638	Pbrm1
ENSMUSG00000057335.11	2160.09	-0.294911	0.000222092	0.00422638	Cep170
ENSMUSG00000036167.16	6769.16	-0.213763	0.000223702	0.00424144	Pphln1
ENSMUSG00000031488.14	3446.99	-0.222913	0.000224016	0.00424212	Rab11fip1
ENSMUSG00000040479.11	3127.3	0.226736	0.000224364	0.00424346	Dgkz
ENSMUSG00000098181.1	5115.42	0.221126	0.000225379	0.00425738	Rps12-ps24
ENSMUSG00000039842.15	1780.88	-0.278998	0.000227213	0.00427614	Mcph1
ENSMUSG00000040423.10	2504.2	-0.268116	0.000227021	0.00427614	Rc3h1
ENSMUSG00000070348.5	1111.98	-0.344527	0.000226815	0.00427614	Ccnd1
ENSMUSG00000026956.15	1019.94	0.391584	0.000228035	0.00428623	Uap1l1
ENSMUSG00000060240.12	102.57	1.06168	0.00022831	0.00428623	Cend1
ENSMUSG00000038374.10	8129.02	0.176435	0.000228785	0.00428987	Rbm8a
ENSMUSG00000058240.14	1538.3	0.315866	0.000231385	0.00432798	Cryzl1
ENSMUSG00000115457.1	11714	0.166994	0.000231182	0.00432798	RP23-71O17.3
ENSMUSG00000004748.5	1319.35	0.314553	0.000236484	0.00441793	Mtfp1
ENSMUSG00000033669.8	1844.6	-0.275417	0.000238304	0.0044465	Zfp7
ENSMUSG00000048967.16	204.052	0.772216	0.000239227	0.00445827	Yjefn3
ENSMUSG00000037995.15	3137.51	-0.231657	0.000241804	0.0045008	Igsf9
ENSMUSG00000020407.13	2574.93	-0.290529	0.0002422	0.00450267	Upp1
ENSMUSG00000044475.14	1200.37	0.336642	0.000242877	0.00450977	Ascc1
ENSMUSG00000027778.15	1786.43	-0.307914	0.000245782	0.00455816	Ift80
ENSMUSG00000048410.16	1110.87	-0.347418	0.000246645	0.00456861	Zfp407
ENSMUSG00000073678.4	12931.8	-0.217937	0.000248045	0.00458898	Pgap1
ENSMUSG00000031641.14	582.609	-0.463074	0.000249555	0.00461132	Cbr4
ENSMUSG00000037010.7	1203.88	-0.357462	0.000252757	0.00466486	Apln
ENSMUSG00000047022.18	340.715	-0.577271	0.000254056	0.00467751	Mipol1
ENSMUSG00000072964.14	3515.87	-0.219211	0.000254024	0.00467751	Bhlhb9
ENSMUSG00000049313.8	2549.26	-0.252778	0.00025481	0.00468573	Sorl1
ENSMUSG00000040250.14	4418.94	-0.203633	0.000257407	0.00472781	Ints13
ENSMUSG00000032058.14	8886.04	0.183699	0.000257736	0.00472816	Ppp2r1b
ENSMUSG00000027993.16	1802.78	-0.324368	0.00025811	0.00472933	Trim2
ENSMUSG00000085028.2	534.902	0.51892	0.000259026	0.00474042	Slc2a4rg-ps
ENSMUSG00000026447.16	580.244	-0.468041	0.000259827	0.0047494	Pik3c2b
ENSMUSG00000030533.15	1499.65	0.304323	0.000262205	0.00478141	Unc45a
ENSMUSG00000031834.15	2557.36	0.241016	0.000262111	0.00478141	Pik3r2
ENSMUSG00000024442.5	2779.78	0.242973	0.00026716	0.00486435	0610009O20Rik
ENSMUSG00000031730.18	1586.26	-0.288338	0.000267391	0.00486435	Dhodh
ENSMUSG00000046324.12	4037.77	0.225906	0.000270235	0.00491024	Ermp1
ENSMUSG00000034342.9	6694.78	-0.207748	0.000271207	0.00492205	Cbl
ENSMUSG00000058297.16	3751.54	-0.235191	0.000272179	0.0049338	Spock2
ENSMUSG00000011158.8	1400.43	0.318661	0.000273184	0.00494214	Brf1
ENSMUSG00000027510.17	2450.01	0.244322	0.000273286	0.00494214	Rbm38
ENSMUSG00000033737.14	5094.9	-0.196686	0.000273731	0.00494433	Fndc3c1
ENSMUSG00000033054.7	2527.28	-0.252713	0.000275759	0.00497507	Npat
ENSMUSG00000029836.15	10710.9	-0.162204	0.000276282	0.00497861	Cbx3
ENSMUSG00000028693.15	27716.5	-0.142435	0.000280076	0.00504104	Nasp
ENSMUSG00000021281.15	773.634	0.405436	0.000280708	0.00504646	Tnfaip2
ENSMUSG00000055675.6	287.728	-0.661571	0.000282367	0.00507031	Kbtbd11
ENSMUSG00000000901.17	1180.41	0.326544	0.000283057	0.00507673	Mmp11
ENSMUSG00000008682.13	48568.2	0.149696	0.000284607	0.00509855	Rpl10
ENSMUSG00000005873.5	2190.04	0.269557	0.000285392	0.00510662	Reep5
ENSMUSG00000029103.16	8247.28	0.178151	0.000286029	0.00511202	Lrpap1
ENSMUSG00000075595.9	5738.34	-0.220707	0.000287494	0.00513219	Zfp652
ENSMUSG00000026389.16	1659.22	0.281966	0.000289386	0.00515391	Steap3
ENSMUSG00000039579.15	108.306	-1.01863	0.000289201	0.00515391	Grin3a
ENSMUSG00000020921.6	3418.99	0.225138	0.000289733	0.00515408	Tmem101
ENSMUSG00000021589.13	2474.92	-0.249143	0.000291324	0.00517635	Rhobtb3
ENSMUSG00000040681.15	20514.6	0.15036	0.000292428	0.00518992	Hmgn1
ENSMUSG00000032423.12	9019.83	-0.177559	0.000295429	0.00523114	Syncrip
ENSMUSG00000045294.11	2406.03	-0.264226	0.000295436	0.00523114	Insig1
ENSMUSG00000029381.16	3966.33	-0.208391	0.00029662	0.00523994	Shroom3
ENSMUSG00000075703.15	6623.82	-0.177756	0.000296497	0.00523994	Ept1
ENSMUSG00000062554.7	1359.98	0.311571	0.000297834	0.00525531	RP23-418K7.1
ENSMUSG00000032101.6	914.921	-0.399778	0.000298377	0.0052588	Ddx25
ENSMUSG00000039431.16	1168.73	-0.331206	0.000299285	0.00526873	Mtmr7
ENSMUSG00000029598.12	3840.72	0.207211	0.000300246	0.00527956	Plbd2
ENSMUSG00000019256.17	492.434	-0.522429	0.00030219	0.00530762	Ahr
ENSMUSG00000074865.11	1157.2	-0.360575	0.000303152	0.00531841	Zfp934
ENSMUSG00000039826.13	2271.76	-0.253131	0.000309505	0.00542361	Trub2
ENSMUSG00000020456.17	7770.66	0.17058	0.000311807	0.00543277	Ogdh
ENSMUSG00000030103.11	1826.77	-0.353627	0.000311179	0.00543277	Bhlhe40
ENSMUSG00000039704.7	4864.07	-0.233918	0.000311713	0.00543277	Lmbrd2
ENSMUSG00000094483.2	6911.64	-0.196812	0.00031041	0.00543277	Purb
ENSMUSG00000104344.1	119.698	-0.957395	0.000310747	0.00543277	RP23-444I6.3
ENSMUSG00000047146.17	7078.63	-0.21596	0.000313659	0.00545881	Tet1
ENSMUSG00000062743.9	312.694	-0.596071	0.000314306	0.00546384	Zfp677
ENSMUSG00000060487.7	350.665	-0.578412	0.000315352	0.0054758	Samd5
ENSMUSG00000022119.15	2930.82	-0.232778	0.000319227	0.00553049	Rbm26
ENSMUSG00000028933.11	1164.19	-0.330101	0.000319145	0.00553049	Xrcc2
ENSMUSG00000026694.19	1778.12	-0.294763	0.000320162	0.00554039	Mettl13
ENSMUSG00000061273.3	1992.94	-0.261799	0.000324505	0.0056092	Mmgt1
ENSMUSG00000022865.14	4663.45	-0.197851	0.000327082	0.00564097	Cxadr
ENSMUSG00000028256.16	1094.38	-0.337521	0.000326724	0.00564097	Odf2l
ENSMUSG00000052934.14	1680.24	0.299018	0.000329879	0.00568278	Fbxo31
ENSMUSG00000040195.11	9653.79	-0.165037	0.000331533	0.00570483	Tmem194
ENSMUSG00000006599.13	2533.24	0.239226	0.000333778	0.00573699	Gtf2h1
ENSMUSG00000022961.18	12302.7	-0.179776	0.000334407	0.00574134	Son
ENSMUSG00000020708.12	8914.8	0.164806	0.000335114	0.00574701	Psmc5
ENSMUSG00000041842.15	296.906	-0.605354	0.00033893	0.00580593	Fhdc1
ENSMUSG00000021611.9	822.055	-0.401485	0.000342098	0.00585364	Tert
ENSMUSG00000039982.7	611.682	0.441119	0.000347689	0.00594263	Dtx4
ENSMUSG00000061848.5	9134.61	0.163607	0.000354757	0.00605666	RP23-82K1.6
ENSMUSG00000027273.13	280.897	-0.622205	0.00035634	0.00607011	Snap25
ENSMUSG00000032826.17	2865.55	0.232204	0.0003563	0.00607011	Ank2
ENSMUSG00000034341.17	8436.72	0.180168	0.000360122	0.0061277	Wbp2
ENSMUSG00000041408.18	7759.67	-0.178639	0.000364525	0.00619571	Wapl
ENSMUSG00000028883.17	652.725	-0.452409	0.000365405	0.00620375	Sema3a
ENSMUSG00000028857.16	2156.71	0.256638	0.000366575	0.0062167	Tmem222
ENSMUSG00000028572.13	6905.27	-0.186156	0.000368845	0.00624134	Hook1
ENSMUSG00000040943.12	1216.91	-0.314461	0.000368693	0.00624134	Tet2
ENSMUSG00000102411.1	364.853	-0.547358	0.000370212	0.00625752	RP23-461P14.1
ENSMUSG00000022043.19	3928.06	0.212189	0.000375076	0.00633273	Trim35
ENSMUSG00000058809.8	6613.47	0.189357	0.000376472	0.00634927	Hspd1-ps3
ENSMUSG00000029922.15	9467.67	0.16495	0.000380881	0.00641654	Mkrn1
ENSMUSG00000074887.4	294.795	-0.627812	0.000381913	0.00642683	RP24-549E10.3
ENSMUSG00000032815.16	2798.9	-0.225939	0.000384445	0.00646232	Fanca
ENSMUSG00000012443.3	6067.77	-0.183725	0.000388387	0.00652139	Kif11
ENSMUSG00000076281.1	2134.03	0.288142	0.000389485	0.00653264	Gm24270
ENSMUSG00000019578.11	2056.32	0.272375	0.000392798	0.00658099	Ubxn6
ENSMUSG00000067038.5	8545.79	0.191255	0.000394482	0.00659472	Rps12-ps3
ENSMUSG00000074582.10	3023.63	0.222779	0.000394335	0.00659472	Arfgef2
ENSMUSG00000039599.16	1137.11	-0.323827	0.000399203	0.00665905	Fam149b
ENSMUSG00000041912.12	1342.94	-0.305414	0.000398864	0.00665905	Tdrkh
ENSMUSG00000046607.6	466.238	0.519297	0.000400389	0.00667154	Hrk
ENSMUSG00000026667.14	3211.08	-0.233109	0.000404132	0.00671688	Uhmk1
ENSMUSG00000061048.8	1631.74	-0.287437	0.000403975	0.00671688	Cdh3
ENSMUSG00000092203.7	3166.38	0.22438	0.00040443	0.00671688	RP23-349B4.7
ENSMUSG00000026131.18	12843.8	-0.186555	0.000406149	0.00672348	Dst
ENSMUSG00000028614.14	8336.85	0.168824	0.000406102	0.00672348	Ndc1
ENSMUSG00000029413.14	545.48	0.46392	0.000405814	0.00672348	Naaa
ENSMUSG00000014606.14	4668.77	0.197885	0.000409828	0.00677704	Slc25a11
ENSMUSG00000059070.16	51354	0.159677	0.000410964	0.00678847	Rpl18
ENSMUSG00000048379.9	1734.77	-0.276526	0.000415631	0.00685813	Socs4
ENSMUSG00000027395.15	3239.37	-0.221582	0.000419696	0.00691207	Polr1b
ENSMUSG00000032135.15	1155.17	0.333668	0.000419805	0.00691207	Mcam
ENSMUSG00000003534.17	3393.43	-0.233528	0.000420805	0.00692106	Ddr1
ENSMUSG00000002083.13	963.119	0.350637	0.000422252	0.00693738	Bbc3
ENSMUSG00000047084.8	1759.28	0.269497	0.000423188	0.00694529	Ngrn
ENSMUSG00000029436.9	689.206	-0.408984	0.000423951	0.00695033	Mmp17
ENSMUSG00000096401.2	4190.81	-0.210258	0.000424969	0.00695954	RP23-276L18.1
ENSMUSG00000042357.2	162.593	0.826275	0.000425661	0.00696342	Gjb5
ENSMUSG00000024761.2	307.791	0.583132	0.000429431	0.00701563	Gm16437
ENSMUSG00000063328.6	11551	0.189311	0.000429772	0.00701563	AC118620.3
ENSMUSG00000030924.16	397.024	-0.537688	0.000431289	0.00702963	AC122423.2
ENSMUSG00000041685.16	2461.06	-0.247038	0.000431551	0.00702963	Fcho2
ENSMUSG00000040661.6	4618.37	-0.200085	0.000432301	0.00703434	Rad54l2
ENSMUSG00000005886.14	3439.6	-0.212555	0.000435254	0.00706993	Ncoa2
ENSMUSG00000025899.14	1458.84	-0.291851	0.000436341	0.00706993	Alkbh8
ENSMUSG00000037818.16	620.254	-0.432716	0.000436184	0.00706993	RP23-200C3.1
ENSMUSG00000047030.15	2022.35	0.257128	0.000435794	0.00706993	Spata2
ENSMUSG00000020305.13	620.482	-0.422466	0.000437547	0.00708195	Asb3
ENSMUSG00000054889.10	777.614	-0.430864	0.00043967	0.00710878	Dsp
ENSMUSG00000030347.6	773.751	0.388156	0.000441076	0.00712294	RP23-222G22.7
ENSMUSG00000037474.13	3830	-0.211997	0.00044148	0.00712294	Dtl
ENSMUSG00000031214.13	3313.72	0.215897	0.000443058	0.00714085	Ophn1
ENSMUSG00000074136.9	114.876	-0.963944	0.000454765	0.00732181	AC127300.3
ENSMUSG00000022016.16	2531.74	-0.241067	0.000457206	0.00735336	Akap11
ENSMUSG00000013622.15	1315.94	0.317671	0.000459206	0.00737771	Atraid
ENSMUSG00000115483.1	174.95	0.772202	0.000459687	0.00737771	RP24-63B17.4
ENSMUSG00000025872.5	3724.14	-0.205702	0.000460913	0.00738186	Thoc3
ENSMUSG00000028832.11	30115.7	0.138862	0.000460589	0.00738186	Stmn1
ENSMUSG00000021728.8	11357.5	-0.155795	0.000461993	0.0073914	Emb
ENSMUSG00000037012.18	2304.89	0.242202	0.000462561	0.00739274	Hk1
ENSMUSG00000018661.17	1715.29	0.269158	0.000463628	0.00740204	Cog1
ENSMUSG00000069682.6	17916.4	0.180054	0.000465869	0.00743005	RP23-460F17.1
ENSMUSG00000003031.14	5936.83	-0.191792	0.000468012	0.00745505	Cdkn1b
ENSMUSG00000031812.16	4354.42	0.199841	0.000468467	0.00745505	Map1lc3b
ENSMUSG00000083337.1	13713	0.165786	0.000468902	0.00745505	RP23-85A17.3
ENSMUSG00000017929.13	2805.09	0.244471	0.000469506	0.00745689	B4galt5
ENSMUSG00000019370.10	13673.8	0.147831	0.000470876	0.00747087	Calm3
ENSMUSG00000041133.11	15082.6	-0.145919	0.000472806	0.00748594	Smc1a
ENSMUSG00000059486.11	3357.04	-0.218586	0.000472785	0.00748594	Kbtbd2
ENSMUSG00000032238.17	704.391	-0.4055	0.000474238	0.00749306	Rora
ENSMUSG00000089715.12	4092.37	-0.215503	0.000474067	0.00749306	Cbx6
ENSMUSG00000019659.8	1684.54	0.274198	0.00047599	0.00751296	Ccdc12
ENSMUSG00000006567.11	1271.45	-0.30212	0.000479119	0.00755455	Atp7b
ENSMUSG00000068220.6	2331.2	0.243588	0.000481567	0.0075853	Lgals1
ENSMUSG00000031668.14	1594.58	-0.285264	0.000482714	0.00759553	Eif2ak3
ENSMUSG00000080859.1	22905.4	0.15639	0.00048538	0.00762961	Rpl10-ps1
ENSMUSG00000055024.12	8428.07	-0.167579	0.000487797	0.00765972	Ep300
ENSMUSG00000050148.9	7301.47	-0.167887	0.000504359	0.00790353	Ubqln2
ENSMUSG00000078941.9	1005.74	0.35215	0.000504338	0.00790353	Ak6
ENSMUSG00000003528.15	5691.98	0.188417	0.000506505	0.00792088	Slc25a1
ENSMUSG00000024740.9	31950.4	-0.133922	0.000506234	0.00792088	Ddb1
ENSMUSG00000024359.8	28013.4	0.145598	0.00050858	0.00794519	Hspa9
ENSMUSG00000052299.9	2898.04	-0.227211	0.000512116	0.00799226	Ltn1
ENSMUSG00000041329.13	2733.92	0.231437	0.000516121	0.00804654	Atp1b2
ENSMUSG00000001424.14	10018.4	0.159167	0.000518301	0.00807227	Snd1
ENSMUSG00000028023.16	2984.4	-0.224684	0.000520681	0.00808743	Pitx2
ENSMUSG00000030189.15	20291.7	0.149931	0.000520864	0.00808743	Ybx3
ENSMUSG00000031967.15	4534.71	-0.20209	0.000520767	0.00808743	Afg3l1
ENSMUSG00000024383.8	1167.99	-0.327303	0.000522512	0.00809655	Map3k2
ENSMUSG00000048721.2	237.688	0.672711	0.00052247	0.00809655	Fndc9
ENSMUSG00000022554.7	1782.8	0.275741	0.000529736	0.00820016	Hgh1
ENSMUSG00000038122.9	671.654	-0.427748	0.00053208	0.00822811	Tbc1d32
ENSMUSG00000041164.15	6023.89	0.178427	0.000533039	0.00823459	Zmiz2
ENSMUSG00000056383.10	812.336	-0.367632	0.000534306	0.00824581	RP24-269A16.1
ENSMUSG00000012126.16	164.278	-0.830176	0.000543339	0.0083631	Ubxn11
ENSMUSG00000068663.14	1260.1	0.303143	0.000543549	0.0083631	Clec16a
ENSMUSG00000102976.6	749.319	-0.382477	0.000542942	0.0083631	Zc3h11a
ENSMUSG00000041763.14	5141.73	-0.184758	0.000546571	0.00839267	Tpp2
ENSMUSG00000080840.1	426.143	-0.515824	0.000546515	0.00839267	RP23-313I15.1
ENSMUSG00000097318.2	108.549	-0.955926	0.000548038	0.00840673	RP23-155D8.5
ENSMUSG00000054226.13	2099.17	0.253661	0.000548949	0.00841225	Tprkb
ENSMUSG00000108084.1	196.576	0.712457	0.000550762	0.00843157	RP24-315D19.10
ENSMUSG00000057497.8	3720.08	0.199807	0.000556227	0.00850671	Fam136a
ENSMUSG00000037580.10	923.767	0.353221	0.000557293	0.00851448	Gch1
ENSMUSG00000035547.14	774.587	0.372199	0.000557866	0.00851471	Capn5
ENSMUSG00000026872.17	3805.87	0.218659	0.000559421	0.00852991	Zeb2
ENSMUSG00000034667.8	11093.7	0.159351	0.000566915	0.00863555	Xpot
ENSMUSG00000024999.7	2062.6	-0.245784	0.000567834	0.00864092	Noc3l
ENSMUSG00000029056.13	2163.1	0.245917	0.000572104	0.00868858	Pank4
ENSMUSG00000034371.8	754.837	-0.37769	0.000571859	0.00868858	Tkfc
ENSMUSG00000064373.12	933.773	0.340996	0.000574019	0.008709	Sepp1
ENSMUSG00000081593.1	1310.38	-0.303229	0.000576655	0.0087403	RP24-215D6.2
ENSMUSG00000046432.12	17963.5	0.160569	0.000578177	0.00875468	Ngfrap1
ENSMUSG00000024498.15	9250.9	-0.159354	0.00057976	0.00876994	Tcerg1
ENSMUSG00000031928.15	2995.59	-0.227121	0.000580829	0.00877742	Mre11a
ENSMUSG00000040760.11	3134.96	-0.226371	0.00058154	0.00877946	Appl1
ENSMUSG00000028402.18	5196.68	-0.201439	0.000583327	0.00879774	Mpdz
ENSMUSG00000029455.14	5400.57	0.184287	0.0005852	0.00881728	Aldh2
ENSMUSG00000020818.16	1478.75	0.288871	0.000589477	0.00887297	Mfsd11
ENSMUSG00000031529.5	9097.63	-0.181427	0.000591218	0.0088904	Tnks
ENSMUSG00000035681.7	87.5872	-1.08336	0.000592468	0.00890043	Kcnc2
ENSMUSG00000028838.11	668.745	0.441258	0.000594059	0.0089143	Extl1
ENSMUSG00000071226.11	7705.5	-0.176634	0.000594559	0.0089143	Cecr2
ENSMUSG00000073647.3	4928.78	-0.195084	0.000600349	0.00899227	Gm10557
ENSMUSG00000021112.9	2842.17	-0.224871	0.00060152	0.00900098	Mpp5
ENSMUSG00000111686.1	1113.91	0.317997	0.000604997	0.00904415	RP23-313P23.4
ENSMUSG00000004937.6	5278.42	0.191317	0.000611492	0.00913229	Sgta
ENSMUSG00000036104.12	2473.93	0.23474	0.000612271	0.00913499	Rab3gap1
ENSMUSG00000021676.9	4374.39	-0.190727	0.000615297	0.00917118	Iqgap2
ENSMUSG00000041966.18	2099.58	-0.251401	0.000616638	0.00918219	Dcaf17
ENSMUSG00000033157.17	991.431	0.347214	0.0006206	0.00922709	Abhd10
ENSMUSG00000048351.14	1433.11	0.284433	0.000620862	0.00922709	Coa7
ENSMUSG00000020267.6	6910.5	0.177211	0.0006236	0.00925876	Hint1
ENSMUSG00000071793.12	7796.08	-0.180002	0.000625486	0.00927774	AC152164.1
ENSMUSG00000009733.9	996.589	0.337202	0.000626665	0.00927782	Tfcp2
ENSMUSG00000029110.13	5061.84	-0.192409	0.000626707	0.00927782	Rnf4
ENSMUSG00000000759.14	2080.28	-0.255091	0.000627381	0.00927879	Tubgcp3
ENSMUSG00000019124.10	791.65	0.367847	0.000628078	0.00928011	Scrn1
ENSMUSG00000021374.10	7258.27	-0.186733	0.000629456	0.00929147	Nup153
ENSMUSG00000032525.15	3839.4	-0.219126	0.000632683	0.00933009	Nktr
ENSMUSG00000032387.15	12193.2	0.157439	0.000637243	0.00938519	Rbpms2
ENSMUSG00000036904.5	318.699	-0.565693	0.000638265	0.00938519	Fzd8
ENSMUSG00000042148.8	2221.12	0.240489	0.000637833	0.00938519	Cox10
ENSMUSG00000055202.10	699.283	-0.386265	0.000639103	0.00938848	Zfp811
ENSMUSG00000006024.13	3177.73	-0.233625	0.000644514	0.00945886	Napa
ENSMUSG00000052516.19	100.107	-1.01917	0.000650384	0.00953584	Robo2
ENSMUSG00000110424.1	65.6078	-1.21872	0.000651417	0.00954182	RP23-336M16.3
ENSMUSG00000024194.15	1647.51	0.278038	0.000655693	0.00959525	Cuta
ENSMUSG00000070733.13	2451.82	-0.250263	0.000656622	0.00959964	Fryl
ENSMUSG00000062380.4	1926.81	0.252711	0.000658365	0.00961591	Tubb3
ENSMUSG00000079402.9	509.359	-0.464585	0.000662784	0.0096712	RP24-547N23.2
ENSMUSG00000038002.8	2288.16	-0.234578	0.000667135	0.00972006	Cramp1l
ENSMUSG00000109209.1	100.963	0.989115	0.000667407	0.00972006	RP23-229E19.4
ENSMUSG00000024410.14	2198.2	0.246669	0.000668937	0.00973307	AC102096.1
ENSMUSG00000100680.1	59.2858	-1.2824	0.000672032	0.00976879	RP23-190H11.5
ENSMUSG00000039835.16	2648.22	-0.222883	0.000677172	0.00982478	Nhsl1
ENSMUSG00000100204.1	678.612	0.388078	0.000677153	0.00982478	RP24-119I6.5
ENSMUSG00000083863.1	35036.5	0.143308	0.000677843	0.00982518	RP23-407K8.4
ENSMUSG00000016541.10	4768.84	0.187912	0.000684683	0.00991491	Atxn10
ENSMUSG00000054099.11	1445.57	-0.292901	0.00068799	0.00995336	Slc25a40
ENSMUSG00000026604.17	2664.07	-0.228194	0.000689324	0.00996321	Ptpn14
ENSMUSG00000032446.14	1376.68	-0.29283	0.000693596	0.0100155	Eomes
ENSMUSG00000020027.18	1218.39	-0.298563	0.000698227	0.0100728	Socs2
ENSMUSG00000028957.12	1669.35	-0.266224	0.000699691	0.0100844	Per3
ENSMUSG00000022295.8	2843.38	0.215793	0.000702504	0.0101059	Atp6v1c1
ENSMUSG00000032215.15	3504.23	0.199951	0.000702232	0.0101059	Rsl24d1
ENSMUSG00000026970.16	1600.59	-0.275508	0.000707535	0.0101687	Rbms1
ENSMUSG00000001542.7	2871.54	-0.230419	0.000709568	0.0101787	Ell2
ENSMUSG00000003282.9	1263.43	-0.329635	0.000709322	0.0101787	Plag1
ENSMUSG00000023277.13	843.044	0.35342	0.00071155	0.010188	Twf2
ENSMUSG00000083716.4	18296.5	0.162742	0.000711106	0.010188	RP23-177C20.5
ENSMUSG00000074108.1	6635.7	0.167207	0.000715569	0.0102359	Rpl10-ps2
ENSMUSG00000020680.15	15412	0.149388	0.00071696	0.0102462	Taf15
ENSMUSG00000037795.14	1872.29	-0.29828	0.000717852	0.0102494	N4bp2
ENSMUSG00000110679.1	21964.7	0.152674	0.000721092	0.010286	RP23-98C9.8
ENSMUSG00000043510.12	252.146	-0.632402	0.000722182	0.0102919	Hscb
ENSMUSG00000031953.2	2023.93	-0.243665	0.000729219	0.0103729	Tmem170
ENSMUSG00000074476.6	3092.66	-0.230471	0.000729078	0.0103729	Spc24
ENSMUSG00000039200.16	538.161	-0.437311	0.000729972	0.0103739	Atf7ip2
ENSMUSG00000083477.2	2014.7	0.252509	0.000732593	0.0104015	AC103623.1
ENSMUSG00000098113.1	443.808	0.525406	0.000737226	0.0104575	RP24-76E2.5
ENSMUSG00000046753.10	1191.71	-0.308199	0.000739167	0.0104753	Ccdc66
ENSMUSG00000026867.18	4460.32	-0.184538	0.000741387	0.0104873	Gapvd1
ENSMUSG00000034317.14	3407.75	-0.20251	0.000741232	0.0104873	Trim59
ENSMUSG00000015451.16	157.442	-0.780601	0.000744382	0.0105199	C4a
ENSMUSG00000027455.16	7310.48	0.163084	0.000748256	0.0105649	Nsfl1c
ENSMUSG00000025189.9	203.623	-0.732254	0.000749951	0.010579	Cnnm1
ENSMUSG00000014907.10	2919.93	-0.217326	0.000762913	0.0107515	Naf1
ENSMUSG00000061062.4	6386.88	0.169965	0.000763588	0.0107515	Gm10093
ENSMUSG00000088609.1	1867.87	0.300944	0.000766615	0.0107842	Gm24187
ENSMUSG00000021733.10	9359.95	-0.174111	0.000768051	0.0107944	Slc4a7
ENSMUSG00000028370.7	79.5491	-1.08779	0.000769195	0.0108006	Pappa
ENSMUSG00000002014.12	2554.2	0.228462	0.000771604	0.0108168	Ssr4
ENSMUSG00000031370.12	3541.96	-0.208179	0.000771769	0.0108168	Zrsr2
ENSMUSG00000045055.5	16951.2	0.14862	0.000779492	0.010905	RP23-438J1.5
ENSMUSG00000061665.6	4812.15	-0.202593	0.000778938	0.010905	Cd2ap
ENSMUSG00000035878.13	452.682	-0.461734	0.000780707	0.010912	Hykk
ENSMUSG00000095403.8	3444.55	-0.209122	0.000782786	0.0109311	RP23-152N9.4
ENSMUSG00000024033.9	464.049	-0.470698	0.000786089	0.0109672	Rsph1
ENSMUSG00000022812.14	4025.52	-0.1941	0.000787737	0.0109801	Gsk3b
ENSMUSG00000004207.14	18196.5	0.156552	0.000789507	0.0109904	Psap
ENSMUSG00000013089.15	13399.8	0.153408	0.000792078	0.0109904	Etv5
ENSMUSG00000039656.16	3566.58	0.20586	0.000790258	0.0109904	Rxrb
ENSMUSG00000041977.18	1468.39	-0.282026	0.000790972	0.0109904	Arhgef11
ENSMUSG00000072419.5	285.644	0.590943	0.000791786	0.0109904	Dppa2
ENSMUSG00000039218.16	39213.3	-0.145855	0.000794973	0.0110106	Srrm2
ENSMUSG00000039943.16	849.749	-0.34672	0.000794593	0.0110106	Plcb4
ENSMUSG00000022668.10	1104.37	0.313681	0.000796403	0.0110204	Gtpbp8
ENSMUSG00000031343.13	433.749	-0.47315	0.000797443	0.0110248	Gabra3
ENSMUSG00000019984.16	4136.26	-0.188059	0.00081714	0.0112869	Med23
ENSMUSG00000040618.7	9794.5	0.202335	0.000820499	0.011323	Pck2
ENSMUSG00000074925.3	365.61	-0.564013	0.000824299	0.0113652	Ptar1
ENSMUSG00000024483.18	4065.24	-0.207742	0.000828234	0.0114091	Ankhd1
ENSMUSG00000018931.3	2212.41	0.248578	0.000830012	0.011413	Natd1
ENSMUSG00000019478.16	1811.28	0.251052	0.000829936	0.011413	Rab4a
ENSMUSG00000026107.11	640.142	-0.410436	0.000831976	0.0114297	Nabp1
ENSMUSG00000045594.10	971.966	0.331584	0.000836352	0.0114795	Glb1
ENSMUSG00000013663.7	9602.79	-0.160114	0.000840449	0.0115254	Pten
ENSMUSG00000032366.15	7787.07	-0.168263	0.000846055	0.0115797	Tpm1
ENSMUSG00000033379.13	5024.38	0.195347	0.000846681	0.0115797	Atp6v0b
ENSMUSG00000043003.14	129.338	-0.872069	0.00084654	0.0115797	Rasef
ENSMUSG00000029648.13	1254.23	-0.290888	0.000849501	0.0116078	Flt1
ENSMUSG00000018286.6	15334.9	0.144206	0.000852437	0.0116375	Psmb6
ENSMUSG00000006345.10	236.149	-0.673758	0.000869952	0.011866	Ggt1
ENSMUSG00000014470.4	753.809	0.391656	0.000872218	0.0118863	Rnf166
ENSMUSG00000031139.15	551.538	0.420956	0.000873018	0.0118866	Mcf2
ENSMUSG00000020919.11	997.841	-0.322114	0.000876867	0.0119284	Stat5b
ENSMUSG00000038965.17	4742.12	0.183085	0.000882213	0.0119904	Ube2l3
ENSMUSG00000033068.16	3202.68	0.204455	0.000886147	0.0120225	Entpd6
ENSMUSG00000036073.17	1468.12	0.283038	0.000885949	0.0120225	Galt
ENSMUSG00000020264.5	207.912	0.670156	0.000888336	0.0120415	Slc36a2
ENSMUSG00000018401.17	2737.48	-0.221234	0.00089332	0.0120875	Mtmr4
ENSMUSG00000024665.7	13793.2	-0.143193	0.000892705	0.0120875	Fads2
ENSMUSG00000030934.9	3185.59	0.217994	0.000894839	0.0120969	Oat
ENSMUSG00000039831.16	2396.31	-0.224147	0.000895594	0.0120969	Arhgap29
ENSMUSG00000032754.14	1594.53	0.261687	0.000899476	0.0121385	Slc8b1
ENSMUSG00000038508.7	63.0709	1.2358	0.000903769	0.0121857	Gdf15
ENSMUSG00000000378.15	1522.8	-0.275321	0.00090626	0.0122085	Ccm2
ENSMUSG00000096488.1	503.144	-0.458413	0.000907765	0.012218	RP23-401J21.2
ENSMUSG00000042870.15	2064.22	0.25093	0.000912962	0.0122771	Tom1
ENSMUSG00000026766.16	2805.28	0.221969	0.000915772	0.0122825	Mmadhc
ENSMUSG00000027649.15	3559.83	0.194687	0.000915144	0.0122825	Ctnnbl1
ENSMUSG00000061950.17	3961.26	0.189961	0.000915771	0.0122825	Ppp4r1
ENSMUSG00000029478.16	6672.22	0.188957	0.000917818	0.0122991	Ncor2
ENSMUSG00000031558.15	754.042	-0.374381	0.000924091	0.0123723	Slit2
ENSMUSG00000058006.12	14020	-0.171526	0.000927228	0.0124034	Mdn1
ENSMUSG00000062054.7	1047.43	0.323849	0.000935916	0.0125087	Iah1
ENSMUSG00000034621.14	5014.56	-0.181843	0.000945322	0.0126233	Gpatch8
ENSMUSG00000033149.17	752.545	-0.371935	0.000948851	0.0126594	Phldb2
ENSMUSG00000001285.12	2105.08	0.233935	0.000953415	0.0127091	Myg1
ENSMUSG00000019775.17	710.442	-0.378779	0.000955581	0.0127269	Rgs17
ENSMUSG00000072066.7	543.245	-0.422397	0.000962566	0.0128088	RP23-26N21.1
ENSMUSG00000040204.6	6559.15	-0.17611	0.000965561	0.0128374	Pclaf
ENSMUSG00000087166.9	11887.7	-0.154653	0.000968617	0.0128668	L1td1
ENSMUSG00000072825.11	3360.34	-0.199482	0.000970722	0.0128836	Cep170b
ENSMUSG00000035024.16	4251.02	-0.184538	0.000973046	0.0129032	Ncapd3
ENSMUSG00000028669.15	3172.39	0.21201	0.000975885	0.0129282	Pithd1
ENSMUSG00000030168.13	15053.7	0.138995	0.000976627	0.0129282	Adipor2
ENSMUSG00000015697.14	5014.49	-0.185286	0.000977492	0.0129285	Setdb1
ENSMUSG00000028542.17	1273.93	0.298119	0.000984803	0.0130139	Slc6a9
ENSMUSG00000025477.14	1381.26	0.292555	0.000989258	0.0130502	Inpp5a
ENSMUSG00000079470.8	2541.12	-0.237834	0.000988749	0.0130502	Utp14b
ENSMUSG00000056209.7	3681.59	-0.203354	0.00100171	0.013203	Npm3
ENSMUSG00000067860.11	4816.94	-0.177612	0.00100765	0.0132699	Zic3
ENSMUSG00000015377.10	1563	0.295222	0.00101369	0.0133379	Dennd6b
ENSMUSG00000040722.7	2133.73	0.231923	0.00101475	0.0133404	Scamp5
ENSMUSG00000085208.3	2752.87	-0.21049	0.00101752	0.0133653	Brip1os
ENSMUSG00000097391.8	969.741	0.33088	0.0010198	0.0133837	Mirg
ENSMUSG00000045205.16	2072.28	-0.243577	0.00102262	0.0134092	Dpy19l4
ENSMUSG00000002984.17	7421.02	0.167248	0.00103027	0.0134979	Tomm40
ENSMUSG00000026185.8	242.173	-0.651127	0.00103538	0.0135532	Igfbp5
ENSMUSG00000018698.15	230.204	-0.655293	0.00103847	0.013582	Lhx1
ENSMUSG00000061232.15	5995.78	0.17563	0.00103971	0.0135866	H2-K1
ENSMUSG00000053094.15	4399.68	0.185914	0.00104224	0.0135968	Tmem248
ENSMUSG00000056758.14	3909.6	-0.192835	0.00104227	0.0135968	Hmga2
ENSMUSG00000020451.17	3489.57	0.223732	0.00105214	0.0137138	Limk2
ENSMUSG00000007036.15	907.506	0.342334	0.00105697	0.0137532	Abhd16a
ENSMUSG00000028756.12	1485.48	0.268792	0.0010563	0.0137532	Pink1
ENSMUSG00000035614.11	1731.53	-0.259953	0.00105998	0.0137806	Fam179b
ENSMUSG00000005893.14	2396.13	-0.245954	0.00106395	0.0138205	Nr2c2
ENSMUSG00000024294.13	7218.11	-0.171478	0.00106965	0.0138591	Mib1
ENSMUSG00000028212.16	748.017	-0.377541	0.00106913	0.0138591	Ccne2
ENSMUSG00000031095.15	5701.07	-0.177312	0.00106847	0.0138591	Cul4b
ENSMUSG00000029695.13	2066.63	0.262485	0.00107432	0.013896	Aass
ENSMUSG00000031776.17	2209.12	0.227287	0.00107414	0.013896	Arl2bp
ENSMUSG00000003402.14	10585.7	0.152761	0.00107624	0.0139092	Prkcsh
ENSMUSG00000040415.15	4841.88	0.205561	0.00107795	0.0139195	Dtx3
ENSMUSG00000062327.10	3205.96	-0.250176	0.00108248	0.0139661	T
ENSMUSG00000001280.13	7383.22	-0.162082	0.00108862	0.0140334	Sp1
ENSMUSG00000004221.16	1113.19	-0.302443	0.00109352	0.0140728	Ikbkg
ENSMUSG00000035048.13	807.326	-0.346579	0.00109303	0.0140728	Anapc13
ENSMUSG00000015790.16	979.704	0.335812	0.001095	0.0140801	Surf1
ENSMUSG00000020496.9	11753.8	0.150963	0.00109799	0.0141065	Rnf187
ENSMUSG00000029434.12	1891.14	0.243225	0.00110066	0.014129	Vps33a
ENSMUSG00000020657.16	1375.53	0.274061	0.00111187	0.0142609	Dnajc27
ENSMUSG00000044795.12	934.486	-0.326447	0.00111596	0.0143014	Cyb5d1
ENSMUSG00000029169.11	11961.1	-0.15272	0.00112317	0.0143816	Dhx15
ENSMUSG00000018999.14	3020.22	0.204384	0.00112668	0.0144145	Slc35b4
ENSMUSG00000016257.15	2848.93	0.211765	0.001128	0.0144194	Prelid3b
ENSMUSG00000070047.14	22556.4	-0.172413	0.0011505	0.0146946	Fat1
ENSMUSG00000036036.15	3006.93	-0.217494	0.00115172	0.0146979	Zfp57
ENSMUSG00000037692.14	1586.64	-0.25765	0.00115621	0.0147376	Ahdc1
ENSMUSG00000040650.8	1831.93	0.251796	0.00115747	0.0147376	Cyp2b23
ENSMUSG00000055538.7	587.876	-0.415474	0.00115773	0.0147376	Zcchc24
ENSMUSG00000056895.4	241.671	0.614242	0.00116052	0.0147608	Hist3h2ba
ENSMUSG00000039738.16	1167.41	-0.304276	0.00116161	0.0147624	Slx4
ENSMUSG00000024101.14	1754.28	0.252873	0.00116288	0.0147663	Washc1
ENSMUSG00000034023.16	5157.61	-0.175876	0.00117309	0.0148835	Fancd2
ENSMUSG00000052430.15	532.475	-0.427991	0.00117796	0.0149328	Bmpr1b
ENSMUSG00000052301.14	552.446	0.415548	0.00118123	0.0149619	Doc2a
ENSMUSG00000041849.7	85.3338	1.0773	0.00118941	0.015053	Card6
ENSMUSG00000041650.15	964.324	0.321862	0.00119197	0.015073	Pcca
ENSMUSG00000002985.16	9463.92	0.174312	0.00119326	0.0150768	Apoe
ENSMUSG00000110393.2	281.596	-0.577535	0.0012108	0.0152858	RP23-414P13.3
ENSMUSG00000021848.16	9912.91	-0.148759	0.0012127	0.0152971	Otx2
ENSMUSG00000060429.12	1139.63	-0.293835	0.00121376	0.0152978	Sntb1
ENSMUSG00000063884.6	5178.59	0.179138	0.0012178	0.015336	Ptcd3
ENSMUSG00000034437.8	4614.45	-0.185623	0.00122406	0.0154021	RP23-453M11.1
ENSMUSG00000044864.16	2803.23	-0.208929	0.00124434	0.0156445	Ankrd50
ENSMUSG00000034610.14	3863.08	-0.188948	0.00125497	0.0157651	Zcchc11
ENSMUSG00000048142.9	669.353	0.378268	0.0012578	0.0157877	Nat8l
ENSMUSG00000061904.12	18676.7	0.131111	0.001259	0.0157898	Slc25a3
ENSMUSG00000030256.11	550.589	-0.439946	0.00126209	0.0158154	Bhlhe41
ENSMUSG00000001416.13	19584.1	0.131536	0.00126944	0.015883	Cct3
ENSMUSG00000029815.12	756.264	-0.357567	0.00126956	0.015883	Malsu1
ENSMUSG00000075229.11	2067.22	-0.229907	0.00127348	0.015919	Ccdc58
ENSMUSG00000025132.13	26438.5	0.125059	0.00127687	0.0159483	Arhgdia
ENSMUSG00000018841.17	3106.13	-0.199823	0.00127991	0.0159732	Rad51d
ENSMUSG00000020424.3	1159.23	-0.299216	0.00128529	0.0160141	Gatsl3
ENSMUSG00000025323.10	1245.26	-0.289388	0.00128493	0.0160141	Sp4
ENSMUSG00000030203.17	2274.9	-0.245455	0.00130293	0.0162208	Dusp16
ENSMUSG00000090626.9	1078.11	-0.329254	0.00130508	0.0162342	Tex9
ENSMUSG00000058550.15	223.006	0.620845	0.00130942	0.0162749	Dppa4
ENSMUSG00000020392.8	3818.76	0.194542	0.00131516	0.0163331	Cdkn2aipnl
ENSMUSG00000007827.10	2051.14	-0.236359	0.00132142	0.0163842	Ankrd26
ENSMUSG00000025503.5	9721.43	0.154391	0.00132094	0.0163842	Taldo1
ENSMUSG00000073147.3	535.339	-0.412108	0.00132877	0.0164619	RP23-443N7.2
ENSMUSG00000020069.16	2994.38	-0.209118	0.00133275	0.0164844	Hnrnph3
ENSMUSG00000047466.9	1650.66	-0.262087	0.00133171	0.0164844	8030462N17Rik
ENSMUSG00000029470.15	254.377	0.587169	0.0013421	0.0165685	P2rx4
ENSMUSG00000041935.10	5595.73	-0.1782	0.0013428	0.0165685	RP23-372O9.2
ENSMUSG00000060126.14	26468.7	0.138311	0.00134074	0.0165685	Tpt1
ENSMUSG00000096188.1	6879.59	-0.156868	0.00134857	0.0166261	Cmtm4
ENSMUSG00000050229.3	2851.55	-0.204614	0.00136006	0.0167543	Pigm
ENSMUSG00000038564.11	1234.79	-0.285113	0.00136633	0.016818	Ift172
ENSMUSG00000080885.1	21508.2	0.147141	0.00136802	0.0168253	Rpl10-ps6
ENSMUSG00000111662.1	91.7175	-0.963409	0.00138309	0.0169968	RP23-158E1.3
ENSMUSG00000014668.15	2194.61	0.230731	0.00139095	0.0170797	Chfr
ENSMUSG00000024188.15	6831.1	-0.177739	0.0013982	0.0171549	Luc7l
ENSMUSG00000032178.14	12068.7	-0.146841	0.00140138	0.0171801	Ilf3
ENSMUSG00000052825.6	6805.44	0.155518	0.00140316	0.0171882	RP23-122L19.1
ENSMUSG00000017264.16	4985.42	0.172036	0.00141116	0.0172723	Exosc10
ENSMUSG00000036197.16	4588.27	-0.19251	0.00141548	0.0173113	Gxylt1
ENSMUSG00000000308.14	82.0028	-1.02924	0.00142707	0.017439	Ckmt1
ENSMUSG00000053198.13	431.51	0.449777	0.00143427	0.0175131	Prx
ENSMUSG00000022529.11	1617.41	0.25509	0.0014392	0.0175591	Zfp263
ENSMUSG00000057286.6	276.216	-0.560804	0.00144909	0.0176657	St6galnac2
ENSMUSG00000031431.13	3293.37	0.214018	0.00145314	0.0176868	Tsc22d3
ENSMUSG00000105879.1	8167.13	0.150222	0.00145241	0.0176868	RP24-291E8.2
ENSMUSG00000020918.14	7967.32	0.161153	0.00145654	0.0177079	Kat2a
ENSMUSG00000031939.16	6911.19	-0.159787	0.00145719	0.0177079	Taf1d
ENSMUSG00000053646.13	3460.33	-0.189415	0.0014623	0.0177558	Plxnb1
ENSMUSG00000020493.8	2065.47	-0.229337	0.00148044	0.0179476	Prr11
ENSMUSG00000053574.4	100.449	-0.92803	0.00147958	0.0179476	RP23-207N15.6
ENSMUSG00000036523.16	1193.51	-0.284771	0.00148502	0.0179888	Greb1
ENSMUSG00000042439.12	2037.84	-0.235151	0.00148664	0.0179941	Zfp532
ENSMUSG00000039485.8	444.91	0.458131	0.00149109	0.0180337	Tspyl4
ENSMUSG00000042165.8	2585.36	0.220126	0.0014974	0.0180956	RP23-39I4.9
ENSMUSG00000024456.16	8328.92	-0.149393	0.00149873	0.0180974	Diaph1
ENSMUSG00000047832.9	2346.22	-0.218261	0.00150543	0.018164	Cdca4
ENSMUSG00000028646.16	1961.72	0.234095	0.00150925	0.0181812	Rragc
ENSMUSG00000067878.13	1222.7	-0.285174	0.00150807	0.0181812	Map7d3
ENSMUSG00000048310.8	512.502	-0.413545	0.00151623	0.0182509	Pskh1
ENSMUSG00000026941.16	324.153	0.525224	0.00152222	0.0182962	Mamdc4
ENSMUSG00000029819.6	2955.22	0.234962	0.00152238	0.0182962	Npy
ENSMUSG00000061079.14	1243.3	-0.279907	0.00152557	0.0183201	Zfp143
ENSMUSG00000004098.7	154.402	0.747348	0.00152892	0.0183315	Col5a3
ENSMUSG00000011752.6	40959.4	-0.134226	0.00152987	0.0183315	Pgam1
ENSMUSG00000032966.14	12996.7	0.134918	0.00153133	0.0183315	Fkbp1a
ENSMUSG00000073557.11	669.968	-0.36579	0.00153075	0.0183315	Ppp1r12b
ENSMUSG00000046603.16	324.348	-0.509348	0.00154295	0.0184562	Tcaim
ENSMUSG00000010048.10	4096.84	0.193426	0.00155961	0.0186262	Ifrd2
ENSMUSG00000062949.13	2149.75	-0.232067	0.001559	0.0186262	Atp11c
ENSMUSG00000017667.9	2051.15	-0.239505	0.00156342	0.0186572	Zfp334
ENSMUSG00000025509.15	1446.7	0.269833	0.00156571	0.0186689	Pnpla2
ENSMUSG00000032633.12	2886.38	0.201842	0.00156808	0.0186689	Flcn
ENSMUSG00000115602.1	523.731	0.410261	0.00156696	0.0186689	RP24-388K7.2
ENSMUSG00000048878.6	1676.23	0.24419	0.00157181	0.0186987	Hexim1
ENSMUSG00000113015.1	987.227	-0.319637	0.00157466	0.0187182	RP24-462E4.1
ENSMUSG00000006576.16	1490.15	0.258964	0.00157858	0.0187501	Slc4a3
ENSMUSG00000041560.12	9440.21	0.163486	0.00158235	0.0187802	Gltscr2
ENSMUSG00000028069.16	1799.44	0.247651	0.00159263	0.0188876	Gpatch4
ENSMUSG00000041571.9	1198.79	0.292976	0.00159423	0.0188919	Sepw1
ENSMUSG00000007892.8	47958.4	0.139922	0.00159975	0.0189027	Rplp1
ENSMUSG00000041649.13	1207.18	-0.282407	0.00159735	0.0189027	Klf8
ENSMUSG00000045394.8	10055.5	-0.152971	0.00159904	0.0189027	Epcam
ENSMUSG00000081640.1	5401.26	0.165723	0.0016001	0.0189027	Rplp0-ps1
ENSMUSG00000019539.11	5737.35	-0.183372	0.00160358	0.0189291	Rcn3
ENSMUSG00000037720.16	3362.27	0.218774	0.00160737	0.0189593	Tmem33
ENSMUSG00000022195.7	2750.89	-0.214274	0.00160944	0.018969	RP23-354M9.1
ENSMUSG00000112650.1	1189.76	-0.283999	0.00162199	0.0191022	RP23-152I9.1
ENSMUSG00000050751.14	136.246	-0.788161	0.00162555	0.0191293	Pgbd5
ENSMUSG00000038344.14	6274.71	0.174531	0.00162706	0.0191324	Txlng
ENSMUSG00000046721.11	13845.8	0.149468	0.00164483	0.0193264	Rpl14-ps1
ENSMUSG00000070934.6	2434.16	-0.21738	0.00164839	0.0193534	Rraga
ENSMUSG00000020198.8	5973.19	0.159919	0.0016686	0.0195756	Ap3d1
ENSMUSG00000019254.16	3315.75	0.207248	0.00168054	0.0197005	Ppp1r12c
ENSMUSG00000083246.1	1017.62	-0.308897	0.00169315	0.0198332	RP24-215D6.1
ENSMUSG00000024293.15	1111.18	-0.290941	0.00169755	0.0198626	Esco1
ENSMUSG00000061981.14	3558.32	0.185824	0.00169827	0.0198626	Flot2
ENSMUSG00000058443.5	24212.1	0.144229	0.00171695	0.0200657	RP23-68E4.3
ENSMUSG00000082016.3	18363.5	-0.143453	0.0017211	0.0200988	Pgam1-ps2
ENSMUSG00000038252.13	16425.3	0.129431	0.00172357	0.0201123	Ncapd2
ENSMUSG00000031026.15	344.61	0.547372	0.00173651	0.0202478	Trim66
ENSMUSG00000027323.10	3646.53	-0.190177	0.00174519	0.0203335	Rad51
ENSMUSG00000104222.1	3417.71	-0.212006	0.00175261	0.0204043	RP23-349K15.2
ENSMUSG00000028099.8	2866.4	0.199335	0.00175878	0.0204449	Polr3c
ENSMUSG00000029992.14	2462.67	-0.215581	0.00175821	0.0204449	Gfpt1
ENSMUSG00000000184.12	2289	-0.244125	0.0017633	0.0204664	Ccnd2
ENSMUSG00000018293.4	37365.1	0.124474	0.00176209	0.0204664	Pfn1
ENSMUSG00000081957.5	560.566	-0.407069	0.00177055	0.0205348	Ak3l2-ps
ENSMUSG00000023259.16	447.263	0.456927	0.0017863	0.0206705	Slc26a6
ENSMUSG00000052584.10	119.111	0.851508	0.00178621	0.0206705	Serp2
ENSMUSG00000094410.7	411.482	-0.474795	0.00178485	0.0206705	RP24-200D3.4
ENSMUSG00000006276.10	3014.75	0.205363	0.00178944	0.0206911	Eps15l1
ENSMUSG00000046743.6	271.915	-0.626646	0.00179965	0.0207934	Fat4
ENSMUSG00000034974.13	2077.05	0.221782	0.00180954	0.0208919	Dapk3
ENSMUSG00000036918.15	1154.75	0.28263	0.00181454	0.0209338	Ttc7
ENSMUSG00000024782.7	943.189	0.314348	0.00182178	0.0210014	Ak3
ENSMUSG00000025898.6	1680.93	-0.259477	0.00182815	0.021043	Cwf19l2
ENSMUSG00000041949.6	1085.84	0.332928	0.00182736	0.021043	Tango6
ENSMUSG00000020261.15	1335.27	0.271506	0.00183121	0.0210624	Slc36a1
ENSMUSG00000081120.1	1076.7	-0.306805	0.00185651	0.0213373	RP23-102I12.1
ENSMUSG00000043857.16	1344.09	-0.278622	0.00186308	0.0213809	Mgat5b
ENSMUSG00000113625.1	17756.2	0.142489	0.00186311	0.0213809	RP24-122E10.1
ENSMUSG00000022791.17	2884.6	0.204229	0.00186893	0.0214317	Tnk2
ENSMUSG00000062456.3	9572.95	0.14342	0.00188299	0.0215766	Rpl9-ps6
ENSMUSG00000019359.14	85.7494	-0.963996	0.00188646	0.0215878	Gdpd2
ENSMUSG00000035235.13	512.416	0.424717	0.00188679	0.0215878	Trim13
ENSMUSG00000070327.14	1295.45	-0.291487	0.00188973	0.0216053	Rnf213
ENSMUSG00000059970.7	373.856	-0.470982	0.00189848	0.021689	Hspa2
ENSMUSG00000038533.15	2919.54	-0.197639	0.00190297	0.0217147	Cbfa2t2
ENSMUSG00000064329.13	433.837	-0.439218	0.00190453	0.0217147	Scn1a
ENSMUSG00000113241.1	291.306	0.536796	0.00190499	0.0217147	RP23-273I1.1
ENSMUSG00000024287.7	4236.7	0.17683	0.00191455	0.0217937	Thoc1
ENSMUSG00000057649.6	1364.06	0.264518	0.00191478	0.0217937	Brd9
ENSMUSG00000052406.14	2431.08	-0.222486	0.00192433	0.0218861	Rexo4
ENSMUSG00000068120.4	11273.3	0.152404	0.00193281	0.0219661	RP23-197G3.2
ENSMUSG00000046201.9	3716.61	0.179307	0.00194895	0.0220694	Scaf8
ENSMUSG00000048012.19	604.614	-0.381793	0.00195012	0.0220694	Zfp473
ENSMUSG00000051255.5	3140.54	0.191672	0.00194906	0.0220694	Gm6563
ENSMUSG00000055235.11	198.694	-0.640046	0.00195058	0.0220694	Wdr86
ENSMUSG00000068686.12	1198.96	0.285749	0.00195005	0.0220694	Cd59b
ENSMUSG00000113852.1	318.004	-0.512373	0.00194827	0.0220694	RP24-68E20.11
ENSMUSG00000063800.5	2525.82	-0.207047	0.0019598	0.0221509	Prpf38a
ENSMUSG00000066705.7	2520.73	0.227283	0.00196068	0.0221509	Fxyd6
ENSMUSG00000028080.16	1114.78	-0.293995	0.00196451	0.0221613	Lrba
ENSMUSG00000111063.1	511.151	0.411426	0.00196324	0.0221613	RP23-438P19.11
ENSMUSG00000026223.15	5686.87	0.167132	0.00197743	0.0222578	Itm2c
ENSMUSG00000031157.10	2231.2	0.216549	0.00197545	0.0222578	Pqbp1
ENSMUSG00000034940.15	1679.14	-0.240182	0.00197628	0.0222578	Synrg
ENSMUSG00000025592.17	106.12	-0.866173	0.00198159	0.0222881	Dach2
ENSMUSG00000027598.16	5118.84	-0.176841	0.00198511	0.0222994	Itch
ENSMUSG00000095362.7	1204.21	-0.273471	0.00198551	0.0222994	RP23-275N21.2
ENSMUSG00000078894.9	1236.62	-0.278445	0.00199473	0.0223864	RP23-83O23.5
ENSMUSG00000023011.8	173.238	0.707914	0.00200017	0.022431	Faim2
ENSMUSG00000032702.16	1574.23	-0.253708	0.00200419	0.0224596	Kank1
ENSMUSG00000042638.14	172.741	0.706134	0.00200899	0.0224804	Gucy2c
ENSMUSG00000078640.9	573.271	-0.385249	0.00200761	0.0224804	RP23-57F11.1
ENSMUSG00000007891.16	8520.7	0.169124	0.00201204	0.022498	Ctsd
ENSMUSG00000035236.17	1702.36	-0.27385	0.00202672	0.0226289	Scai
ENSMUSG00000096696.1	1319.7	-0.275343	0.00202603	0.0226289	Zfp960
ENSMUSG00000026159.13	4785.04	-0.181746	0.002029	0.0226379	Agfg1
ENSMUSG00000018199.9	2959.65	-0.207741	0.00203269	0.0226625	Trove2
ENSMUSG00000046442.4	1206.51	0.310268	0.00203655	0.022689	Ppm1e
ENSMUSG00000112683.1	870.375	0.315598	0.00204986	0.0228205	RP23-360L4.4
ENSMUSG00000016534.15	2959.15	0.201387	0.00208234	0.0231653	Lamp2
ENSMUSG00000019960.8	2030.06	0.230075	0.00209152	0.0232504	Dusp6
ENSMUSG00000097195.9	2812.57	0.205831	0.00209878	0.0233142	Snhg5
ENSMUSG00000060904.14	3248.6	0.187225	0.002108	0.0233995	Arl1
ENSMUSG00000025241.16	702.414	-0.348272	0.00211034	0.0234086	Fyco1
ENSMUSG00000040717.6	9490.64	-0.161489	0.00212654	0.0235711	Il17rd
ENSMUSG00000056941.17	1031.93	0.299367	0.00212817	0.023572	Commd7
ENSMUSG00000007603.8	2292.86	0.222905	0.00213566	0.0236378	Dus3l
ENSMUSG00000068165.3	3786.45	0.177562	0.00213798	0.0236463	RP23-48P22.4
ENSMUSG00000005973.6	7365.07	0.150676	0.00214484	0.023705	Rcn1
ENSMUSG00000033088.19	4580.36	-0.169175	0.00214762	0.0237186	Triobp
ENSMUSG00000064354.1	172585	0.11774	0.00215156	0.0237449	mt-Co2
ENSMUSG00000102070.1	172824	0.117704	0.00215446	0.0237598	RP23-8J15.2
ENSMUSG00000006219.12	2421.6	-0.223975	0.00216116	0.0238165	Fblim1
ENSMUSG00000038240.13	480.616	-0.425922	0.00217495	0.0239254	Pdss2
ENSMUSG00000047443.14	774.272	0.333651	0.00217575	0.0239254	Fam132b
ENSMUSG00000047676.6	31957.3	0.145331	0.00217285	0.0239254	Rpsa-ps10
ENSMUSG00000036932.14	3930.59	0.177254	0.00217861	0.0239256	Aifm1
ENSMUSG00000040782.12	3520.15	0.18617	0.00217891	0.0239256	Rfwd2
ENSMUSG00000063804.8	6029.06	-0.173514	0.00220871	0.0242355	Lin28b
ENSMUSG00000030879.10	2648.4	0.200066	0.00221086	0.0242417	Mrpl17
ENSMUSG00000040836.15	543.347	-0.391061	0.00223568	0.0244962	Gpr161
ENSMUSG00000003135.15	2325.64	0.214213	0.00224883	0.0246226	Cnot11
ENSMUSG00000039887.11	563.143	0.379629	0.00225099	0.0246286	Alg14
ENSMUSG00000054309.9	4500.14	-0.168571	0.00225895	0.024698	Cpsf3
ENSMUSG00000047965.9	6774.64	0.158759	0.00226216	0.0247154	Rpl9-ps7
ENSMUSG00000036955.16	1102.79	0.294238	0.00228777	0.0249594	Kif1bp
ENSMUSG00000050627.13	3034.97	0.195167	0.00228668	0.0249594	Gpd1l
ENSMUSG00000030357.10	48692.8	0.124009	0.00229476	0.0249833	Fkbp4
ENSMUSG00000042496.18	1212.29	-0.270948	0.00229487	0.0249833	Prdm10
ENSMUSG00000078185.3	950.29	-0.337032	0.0022938	0.0249833	Chml
ENSMUSG00000040524.9	7020.68	-0.165971	0.00229829	0.0250027	Zfp609
ENSMUSG00000022365.6	5104.53	0.163023	0.00230721	0.0250819	Derl1
ENSMUSG00000025220.7	7434.09	-0.15545	0.00231064	0.0251013	Mgea5
ENSMUSG00000008604.11	8611.51	0.142818	0.00232115	0.0251796	Ubqln4
ENSMUSG00000031910.14	163.344	-0.695144	0.00232097	0.0251796	Has3
ENSMUSG00000019772.5	89.9761	0.933112	0.00232696	0.025204	Vip
ENSMUSG00000029475.17	3682.69	-0.181979	0.00232835	0.025204	Kdm2b
ENSMUSG00000064351.1	543862	0.127705	0.00232563	0.025204	mt-Co1
ENSMUSG00000030091.17	14368.7	0.134785	0.00233604	0.0252693	Nup210
ENSMUSG00000042390.9	3884.91	-0.180325	0.00234997	0.025402	Gatad2b
ENSMUSG00000081752.3	9061.96	-0.139919	0.00236742	0.0255725	RP23-160B4.1
ENSMUSG00000020256.14	760.819	0.351194	0.00238236	0.0257019	Aldh1l2
ENSMUSG00000062526.3	176.942	-0.691595	0.00238277	0.0257019	Mppe1
ENSMUSG00000029471.13	1170.24	0.286909	0.00238519	0.0257099	Camkk2
ENSMUSG00000020471.11	9253.53	0.150906	0.00241486	0.0260113	Pold2
ENSMUSG00000089803.3	3889.76	0.173519	0.00242014	0.0260498	AC074310.4
ENSMUSG00000046295.13	504.067	-0.396093	0.00242758	0.0261114	Ankle1
ENSMUSG00000003873.11	3744.19	0.174605	0.00246936	0.0264861	Bax
ENSMUSG00000021953.14	650.559	0.353213	0.002467	0.0264861	Tdh
ENSMUSG00000034118.15	3563.21	-0.184384	0.00246901	0.0264861	Tpst1
ENSMUSG00000087362.7	473.151	-0.415338	0.00246856	0.0264861	RP23-268P6.1
ENSMUSG00000046341.5	13077.6	0.131486	0.00248209	0.026604	RP23-222K9.2
ENSMUSG00000027797.15	1677.8	0.255413	0.00248518	0.0266185	Dclk1
ENSMUSG00000033453.8	1293.68	-0.270203	0.00249875	0.0267451	Adamts15
ENSMUSG00000030615.12	1593.75	0.259595	0.00250265	0.026768	Tmem126a
ENSMUSG00000004798.14	826.566	-0.324526	0.00250454	0.0267694	Ulk2
ENSMUSG00000007564.15	15368.1	0.126224	0.00250999	0.026809	Ppp2r1a
ENSMUSG00000040997.13	1813.17	0.226096	0.00252396	0.0269393	Abhd4
ENSMUSG00000025417.8	2306.71	0.209145	0.00252753	0.0269586	Pip4k2c
ENSMUSG00000025959.13	999.03	-0.289005	0.00254297	0.0270877	Klf7
ENSMUSG00000040462.13	1914.49	0.225609	0.00254319	0.0270877	Os9
ENSMUSG00000032827.15	2906.09	-0.190599	0.00255198	0.0271624	Ppp1r9a
ENSMUSG00000020706.13	11269.3	0.134482	0.00255732	0.0272003	Ftsj3
ENSMUSG00000087370.3	998.957	-0.304308	0.00256195	0.0272305	Tmem170b
ENSMUSG00000062397.8	4709.45	0.163929	0.00256904	0.0272869	Zfp706
ENSMUSG00000067851.11	4358.85	-0.1696	0.00257383	0.0273187	Arfgef1
ENSMUSG00000020775.13	5272.8	0.158854	0.00258288	0.0273957	Mrpl38
ENSMUSG00000067161.6	1771.09	0.232739	0.00258992	0.0274161	RP23-28F1.1
ENSMUSG00000085843.1	95.7965	0.896442	0.00259019	0.0274161	Kank4os
ENSMUSG00000098090.7	540.488	-0.385868	0.00258668	0.0274161	RP24-465N15.1
ENSMUSG00000106490.1	68.2792	1.05867	0.00259574	0.0274559	RP24-488I7.2
ENSMUSG00000092486.1	906.178	0.321681	0.0025999	0.0274808	RP23-3M10.7
ENSMUSG00000023845.7	4385.35	-0.19794	0.00262073	0.0276818	Lnpep
ENSMUSG00000026260.12	3797.76	0.185898	0.00262653	0.0277239	Ndufa10
ENSMUSG00000019823.17	1487.29	0.250263	0.00263933	0.0278205	Mical1
ENSMUSG00000097815.1	228.37	-0.575733	0.00263816	0.0278205	Gm26809
ENSMUSG00000029249.15	6300.14	-0.163038	0.00264943	0.0279077	Rest
ENSMUSG00000031976.14	2587.45	-0.210826	0.00265302	0.0279262	Urb2
ENSMUSG00000045106.12	194.865	0.646817	0.00265761	0.0279421	Ccdc73
ENSMUSG00000097451.10	18239.5	0.125853	0.00265819	0.0279421	Rian
ENSMUSG00000024135.9	1732.56	-0.230275	0.00266278	0.0279711	Srbd1
ENSMUSG00000018322.10	2366.34	0.205842	0.00269982	0.0283406	Tomm34
ENSMUSG00000067106.6	2409.92	0.216063	0.00270666	0.0283735	RP24-302A24.2
ENSMUSG00000071477.10	681.559	0.341053	0.00270664	0.0283735	Zfp777
ENSMUSG00000025964.15	1947.15	0.231385	0.00270965	0.0283853	Adam23
ENSMUSG00000021238.11	1121.77	0.274691	0.0027194	0.0284679	Aldh6a1
ENSMUSG00000001998.15	925.597	-0.303205	0.00274456	0.0286135	Ap4e1
ENSMUSG00000022051.15	7480.24	-0.14755	0.0027369	0.0286135	Bnip3l
ENSMUSG00000028822.11	5967.37	0.162388	0.00273871	0.0286135	Tmem50a
ENSMUSG00000049502.17	603.078	-0.360875	0.00274352	0.0286135	Dtx3l
ENSMUSG00000057751.14	2068.33	0.22601	0.00274128	0.0286135	Megf6
ENSMUSG00000074867.4	1223.67	-0.289879	0.00273934	0.0286135	Zfp808
ENSMUSG00000074746.2	5265.71	-0.168565	0.00274801	0.0286299	Pdzd8
ENSMUSG00000039954.8	297.582	-0.514015	0.00275301	0.0286625	Stk32a
ENSMUSG00000052812.5	2151.33	-0.221898	0.0027783	0.028906	Atad2b
ENSMUSG00000026171.12	1040.94	0.291706	0.00278572	0.0289635	Rnf25
ENSMUSG00000025876.15	1462.89	0.255912	0.0027889	0.0289769	Unc5a
ENSMUSG00000032897.17	2216.26	0.207221	0.00280955	0.0291285	Nfyc
ENSMUSG00000038828.13	2839.43	0.193317	0.00281011	0.0291285	Tmem214
ENSMUSG00000064357.1	137316	0.122824	0.00280565	0.0291285	mt-Atp6
ENSMUSG00000085936.7	2373.42	0.205128	0.00281113	0.0291285	RP23-143O13.1
ENSMUSG00000021704.8	1803.62	0.237194	0.00281739	0.0291736	Mtx3
ENSMUSG00000029304.14	867.075	0.314286	0.00282311	0.0292129	Spp1
ENSMUSG00000053617.11	1679.09	-0.234981	0.00284677	0.0294378	Sh3pxd2a
ENSMUSG00000038398.8	1388.99	-0.260829	0.00286457	0.0296018	Upf3a
ENSMUSG00000038831.16	946.725	0.294	0.00287052	0.0296232	Ralgps1
ENSMUSG00000046785.8	2151.44	-0.232919	0.00286977	0.0296232	Epm2aip1
ENSMUSG00000025262.8	289.82	-0.535696	0.00288652	0.0297682	Fam120c
ENSMUSG00000033436.13	10196.6	0.134122	0.00289846	0.0298711	Armcx2
ENSMUSG00000036377.18	600.642	-0.399352	0.00290057	0.0298728	AC166328.1
ENSMUSG00000021255.17	69.2295	1.05902	0.00290456	0.0298937	Esrrb
ENSMUSG00000047434.14	3772.36	0.173055	0.00290938	0.029923	Xxylt1
ENSMUSG00000001039.12	719.648	0.343786	0.0029137	0.0299474	B9d1
ENSMUSG00000046727.12	420.637	0.425538	0.00293639	0.0301603	Cystm1
ENSMUSG00000024535.15	433.154	0.42004	0.00293867	0.0301634	Snx24
ENSMUSG00000051510.13	8673.47	0.142257	0.0029443	0.0302008	Mafg
ENSMUSG00000025555.14	412.616	0.432968	0.00295299	0.0302696	Farp1
ENSMUSG00000036636.9	2208.74	0.208374	0.00296009	0.0302838	Clcn7
ENSMUSG00000037486.18	3529.58	-0.189077	0.0029565	0.0302838	Asxl2
ENSMUSG00000092260.7	130.342	0.771284	0.00296033	0.0302838	Zfp963
ENSMUSG00000037242.8	14854.7	0.130591	0.00296318	0.0302927	Clic4
ENSMUSG00000000552.10	1034.1	0.294751	0.00297551	0.0303984	Zfp385a
ENSMUSG00000028048.11	1286.84	0.281268	0.00297813	0.0304048	Gba
ENSMUSG00000046598.15	1824.88	0.224847	0.00298511	0.0304557	Bdh1
ENSMUSG00000028333.10	25351.4	0.128801	0.00300592	0.0306476	Anp32b
ENSMUSG00000013076.17	2247.37	-0.218725	0.00301786	0.0307077	Amotl1
ENSMUSG00000018415.14	5537.71	0.154146	0.0030173	0.0307077	Gid4
ENSMUSG00000022503.10	1709.73	0.233295	0.00301602	0.0307077	Nubp1
ENSMUSG00000036768.6	3582.87	-0.180196	0.00303754	0.0308185	Kif15
ENSMUSG00000038650.15	5408.75	0.171316	0.0030353	0.0308185	Rnh1
ENSMUSG00000052369.8	601.869	-0.357267	0.00303395	0.0308185	Tmem106c
ENSMUSG00000091418.2	532.325	-0.390643	0.00303795	0.0308185	RP24-218O5.2
ENSMUSG00000094989.1	8664.71	0.143269	0.00303884	0.0308185	Rpl9-ps4
ENSMUSG00000029283.17	2836.74	-0.203153	0.00304679	0.0308786	Cdc7
ENSMUSG00000042548.14	9053.55	-0.135705	0.00305511	0.0309423	Asxl1
ENSMUSG00000061313.8	1342.17	0.255157	0.00305796	0.0309507	Ddhd2
ENSMUSG00000041353.12	1031.91	-0.280581	0.00306911	0.0310429	Tmem29
ENSMUSG00000040044.11	3280.86	0.178748	0.00307215	0.0310531	Orc3
ENSMUSG00000028974.13	1492.7	0.240064	0.00307472	0.0310585	Dffa
ENSMUSG00000110444.1	646.399	-0.344437	0.00308166	0.031108	RP23-114B10.6
ENSMUSG00000025815.13	1242.5	-0.263271	0.00309546	0.0312267	Dhtkd1
ENSMUSG00000049969.3	2114.82	-0.209118	0.00310016	0.0312535	Plekhf2
ENSMUSG00000026751.14	2436.1	0.213044	0.00311665	0.0313969	Nr5a1
ENSMUSG00000031970.16	209.847	0.616965	0.0031185	0.0313969	Dbndd1
ENSMUSG00000026456.18	3825.05	0.179802	0.00312466	0.0314258	Cyb5r1
ENSMUSG00000038056.15	2576.1	-0.202953	0.00312549	0.0314258	Kmt2c
ENSMUSG00000049882.9	1218.27	0.267805	0.00313438	0.0314737	Vcpkmt
ENSMUSG00000073406.10	1192.88	0.265048	0.00313336	0.0314737	H2-Bl
ENSMUSG00000063576.11	6669.82	0.154616	0.00313983	0.0315077	Klhdc3
ENSMUSG00000024941.8	2292.66	0.21488	0.00315261	0.0316151	Scyl1
ENSMUSG00000003458.12	4244.16	0.166248	0.00316264	0.0316742	Ncstn
ENSMUSG00000047675.15	54174.1	0.124513	0.00316195	0.0316742	Rps8
ENSMUSG00000028496.17	743.723	-0.339488	0.003183	0.0318571	Mllt3
ENSMUSG00000037344.14	1625.68	0.237406	0.00318767	0.031883	Slc12a9
ENSMUSG00000026812.16	2846.81	-0.188104	0.00319968	0.0319755	Tsc1
ENSMUSG00000038900.17	49674.6	0.148121	0.00320111	0.0319755	Rpl12
ENSMUSG00000027086.16	1194.54	-0.261709	0.00320659	0.0319809	Fastkd1
ENSMUSG00000038042.10	316.374	-0.505912	0.00320793	0.0319809	Ptpdc1
ENSMUSG00000055491.13	5825.01	-0.151043	0.00320621	0.0319809	Pprc1
ENSMUSG00000027227.7	1561.68	0.238708	0.00323394	0.032218	Sord
ENSMUSG00000037275.14	8590.57	-0.147977	0.0032366	0.032218	Gemin5
ENSMUSG00000048304.8	175.285	-0.638347	0.00323806	0.032218	Slitrk3
ENSMUSG00000025857.10	1663.72	-0.240612	0.00324784	0.0322943	Dnaaf5
ENSMUSG00000041741.10	608.525	-0.360513	0.00325532	0.0323476	Pde3a
ENSMUSG00000114147.1	575.286	-0.380422	0.00326506	0.0324233	RP23-97J21.3
ENSMUSG00000037827.5	1244.43	0.265407	0.00327324	0.0324834	RP24-97D9.5
ENSMUSG00000106037.1	5678.25	0.156555	0.0032754	0.0324837	RP23-235E15.1
ENSMUSG00000040712.16	1901.91	0.21682	0.00328121	0.0325163	Camta2
ENSMUSG00000044452.10	1704.88	-0.22834	0.00328507	0.0325163	Zfp507
ENSMUSG00000046204.14	949.124	-0.292528	0.00328366	0.0325163	Pnma2
ENSMUSG00000038520.15	2530.82	0.218633	0.00332332	0.0328735	Tbc1d17
ENSMUSG00000012422.14	3461.69	0.18624	0.00332559	0.0328747	Tmem167
ENSMUSG00000021518.4	1943.9	0.234688	0.00333272	0.0329238	Ptdss1
ENSMUSG00000039105.6	3645.38	0.191291	0.00335164	0.0330894	Atp6v1g1
ENSMUSG00000025666.16	10072.3	-0.135362	0.00335593	0.0330951	Tmem47
ENSMUSG00000038860.15	683.773	0.348146	0.00335656	0.0330951	Garnl3
ENSMUSG00000050640.16	233.478	-0.554084	0.00336213	0.0331286	Tmem150c
ENSMUSG00000044433.16	3175.18	-0.181002	0.00337497	0.0332336	Camsap3
ENSMUSG00000060657.8	3729.02	-0.175541	0.00338948	0.033355	Marf1
ENSMUSG00000032308.9	1002.12	0.308578	0.00339816	0.0334189	Ulk3
ENSMUSG00000033335.17	2770.9	0.189259	0.00340632	0.0334569	Dnm2
ENSMUSG00000071528.3	3426.31	-0.195279	0.00340641	0.0334569	Usmg5
ENSMUSG00000045532.5	432.015	-0.427	0.0034115	0.0334853	C1ql1
ENSMUSG00000004319.15	11571.4	-0.132941	0.00341426	0.0334909	Clcn3
ENSMUSG00000073876.3	240.194	0.553325	0.00341728	0.033499	Il11ra2
ENSMUSG00000053550.13	633.078	-0.348604	0.00344421	0.0337413	Shisa7
ENSMUSG00000032394.6	1278.45	0.261991	0.00346086	0.0338827	Igdcc3
ENSMUSG00000063659.11	1979.94	0.213473	0.00346897	0.0339403	Zbtb18
ENSMUSG00000042129.8	3581.76	0.17137	0.00347359	0.0339637	Rassf4
ENSMUSG00000022801.13	798.61	-0.318689	0.00347613	0.0339668	Lrch3
ENSMUSG00000024381.15	1793.29	0.219891	0.00348405	0.0340224	Bin1
ENSMUSG00000074505.5	1805.63	-0.240827	0.00348866	0.0340457	Fat3
ENSMUSG00000024104.11	5372.07	0.16172	0.00350001	0.0341185	Washc2
ENSMUSG00000035566.7	128.694	-0.762981	0.00350283	0.0341185	Pcdh17
ENSMUSG00000107227.1	61.2551	1.11435	0.00350235	0.0341185	RP23-429E19.4
ENSMUSG00000022472.16	2328.98	0.202942	0.00353008	0.0342547	Desi1
ENSMUSG00000035443.10	2728.22	0.188665	0.00352428	0.0342547	Thyn1
ENSMUSG00000037364.12	10838.3	0.132097	0.00352645	0.0342547	Srrt
ENSMUSG00000038521.17	425.655	0.425053	0.00353028	0.0342547	C1s1
ENSMUSG00000058290.4	7144.01	-0.142982	0.00352719	0.0342547	Espl1
ENSMUSG00000116908.1	221.3	-0.578519	0.00353021	0.0342547	RP24-340J3.3
ENSMUSG00000028766.10	4246.53	0.166911	0.00354912	0.0343986	Alpl
ENSMUSG00000028952.12	830.4	0.317784	0.00354961	0.0343986	Zbtb48
ENSMUSG00000019790.17	2612.18	-0.192315	0.00355633	0.0344418	Stxbp5
ENSMUSG00000020538.15	17269.5	0.127445	0.00356876	0.0345403	Srebf1
ENSMUSG00000038880.13	1060.49	0.272303	0.00357485	0.0345772	Mrps34
ENSMUSG00000022637.11	1897.96	-0.229257	0.00358449	0.0346485	Cblb
ENSMUSG00000025271.13	1020.09	-0.277971	0.00359493	0.0347275	Pfkfb1
ENSMUSG00000044708.5	180.139	0.627012	0.00361063	0.0348571	Kcnj10
ENSMUSG00000073791.11	273.44	-0.514894	0.00362248	0.0349494	Efcab7
ENSMUSG00000039844.19	5557.95	0.149922	0.0036277	0.0349776	Rapgef1
ENSMUSG00000067942.6	1581.49	-0.245779	0.00363142	0.0349914	Zfp160
ENSMUSG00000090935.10	1347.71	-0.245411	0.00363757	0.0350286	Synj2bp
ENSMUSG00000040687.16	870.614	0.302077	0.00365997	0.035222	Madd
ENSMUSG00000031447.7	12858.3	0.137069	0.00368365	0.0354113	Lamp1
ENSMUSG00000097448.1	255.695	0.533537	0.00368428	0.0354113	Platr22
ENSMUSG00000008035.12	1783.03	0.231069	0.00368972	0.0354413	Mid1ip1
ENSMUSG00000034707.7	6112.36	0.158083	0.00369895	0.0354853	Gns
ENSMUSG00000060036.14	75200	0.122835	0.00369885	0.0354853	Rpl3
ENSMUSG00000038526.14	4235.3	-0.165407	0.0037025	0.035497	Car14
ENSMUSG00000024012.17	5535.76	0.153058	0.00371422	0.0355871	Mtch1
ENSMUSG00000046352.7	599.015	0.35435	0.00372841	0.035679	Gjb2
ENSMUSG00000078427.3	4098.22	0.164215	0.00372849	0.035679	Sarnp
ENSMUSG00000037432.15	357.176	-0.450364	0.00374085	0.0357749	Fer1l5
ENSMUSG00000102302.1	215.821	-0.592682	0.00374418	0.0357843	RP23-187M7.5
ENSMUSG00000028931.11	169.361	0.650901	0.00376467	0.0359495	Kcnab2
ENSMUSG00000083061.1	14030.6	0.133458	0.00376618	0.0359495	RP23-10G21.3
ENSMUSG00000022364.14	2251.48	-0.226766	0.00377995	0.0360584	Tbc1d31
ENSMUSG00000030978.10	8505.26	-0.136147	0.00378687	0.0360793	Rrm1
ENSMUSG00000041642.18	4287.37	0.168935	0.00378648	0.0360793	Kif21b
ENSMUSG00000025366.8	1710.61	0.224139	0.00380178	0.0361987	Esyt1
ENSMUSG00000028743.7	1362.66	-0.2587	0.00380552	0.0362118	Akr7a5
ENSMUSG00000013858.14	6870.04	0.155134	0.0038178	0.0362833	Tmem259
ENSMUSG00000087138.1	371.392	-0.46016	0.00381701	0.0362833	AC155806.4
ENSMUSG00000039477.16	1246.62	-0.267681	0.00383438	0.0364137	Tnrc18
ENSMUSG00000046230.10	1542.28	-0.250483	0.00383628	0.0364137	Vps13a
ENSMUSG00000028430.14	5281.23	0.154149	0.0038389	0.0364159	Nol6
ENSMUSG00000088246.1	1428.66	0.290201	0.00384169	0.0364197	Gm25911
ENSMUSG00000068747.14	9814.42	0.148956	0.00384515	0.0364298	Sort1
ENSMUSG00000022175.9	3286.67	0.178611	0.00386364	0.0365144	Lrp10
ENSMUSG00000026950.17	110.572	-0.817437	0.00385806	0.0365144	Neb
ENSMUSG00000043262.16	1740.65	-0.220672	0.00386027	0.0365144	Uevld
ENSMUSG00000057133.14	12623.9	-0.15018	0.00386329	0.0365144	Chd6
ENSMUSG00000085218.7	100.68	-0.838703	0.00387476	0.0365968	RP23-300H23.1
ENSMUSG00000060510.14	4870.86	-0.165391	0.00391582	0.0369596	Zfp266
ENSMUSG00000100862.1	164666	0.118162	0.00391801	0.0369596	RP23-8J15.3
ENSMUSG00000033735.9	2464.18	0.192548	0.00392665	0.0370182	Spr
ENSMUSG00000029430.13	39551.5	0.111473	0.00393411	0.0370657	Ran
ENSMUSG00000081684.4	22501	0.116786	0.00393869	0.0370859	Rps2-ps13
ENSMUSG00000018470.8	522.941	-0.384824	0.00395889	0.0372531	Kcnab3
ENSMUSG00000031870.16	216.522	-0.563669	0.00396341	0.0372727	Pgr
ENSMUSG00000024290.8	2602.67	-0.200093	0.00399142	0.0375129	Rock1
ENSMUSG00000024759.13	2601.38	-0.198574	0.00399411	0.0375151	Atl3
ENSMUSG00000000202.9	237.74	0.621953	0.0040062	0.0375824	Btbd17
ENSMUSG00000025781.14	9910.69	0.13195	0.00400389	0.0375824	Atp5c1
ENSMUSG00000021929.9	7963.83	-0.145467	0.0040182	0.0376522	Kpna3
ENSMUSG00000066724.3	12311.3	0.147693	0.00401857	0.0376522	RP23-457H7.8
ENSMUSG00000028345.15	3566.23	-0.180994	0.00403782	0.0378013	Tex10
ENSMUSG00000085791.4	11511.6	0.13862	0.00403944	0.0378013	Rpl30-ps9
ENSMUSG00000033036.9	826.709	0.301312	0.00404345	0.0378157	AC164004.4
ENSMUSG00000038400.15	3279.61	-0.179866	0.00406779	0.03802	Pmepa1
ENSMUSG00000024331.11	1305.32	-0.250041	0.00407983	0.0380859	Dsc2
ENSMUSG00000111291.1	364.731	0.452574	0.00407796	0.0380859	RP23-162P10.8
ENSMUSG00000062859.14	141.841	-0.691069	0.0040831	0.0380931	Tcp11
ENSMUSG00000051279.2	152.109	-0.674231	0.0040862	0.0380988	Gdf6
ENSMUSG00000034290.9	5747.65	0.14882	0.00408979	0.0381089	Nek9
ENSMUSG00000027340.15	8280.39	0.144555	0.00409834	0.0381612	Slc23a2
ENSMUSG00000028580.15	7380.77	-0.152084	0.0041004	0.0381612	Pum1
ENSMUSG00000021838.17	2479.99	0.192358	0.00411158	0.0382419	Samd4
ENSMUSG00000078485.3	1558.03	0.255211	0.00412554	0.0383485	Plekhn1
ENSMUSG00000032485.14	2159.47	0.203148	0.00414773	0.0385312	Scap
ENSMUSG00000041852.15	5760.82	-0.145912	0.00415436	0.0385694	Tcf20
ENSMUSG00000033813.15	4813.43	0.159703	0.00416128	0.0386101	Tcea1
ENSMUSG00000044966.4	274.621	-0.501581	0.00417399	0.0387045	Fbxo48
ENSMUSG00000067121.2	13101.8	0.134232	0.004191	0.0388386	AC129609.2
ENSMUSG00000022837.14	1347.84	-0.249792	0.00419636	0.0388647	Iqcb1
ENSMUSG00000051451.6	4951.04	-0.166203	0.00420464	0.0389178	Crebzf
ENSMUSG00000000037.16	524.429	-0.390174	0.0042111	0.038954	Scml2
ENSMUSG00000025474.9	2230.67	-0.202297	0.00421844	0.0389982	Tubgcp2
ENSMUSG00000007817.15	2649.79	-0.190606	0.00422568	0.0390369	Zmiz1
ENSMUSG00000034586.14	449.784	0.39694	0.00422774	0.0390369	Hid1
ENSMUSG00000001473.6	5131.38	-0.151103	0.0042324	0.0390498	Tubb6
ENSMUSG00000029438.9	1888.31	-0.212747	0.00423937	0.0390498	Bcl7a
ENSMUSG00000035642.16	206.153	0.588952	0.00423555	0.0390498	Aamdc
ENSMUSG00000109708.1	59.8308	-1.10319	0.00423755	0.0390498	RP23-238C13.2
ENSMUSG00000087412.4	23241.5	0.126994	0.00427263	0.0393324	AC102906.1
ENSMUSG00000031021.13	855.77	0.305704	0.00429636	0.0395271	Tmem9b
ENSMUSG00000020312.12	795.616	0.317245	0.00429975	0.0395344	Shc2
ENSMUSG00000022210.7	1358.88	0.244297	0.00431623	0.0396206	Dhrs4
ENSMUSG00000028798.16	9870.01	0.129188	0.00431691	0.0396206	Eif3i
ENSMUSG00000034613.12	218.042	-0.56414	0.00431466	0.0396206	Ppm1h
ENSMUSG00000051346.9	919.249	0.285572	0.00432179	0.0396415	Spryd4
ENSMUSG00000025878.16	1756.98	0.216337	0.00433861	0.0397719	Uimc1
ENSMUSG00000061576.15	491.007	0.377479	0.00434365	0.0397942	Dpp6
ENSMUSG00000028898.15	1469.57	0.236178	0.00434664	0.0397977	Trnau1ap
ENSMUSG00000034854.8	672.669	0.330841	0.00437043	0.0399436	Mfsd12
ENSMUSG00000043716.13	50369.6	0.116207	0.00436832	0.0399436	Rpl7
ENSMUSG00000052368.2	70.0813	1.02038	0.00436973	0.0399436	RP23-337P24.5
ENSMUSG00000034708.11	9291.49	0.138127	0.00437954	0.039979	Grn
ENSMUSG00000084131.1	19698.4	0.140534	0.00437863	0.039979	Rpl3-ps2
ENSMUSG00000049091.6	2657.38	0.19083	0.00440198	0.0401599	Sephs2
ENSMUSG00000034587.8	194.456	-0.610821	0.00441302	0.0402365	RP23-17N7.4
ENSMUSG00000057657.4	17284	0.14304	0.00442037	0.0402795	RP23-220C16.2
ENSMUSG00000034254.17	3993.13	-0.161437	0.00444648	0.0404932	Agpat1
ENSMUSG00000096740.8	337.423	0.454455	0.00446831	0.0406677	Lbhd1
ENSMUSG00000031906.9	195.391	0.618226	0.00447812	0.0407327	Smpd3
ENSMUSG00000031575.18	5445.37	0.151846	0.00448352	0.0407575	Ash2l
ENSMUSG00000012848.15	34111.4	0.135057	0.00450027	0.0408855	Rps5
ENSMUSG00000083411.3	11475.2	0.13789	0.0045082	0.0409332	Rpl30-ps10
ENSMUSG00000014551.8	3636.3	0.167457	0.00451186	0.0409421	Mrps25
ENSMUSG00000005069.12	3477.44	0.17157	0.00455085	0.0412713	Pex5
ENSMUSG00000046707.9	6743.53	0.145088	0.00456006	0.0413303	Csnk2a2
ENSMUSG00000068373.15	99.9016	-0.826928	0.00456746	0.0413728	RP24-297H17.3
ENSMUSG00000024039.14	936.255	-0.314719	0.0045766	0.041431	Cbs
ENSMUSG00000036591.16	7478.97	-0.144608	0.00460196	0.0416235	Arhgap21
ENSMUSG00000108841.1	675.864	-0.342995	0.00460331	0.0416235	Frmpd2
ENSMUSG00000051323.16	414.89	-0.417197	0.00461032	0.0416621	Pcdh19
ENSMUSG00000019710.13	2573.65	-0.22046	0.00461638	0.0416675	Mrpl24
ENSMUSG00000033458.17	328.271	-0.484675	0.00461382	0.0416675	Fan1
ENSMUSG00000029162.15	790.544	0.303346	0.00462453	0.0417165	Khk
ENSMUSG00000103821.1	70.9927	-1.02383	0.00462731	0.0417168	RP24-147G7.2
ENSMUSG00000026280.17	2428.62	0.19659	0.00463542	0.0417653	Atg4b
ENSMUSG00000019055.15	3988.44	0.163495	0.00464158	0.0417961	Plod1
ENSMUSG00000020705.6	8237.45	-0.147022	0.00464616	0.0418127	Ddx42
ENSMUSG00000025255.18	780.495	-0.304925	0.00465444	0.0418378	Zfhx4
ENSMUSG00000042851.17	186.882	-0.620617	0.00465307	0.0418378	Zc3h6
ENSMUSG00000033955.12	5553.39	0.149252	0.00466602	0.0418926	Tnks1bp1
ENSMUSG00000035401.9	3350.63	-0.192178	0.00466589	0.0418926	RP23-331A21.2
ENSMUSG00000032431.6	842.34	0.304058	0.00466896	0.0418943	Crtap
ENSMUSG00000027439.9	2570.88	-0.186039	0.00468299	0.0419956	Gzf1
ENSMUSG00000057069.7	587.901	0.358949	0.00468643	0.0420017	Ero1lb
ENSMUSG00000037103.8	2401.81	0.212768	0.00469745	0.0420759	Dcaf15
ENSMUSG00000039286.12	938.234	-0.282091	0.00470415	0.0421111	Fndc3b
ENSMUSG00000019428.16	5869.92	0.161736	0.00472261	0.0422516	Fkbp8
ENSMUSG00000028469.15	72.753	-0.955775	0.00472967	0.04229	Npr2
ENSMUSG00000026134.11	1615.93	0.226193	0.00474595	0.0424107	Prim2
ENSMUSG00000029833.17	4234.08	-0.157947	0.00475578	0.0424737	Trim24
ENSMUSG00000083679.1	1075.6	0.266525	0.00475883	0.042476	RP23-346N8.2
ENSMUSG00000032842.13	782.359	0.304183	0.0047657	0.0425125	Abcc10
ENSMUSG00000038668.14	283.553	-0.530178	0.00477614	0.0425807	Lpar1
ENSMUSG00000002997.15	269.938	-0.505321	0.00478031	0.0425846	Prkar2b
ENSMUSG00000038039.13	1213.07	-0.249798	0.00478246	0.0425846	Gcc2
ENSMUSG00000056763.16	1834.15	-0.232311	0.00478494	0.0425846	Cspp1
ENSMUSG00000105388.1	11442.9	0.135786	0.00479177	0.0426205	Rpl36a-ps2
ENSMUSG00000030659.14	646.553	-0.331437	0.00480281	0.0426938	Nucb2
ENSMUSG00000021902.7	422.288	-0.404374	0.00481135	0.0427199	Phf7
ENSMUSG00000037111.9	5195.35	-0.15029	0.00481013	0.0427199	Setd7
ENSMUSG00000024474.6	5122.57	0.167889	0.00481931	0.0427409	Ik
ENSMUSG00000032602.6	585.695	0.349609	0.00481866	0.0427409	Slc25a20
ENSMUSG00000054611.16	5287.29	-0.149964	0.0048286	0.0427985	Kdm2a
ENSMUSG00000031657.16	3420.43	0.167328	0.00485095	0.0429716	Heatr3
ENSMUSG00000033987.16	364.115	0.432232	0.00486683	0.0430623	Dnah17
ENSMUSG00000109156.1	64.5338	-1.03053	0.0048657	0.0430623	RP23-466J17.3
ENSMUSG00000025068.7	2093.48	0.204967	0.00487335	0.0430949	Gsto1
ENSMUSG00000032875.8	2667.3	-0.18393	0.00488848	0.0431788	Arhgef17
ENSMUSG00000034551.12	1100.85	-0.300011	0.00488743	0.0431788	Hdx
ENSMUSG00000036009.16	323.472	0.459141	0.00489253	0.0431895	Mettl25
ENSMUSG00000033948.3	969.324	-0.277807	0.00490425	0.043268	Zswim5
ENSMUSG00000076431.4	3654.97	-0.185266	0.00491317	0.0433133	Sox4
ENSMUSG00000082895.1	12542.3	0.150057	0.00491506	0.0433133	Rpsa-ps9
ENSMUSG00000103922.1	882.127	0.287406	0.00495927	0.0436776	RP23-34E15.4
ENSMUSG00000069662.5	8045.59	-0.141638	0.00497683	0.043807	Marcks
ENSMUSG00000040711.7	1344.36	-0.242987	0.00498031	0.0438124	Sh3pxd2b
ENSMUSG00000031119.4	2483.18	-0.194648	0.00498873	0.0438612	Gpc4
ENSMUSG00000065979.12	420.229	0.452884	0.00502864	0.0441866	Cpped1
ENSMUSG00000031174.17	721.533	-0.312811	0.00503442	0.044212	Rpgr
ENSMUSG00000097842.2	68.6191	-1.00691	0.00503947	0.0442309	RP23-201L15.5
ENSMUSG00000042557.14	7763.45	-0.139627	0.00504541	0.0442575	Sin3a
ENSMUSG00000002190.13	367.462	-0.426648	0.00504913	0.0442647	Clgn
ENSMUSG00000040586.8	1536.87	-0.242956	0.00505947	0.0443299	Ofd1
ENSMUSG00000064341.1	103167	0.119228	0.0050903	0.0445489	mt-Nd1
ENSMUSG00000080242.5	5916.66	0.151791	0.00508918	0.0445489	RP23-459F14.1
ENSMUSG00000074212.7	469.036	-0.38386	0.0051214	0.0447922	Dnajb14
ENSMUSG00000085385.7	3879.05	0.172622	0.00512397	0.0447922	Snhg17
ENSMUSG00000024913.16	7343	-0.137475	0.0051305	0.0448221	Lrp5
ENSMUSG00000029060.17	1965.12	0.253645	0.00513326	0.0448221	Mib2
ENSMUSG00000018287.12	4156.67	0.176116	0.0051462	0.0449094	Spag7
ENSMUSG00000085682.2	60.8837	1.05129	0.00516748	0.0450693	RP23-183N8.2
ENSMUSG00000001700.9	933.733	0.275892	0.00517249	0.0450872	Gramd3
ENSMUSG00000003531.15	1760.53	0.228596	0.00521105	0.0453974	Dgcr6
ENSMUSG00000091957.3	41963.5	0.105342	0.00521743	0.0454271	Rps2-ps10
ENSMUSG00000030822.15	1439.43	0.232796	0.00522422	0.0454603	Prr14
ENSMUSG00000037656.9	6520.04	0.140425	0.00524367	0.0456035	Slc20a2
ENSMUSG00000031467.10	4253.08	0.160441	0.00529503	0.0460239	Agpat5
ENSMUSG00000017781.17	4503.84	0.153022	0.00531834	0.0461739	Pitpna
ENSMUSG00000074797.11	2339.99	0.202277	0.00531781	0.0461739	Itpa
ENSMUSG00000030759.16	4143.59	-0.161892	0.00532222	0.0461814	Far1
ENSMUSG00000032336.17	3377.76	0.166865	0.00534869	0.0463847	Nptn
ENSMUSG00000003154.15	1396.45	-0.234419	0.00536381	0.0464488	Foxj2
ENSMUSG00000004558.15	1925.4	-0.235573	0.00536522	0.0464488	Ndrg2
ENSMUSG00000039128.13	4018.64	0.15767	0.00536478	0.0464488	Cdc123
ENSMUSG00000030225.11	2109.83	0.206022	0.00537294	0.046463	Dera
ENSMUSG00000032637.15	16649.3	0.140639	0.00537269	0.046463	Atxn2l
ENSMUSG00000033278.10	297.794	-0.476778	0.00537874	0.0464868	Ptprm
ENSMUSG00000018821.3	850.995	0.309059	0.00538971	0.0465289	Avpi1
ENSMUSG00000021936.14	2601.97	-0.188368	0.0053894	0.0465289	Mapk8
ENSMUSG00000022560.9	1881.56	0.211163	0.00539412	0.0465407	Slc52a2
ENSMUSG00000024608.10	46469	0.119659	0.00539853	0.0465524	Rps14
ENSMUSG00000033031.13	3214.81	-0.172317	0.00541755	0.0466568	RP23-185B14.1
ENSMUSG00000033577.18	537.583	0.366716	0.00541532	0.0466568	Myo6
ENSMUSG00000055629.5	2003.19	-0.20846	0.00542286	0.0466568	B4galnt4
ENSMUSG00000068290.11	2446.93	0.192766	0.00541984	0.0466568	Ddrgk1
ENSMUSG00000029267.17	5350.19	-0.154177	0.00543331	0.0467014	Mtf2
ENSMUSG00000032383.7	4079.47	0.160404	0.00543416	0.0467014	Ppib
ENSMUSG00000020109.13	2724.1	0.178921	0.00544988	0.0468101	Dnajb12
ENSMUSG00000034101.14	926.042	-0.298815	0.00547057	0.0469613	Ctnnd1
ENSMUSG00000036160.13	2783.4	0.185247	0.00547844	0.0470025	Surf6
ENSMUSG00000022442.16	940.989	0.277975	0.00548803	0.0470583	Ttll1
ENSMUSG00000004936.8	4388.68	-0.178435	0.00550696	0.0471411	Map2k1
ENSMUSG00000021111.15	11993.4	-0.124145	0.00550658	0.0471411	Papola
ENSMUSG00000109901.1	970.545	-0.269007	0.00550144	0.0471411	Chmp1b
ENSMUSG00000022391.16	10701.4	-0.125641	0.00551361	0.0471716	Rangap1
ENSMUSG00000027820.12	1933.78	-0.249719	0.00552065	0.0472054	Mme
ENSMUSG00000043602.5	151.059	0.654547	0.0055347	0.0472991	Zfp3
ENSMUSG00000022797.16	21196.8	-0.132299	0.00553973	0.0473155	Tfrc
ENSMUSG00000028382.15	3375.51	-0.172408	0.00555175	0.0473917	Ptbp3
ENSMUSG00000074129.14	3412.38	0.187956	0.00556788	0.0475028	Rpl13a
ENSMUSG00000025078.8	1085.66	-0.259536	0.00557671	0.0475516	Nhlrc2
ENSMUSG00000020877.11	322.364	0.46292	0.00558679	0.0476109	Scrn2
ENSMUSG00000003949.16	703.185	-0.351493	0.00559512	0.0476553	Hlf
ENSMUSG00000026924.17	3655.65	-0.165085	0.00561673	0.0478127	Sec16a
ENSMUSG00000021638.12	272.278	-0.486624	0.00562065	0.0478194	Ocln
ENSMUSG00000038416.15	3293.21	0.168841	0.00562463	0.0478266	Cdc16
ENSMUSG00000041957.15	2594.59	-0.184639	0.00563492	0.0478874	Pkp2
ENSMUSG00000001082.12	1223.67	0.258166	0.0056602	0.0480256	Mfsd10
ENSMUSG00000029287.14	3299.25	-0.211029	0.00566306	0.0480256	Tgfbr3
ENSMUSG00000030824.17	5786.97	0.152335	0.00566301	0.0480256	Nucb1
ENSMUSG00000042489.15	2673.65	-0.185147	0.00566798	0.0480256	Clspn
ENSMUSG00000048388.3	4315.04	-0.172318	0.0056732	0.0480256	Fam171b
ENSMUSG00000069020.9	1666.82	0.219991	0.00567039	0.0480256	Urm1
ENSMUSG00000095990.1	1119.46	-0.263714	0.00567061	0.0480256	Zfp97
ENSMUSG00000024360.7	15263.4	0.115616	0.00569598	0.0481916	Etf1
ENSMUSG00000032244.9	10462.8	-0.139418	0.00570116	0.0482087	Fem1b
ENSMUSG00000040537.17	1026.63	-0.26236	0.00570923	0.0482503	Adam22
ENSMUSG00000023010.15	22637.7	0.115894	0.00571513	0.0482734	Tmbim6
ENSMUSG00000111964.1	3975.85	0.157053	0.00573952	0.0484526	RP23-70B19.5
ENSMUSG00000021911.16	2349.48	-0.192011	0.00575945	0.0485482	Parg
ENSMUSG00000040746.15	3250.81	-0.179739	0.00575904	0.0485482	Rnf167
ENSMUSG00000051950.10	1693.27	0.212544	0.00576499	0.0485482	B3glct
ENSMUSG00000094628.7	363.308	-0.442853	0.00576675	0.0485482	RP24-70M22.1
ENSMUSG00000104814.1	350.187	-0.444399	0.00576426	0.0485482	RP24-161C20.4
ENSMUSG00000031400.10	1762.94	0.215673	0.00577592	0.0485986	G6pdx
ENSMUSG00000041471.9	411.923	-0.396564	0.00578908	0.0486557	Fam35a
ENSMUSG00000055407.14	1066.62	0.267058	0.00578625	0.0486557	Map6
ENSMUSG00000056671.6	596.196	-0.363725	0.00580843	0.0487915	Prelid2
ENSMUSG00000054074.9	979.153	-0.280165	0.00581788	0.048844	Skida1
ENSMUSG00000027715.9	5840.75	-0.140867	0.00582626	0.0488874	Ccna2
ENSMUSG00000044681.19	737.997	0.310328	0.00583237	0.0489118	Cnpy1
ENSMUSG00000056043.5	228.927	-0.523734	0.00584124	0.0489593	Rgs9bp
ENSMUSG00000114488.1	820.183	0.298569	0.00586954	0.0491695	RP24-474C15.3
ENSMUSG00000040612.13	457.693	-0.377482	0.00589984	0.0493962	Ildr2
ENSMUSG00000032399.8	89689	0.104327	0.00592229	0.049557	Rpl4
ENSMUSG00000009633.3	237.331	0.536538	0.00593249	0.0496151	G0s2
ENSMUSG00000026955.13	1108.97	-0.261811	0.00594774	0.0497155	Sapcd2
ENSMUSG00000024457.16	2351.59	-0.194443	0.00597527	0.0498653	Trim26
ENSMUSG00000028986.12	1666.87	-0.215281	0.00597547	0.0498653	Klhl7
ENSMUSG00000037646.10	2171.2	-0.214869	0.00597346	0.0498653	Vps13b
ENSMUSG00000048109.10	3807.39	0.17225	0.00598069	0.0498816	Rbm15
ENSMUSG00000032245.12	861.393	-0.286927	0.00598711	0.0499078	Cln6
ENSMUSG00000034595.17	622.188	-0.334243	0.00599418	0.0499395	Ppp1r18
ENSMUSG00000029376.8	427.113	0.403538	0.00600194	0.0499769	Mthfd2l
ENSMUSG00000027660.16	12657.2	-0.125885	0.00600588	0.0499805	Skil
ENSMUSG00000085342.1	7927.98	0.143315	0.00600893	0.0499805	RP23-465K20.11
ENSMUSG00000056260.15	1163.78	-0.250186	0.00602668	0.0501009	Lrif1
ENSMUSG00000028820.13	17591.6	-0.132685	0.00603261	0.0501229	Sfpq
ENSMUSG00000112134.1	84.6935	0.902992	0.00603821	0.0501421	RP24-227O16.3
ENSMUSG00000025737.5	1205.31	-0.260768	0.00604772	0.0501938	Wdr24
ENSMUSG00000054364.5	1617.78	0.220439	0.00605809	0.0502484	Rhob
ENSMUSG00000054733.9	288.141	0.48436	0.00606089	0.0502484	Msra
ENSMUSG00000019804.12	3215.27	0.168273	0.0060652	0.0502568	Snx3
ENSMUSG00000008226.14	526.643	0.352024	0.00610831	0.0505866	Scrn3
ENSMUSG00000019969.14	4281.19	0.156219	0.00615011	0.0509052	Psen1
ENSMUSG00000002103.15	1254	-0.255608	0.00618844	0.0511947	Acp2
ENSMUSG00000025651.14	7762.15	0.136725	0.00619246	0.0512002	Uqcrc1
ENSMUSG00000025862.14	6475.95	-0.140524	0.0061983	0.0512207	Stag2
ENSMUSG00000018166.8	1429.4	-0.229101	0.00622131	0.051383	Erbb3
ENSMUSG00000033943.15	8315.48	-0.1452	0.00624038	0.0515127	Mga
ENSMUSG00000020718.12	712.879	-0.304633	0.00628664	0.0518665	Polg2
ENSMUSG00000006019.15	1108.72	-0.250004	0.00629634	0.0519184	Dhx34
ENSMUSG00000021713.9	1393.4	-0.24375	0.00630904	0.051967	Ppwd1
ENSMUSG00000032407.14	6017.68	-0.155124	0.00630769	0.051967	U2surp
ENSMUSG00000015652.9	1407.03	0.24278	0.00632982	0.0521101	Steap1
ENSMUSG00000032782.19	2219.46	-0.219648	0.0063368	0.0521394	Cntrob
ENSMUSG00000027737.10	6839.55	0.136701	0.00634802	0.0522035	Slc7a11
ENSMUSG00000024571.14	4188.43	0.156425	0.00638222	0.0524283	AC131065.2
ENSMUSG00000027247.16	1694.13	0.212717	0.00638108	0.0524283	Arhgap1
ENSMUSG00000019210.10	4246.63	0.161753	0.00639089	0.0524431	Atp6v1e1
ENSMUSG00000034120.18	12983.3	-0.152755	0.00638954	0.0524431	Srsf2
ENSMUSG00000028678.13	3165.16	-0.16697	0.00639988	0.0524591	Kif2c
ENSMUSG00000029361.18	367.338	0.421723	0.00640315	0.0524591	Nos1
ENSMUSG00000042514.11	69.2595	-0.94727	0.00640195	0.0524591	Klhl14
ENSMUSG00000049606.16	2871.8	-0.190556	0.00641107	0.0524958	Zfp644
ENSMUSG00000025225.14	976.767	0.272431	0.00641716	0.0525175	Nfkb2
ENSMUSG00000031703.8	2171.3	-0.210886	0.00643068	0.0525999	Itfg1
ENSMUSG00000033237.19	8056.51	-0.137426	0.00645029	0.052732	Arid2
ENSMUSG00000038453.16	1182.01	0.259252	0.00645757	0.0527633	Srcin1
ENSMUSG00000057000.12	130.506	0.701537	0.00647167	0.0528502	Nxf3
ENSMUSG00000055240.16	1129.79	-0.279459	0.0064813	0.0529006	Zfp101
ENSMUSG00000067818.6	178.748	-0.584117	0.00650862	0.0530952	Myl9
ENSMUSG00000041297.8	3356.57	-0.165944	0.00652954	0.0532374	Cdk13
ENSMUSG00000020330.16	7034.95	-0.143327	0.00654184	0.0533092	Hmmr
ENSMUSG00000021392.8	2666.28	-0.18416	0.00656934	0.0535047	Nol8
ENSMUSG00000031012.17	2073.66	-0.205379	0.00657727	0.0535122	Cask
ENSMUSG00000114551.1	7383.5	0.16405	0.00657516	0.0535122	RP24-84E11.1
ENSMUSG00000081605.1	68.6472	0.947409	0.00659306	0.053612	RP24-196O13.5
ENSMUSG00000044279.15	307.452	-0.44927	0.00660317	0.0536657	Crb3
ENSMUSG00000033499.14	6563.76	-0.140493	0.00660725	0.0536703	Larp4b
ENSMUSG00000031508.14	6987.75	-0.132438	0.00663198	0.0538425	Ankrd10
ENSMUSG00000031262.12	1452.56	-0.223482	0.00664049	0.0538829	Cenpi
ENSMUSG00000005779.12	8870.98	0.126281	0.00665351	0.0539313	Psmb4
ENSMUSG00000040952.16	34882.1	0.123643	0.00665309	0.0539313	Rps19
ENSMUSG00000006386.15	468.812	0.415287	0.00668057	0.0541218	Tek
ENSMUSG00000009030.14	2223.98	0.205007	0.00669622	0.0541302	Pdcl
ENSMUSG00000021636.15	476.542	-0.370286	0.00669723	0.0541302	Marveld2
ENSMUSG00000037419.9	579.807	0.343361	0.00669934	0.0541302	Endod1
ENSMUSG00000040354.14	19997.1	0.120972	0.00669206	0.0541302	Mars
ENSMUSG00000096681.1	9752.9	0.134647	0.0066943	0.0541302	Rps19-ps1
ENSMUSG00000005354.16	3784.4	0.161266	0.00672403	0.0542863	Txn2
ENSMUSG00000066839.12	1178.02	0.245396	0.00672576	0.0542863	Ecsit
ENSMUSG00000094974.1	9754.36	0.134613	0.00674364	0.0544018	Rps19-ps2
ENSMUSG00000021036.10	5290.59	0.14355	0.00675603	0.0544729	Sptlc2
ENSMUSG00000034487.4	833.648	-0.281028	0.00675985	0.054475	Kdelc2
ENSMUSG00000001870.15	2115.83	-0.192046	0.00677051	0.0544788	Ltbp1
ENSMUSG00000018417.14	2588.76	-0.179988	0.00677059	0.0544788	Myo1b
ENSMUSG00000109946.1	151.031	0.646015	0.00677103	0.0544788	RP23-328F3.4
ENSMUSG00000026153.15	2877.04	-0.193444	0.00677461	0.0544789	Fam135a
ENSMUSG00000054894.6	232.945	0.523546	0.0067787	0.054483	Atp5s
ENSMUSG00000027433.5	6546.1	-0.142432	0.00678897	0.0545368	Xrn2
ENSMUSG00000078735.3	214.729	0.546947	0.00679396	0.0545483	Il11ra2
ENSMUSG00000090093.8	1365.08	-0.232027	0.00682636	0.0547795	RP23-330D3.6
ENSMUSG00000016918.15	6911.38	-0.13252	0.00683787	0.0547953	Sulf1
ENSMUSG00000024889.4	2157.49	0.195014	0.00684355	0.0547953	Rce1
ENSMUSG00000025794.9	42539.1	0.13493	0.00685345	0.0547953	Rpl14
ENSMUSG00000027551.15	1866.64	0.205812	0.00683401	0.0547953	Zfp64
ENSMUSG00000033282.14	342.182	-0.42404	0.00684912	0.0547953	Rpgrip1l
ENSMUSG00000040128.9	2331.67	-0.186249	0.00684674	0.0547953	Pnrc1
ENSMUSG00000066613.14	1290.62	0.238435	0.00685049	0.0547953	Zfp932
ENSMUSG00000042810.14	2646.2	-0.183173	0.00687179	0.0549132	Krba1
ENSMUSG00000028708.16	864.932	0.289842	0.00688276	0.0549721	Mknk1
ENSMUSG00000032118.16	740.866	0.299562	0.0068905	0.0550051	Fez1
ENSMUSG00000109121.1	68.3977	0.971148	0.00689525	0.0550142	RP24-236C17.2
ENSMUSG00000062683.11	14444.2	0.132339	0.00691863	0.0551719	Atp5g2
ENSMUSG00000031792.15	1114.95	0.254132	0.00693323	0.0552306	Usb1
ENSMUSG00000033065.14	4515.01	0.14931	0.00693135	0.0552306	Pfkm
ENSMUSG00000024037.12	2906.62	0.17173	0.00695046	0.0552813	Wdr4
ENSMUSG00000027457.15	1023.48	0.262436	0.00694399	0.0552813	Snph
ENSMUSG00000038070.15	113.908	-0.728393	0.00695028	0.0552813	Cntln
ENSMUSG00000022914.16	3831.61	-0.170063	0.00697754	0.0554678	Brwd1
ENSMUSG00000080776.1	11405.6	0.121229	0.00700533	0.0556597	RP23-31K14.3
ENSMUSG00000112605.1	6502.25	0.147969	0.00701476	0.0557056	RP23-77B14.2
ENSMUSG00000047989.11	965.079	0.264847	0.00706393	0.0560669	Ino80c
ENSMUSG00000028108.15	132.356	0.716254	0.00707105	0.0560943	Ecm1
ENSMUSG00000007777.9	856.129	-0.279959	0.00712487	0.0564919	RP23-79E13.7
ENSMUSG00000043535.13	10527.2	-0.146465	0.0071294	0.0564941	Setx
ENSMUSG00000089832.8	1593.87	0.212921	0.00713255	0.0564941	Shkbp1
ENSMUSG00000018809.2	1144.02	-0.261327	0.00715252	0.0565935	Smyd4
ENSMUSG00000040860.16	4294.01	-0.163524	0.0071499	0.0565935	Crocc
ENSMUSG00000004113.18	907.619	-0.280158	0.00716247	0.0566017	Cacna1b
ENSMUSG00000048916.7	302.387	0.448396	0.00716468	0.0566017	AC113279.4
ENSMUSG00000060198.7	25912.2	0.120339	0.00716266	0.0566017	RP23-169M24.1
ENSMUSG00000027122.15	6488.56	0.156713	0.0071712	0.0566239	Arl14ep
ENSMUSG00000014602.15	15372.1	0.131921	0.00717552	0.0566288	Kif1a
ENSMUSG00000026827.12	6697.92	0.139292	0.00718315	0.0566596	Gpd2
ENSMUSG00000020463.15	3810.51	-0.170504	0.00720429	0.056797	Ppp4r3b
ENSMUSG00000028703.14	991.523	0.266101	0.00721326	0.0568384	Lrrc41
ENSMUSG00000000439.9	1633.73	0.210378	0.00723111	0.05691	Mkrn2
ENSMUSG00000022564.7	2862.19	0.20655	0.00723354	0.05691	Grina
ENSMUSG00000025613.13	27456	0.105524	0.00723039	0.05691	Cct8
ENSMUSG00000020231.15	1142.51	0.257529	0.00724716	0.0569668	Dip2a
ENSMUSG00000034520.14	3695.63	-0.157516	0.00724822	0.0569668	Gjc1
ENSMUSG00000052698.15	2904.07	-0.172587	0.00726375	0.0570595	Tln2
ENSMUSG00000019796.12	3134.87	-0.169586	0.00728166	0.0571084	Lrp11
ENSMUSG00000020687.13	4923.82	-0.16255	0.00728409	0.0571084	Cdc27
ENSMUSG00000027108.15	4970.74	0.149541	0.00727594	0.0571084	Ola1
ENSMUSG00000107971.1	63.4247	-0.980083	0.00728495	0.0571084	RP23-259J8.5
ENSMUSG00000054280.14	2520.49	-0.183135	0.00730879	0.0572659	Prr14l
ENSMUSG00000026353.9	3996.93	0.160875	0.00734394	0.0574823	Ubxn4
ENSMUSG00000068115.13	1825.74	-0.199795	0.00734052	0.0574823	Ninl
ENSMUSG00000011960.12	3398.95	-0.176771	0.00735297	0.0575236	Ccnt1
ENSMUSG00000015599.9	233.127	0.564399	0.00736575	0.057594	Ttbk1
ENSMUSG00000006057.15	7713.59	0.131699	0.00742091	0.0579832	Atp5g1
ENSMUSG00000028626.5	524.699	0.366754	0.00742572	0.0579832	Col9a2
ENSMUSG00000032309.15	2521.62	0.184975	0.00742693	0.0579832	Fbxo22
ENSMUSG00000009894.15	2189.54	-0.191635	0.00743097	0.0579851	Snap47
ENSMUSG00000023452.19	1233.29	0.243858	0.00743494	0.0579864	Pisd
ENSMUSG00000020477.10	2280.6	0.194587	0.00745783	0.0581056	Mrps24
ENSMUSG00000114003.1	9695.27	0.136463	0.00745436	0.0581056	RP23-223E16.4
ENSMUSG00000038708.10	6002.05	-0.141679	0.0074725	0.0581902	Golga4
ENSMUSG00000080775.1	1212.75	0.240741	0.0074788	0.0582096	RP23-294O1.1
ENSMUSG00000015755.16	6592.48	-0.13696	0.00750455	0.0583208	Tab2
ENSMUSG00000021326.13	5769.69	0.159459	0.00750298	0.0583208	Trim27
ENSMUSG00000045103.17	1400.72	0.222742	0.00750324	0.0583208	Dmd
ENSMUSG00000029782.19	6063.55	0.138257	0.00751821	0.0583675	Tmem209
ENSMUSG00000038346.18	2572.27	0.184592	0.00751446	0.0583675	Zfp384
ENSMUSG00000078862.10	1287.79	-0.232439	0.0075222	0.0583688	RP24-87L14.1
ENSMUSG00000030298.10	5525.99	0.137652	0.00753207	0.0584156	Sec13
ENSMUSG00000034235.17	1410.88	-0.22717	0.00753923	0.0584415	Usp54
ENSMUSG00000086629.8	465.75	-0.380055	0.00755055	0.0584995	RP23-145N17.1
ENSMUSG00000019467.15	3023.96	0.172721	0.00757381	0.0586206	Arhgef25
ENSMUSG00000041203.9	3280.27	0.16545	0.00757386	0.0586206	RP23-359B23.5
ENSMUSG00000041679.9	93.5757	-0.792536	0.00762062	0.0589399	Lrrc29
ENSMUSG00000041765.6	1418.73	0.220644	0.0076267	0.0589399	Ubac2
ENSMUSG00000053907.10	11575	0.131707	0.00762358	0.0589399	Mat2a
ENSMUSG00000000976.13	2236.09	-0.184339	0.00768271	0.0593427	Heatr6
ENSMUSG00000028851.6	24573.9	0.111355	0.00768832	0.059356	Nudc
ENSMUSG00000061897.5	1154.54	0.241499	0.00770215	0.0594327	RP23-285J17.1
ENSMUSG00000055763.9	842.627	-0.276153	0.00770653	0.0594364	RP23-239E13.3
ENSMUSG00000027907.4	611.675	0.330184	0.00773031	0.0595898	S100a11
ENSMUSG00000042644.8	1874.47	-0.201426	0.00774082	0.0596406	Itpr3
ENSMUSG00000091086.2	19395.8	0.123703	0.00775415	0.0597132	RP24-351I17.2
ENSMUSG00000036501.6	896.227	-0.270451	0.00778767	0.0599411	Fam13b
ENSMUSG00000037740.8	1948.58	0.198293	0.00779801	0.0599904	Mrps26
ENSMUSG00000021244.15	4004.83	-0.175642	0.00784913	0.0603497	Ylpm1
ENSMUSG00000022100.14	3449.9	-0.165639	0.00785683	0.0603497	Xpo7
ENSMUSG00000025816.15	2761.56	0.171096	0.00785995	0.0603497	Sec61a2
ENSMUSG00000048799.7	4010.46	0.151886	0.00786052	0.0603497	Cep120
ENSMUSG00000110993.1	118.473	-0.770473	0.00788449	0.0605033	RP24-325P4.5
ENSMUSG00000020211.15	4980.54	0.160369	0.0078933	0.0605404	Sf3a2
ENSMUSG00000031922.12	2666.45	-0.176486	0.00790247	0.0605803	Cep57
ENSMUSG00000021327.19	2855.62	-0.184459	0.00792282	0.0606886	Zkscan3
ENSMUSG00000033964.12	1219.59	-0.233365	0.00792454	0.0606886	Zbtb41
ENSMUSG00000085438.1	6380.46	-0.138461	0.00793661	0.0607505	RP23-22A15.2
ENSMUSG00000038545.13	4203.91	-0.152116	0.00794923	0.0608126	Cul7
ENSMUSG00000063511.11	19151.3	0.118849	0.00795269	0.0608126	Snrnp70
ENSMUSG00000029319.8	1067.06	0.257843	0.00797381	0.0609435	Coq2
ENSMUSG00000030946.13	692.932	0.301643	0.00798467	0.0609447	Lhpp
ENSMUSG00000031010.17	14786.7	-0.11821	0.0079826	0.0609447	Usp9x
[truncated: 488 more rows]
