# Supplementary material for: SRSF3 and SRSF7 modulate 3′UTR length through suppression or activation of proximal polyadenylation sites and regulation of CFIm levels
Source: Genome Biol. 2021 Mar 11;22:82. doi: 10.1186/s13059-021-02298-y (PMC7948361; doi:10.1186/s13059-021-02298-y)
Supplement: Supplementary file 8 — Additional file 8. [file 13059_2021_2298_MOESM8_ESM.xlsx]

## Sheet: Legend
Table S7: Genes with significant changes in 3’UTR length upon KD of Cpsf6 quantified with DaPars. Information on 3907 genes with |ΔPDUI| ≥ 5% and FDR ≤ 0.1. Additional information from the DaPars output: Ensembl transcript IDs, gene names and genomic coordinates of the underlying 3’UTR; expression (exp) and PDUI for each replicate and mean over conditions; PDUI_Group_diff, ΔPDUI (KD over Ctrl); P…

## Sheet: DaPars_KD.CPSF6_vs_Ctrl
Ensembl_gene_ID	Gene_name	Chrom	Strand	fit_value	Predicted_Proximal_APA	Loci	KD.CPSF6_1_long_exp	KD.CPSF6_1_short_exp	KD.CPSF6_1_PDUI	KD.CPSF6_2_long_exp	KD.CPSF6_2_short_exp	KD.CPSF6_2_PDUI	Ctrl_1_long_exp	Ctrl_1_short_exp	Ctrl_1_PDUI	Ctrl_2_long_exp	Ctrl_2_short_exp	Ctrl_2_PDUI	Group_Ctrl_Mean_PDUI	Group_KD.CPSF6_Mean_PDUI	PDUI_Group_diff	P-value	Adjusted_P-value
ENSMUST00000089017.11	Fndc3a	chr14	-	176.6	72540251	chr14:72537946-72540481	28.46	103.92	0.22	28.09	143.25	0.16	90.85	0.07	1	88.63	0	1	0.19	1	-0.81	2.7615e-41	1.24776e-39
ENSMUST00000112010.8	Atf2	chr2	-	1125.4	73818684	chr2:73816509-73819148	65.85	285.18	0.19	70.41	279.29	0.2	232.56	10.91	0.96	245.77	11	0.96	0.195	0.96	-0.765	2.22923e-88	3.99509e-86
ENSMUST00000098190.9	Rragd	chr4	+	2168.4	33018890	chr4:33018647-33022180	80.58	257.42	0.24	87.52	335.86	0.21	310.21	9.66	0.97	313.09	0	1	0.225	0.985	-0.76	4.76092e-111	1.6508e-108
ENSMUST00000021345.13	Gtf2a1	chr12	-	1011.9	91559564	chr12:91555262-91559851	45.24	291.42	0.13	52.84	344.95	0.13	156.27	0	1	145.17	43.61	0.77	0.13	0.885	-0.755	3.64869e-65	3.38352e-63
ENSMUST00000119706.7	Plekha8	chr6	+	393.4	54640989	chr6:54640784-54645839	32.88	160.24	0.17	36.06	165.71	0.18	100.4	2.91	0.97	110.74	14.18	0.89	0.175	0.93	-0.755	7.26473e-42	3.32013e-40
ENSMUST00000036025.15	Ccdc93	chr1	+	253.3	121501516	chr1:121501190-121506460	28.88	112.53	0.2	32.39	101.93	0.24	86.43	0	1	90.45	4.36	0.95	0.22	0.975	-0.755	6.7067e-34	2.32548e-32
ENSMUST00000220912.1	Dock4	chr12	+	61.6	40844784	chr12:40844210-40846180	11.19	28.03	0.29	11.38	34.85	0.25	49.25	0	1	49.41	0	1	0.27	1	-0.73	2.16631e-15	3.27824e-14
ENSMUST00000172330.2	Pak3	chrX	+	104.5	143791722	chrX:143791235-143797796	14.97	56.12	0.21	13.76	46.5	0.23	41.82	5.4	0.89	38.48	0	1	0.22	0.945	-0.725	5.43226e-15	8.01521e-14
ENSMUST00000033640.13	Pak3	chrX	+	104.5	143791722	chrX:143791235-143797792	14.97	56.12	0.21	13.75	46.5	0.23	41.8	5.42	0.89	38.47	0	1	0.22	0.945	-0.725	5.43226e-15	8.01521e-14
ENSMUST00000172818.7	Pja2	chr17	-	592	64283090	chr17:64281005-64283538	36.92	137.7	0.21	45.97	85.25	0.35	138.38	0	1	145.06	0	1	0.28	1	-0.72	1.77226e-46	9.64765e-45
ENSMUST00000024888.14	Pja2	chr17	-	592	64283090	chr17:64281006-64283538	36.92	137.7	0.21	45.97	85.25	0.35	138.38	0	1	145.06	0	1	0.28	1	-0.72	1.77226e-46	9.64765e-45
ENSMUST00000023101.9	Slc38a4	chr15	-	11234.4	96996788	chr15:96994823-96997091	190.07	670.36	0.22	225.48	753.83	0.23	735.47	44.54	0.94	642.4	38.17	0.94	0.225	0.94	-0.715	1.6695e-213	6.65715e-210
ENSMUST00000063314.6	Gtf2a1	chr12	-	1781.3	91559565	chr12:91558688-91559851	52.31	284.84	0.16	62.21	336.17	0.16	151.62	2.58	0.98	142.52	46.47	0.75	0.16	0.865	-0.705	1.11387e-57	8.62439e-56
ENSMUST00000160834.7	Nbeal1	chr1	+	217.1	60331280	chr1:60330891-60338328	20.56	67.69	0.23	21.11	91.85	0.19	49.52	4.39	0.92	49.76	4.89	0.91	0.21	0.915	-0.705	7.65438e-19	1.40492e-17
ENSMUST00000070864.13	Cacna1b	chr2	-	78.2	24606434	chr2:24603887-24607100	6.06	32.53	0.16	10.98	33.94	0.24	39.7	0	1	30.17	8.04	0.79	0.2	0.895	-0.695	2.02461e-10	2.06606e-09
ENSMUST00000112017.7	Atf2	chr2	-	2064.1	73818686	chr2:73818266-73819148	90.76	260.84	0.26	100.37	249.87	0.29	226.71	16.84	0.93	261.43	0	1	0.275	0.965	-0.69	3.12533e-76	4.29734e-74
ENSMUST00000161609.7	Rc3h1	chr1	+	261.7	160967951	chr1:160967647-160974978	35.86	126.39	0.22	37.74	144.64	0.21	58.14	0	1	58.34	14.64	0.8	0.215	0.9	-0.685	2.07719e-22	4.74658e-21
ENSMUST00000028600.13	Hipk3	chr2	-	379.9	104429908	chr2:104426481-104430331	25.69	194.63	0.12	26.29	194.13	0.12	59.75	21.87	0.73	60.5	8.95	0.87	0.12	0.8	-0.68	3.81112e-28	1.09923e-26
ENSMUST00000109399.8	Tnpo1	chr13	-	27930.1	98844051	chr13:98839019-98844620	351.99	787.38	0.31	327.09	840.56	0.28	663.69	0	1	698.01	44.39	0.94	0.295	0.97	-0.675	4.07075e-210	1.08214e-206
ENSMUST00000139560.7	Ndc1	chr4	+	2337.6	107414261	chr4:107414026-107416346	90.95	321.66	0.22	119.31	362.03	0.25	464.09	83.38	0.85	414.93	16.6	0.96	0.235	0.905	-0.67	2.22256e-102	5.71771e-100
ENSMUST00000118317.7	Hipk1	chr3	-	5898.5	103743634	chr3:103739815-103744436	124.5	260.46	0.32	132.1	259	0.34	280.36	0	1	301.95	0	1	0.33	1	-0.67	1.01882e-89	2.05698e-87
ENSMUST00000003191.13	Prkd3	chr17	-	2170.8	78951688	chr17:78949405-78952030	66.9	189.78	0.26	83.62	175.74	0.32	215.98	0	1	214.56	19.91	0.92	0.29	0.96	-0.67	9.66138e-58	7.51703e-56
ENSMUST00000078486.12	Tcf4	chr18	+	987.4	69683597	chr18:69683077-69687967	42.54	102.2	0.29	47.09	82.82	0.36	142.33	0.89	0.99	123.97	0	1	0.325	0.995	-0.67	2.01721e-38	8.16612e-37
ENSMUST00000165665.8	Arhgef12	chr9	-	387.9	42968902	chr9:42963842-42969192	30.42	78.86	0.28	31.72	67.93	0.32	77.45	5.3	0.94	71.96	0	1	0.3	0.97	-0.67	1.44039e-22	3.31997e-21
ENSMUST00000037488.7	Dock4	chr12	+	70.1	40844790	chr12:40844210-40846874	12.03	26.96	0.31	11.33	34.77	0.25	44.25	4.85	0.9	45.6	0.52	0.99	0.28	0.945	-0.665	5.64555e-12	6.48283e-11
ENSMUST00000102729.9	Eps15	chr4	+	1215.9	109385524	chr4:109385319-109387817	69.82	222.99	0.24	68.27	209.1	0.25	247.25	28.67	0.9	242.58	24.47	0.91	0.245	0.905	-0.66	9.23318e-61	7.63053e-59
ENSMUST00000034843.8	Ireb2	chr9	+	3606.2	54909966	chr9:54909631-54912530	138.33	393.82	0.26	151.99	393.24	0.28	382.43	27.28	0.93	364.79	31.65	0.92	0.27	0.925	-0.655	4.99337e-101	1.24444e-98
ENSMUST00000026750.14	Cnksr2	chrX	-	108.8	157823236	chrX:157821436-157823836	29.13	40.36	0.42	20.78	55.1	0.27	64.57	0	1	60.79	0	1	0.345	1	-0.655	3.01544e-18	5.37989e-17
ENSMUST00000109066.1	Gm14393	chr2	-	288.9	175063459	chr2:175063306-175063660	7.44	28.88	0.2	3.4	34.87	0.09	37.71	6.87	0.85	32.69	10.85	0.75	0.145	0.8	-0.655	1.21638e-09	1.17087e-08
ENSMUST00000061856.5	Gpam	chr19	-	352.5	55070775	chr19:55069734-55071046	54.17	100.92	0.35	74.19	135.05	0.35	112.58	0	1	116.35	0	1	0.35	1	-0.65	1.80607e-35	6.53215e-34
ENSMUST00000043624.8	Med13	chr11	-	1663.5	86270517	chr11:86267033-86271118	78	149.07	0.34	82	142.22	0.37	199.06	0	1	207.27	0	1	0.355	1	-0.645	5.59814e-56	4.17244e-54
ENSMUST00000114985.9	Tcf4	chr18	+	1087	69683595	chr18:69683077-69689079	42.62	102.33	0.29	50.69	79.36	0.39	141.1	2.25	0.98	121.83	1.11	0.99	0.34	0.985	-0.645	3.09973e-35	1.11103e-33
ENSMUST00000102823.9	Ttc39b	chr4	-	4275.6	83226712	chr4:83220300-83227224	108.15	199.91	0.35	103.66	179.2	0.37	238.44	0	1	214.76	0	1	0.36	1	-0.64	3.40091e-65	3.19085e-63
ENSMUST00000112819.8	Lrch2	chrX	-	1023.1	147472875	chrX:147470387-147473076	41.82	207.39	0.17	42.37	212.34	0.17	170.42	48.93	0.78	171.67	31.62	0.84	0.17	0.81	-0.64	3.65246e-46	1.95492e-44
ENSMUST00000023507.12	Gsk3b	chr16	+	1016.8	38240703	chr16:38240502-38246084	49.57	162.86	0.23	51.85	171.74	0.23	155.81	19.41	0.89	164.6	29.69	0.85	0.23	0.87	-0.64	3.76906e-40	1.64253e-38
ENSMUST00000112907.7	Acsl4	chrX	-	29190.5	142320624	chrX:142317993-142320834	469.4	1740.89	0.21	536.39	1746.68	0.23	1176.81	245.23	0.83	1040.58	146.07	0.88	0.22	0.855	-0.635	1.80965e-306	1.4432e-302
ENSMUST00000114513.8	Gls	chr1	-	1820.4	52166000	chr1:52163448-52166314	113.79	561.8	0.17	107.45	565.76	0.16	49.92	13.98	0.78	45.67	10.32	0.82	0.165	0.8	-0.635	1.10142e-23	2.64176e-22
ENSMUST00000171404.7	Gtf3c4	chr2	-	700.6	28826186	chr2:28822299-28826797	58.08	113.86	0.34	65.26	117.48	0.36	143.89	0	1	140.11	6.55	0.96	0.35	0.98	-0.63	4.99857e-37	1.90735e-35
ENSMUST00000025541.5	Gnaq	chr19	+	1121.6	16384479	chr19:16383204-16387463	34.58	73.35	0.32	39.79	54.37	0.42	117.96	0	1	129.21	0	1	0.37	1	-0.63	1.27939e-29	3.86476e-28
ENSMUST00000050166.13	Adam22	chr5	-	136.7	8078505	chr5:8072352-8078706	9.79	92.87	0.1	11.05	82.61	0.12	44.58	10.98	0.8	39.77	18.7	0.68	0.11	0.74	-0.63	2.87184e-16	4.59437e-15
ENSMUST00000064433.10	Tmod2	chr9	-	173.2	75573897	chr9:75565624-75574123	28.19	71.93	0.28	28.23	71.83	0.28	46.52	0	1	45.49	10.24	0.82	0.28	0.91	-0.63	1.2111e-13	1.62328e-12
ENSMUST00000098552.9	Tmod2	chr9	-	173.2	75573897	chr9:75565621-75574123	28.2	71.92	0.28	28.24	71.82	0.28	46.52	0	1	45.49	10.23	0.82	0.28	0.91	-0.63	1.2111e-13	1.62328e-12
ENSMUST00000099739.4	Tbc1d32	chr10	-	61.7	56017451	chr10:56014293-56017704	9.33	21.36	0.3	12.12	35.86	0.25	30.23	1.64	0.95	27.09	4.51	0.86	0.275	0.905	-0.63	1.08636e-07	8.52732e-07
ENSMUST00000168954.8	Arhgap32	chr9	+	335.9	32261231	chr9:32258902-32264245	32.99	72.5	0.31	39.78	68.48	0.37	73.8	0	1	76.8	6.11	0.93	0.34	0.965	-0.625	7.56686e-20	1.48452e-18
ENSMUST00000045674.3	Plpp6	chr19	+	98.1	28965224	chr19:28963953-28966811	13.44	31.91	0.3	19.66	33.44	0.37	34.73	1.62	0.96	29.05	1.29	0.96	0.335	0.96	-0.625	4.4715e-09	4.09182e-08
ENSMUST00000069870.9	Arl5b	chr2	+	664.3	15076457	chr2:15076256-15082456	82.7	152.51	0.35	76.3	152.65	0.33	166.09	0	1	168.79	14.8	0.92	0.34	0.96	-0.62	5.66439e-42	2.60366e-40
ENSMUST00000198931.1	Cdkl5	chrX	-	178.6	160808474	chrX:160801392-160808691	15.22	58.29	0.21	16.83	62.68	0.21	43.5	16.92	0.72	51.38	2.99	0.94	0.21	0.83	-0.62	3.0084e-13	3.88535e-12
ENSMUST00000025236.8	Stard4	chr18	-	1938.6	33203515	chr18:33199355-33203815	91.41	515.93	0.15	85.17	443.95	0.16	146.64	39.55	0.79	143.34	48.9	0.75	0.155	0.77	-0.615	2.88249e-53	1.99895e-51
ENSMUST00000097739.4	Pgap1	chr1	-	3331.1	54479253	chr1:54472994-54480844	185.75	286.93	0.39	185.34	291.22	0.39	337.42	0	1	305.55	0	1	0.39	1	-0.61	4.74453e-89	8.79944e-87
ENSMUST00000079314.11	Gmfb	chr14	-	4076.8	46811622	chr14:46808149-46811823	90.81	313.05	0.22	91.49	273.2	0.25	357.54	38.65	0.9	356.1	96.66	0.79	0.235	0.845	-0.61	6.55189e-71	7.41154e-69
ENSMUST00000179802.1	Cmtm4	chr8	-	2624.7	104354841	chr8:104348191-104355291	146.88	251.41	0.37	139.51	272.79	0.34	274.03	0	1	269.48	19.73	0.93	0.355	0.965	-0.61	1.54366e-69	1.68639e-67
ENSMUST00000030281.11	Eps15	chr4	+	1551.2	109385523	chr4:109385319-109386566	77.86	215.38	0.27	65.9	211.98	0.24	239.97	36.39	0.87	230.18	37.32	0.86	0.255	0.865	-0.61	6.61904e-52	4.45459e-50
ENSMUST00000119284.7	Prkd3	chr17	-	918.4	78951685	chr17:78950549-78952030	66.77	189.01	0.26	76.62	181.98	0.3	202.81	12.9	0.94	197.49	37.05	0.84	0.28	0.89	-0.61	2.41308e-45	1.24963e-43
ENSMUST00000029569.8	Slc35a3	chr3	-	787.5	116673238	chr3:116669470-116673718	40.15	187.15	0.18	47.1	229.19	0.17	135.48	32.58	0.81	111.6	34.89	0.76	0.175	0.785	-0.61	3.97019e-36	1.4761e-34
ENSMUST00000160597.7	Opa1	chr16	+	706.4	29651955	chr16:29651754-29654884	37.05	138.97	0.21	44.21	139.26	0.24	144.84	24.6	0.85	145.84	32.07	0.82	0.225	0.835	-0.61	1.01294e-32	3.36593e-31
ENSMUST00000112642.7	Evi5	chr5	-	379.9	107748085	chr5:107744795-107748457	61.39	100.89	0.38	63.16	114.94	0.35	98.96	4.99	0.95	116.32	0	1	0.365	0.975	-0.61	2.28851e-29	6.83554e-28
ENSMUST00000110690.8	Oxct1	chr15	+	3607.2	4153929	chr15:4153728-4155344	138.52	262.56	0.35	166.36	320.45	0.34	376.76	0	1	361.2	40.54	0.9	0.345	0.95	-0.605	3.27462e-82	4.88132e-80
ENSMUST00000046972.13	Rbm27	chr18	+	1541.4	42338685	chr18:42338392-42341542	95.42	245.32	0.28	94.37	285.49	0.25	201.39	30.32	0.87	214.95	32.48	0.87	0.265	0.87	-0.605	9.18488e-52	6.15541e-50
ENSMUST00000099514.9	Sgms1	chr19	-	240.5	32124092	chr19:32122727-32124524	48.49	84.23	0.37	45.55	100.89	0.31	107.38	13.67	0.89	95.74	0	1	0.34	0.945	-0.605	2.0091e-24	4.97595e-23
ENSMUST00000018990.7	Pank3	chr11	+	3076.9	35785620	chr11:35785408-35791285	296.69	418.38	0.41	277.83	438.42	0.39	287.8	0	1	293.34	0	1	0.4	1	-0.6	4.41105e-89	8.27721e-87
ENSMUST00000049484.12	Gxylt1	chr15	-	1741.3	93244910	chr15:93239742-93245129	120.11	171.71	0.41	115.27	190.27	0.38	171.26	2.19	0.99	151.95	0	1	0.395	0.995	-0.6	1.41383e-45	7.46706e-44
ENSMUST00000020576.7	Ccng1	chr11	-	818.9	40750858	chr11:40748552-40751059	55.25	143.5	0.28	70.8	149.23	0.32	148.48	0	1	133.35	33.7	0.8	0.3	0.9	-0.6	2.41372e-32	7.87296e-31
ENSMUST00000041401.10	Herc3	chr6	+	467.4	58918914	chr6:58918713-58920398	27.47	103.13	0.21	46.09	103.59	0.31	91.05	0	1	84.62	32.79	0.72	0.26	0.86	-0.6	2.1214e-20	4.28852e-19
ENSMUST00000159786.7	Apbb2	chr5	-	72.4	66301989	chr5:66298840-66302709	11.23	40.83	0.22	11.27	35.41	0.24	34.05	6.12	0.85	38.67	9.02	0.81	0.23	0.83	-0.6	2.63658e-09	2.45926e-08
ENSMUST00000061755.8	Lamp2	chrX	-	649.1	38421650	chrX:38419507-38421851	86.05	182.32	0.32	98.63	157.58	0.38	242.67	10.39	0.96	207.9	14.89	0.93	0.35	0.945	-0.595	6.34142e-49	3.87531e-47
ENSMUST00000110939.7	Esrrg	chr1	+	202.7	188212940	chr1:188210895-188214386	36.48	52.5	0.41	39.28	56.5	0.41	71.17	0	1	74.89	0	1	0.41	1	-0.59	6.47599e-19	1.19968e-17
ENSMUST00000031377.8	Scarb2	chr5	-	1059.3	92444083	chr5:92441314-92444284	38.8	266.54	0.13	52.25	266.64	0.16	160.52	38.46	0.81	156.51	83.84	0.65	0.145	0.73	-0.585	1.43073e-42	6.79173e-41
ENSMUST00000051186.8	Prkaa1	chr15	+	841.5	5178889	chr15:5178688-5181899	33.03	284.4	0.1	37.05	272.46	0.12	115.78	58.91	0.66	118.98	43.38	0.73	0.11	0.695	-0.585	1.59576e-39	6.84204e-38
ENSMUST00000016143.8	Wasf3	chr5	+	1073.5	146470427	chr5:146470220-146473615	68.25	126.97	0.35	72.38	113.1	0.39	164.3	15.94	0.91	196.22	0	1	0.37	0.955	-0.585	1.03637e-38	4.33861e-37
ENSMUST00000070080.5	B4galt6	chr18	-	352.7	20688066	chr18:20684599-20688468	26.03	157.68	0.14	35.08	181.31	0.16	91.71	36.89	0.71	84.57	26.01	0.76	0.15	0.735	-0.585	2.61832e-26	7.06638e-25
ENSMUST00000033030.13	Parva	chr7	+	454.5	112588850	chr7:112588540-112591692	27.8	93.31	0.23	26.61	112.59	0.19	84.99	36.7	0.7	99.62	12.93	0.89	0.21	0.795	-0.585	9.74889e-21	2.01158e-19
ENSMUST00000060989.8	Sorl1	chr9	-	106.3	41968469	chr9:41964720-41968670	15.42	54.77	0.22	16.17	62.03	0.21	52.64	9.52	0.85	44.33	15.1	0.75	0.215	0.8	-0.585	3.69876e-12	4.33152e-11
ENSMUST00000106232.7	Bmpr1b	chr3	-	50.4	141840509	chr3:141838102-141840740	11.55	23.76	0.33	9.33	37.07	0.2	35.71	0.15	1	30.11	12.87	0.7	0.265	0.85	-0.585	1.23667e-07	9.63077e-07
ENSMUST00000193734.5	Tbl1xr1	chr3	+	1021.7	22210785	chr3:22210401-22216594	75.79	227.31	0.25	76.5	238.48	0.24	125.27	19.38	0.87	120.36	33.29	0.78	0.245	0.825	-0.58	1.94035e-32	6.35495e-31
ENSMUST00000057151.9	Tmem18	chr12	+	1127.2	30589281	chr12:30588652-30591215	67.47	146.05	0.32	92.38	169.07	0.35	138.61	0.76	0.99	109.67	21.12	0.84	0.335	0.915	-0.58	3.50248e-31	1.11284e-29
ENSMUST00000087366.10	Creb1	chr1	+	1274.5	64597898	chr1:64597234-64604548	52.81	139.07	0.28	54.06	125.98	0.3	134.69	24.55	0.85	139.3	17.94	0.89	0.29	0.87	-0.58	1.83819e-28	5.35019e-27
ENSMUST00000171211.7	Map4k5	chr12	-	272.4	69805129	chr12:69803759-69805351	34.65	84.85	0.29	34.66	90.93	0.28	113.86	8.45	0.93	117.13	29.52	0.8	0.285	0.865	-0.58	4.60314e-22	1.01831e-20
ENSMUST00000161421.1	Mfap3l	chr8	+	325.1	60672335	chr8:60671024-60674933	37.7	128.18	0.23	42.07	143.35	0.23	74.07	3.9	0.95	56.62	27.55	0.67	0.23	0.81	-0.58	3.87683e-19	7.28332e-18
ENSMUST00000048155.15	Rbm25	chr12	+	5048	83681873	chr12:83681503-83683123	151.08	484.69	0.24	158.38	512.3	0.24	524.25	113.3	0.82	490.34	117.88	0.81	0.24	0.815	-0.575	1.07146e-100	2.6292e-98
ENSMUST00000182066.7	Arhgap12	chr18	-	1146.6	6025307	chr18:6024427-6026730	61.18	103	0.37	73.15	95.58	0.43	226.22	0	1	222.01	11.3	0.95	0.4	0.975	-0.575	3.80169e-41	1.70808e-39
ENSMUST00000115366.2	Slc12a2	chr18	+	795	57944196	chr18:57943916-57946821	89.97	153.29	0.37	93.62	153.82	0.38	184.04	13.01	0.93	148.91	4.88	0.97	0.375	0.95	-0.575	2.52383e-38	1.01654e-36
ENSMUST00000174552.7	Dip2c	chr13	+	300.5	9666270	chr13:9665778-9668928	25.55	106.3	0.19	28.81	110.83	0.21	87.8	14	0.86	85.36	39.15	0.69	0.2	0.775	-0.575	9.79305e-20	1.90719e-18
ENSMUST00000040110.7	Chst11	chr10	+	417	83191764	chr10:83190945-83195900	32.82	63.59	0.34	39.2	79.91	0.33	100.01	4.46	0.96	84.12	13.45	0.86	0.335	0.91	-0.575	2.96892e-19	5.6107e-18
ENSMUST00000096575.3	Map3k2	chr18	+	105.2	32228362	chr18:32228123-32236751	25.48	35.45	0.42	25.95	53.19	0.33	35.49	0	1	34.28	3.61	0.9	0.375	0.95	-0.575	2.51144e-10	2.53368e-09
ENSMUST00000025705.6	Jak2	chr19	+	52.7	29312120	chr19:29311741-29313080	9.06	39.05	0.19	9.95	47.78	0.17	30.68	10.3	0.75	28.92	9.1	0.76	0.18	0.755	-0.575	2.35921e-08	1.98467e-07
ENSMUST00000023486.14	Tfrc	chr16	+	19559.8	32630295	chr16:32630094-32632794	576.09	797.3	0.42	623.87	810.73	0.43	921.04	10.42	0.99	772.4	0	1	0.425	0.995	-0.57	3.00981e-211	9.60128e-208
ENSMUST00000047534.11	Fam168b	chr1	-	4035.8	34817203	chr1:34813309-34817404	239.86	367.65	0.39	233.59	345.59	0.4	370.75	7.17	0.98	403.57	23.58	0.94	0.395	0.96	-0.565	4.68107e-86	7.94288e-84
ENSMUST00000167518.7	Fam168b	chr1	-	4035.8	34817203	chr1:34813309-34817404	239.86	367.65	0.39	233.59	345.59	0.4	370.75	7.17	0.98	403.57	23.58	0.94	0.395	0.96	-0.565	4.68107e-86	7.94288e-84
ENSMUST00000208222.1	Sesn3	chr9	+	1858.7	14325948	chr9:14325620-14333101	81.53	530.72	0.13	80.96	547.93	0.13	209.64	71.64	0.75	211.22	116.94	0.64	0.13	0.695	-0.565	9.39913e-66	8.97701e-64
ENSMUST00000122092.1	Slc31a1	chr4	+	33507.8	62389464	chr4:62387867-62391769	96.32	233.71	0.29	112.74	286.95	0.28	271.99	47.92	0.85	250.56	45.83	0.85	0.285	0.85	-0.565	1.68918e-51	1.1226e-49
ENSMUST00000075686.5	Ado	chr10	-	1502.3	67547818	chr10:67544511-67548955	87.83	300.91	0.23	98.21	303.16	0.24	180.86	54.33	0.77	211.67	44.23	0.83	0.235	0.8	-0.565	5.01066e-46	2.664e-44
ENSMUST00000028251.9	Rbm18	chr2	-	798.5	36117672	chr2:36116079-36117974	103.95	160.32	0.39	105.75	156.92	0.4	181.9	0	1	173.51	14.47	0.92	0.395	0.96	-0.565	1.8412e-39	7.87323e-38
ENSMUST00000099078.9	Arfgef2	chr2	+	232.6	166895074	chr2:166894612-166898052	27.34	142.07	0.16	28.92	163.02	0.15	95.72	42.19	0.69	99.68	34.1	0.75	0.155	0.72	-0.565	1.00111e-24	2.53456e-23
ENSMUST00000053484.7	Eea1	chr10	+	117.9	96042321	chr10:96042082-96045518	15.81	56.72	0.22	20.01	60.55	0.25	48.37	18.33	0.73	61.81	9.14	0.87	0.235	0.8	-0.565	1.7328e-12	2.08433e-11
ENSMUST00000057135.13	Ttbk2	chr2	-	172.1	120739315	chr2:120732816-120740194	28.08	54.62	0.34	22.94	52.07	0.31	43.06	4.16	0.91	42.57	6.2	0.87	0.325	0.89	-0.565	2.28494e-10	2.31837e-09
ENSMUST00000108797.7	Dnajc5	chr2	+	3975.2	181549508	chr2:181549273-181552232	173.52	433.46	0.29	183.25	445.59	0.29	284.37	52.27	0.84	295.23	48.75	0.86	0.29	0.85	-0.56	1.32691e-66	1.31455e-64
ENSMUST00000179343.2	Purb	chr11	-	6260.1	6473500	chr11:6467599-6475917	209.31	378.05	0.36	202.13	378.81	0.35	272.91	10.46	0.96	283.35	41.11	0.87	0.355	0.915	-0.56	4.37201e-65	4.00768e-63
ENSMUST00000037401.9	Phf20	chr2	+	1302.5	156307760	chr2:156307294-156309952	91.59	215.55	0.3	91.04	220.25	0.29	274.52	39.71	0.87	295.24	54.97	0.84	0.295	0.855	-0.56	1.08354e-49	6.83667e-48
ENSMUST00000022504.11	Mapk8	chr14	-	4759.6	33382118	chr14:33381049-33382319	76.47	141.59	0.35	90.86	140.11	0.39	166.79	11.72	0.93	188.31	15.19	0.93	0.37	0.93	-0.56	3.44683e-35	1.23267e-33
ENSMUST00000185633.6	Xrn1	chr9	+	690.3	96052739	chr9:96052513-96057803	55.98	72.17	0.44	56.81	73.31	0.44	153.85	0	1	141.28	0	1	0.44	1	-0.56	3.49002e-31	1.11109e-29
ENSMUST00000027393.7	Bard1	chr1	-	904.6	71030446	chr1:71027498-71030852	39.16	169.82	0.19	37.09	158.8	0.19	109.26	25.39	0.81	102.88	46.69	0.69	0.19	0.75	-0.56	1.22528e-25	3.21434e-24
ENSMUST00000111557.7	Dennd5b	chr6	-	407.1	148993183	chr6:148991431-148993889	46.39	52.4	0.47	41.81	61.37	0.41	100.69	0	1	98.32	0	1	0.44	1	-0.56	4.94153e-22	1.09014e-20
ENSMUST00000109444.2	Col4a3bp	chr13	+	914.7	96637420	chr13:96637118-96640167	40.54	82.23	0.33	47.18	91.18	0.34	109.89	29.04	0.79	104.17	0	1	0.335	0.895	-0.56	4.86351e-20	9.69663e-19
ENSMUST00000060232.7	Rab2a	chr4	+	7901.8	8606609	chr4:8606408-8607778	113.56	720.22	0.14	130.8	698.84	0.16	528.03	232.46	0.69	546.05	214.63	0.72	0.15	0.705	-0.555	3.2766e-120	1.53711e-117
ENSMUST00000036407.4	Fam160b1	chr19	+	1576.8	57386933	chr19:57386471-57389594	92.85	189.03	0.33	100.79	165.58	0.38	157.63	9.51	0.94	152.42	21.49	0.88	0.355	0.91	-0.555	3.34179e-34	1.16379e-32
ENSMUST00000037526.10	Tanc1	chr2	+	308.5	59844091	chr2:59842695-59846149	45.85	52.73	0.47	48.1	66.88	0.42	88.9	0	1	107.13	0	1	0.445	1	-0.555	2.29313e-22	5.18799e-21
ENSMUST00000036540.11	Fam117b	chr1	+	246.9	59982150	chr1:59981409-59985346	35.37	103.61	0.25	36.19	106.88	0.25	80.21	16.19	0.83	75.25	21.15	0.78	0.25	0.805	-0.555	7.24338e-18	1.27238e-16
ENSMUST00000015486.6	Xk	chrX	+	169.2	9309858	chrX:9308917-9313250	25.4	66.81	0.28	23.68	70.3	0.25	62.62	0	1	44.23	24.43	0.64	0.265	0.82	-0.555	3.49556e-12	4.10561e-11
ENSMUST00000029948.14	Bmpr1b	chr3	-	50.4	141840475	chr3:141837136-141840740	10.78	23.39	0.32	8.64	34.63	0.2	35.79	0	1	27.07	15.66	0.63	0.26	0.815	-0.555	7.07897e-07	5.02491e-06
ENSMUST00000113360.7	Cab39	chr1	+	2241.7	85849678	chr1:85849033-85851576	131.01	287.59	0.31	140.65	329.36	0.3	327.84	56.3	0.85	379.51	59.5	0.86	0.305	0.855	-0.55	1.78558e-64	1.60904e-62
ENSMUST00000035458.14	Ate1	chr7	-	374	130394470	chr7:130391493-130394736	31.39	99.33	0.24	33.3	91.77	0.27	110.45	36.44	0.75	114.17	18.27	0.86	0.255	0.805	-0.55	2.76402e-20	5.56644e-19
ENSMUST00000120441.7	Plekha1	chr7	+	12539.7	130911372	chr7:130910832-130913312	318.56	698.01	0.31	355.15	712.13	0.33	804.4	116.16	0.87	778.27	121.48	0.86	0.32	0.865	-0.545	8.0944e-142	5.61329e-139
ENSMUST00000080953.11	Lrp2	chr2	-	2767	69425602	chr2:69424340-69425803	100.72	396.12	0.2	116.75	503.55	0.19	583.41	182.27	0.76	473.07	179.57	0.72	0.195	0.74	-0.545	4.36605e-89	8.27721e-87
ENSMUST00000028238.14	Rab14	chr2	-	5110.8	35181890	chr2:35180205-35182447	147.66	381.39	0.28	158.6	347.87	0.31	389.22	51.54	0.88	375.13	93.96	0.8	0.295	0.84	-0.545	3.55113e-69	3.82707e-67
ENSMUST00000207787.1	Trappc5	chr8	+	57479.8	3679623	chr8:3676510-3680920	74.87	86.35	0.46	80.52	98.22	0.45	150.83	0	1	132.68	0	1	0.455	1	-0.545	7.60501e-32	2.44556e-30
ENSMUST00000034017.8	Klhl2	chr8	-	887.9	64740655	chr8:64739675-64740974	43.71	180.77	0.19	51.94	164.81	0.24	138.7	32.65	0.81	116.01	47.86	0.71	0.215	0.76	-0.545	2.00439e-27	5.69874e-26
ENSMUST00000049932.11	Creb1	chr1	+	567.3	64597900	chr1:64597234-64601257	48.54	143.12	0.25	50.89	128.94	0.28	121.26	38	0.76	135.43	21.83	0.86	0.265	0.81	-0.545	3.07589e-25	7.86224e-24
ENSMUST00000033480.12	Atp11c	chrX	-	252.2	60225592	chrX:60223293-60225793	44.21	34.84	0.56	39.65	74.55	0.35	113.04	0	1	88.71	0	1	0.455	1	-0.545	2.26142e-22	5.12353e-21
ENSMUST00000218582.1	Dcbld1	chr10	+	427.7	52320190	chr10:52319476-52321378	36.34	103.86	0.26	30.18	122.59	0.2	100.39	18.3	0.85	68.45	29.87	0.7	0.23	0.775	-0.545	7.09282e-19	1.30636e-17
ENSMUST00000041968.10	Tmem135	chr7	-	583.1	89141720	chr7:89139714-89141970	46.31	117.46	0.28	56.52	109.94	0.34	89.06	17.14	0.84	84.46	12.99	0.87	0.31	0.855	-0.545	2.0292e-18	3.64479e-17
ENSMUST00000110938.1	Esrrg	chr1	+	223.1	188212937	chr1:188210895-188214884	41.33	47.67	0.46	43.22	52.6	0.45	74.13	0	1	78.36	0	1	0.455	1	-0.545	2.23768e-17	3.77683e-16
ENSMUST00000160719.7	Mfap3l	chr8	+	277.5	60672336	chr8:60671024-60676729	31.72	134.1	0.19	38.69	146.69	0.21	65.2	12.76	0.84	54.45	29.72	0.65	0.2	0.745	-0.545	2.38313e-16	3.82019e-15
ENSMUST00000215614.1	Tmod2	chr9	-	119.8	75573904	chr9:75573589-75574123	42.59	58.75	0.42	47.24	53.52	0.47	49.42	0	1	54.8	0.98	0.98	0.445	0.99	-0.545	3.51681e-14	4.88292e-13
ENSMUST00000036497.15	Prkar2b	chr12	-	84.3	31960270	chr12:31958476-31960522	13.24	46.77	0.22	13.08	36.21	0.27	28.41	2.11	0.93	25.74	13.58	0.65	0.245	0.79	-0.545	6.13786e-07	4.40193e-06
ENSMUST00000146865.1	Prkar2b	chr12	-	84.3	31960270	chr12:31958480-31960522	13.25	46.75	0.22	13.08	36.21	0.27	28.43	2.09	0.93	25.73	13.59	0.65	0.245	0.79	-0.545	6.13786e-07	4.40193e-06
ENSMUST00000034878.11	Tmem30a	chr9	-	3236.8	79770903	chr9:79768943-79771479	166.47	336.46	0.33	196.35	371.91	0.35	338.5	53.22	0.86	317.68	34.41	0.9	0.34	0.88	-0.54	9.97139e-65	9.08821e-63
ENSMUST00000031695.14	Wasl	chr6	-	721.6	24616138	chr6:24613805-24616346	76.19	141.22	0.35	98.18	156.29	0.39	234.16	34.72	0.87	232.58	13.08	0.95	0.37	0.91	-0.54	1.59565e-38	6.54257e-37
ENSMUST00000097542.2	Cep76	chr18	-	578.9	67619088	chr18:67617397-67619372	56.19	106.29	0.35	63.96	73.09	0.47	88.17	8.21	0.91	83.43	0.64	0.99	0.41	0.95	-0.54	1.21373e-19	2.34654e-18
ENSMUST00000066728.9	Pde5a	chr3	+	222.6	122856085	chr3:122855195-122859374	24.37	32.5	0.43	25.6	29.26	0.47	48.39	0	1	47.46	1.17	0.98	0.45	0.99	-0.54	3.954e-11	4.24118e-10
ENSMUST00000116547.2	Chic1	chrX	+	175	103389661	chrX:103389460-103396092	27.46	41.35	0.4	27.62	49.67	0.36	55.71	0.51	0.99	54.56	9.86	0.85	0.38	0.92	-0.54	5.90142e-11	6.22949e-10
ENSMUST00000030568.13	Sema3c	chr5	+	104.2	17727838	chr5:17727343-17730268	7.4	50.75	0.13	14.34	60.45	0.19	45.54	37.44	0.55	35.93	6.35	0.85	0.16	0.7	-0.54	7.543e-09	6.72879e-08
ENSMUST00000066568.5	Fpgt	chr3	-	53.6	155086676	chr3:155084918-155088069	13.25	17.53	0.43	9.64	22.7	0.3	30.26	3.11	0.91	30.74	3.45	0.9	0.365	0.905	-0.54	4.47887e-06	2.8713e-05
ENSMUST00000070681.6	Gid4	chr11	+	3480.6	60442639	chr11:60441979-60445277	151.03	326.55	0.32	172.17	317.33	0.35	329.45	42.35	0.89	371.29	63.59	0.85	0.335	0.87	-0.535	2.47272e-62	2.14347e-60
ENSMUST00000048263.13	Wapl	chr14	+	2084.6	34746146	chr14:34745625-34747983	110.27	332.48	0.25	127.59	349.59	0.27	271.28	63.33	0.81	296.15	82.75	0.78	0.26	0.795	-0.535	6.49023e-55	4.66303e-53
ENSMUST00000109769.9	Cdc14b	chr13	-	716.9	64196106	chr13:64195358-64196675	96.85	104.69	0.48	99.26	136.82	0.42	210.07	0	1	200.51	6.33	0.97	0.45	0.985	-0.535	1.72806e-40	7.57211e-39
ENSMUST00000074653.4	8030462N17Rik	chr18	-	730.9	77635053	chr18:77633281-77635328	92.49	136.63	0.4	81.57	105.24	0.44	169.5	0	1	170.83	16.1	0.91	0.42	0.955	-0.535	3.97724e-32	1.28415e-30
ENSMUST00000063988.13	Tbl1xr1	chr3	+	645	22210801	chr3:22210401-22215293	71.76	226.65	0.24	68.79	241.08	0.22	116.96	27.37	0.81	111.62	42.56	0.72	0.23	0.765	-0.535	2.79094e-28	8.10039e-27
ENSMUST00000107812.7	Ift80	chr3	-	660.1	68893832	chr3:68892499-68894181	43	70.61	0.38	57.96	47.67	0.55	134.84	0	1	118.56	0	1	0.465	1	-0.535	1.76352e-25	4.56626e-24
ENSMUST00000112568.7	Tanc1	chr2	+	341	59844053	chr2:59842695-59845717	47.26	52.05	0.48	51.94	63.5	0.45	86.36	0	1	108.98	0	1	0.465	1	-0.535	3.72254e-21	7.83306e-20
ENSMUST00000016553.4	Nkap	chrX	+	239	37148235	chrX:37147791-37150698	22.19	132.62	0.14	24.87	127.19	0.16	67.68	36.49	0.65	75.06	29.51	0.72	0.15	0.685	-0.535	2.54829e-18	4.55664e-17
ENSMUST00000004920.3	Ulk2	chr11	-	157.4	61777517	chr11:61775649-61777839	15.85	39.6	0.29	17.08	64.08	0.21	42.18	3.93	0.91	40.25	20.59	0.66	0.25	0.785	-0.535	5.33379e-09	4.83925e-08
ENSMUST00000110329.7	Azin1	chr15	-	2578.2	38489830	chr15:38488238-38490472	85.59	326.81	0.21	93.52	351.92	0.21	428.73	149.3	0.74	440.66	152.79	0.74	0.21	0.74	-0.53	2.37032e-66	2.33374e-64
ENSMUST00000042732.5	Fbxo45	chr16	-	1143.1	32231789	chr16:32230112-32233268	57.99	148.37	0.28	60.23	146.76	0.29	134.56	20.84	0.87	125.3	39.14	0.76	0.285	0.815	-0.53	1.63702e-24	4.07341e-23
ENSMUST00000108987.7	2020-09-08	chr11	+	3012.7	53541783	chr11:53541210-53544095	146.89	214.17	0.41	167.43	191.15	0.47	354.71	13.96	0.96	361.37	11.04	0.97	0.44	0.965	-0.525	2.66116e-63	2.37126e-61
ENSMUST00000107537.4	Ube3a	chr7	+	1564.3	59305465	chr7:59304810-59306727	130.33	169.96	0.43	126.06	212.79	0.37	245.79	4.2	0.98	235.38	35.04	0.87	0.4	0.925	-0.525	3.56641e-43	1.71856e-41
ENSMUST00000056482.13	Itsn1	chr16	+	1366	91870429	chr16:91870193-91871655	77.21	218.77	0.26	97.37	274.02	0.26	245.58	78.8	0.76	258.01	59.38	0.81	0.26	0.785	-0.525	2.00881e-42	9.36858e-41
ENSMUST00000101492.9	E330009J07Rik	chr6	-	182.5	40406599	chr6:40401375-40406934	37.47	54.12	0.41	42.1	37.15	0.53	68.71	0	1	76.65	0.39	0.99	0.47	0.995	-0.525	4.98009e-16	7.79513e-15
ENSMUST00000031069.12	Sepsecs	chr5	-	197.9	52643832	chr5:52640087-52644107	33.46	80.78	0.29	29.78	78.78	0.27	69.69	14.15	0.83	67.2	18.5	0.78	0.28	0.805	-0.525	1.31929e-13	1.76532e-12
ENSMUST00000039867.9	Zbtb41	chr1	+	191.1	139447937	chr1:139446875-139453005	24.69	99.54	0.2	29.47	100.1	0.23	39.52	10.67	0.79	40.46	18.14	0.69	0.215	0.74	-0.525	7.06685e-11	7.42531e-10
ENSMUST00000000127.5	Wnt3	chr11	+	76.2	103816290	chr11:103816077-103817957	24.33	50.33	0.33	32.14	77.25	0.29	38.33	9.53	0.8	31.35	4.8	0.87	0.31	0.835	-0.525	2.09427e-08	1.77963e-07
ENSMUST00000020208.4	Fgd6	chr10	+	44.1	94141954	chr10:94141753-94145339	5.83	30.35	0.16	6.2	46.62	0.12	25.75	9.81	0.72	20.9	13.17	0.61	0.14	0.665	-0.525	1.22001e-06	8.39139e-06
ENSMUST00000070575.13	Csnk1d	chr11	-	29598.9	120963547	chr11:120961749-120963906	320.62	878.21	0.27	360.96	926.72	0.28	875.32	202.15	0.81	963.43	273.83	0.78	0.275	0.795	-0.52	3.7572e-151	3.15407e-148
ENSMUST00000040924.7	Ss18	chr18	-	10891.2	14626944	chr18:14625631-14627311	468.96	706.18	0.4	510.35	672.23	0.43	646	35.03	0.95	719.07	59.54	0.92	0.415	0.935	-0.52	4.4819e-131	2.38288e-128
ENSMUST00000102632.6	Sort1	chr3	+	2181	108357430	chr3:108357229-108361511	242.87	324.14	0.43	251.22	360.28	0.41	355.48	0	1	320.84	45.2	0.88	0.42	0.94	-0.52	4.76181e-66	4.57535e-64
ENSMUST00000135636.5	Sort1	chr3	+	2142.6	108357437	chr3:108357229-108361443	242.19	318.41	0.43	249.48	356.74	0.41	353.7	0	1	320.46	44.15	0.88	0.42	0.94	-0.52	2.39428e-65	2.25969e-63
ENSMUST00000018353.13	Stk4	chr2	+	1306.6	164152045	chr2:164151673-164155524	114.89	133.26	0.46	110.83	155.47	0.42	222.01	18.48	0.92	258.98	0.9	1	0.44	0.96	-0.52	6.16125e-43	2.94227e-41
ENSMUST00000119797.7	Rabgef1	chr5	+	209.7	130213441	chr5:130212834-130214342	58.1	44.59	0.57	44.08	68.78	0.39	95.3	0	1	100.95	0	1	0.48	1	-0.52	1.23988e-20	2.54192e-19
ENSMUST00000109556.8	Ogfod1	chr8	+	744.7	94064617	chr8:94064179-94067921	56.36	101.51	0.36	50.57	110.06	0.31	114.07	19.03	0.86	124.23	22.65	0.85	0.335	0.855	-0.52	1.32233e-20	2.70746e-19
ENSMUST00000047206.5	Plekhh2	chr17	+	44.2	84619899	chr17:84619624-84622142	9.3	47.63	0.16	9.7	47.75	0.17	28.68	20.79	0.58	35.71	9.35	0.79	0.165	0.685	-0.52	7.97123e-08	6.3412e-07
ENSMUST00000207826.1	Zfp654	chr16	-	91.9	64782897	chr16:64780347-64783276	11.03	40.8	0.21	11.01	37.21	0.23	37.18	10.74	0.78	29.01	12.68	0.7	0.22	0.74	-0.52	3.67717e-07	2.69783e-06
ENSMUST00000052588.4	Zfp654	chr16	-	91.9	64782897	chr16:64780351-64783276	11.04	40.79	0.21	11.01	37.21	0.23	37.2	10.71	0.78	29.03	12.67	0.7	0.22	0.74	-0.52	3.67717e-07	2.69783e-06
ENSMUST00000025659.10	Zfand5	chr19	+	3045.1	21280639	chr19:21280423-21282289	78.62	435.28	0.15	88.2	384.74	0.19	335.69	160.97	0.68	350.25	160.09	0.69	0.17	0.685	-0.515	3.64796e-63	3.2325e-61
ENSMUST00000103067.9	Smurf2	chr11	-	540.8	106822292	chr11:106820066-106822764	69.48	143.86	0.33	80.88	118.24	0.41	158.68	23.83	0.87	179.46	21.04	0.9	0.37	0.885	-0.515	4.42101e-28	1.27284e-26
ENSMUST00000078308.12	Rasal2	chr1	-	218.3	157140560	chr1:157135182-157140875	25.32	95.82	0.21	21.13	92.77	0.19	52.21	18.96	0.73	54.17	23.44	0.7	0.2	0.715	-0.515	7.78577e-13	9.68666e-12
ENSMUST00000048665.7	Chd9	chr8	+	1325.2	91052142	chr8:91051103-91054516	120.6	169.5	0.42	137.5	181.97	0.43	211.32	10.86	0.95	210.37	19.47	0.92	0.425	0.935	-0.51	1.64844e-37	6.3817e-36
ENSMUST00000199070.4	Lrig2	chr3	-	235.4	104457207	chr3:104453981-104457964	12.68	98.06	0.11	21.81	107.33	0.17	77.81	35.09	0.69	68.72	43.14	0.61	0.14	0.65	-0.51	8.08518e-16	1.25324e-14
ENSMUST00000041139.8	Rab8b	chr9	-	222.8	66847378	chr9:66843664-66847811	38.66	97.69	0.28	36.97	102.73	0.26	62.17	15.29	0.8	64.76	20.25	0.76	0.27	0.78	-0.51	1.22285e-13	1.63765e-12
ENSMUST00000109867.7	Znrf3	chr11	-	342.3	5279415	chr11:5276324-5279761	32.3	83.98	0.28	38.27	92.48	0.29	79.23	27.48	0.74	66.26	12.09	0.85	0.285	0.795	-0.51	1.7845e-13	2.35814e-12
ENSMUST00000034984.7	Rasa2	chr9	-	145.8	96541258	chr9:96539300-96542475	28.77	28.64	0.5	25.67	37.56	0.41	54.8	2.83	0.95	56.83	1.3	0.98	0.455	0.965	-0.51	1.95652e-10	2.00041e-09
ENSMUST00000020885.12	Sypl	chr12	+	4541.7	32975791	chr12:32975590-32976904	210.3	410.59	0.34	229	481.49	0.32	499.99	73.67	0.87	423.46	107.84	0.8	0.33	0.835	-0.505	1.37434e-74	1.84208e-72
ENSMUST00000169687.7	Gpd2	chr2	+	3684.9	57367591	chr2:57367352-57370719	203.06	258.43	0.44	220.85	227.9	0.49	291.66	0	1	281.79	17.45	0.94	0.465	0.97	-0.505	1.53712e-56	1.16195e-54
ENSMUST00000093923.8	Cdc27	chr11	-	2659.4	104505329	chr11:104502745-104505680	136.62	395.22	0.26	146.1	406.99	0.26	296.18	94.56	0.76	325.34	97.93	0.77	0.26	0.765	-0.505	2.60365e-55	1.90496e-53
ENSMUST00000009120.7	Gabpa	chr16	+	3735	84860714	chr16:84860375-84863779	112.25	374.33	0.23	129.53	357.79	0.27	236.57	74	0.76	251.68	83.06	0.75	0.25	0.755	-0.505	7.44157e-48	4.31611e-46
ENSMUST00000112570.1	Ccnt2	chr1	+	3369.6	127804587	chr1:127803392-127805932	48.28	248.89	0.16	58.57	250.57	0.19	224.67	99.67	0.69	218.77	107.42	0.67	0.175	0.68	-0.505	5.50991e-39	2.33112e-37
ENSMUST00000058438.8	Dcaf7	chr11	+	2936.9	106055048	chr11:106054683-106059324	128.86	300.12	0.3	123.29	286.76	0.3	189.36	40.34	0.82	211.4	56.53	0.79	0.3	0.805	-0.505	3.36128e-38	1.34367e-36
ENSMUST00000136731.7	Myo5a	chr9	+	486.8	75218414	chr9:75217841-75218953	92.83	155.15	0.37	101.91	164.97	0.38	155.52	34.55	0.82	171.26	10.76	0.94	0.375	0.88	-0.505	3.61086e-28	1.04335e-26
ENSMUST00000070699.14	Pign	chr1	-	758.1	105521181	chr1:105518422-105522127	56.13	68.07	0.45	71.6	73.86	0.49	140.51	0	1	118.4	6.67	0.95	0.47	0.975	-0.505	1.17064e-22	2.70998e-21
ENSMUST00000092566.7	Slc16a10	chr10	-	260.1	40036583	chr10:40033532-40037404	18.61	134.52	0.12	18.43	139.4	0.12	50.98	39.69	0.56	56.4	25.32	0.69	0.12	0.625	-0.505	4.65354e-16	7.30551e-15
ENSMUST00000066060.10	Bcl11b	chr12	-	192.6	107915339	chr12:107910403-107917414	10.97	43.65	0.2	13.1	41.21	0.24	28.36	8.09	0.78	25.91	12.81	0.67	0.22	0.725	-0.505	1.76796e-06	1.19437e-05
ENSMUST00000081567.10	Mtf2	chr5	+	3599.6	108107214	chr5:108106982-108109004	93.22	254.6	0.27	110.44	309.98	0.26	353.13	95.01	0.79	354.33	125.67	0.74	0.265	0.765	-0.5	3.54846e-49	2.20225e-47
ENSMUST00000033695.5	Abcb7	chrX	-	1598.4	104283947	chrX:104280657-104284258	72.84	315.22	0.19	80.05	372.46	0.18	210.96	87.8	0.71	197.79	100.01	0.66	0.185	0.685	-0.5	2.5078e-43	1.2121e-41
ENSMUST00000025617.3	Rfk	chr19	+	826.7	17399738	chr19:17399473-17401349	85.87	203.66	0.3	76.23	184.44	0.29	165.56	41.15	0.8	182.19	49.78	0.79	0.295	0.795	-0.5	2.94289e-29	8.75729e-28
ENSMUST00000004281.9	Dyrk2	chr10	-	630.8	118859481	chr10:118855603-118860826	38.58	131.2	0.23	38.22	131.51	0.23	101.27	37.79	0.73	96.76	36.25	0.73	0.23	0.73	-0.5	6.47419e-19	1.19968e-17
ENSMUST00000117061.7	2020-09-08	chr11	+	5255.9	53541802	chr11:53541030-53544096	145.31	162.52	0.47	165.72	142.92	0.54	354.26	0	1	361.51	0	1	0.505	1	-0.495	2.33635e-63	2.09353e-61
ENSMUST00000122941.7	Zfr	chr15	+	2303.8	12184323	chr15:12183959-12185683	66.61	307	0.18	78.39	302.76	0.21	297.83	130.52	0.7	297.58	138.32	0.68	0.195	0.69	-0.495	1.39898e-47	7.94083e-46
ENSMUST00000100026.9	Ccdc50	chr16	+	1529.4	27446791	chr16:27446248-27452218	91.17	194.01	0.32	91.81	216.3	0.3	235.54	40.54	0.85	213.88	67.67	0.76	0.31	0.805	-0.495	1.633e-34	5.74975e-33
ENSMUST00000041769.7	Dync1li2	chr8	-	1697.9	104420481	chr8:104417680-104420682	73.84	353.7	0.17	69.53	308.88	0.18	140.08	74.92	0.65	126.83	55.97	0.69	0.175	0.67	-0.495	1.13476e-32	3.76287e-31
ENSMUST00000146722.8	Aftph	chr11	-	535.5	20685880	chr11:20685084-20686198	81.08	115.42	0.41	81.94	118.22	0.41	175.74	13.46	0.93	197.67	27.05	0.88	0.41	0.905	-0.495	7.11857e-27	1.96438e-25
ENSMUST00000026043.11	Slk	chr19	+	727.6	47642314	chr19:47641947-47645246	31.24	194.7	0.14	33.26	199	0.14	118.3	62.28	0.66	120.61	77.67	0.61	0.14	0.635	-0.495	4.36005e-26	1.15712e-24
ENSMUST00000106643.7	Parva	chr7	+	430.5	112588847	chr7:112588540-112589629	35.78	85.69	0.29	34.23	105.44	0.25	86.55	35.61	0.71	92.13	20.73	0.82	0.27	0.765	-0.495	6.40883e-15	9.40394e-14
ENSMUST00000031273.8	Cds1	chr5	+	239.5	101822004	chr5:101821434-101823858	31.95	80.06	0.29	42.22	88.56	0.32	88.79	25.09	0.78	80.16	17.93	0.82	0.305	0.8	-0.495	5.82827e-14	7.95898e-13
ENSMUST00000060274.6	Traf3	chr12	+	274.5	111262412	chr12:111261489-111267144	34.66	52.49	0.4	35.1	65.87	0.35	65.28	12.19	0.84	73.16	8.5	0.9	0.375	0.87	-0.495	5.20589e-12	5.99956e-11
ENSMUST00000117269.7	Traf3	chr12	+	274.5	111262412	chr12:111261489-111267153	34.63	52.52	0.4	35.08	65.89	0.35	65.27	12.21	0.84	73.12	8.54	0.9	0.375	0.87	-0.495	5.20589e-12	5.99956e-11
ENSMUST00000021706.10	Traf3	chr12	+	274.5	111262412	chr12:111261489-111267148	34.64	52.5	0.4	35.09	65.88	0.35	65.28	12.2	0.84	73.14	8.52	0.9	0.375	0.87	-0.495	5.20589e-12	5.99956e-11
ENSMUST00000038874.11	Scai	chr2	-	214.8	39074955	chr2:39066214-39075156	22.8	22.72	0.5	24.54	23.28	0.51	54.13	0	1	50.81	0	1	0.505	1	-0.495	5.60168e-10	5.53574e-09
ENSMUST00000046663.7	Dcbld2	chr16	+	2947.2	58465950	chr16:58465323-58468125	245.85	228.2	0.52	265.33	273.25	0.49	404.99	5.81	0.99	347.26	0	1	0.505	0.995	-0.49	4.45895e-73	5.60002e-71
ENSMUST00000031364.4	Sdad1	chr5	-	3906.9	92286669	chr5:92284010-92286870	116.89	114.93	0.5	123.54	112.64	0.52	330.43	0	1	358.26	0	1	0.51	1	-0.49	1.79765e-54	1.2687e-52
ENSMUST00000122233.7	Kif2a	chr13	-	3415.8	106961937	chr13:106961260-106962224	93.37	400.76	0.19	89.84	409.83	0.18	233.28	144.34	0.62	267.1	97.31	0.73	0.185	0.675	-0.49	8.26269e-50	5.2716e-48
ENSMUST00000024905.9	Ralbp1	chr17	-	2060.7	65849810	chr17:65848433-65850195	150.52	267.97	0.36	149.22	273.78	0.35	337.66	52.4	0.87	345.98	73.95	0.82	0.355	0.845	-0.49	1.55674e-48	9.23049e-47
ENSMUST00000022197.14	Scamp1	chr13	-	2253.3	94203897	chr13:94201310-94204163	147.99	238.86	0.38	177.76	281.86	0.39	291.08	59.37	0.83	262.94	21.83	0.92	0.385	0.875	-0.49	3.97729e-44	1.96402e-42
ENSMUST00000067744.7	Cggbp1	chr16	+	1065.8	64856081	chr16:64855551-64859507	72.04	292.24	0.2	70.58	317.15	0.18	227.16	115.13	0.66	245.26	104.66	0.7	0.19	0.68	-0.49	1.55088e-42	7.3402e-41
ENSMUST00000108075.8	Usp32	chr11	-	1184	84986285	chr11:84984442-84986583	142.17	207.72	0.41	146.92	205.35	0.42	224.43	30.35	0.88	213.79	16.68	0.93	0.415	0.905	-0.49	6.15554e-37	2.34322e-35
ENSMUST00000045243.14	Pde4dip	chr3	-	487.5	97741023	chr3:97738854-97741445	56.11	49.68	0.53	54.36	58.31	0.48	178.77	0.49	1	187.24	1.78	0.99	0.505	0.995	-0.49	1.44237e-26	3.94611e-25
ENSMUST00000113422.8	Hdx	chrX	-	321.4	111577144	chrX:111569931-111577398	28.86	31.92	0.47	27.71	45.12	0.38	55.08	11.2	0.83	65.13	0	1	0.425	0.915	-0.49	5.77066e-10	5.69214e-09
ENSMUST00000114444.8	Pcnp	chr16	-	14380.3	56017115	chr16:56015506-56017317	302.56	766.06	0.28	321.3	790.04	0.29	772.53	190.67	0.8	765.17	265.9	0.74	0.285	0.77	-0.485	2.16281e-113	8.21352e-111
ENSMUST00000029445.12	Nras	chr3	+	8121.9	103064582	chr3:103064234-103067914	114.66	945.16	0.11	132.91	991.24	0.12	349.43	218.32	0.62	366.92	266.04	0.58	0.115	0.6	-0.485	8.33812e-98	1.92743e-95
ENSMUST00000140076.1	Ppat	chr5	-	5750.8	76915078	chr5:76913276-76915405	118.69	594.05	0.17	128.72	597.23	0.18	422.46	202.43	0.68	431.38	241.38	0.64	0.175	0.66	-0.485	3.98338e-78	5.62255e-76
ENSMUST00000018625.9	Appbp2	chr11	-	5579.1	85191443	chr11:85187262-85191899	85.72	468.72	0.15	97.5	467.83	0.17	270.27	125.39	0.68	278	176.71	0.61	0.16	0.645	-0.485	1.21834e-55	8.95508e-54
ENSMUST00000040787.12	Ankrd13c	chr3	+	1261.9	158005973	chr3:158005740-158008034	54.08	256.72	0.17	50.72	296.22	0.15	179.86	111.14	0.62	189.63	92.87	0.67	0.16	0.645	-0.485	4.13637e-36	1.5343e-34
ENSMUST00000120875.7	Ankrd50	chr3	-	391.3	38452163	chr3:38449259-38452505	28.1	153.14	0.16	29.76	158.26	0.16	88.26	48.84	0.64	86.68	46.93	0.65	0.16	0.645	-0.485	5.64645e-20	1.116e-18
ENSMUST00000101509.8	Ids	chrX	-	142.4	70345147	chrX:70343069-70346673	17.85	24.46	0.42	21.54	19.52	0.52	45.43	0	1	41.12	4.28	0.91	0.47	0.955	-0.485	4.02224e-07	2.93749e-06
ENSMUST00000101118.3	Rybp	chr6	-	22150	100231987	chr6:100228565-100232425	257.3	986.12	0.21	269.17	969.33	0.22	660.98	240.8	0.73	711.28	369.49	0.66	0.215	0.695	-0.48	9.42418e-119	4.17544e-116
ENSMUST00000039782.13	Chd6	chr2	-	5087.2	160949366	chr2:160946978-160950187	201.76	196.11	0.51	223.73	197.37	0.53	478.43	0	1	421.5	0	1	0.52	1	-0.48	4.36966e-78	6.11369e-76
ENSMUST00000020285.9	Sar1a	chr10	+	4279.8	61691486	chr10:61691285-61693297	231	327.44	0.41	253.19	360.31	0.41	500.74	96.88	0.84	546.56	33.86	0.94	0.41	0.89	-0.48	1.27624e-69	1.41361e-67
ENSMUST00000029875.3	Tmem55a	chr4	+	5818.8	14914012	chr4:14913724-14915176	101.67	461.45	0.18	129.57	478.16	0.21	375.93	161.64	0.7	400.59	220	0.65	0.195	0.675	-0.48	3.43075e-62	2.94196e-60
ENSMUST00000033952.7	Sfrp1	chr8	+	7353.7	23446456	chr8:23446166-23449632	205.04	378.38	0.35	226.14	362.37	0.38	361.76	52.31	0.87	288.22	65.31	0.82	0.365	0.845	-0.48	2.71665e-52	1.84385e-50
ENSMUST00000119014.7	Pigg	chr5	+	461.2	108348139	chr5:108347837-108349355	56.73	61.15	0.48	63.35	61.57	0.51	114.82	0	1	77.57	4.27	0.95	0.495	0.975	-0.48	2.2156e-17	3.74749e-16
ENSMUST00000171588.1	Lifr	chr15	+	629.1	7191630	chr15:7190546-7197489	60.52	102.38	0.37	68.01	117.99	0.37	91.6	9.96	0.9	84.6	20.7	0.8	0.37	0.85	-0.48	6.53577e-16	1.02101e-14
ENSMUST00000190080.6	Trerf1	chr17	+	275.2	47359322	chr17:47358910-47361958	15.13	72	0.17	15.36	85.93	0.15	57.19	21.47	0.73	54.53	44.08	0.55	0.16	0.64	-0.48	6.1075e-11	6.43425e-10
ENSMUST00000047425.4	Sntb2	chr8	+	168.7	107011615	chr8:107011292-107013180	29.4	94.16	0.24	31.82	65.96	0.33	43.09	17.19	0.71	55.29	12.55	0.82	0.285	0.765	-0.48	1.01889e-10	1.05941e-09
ENSMUST00000045866.8	Ddx21	chr10	-	64723.1	62582162	chr10:62580251-62582607	394.84	1596.06	0.2	417.05	1738.37	0.19	1008.76	510.15	0.66	1112.13	524.89	0.68	0.195	0.67	-0.475	1.11703e-191	2.54524e-188
ENSMUST00000058735.11	Ubqln1	chr13	-	11495.6	58177577	chr13:58176156-58178028	154.16	618.1	0.2	172.44	635.09	0.21	583.59	314.38	0.65	579.45	238.98	0.71	0.205	0.68	-0.475	1.81617e-85	2.86811e-83
ENSMUST00000169863.8	Fam169a	chr13	+	2171.7	97127034	chr13:97126496-97129427	129	406.58	0.24	131.94	417.32	0.24	264.46	115.32	0.7	268.83	101.65	0.73	0.24	0.715	-0.475	2.10581e-46	1.13472e-44
ENSMUST00000042517.7	Fam169a	chr13	+	2171.7	97127034	chr13:97126496-97129427	129	406.58	0.24	131.94	417.32	0.24	264.46	115.32	0.7	268.83	101.65	0.73	0.24	0.715	-0.475	2.10581e-46	1.13472e-44
ENSMUST00000035721.13	Prpf18	chr2	-	691.4	4624130	chr2:4622058-4624526	79.68	86.46	0.48	98.69	85.36	0.54	149.74	4.34	0.97	159.89	0	1	0.51	0.985	-0.475	9.91695e-27	2.71779e-25
ENSMUST00000109486.8	Ralgapb	chr2	+	1135.4	158495929	chr2:158495451-158499253	71.08	179.62	0.28	69.53	188.64	0.27	162.09	48.54	0.77	158.74	59.41	0.73	0.275	0.75	-0.475	2.45266e-25	6.30968e-24
ENSMUST00000022078.11	Rhobtb3	chr13	-	783.2	75872222	chr13:75869537-75872461	73.41	74.03	0.5	72.55	60.29	0.55	126.25	0	1	138.19	0	1	0.525	1	-0.475	1.16332e-24	2.93592e-23
ENSMUST00000054145.7	Dcaf5	chr12	-	295.3	80338444	chr12:80335848-80340276	44.55	47	0.49	50.54	42.73	0.54	107.7	0	1	111.32	2.22	0.98	0.515	0.99	-0.475	1.23117e-17	2.12523e-16
ENSMUST00000029297.5	Slc7a11	chr3	-	539	50372062	chr3:50364938-50372366	28.5	77.06	0.27	27.19	91.94	0.23	87.54	36.06	0.71	75.16	26.51	0.74	0.25	0.725	-0.475	4.85113e-13	6.12633e-12
ENSMUST00000026760.2	Tmem47	chrX	+	10571.2	81095706	chrX:81094452-81097872	336.37	525.56	0.39	371.86	555.28	0.4	878.48	104.18	0.89	724.57	135.68	0.84	0.395	0.865	-0.47	1.80341e-103	4.95938e-101
ENSMUST00000165935.1	Pphln1	chr15	+	12192.2	93489259	chr15:93488974-93491498	225.11	711.03	0.24	239.59	793.17	0.23	528.76	191.65	0.73	516.24	240.55	0.68	0.235	0.705	-0.47	4.06817e-87	7.05296e-85
ENSMUST00000051758.10	Vkorc1l1	chr5	+	2975.5	129982676	chr5:129982141-129984746	284.01	339.95	0.46	313.01	347.54	0.47	475.18	0	1	428.41	65.58	0.87	0.465	0.935	-0.47	4.86333e-69	5.20605e-67
ENSMUST00000153581.1	1700020I14Rik	chr2	+	4797.9	119599938	chr2:119599588-119607502	120.99	602.63	0.17	113.48	650.12	0.15	263.95	135.17	0.66	249.22	163.91	0.6	0.16	0.63	-0.47	6.41914e-60	5.19723e-58
ENSMUST00000100986.3	Esyt2	chr12	+	1363.9	116370396	chr12:116370171-116373091	118.27	196.67	0.38	136.31	170.31	0.44	216.62	48.42	0.82	196.46	12.74	0.94	0.41	0.88	-0.47	6.13705e-30	1.86805e-28
ENSMUST00000028257.2	Gca	chr2	+	970	62691808	chr2:62691564-62693414	64.1	232.59	0.22	53.06	229.5	0.19	118.16	62.26	0.65	129.54	54.5	0.7	0.205	0.675	-0.47	2.01207e-25	5.19298e-24
ENSMUST00000031227.10	Zfp326	chr5	+	1874.9	105914869	chr5:105914668-105915818	60.06	50.74	0.54	65.3	61.08	0.52	127.96	0	1	103.69	0	1	0.53	1	-0.47	1.3589e-20	2.77521e-19
ENSMUST00000052455.3	Pigm	chr1	+	1234.2	172378618	chr1:172376546-172384099	48.77	166.11	0.23	56.61	157.08	0.26	102.15	42.29	0.71	92.26	36.67	0.72	0.245	0.715	-0.47	5.58094e-18	9.87969e-17
ENSMUST00000111215.9	Asxl2	chr12	+	455.7	3502351	chr12:3499979-3506847	34.34	98.04	0.26	36.49	115.78	0.24	94.77	36.29	0.72	90.58	35.26	0.72	0.25	0.72	-0.47	3.74809e-15	5.6239e-14
ENSMUST00000177236.7	Rnf141	chr7	-	362.7	110816552	chr7:110813531-110816850	41.42	93.82	0.31	39.54	122.83	0.24	77.14	26.97	0.74	85.95	28.57	0.75	0.275	0.745	-0.47	2.20723e-14	3.11277e-13
ENSMUST00000021605.13	Trip11	chr12	-	357	101837564	chr12:101834043-101837766	33.09	46.28	0.42	37.54	43.09	0.47	71.86	0	1	66.67	13.87	0.83	0.445	0.915	-0.47	1.20404e-10	1.24785e-09
ENSMUST00000105473.2	Slc35f1	chr10	+	180.5	53108597	chr10:53108148-53111622	23	28.06	0.45	27.3	17.2	0.61	58.62	0	1	50.69	0	1	0.53	1	-0.47	1.58247e-09	1.50509e-08
ENSMUST00000102715.3	Stk39	chr2	-	9201.1	68211788	chr2:68210445-68211993	119.04	683.54	0.15	135.95	642.94	0.17	547.77	330.23	0.62	577.01	335.53	0.63	0.16	0.625	-0.465	2.99195e-89	5.74959e-87
ENSMUST00000111123.8	Pum2	chr12	+	10943.7	8749873	chr12:8749589-8751454	277.21	389.92	0.42	284.4	356.19	0.44	472.72	28.11	0.94	498.17	88.35	0.85	0.43	0.895	-0.465	2.19788e-67	2.21875e-65
ENSMUST00000058096.13	Nsd2	chr5	+	5377.4	33895443	chr5:33894906-33895712	98.85	384.76	0.2	89.13	404.91	0.18	229.86	121.33	0.65	250.32	129.35	0.66	0.19	0.655	-0.465	2.54754e-44	1.26979e-42
ENSMUST00000069965.8	Cdk17	chr10	+	2110.9	93239821	chr10:93239588-93241328	99.28	136.07	0.42	103.86	193.26	0.35	266.33	43.17	0.86	255.76	48.01	0.84	0.385	0.85	-0.465	2.4235e-32	7.88873e-31
ENSMUST00000027202.8	Sgo2a	chr1	+	421.6	58024985	chr1:58024784-58025899	52.74	94.66	0.36	54.93	117.56	0.32	113.45	43.81	0.72	123.75	15.69	0.89	0.34	0.805	-0.465	6.77888e-17	1.12045e-15
ENSMUST00000045664.6	Atad2b	chr12	+	161.9	5044242	chr12:5044006-5047394	45.96	41.49	0.53	47.35	40.49	0.54	89.76	0	1	88.89	0	1	0.535	1	-0.465	1.05347e-15	1.62033e-14
ENSMUST00000211554.1	Cyld	chr8	+	120.2	88747186	chr8:88746829-88748455	17.47	70.85	0.2	18.08	71.27	0.2	54.33	27.31	0.67	55.54	28.3	0.66	0.2	0.665	-0.465	5.13535e-10	5.08435e-09
ENSMUST00000039697.13	Gabrb3	chr7	+	261.9	57824837	chr7:57824418-57828802	32.77	68.68	0.32	39.11	53.24	0.42	57.7	4.44	0.93	49.61	17.14	0.74	0.37	0.835	-0.465	2.37507e-09	2.22837e-08
ENSMUST00000111063.7	Mpped2	chr2	+	64.1	106867188	chr2:106866948-106868356	11.44	26.74	0.3	11.33	42.1	0.21	43.64	15.75	0.73	39.17	16.03	0.71	0.255	0.72	-0.465	1.1763e-06	8.12562e-06
ENSMUST00000017975.5	Rab5a	chr17	+	2125.2	53506721	chr17:53506314-53507460	238.2	227.4	0.51	252.74	237.73	0.52	413.24	12.9	0.97	511.75	12.53	0.98	0.515	0.975	-0.46	7.20203e-69	7.55739e-67
ENSMUST00000059462.11	Chmp3	chr6	+	2371.1	71580137	chr6:71579641-71581579	54.83	303.31	0.15	68.68	325.03	0.17	255.52	165.01	0.61	266.6	159.11	0.63	0.16	0.62	-0.46	8.20051e-41	3.67411e-39
ENSMUST00000005671.9	Igf1r	chr7	+	2083.4	68226399	chr7:68226020-68233668	77.28	235.1	0.25	86.37	240.44	0.26	170.38	63.56	0.73	153.71	64.75	0.7	0.255	0.715	-0.46	3.45371e-27	9.64741e-26
ENSMUST00000002400.6	Mdp1	chr14	-	2288.1	55658873	chr14:55657879-55659074	71.5	173.93	0.29	83.63	181.11	0.32	151.56	87.13	0.63	173.45	20.16	0.9	0.305	0.765	-0.46	9.67011e-23	2.24837e-21
ENSMUST00000138166.7	Bbx	chr16	-	1559.8	50197226	chr16:50191844-50197646	84.56	96.24	0.47	82.63	72.05	0.53	143.35	0	1	144.87	13.21	0.92	0.5	0.96	-0.46	2.72083e-22	6.12091e-21
ENSMUST00000019998.8	Perp	chr10	+	178.3	18855901	chr10:18855650-18857073	46.6	55.24	0.46	58.85	39.88	0.6	103.68	1.8	0.98	90.29	0	1	0.53	0.99	-0.46	1.30197e-17	2.24017e-16
ENSMUST00000102834.7	Ptprd	chr4	-	346.2	75944549	chr4:75941239-75945026	14.91	92.79	0.14	20.22	91.42	0.18	60.82	41.28	0.6	47.17	26.86	0.64	0.16	0.62	-0.46	4.15882e-11	4.43997e-10
ENSMUST00000107289.8	Ptprd	chr4	-	346.2	75944549	chr4:75941238-75945026	14.91	92.79	0.14	20.22	91.42	0.18	60.82	41.28	0.6	47.17	26.86	0.64	0.16	0.62	-0.46	4.15882e-11	4.43997e-10
ENSMUST00000064091.11	Ptpn4	chr1	-	225.7	119659344	chr1:119652467-119659917	25.62	25.73	0.5	27.59	20.37	0.58	60.06	0	1	65.56	0	1	0.54	1	-0.46	1.5869e-10	1.63297e-09
ENSMUST00000047497.14	Cep104	chr4	+	258.8	154007119	chr4:154006690-154008732	54.72	75.45	0.42	50.69	84.53	0.37	62.21	4.61	0.93	68.89	19.61	0.78	0.395	0.855	-0.46	1.93323e-10	1.97787e-09
ENSMUST00000097644.8	Hdac4	chr1	-	264.8	91932351	chr1:91928779-91933386	31.94	49.37	0.39	34.04	71.32	0.32	57.85	12.63	0.82	62.16	14.73	0.81	0.355	0.815	-0.46	9.23685e-10	8.97792e-09
ENSMUST00000176828.7	Frmd4a	chr2	+	77.2	4611993	chr2:4610967-4612584	15.76	28.6	0.36	16.25	20.85	0.44	44.19	8.58	0.84	46.75	6.59	0.88	0.4	0.86	-0.46	4.62735e-06	2.95698e-05
ENSMUST00000084949.2	Impad1	chr4	-	9041	4767352	chr4:4762484-4767972	373.98	336.88	0.53	409.82	357.39	0.53	526.68	14.55	0.97	463.47	0	1	0.53	0.985	-0.455	6.84497e-86	1.1028e-83
ENSMUST00000107818.8	Ankrd40	chr11	+	3838.2	94339839	chr11:94339553-94341841	213.54	425.36	0.33	255.33	505.89	0.34	453.9	144.62	0.76	479.72	106.66	0.82	0.335	0.79	-0.455	3.96407e-62	3.38112e-60
ENSMUST00000022204.15	Kif2a	chr13	-	2722.2	106961934	chr13:106960224-106962224	64.93	426.97	0.13	73.27	424.28	0.15	213.07	163.82	0.57	224.8	139.17	0.62	0.14	0.595	-0.455	8.33588e-45	4.23431e-43
ENSMUST00000092678.9	Bclaf1	chr10	+	1649.2	20340253	chr10:20340052-20342501	57.14	287.13	0.17	61.49	346.9	0.15	257.87	176.92	0.59	254.01	144.38	0.64	0.16	0.615	-0.455	2.38403e-41	1.08334e-39
ENSMUST00000039318.15	Cdc14b	chr13	-	1219.7	64196154	chr13:64192545-64196675	118.93	85.47	0.58	123.98	119.35	0.51	228.67	0	1	225.78	0	1	0.545	1	-0.455	1.8019e-38	7.3317e-37
ENSMUST00000054308.12	G2e3	chr12	+	1438.3	51373200	chr12:51372430-51376986	96.81	260.81	0.27	96.64	239.76	0.29	216.48	71.63	0.75	202.24	77.75	0.72	0.28	0.735	-0.455	1.65379e-31	5.28616e-30
ENSMUST00000113460.7	Nr2c2	chr6	+	2066.9	92167797	chr6:92167459-92169525	140.73	115.62	0.55	126.16	140.47	0.47	202	0	1	178.51	13.22	0.93	0.51	0.965	-0.455	3.28777e-31	1.0488e-29
ENSMUST00000109943.9	Mtmr3	chr11	-	939.1	4482655	chr11:4480868-4482939	122.38	138.93	0.47	131.06	136.3	0.49	212.01	15.9	0.93	230.73	15.71	0.94	0.48	0.935	-0.455	3.62398e-31	1.14687e-29
ENSMUST00000002837.10	Tmed5	chr5	-	1315.5	108123147	chr5:108121627-108124759	116.53	139.2	0.46	124.41	130.9	0.49	212.06	8.02	0.96	174.82	18.37	0.9	0.475	0.93	-0.455	1.67153e-29	5.02088e-28
ENSMUST00000049166.4	Bet1	chr6	-	5008.7	4077835	chr6:4076899-4078036	38.05	213.65	0.15	34.95	206.47	0.14	155.59	109.62	0.59	166.01	104.95	0.61	0.145	0.6	-0.455	3.44244e-27	9.6328e-26
ENSMUST00000202747.3	Tbl1xr1	chr3	+	715.2	22210807	chr3:22210401-22212751	68.58	228.03	0.23	57.91	250.1	0.19	98.69	45.5	0.68	100.57	53.78	0.65	0.21	0.665	-0.455	2.38965e-21	5.06175e-20
ENSMUST00000063882.11	Dcun1d4	chr5	+	517.2	73557833	chr5:73557632-73560790	70.95	74.52	0.49	68.16	64.16	0.52	122	0.79	0.99	156.28	11.34	0.93	0.505	0.96	-0.455	5.23676e-20	1.04018e-18
ENSMUST00000087181.11	Dcun1d4	chr5	+	517.2	73557833	chr5:73557632-73560794	70.9	74.57	0.49	68.15	64.17	0.52	121.98	0.82	0.99	156.23	11.4	0.93	0.505	0.96	-0.455	5.23676e-20	1.04018e-18
ENSMUST00000029885.4	Cpne3	chr4	-	519.9	19523019	chr4:19519254-19523294	67.63	177.04	0.28	64.5	229.13	0.22	104.8	29.51	0.78	103.81	62.23	0.63	0.25	0.705	-0.455	1.61401e-19	3.10162e-18
ENSMUST00000061639.9	Spty2d1	chr7	-	255.7	46992831	chr7:46990396-46993386	44.09	107.39	0.29	40.1	123.71	0.24	102.23	27.49	0.79	113.49	60.68	0.65	0.265	0.72	-0.455	7.93739e-15	1.15829e-13
ENSMUST00000151289.7	Sgms1	chr19	-	228.8	32124101	chr19:32123479-32124524	59.11	74.5	0.44	54.09	93.33	0.37	89.72	31.77	0.74	91.93	2.31	0.98	0.405	0.86	-0.455	1.56743e-12	1.89112e-11
ENSMUST00000072113.5	Tmem65	chr15	-	191.5	58784681	chr15:58782269-58785010	38.3	71.11	0.35	40.26	67.96	0.37	87.23	24.77	0.78	91.28	15.86	0.85	0.36	0.815	-0.455	5.83872e-12	6.6902e-11
ENSMUST00000036019.4	Fras1	chr5	+	220.9	96781678	chr5:96781178-96784728	24.95	30.16	0.45	29.38	23.36	0.56	72.44	0	1	60.17	5.51	0.92	0.505	0.96	-0.455	9.95478e-10	9.65808e-09
ENSMUST00000090379.6	Usp53	chr3	-	164.1	122933665	chr3:122931493-122934595	15.55	68.64	0.18	19.6	70.61	0.22	38.4	16.88	0.69	33.09	20	0.62	0.2	0.655	-0.455	7.69795e-08	6.14526e-07
ENSMUST00000029194.11	Skil	chr3	+	8541.8	31118749	chr3:31118455-31122577	251.24	712.78	0.26	266.16	759.26	0.26	490.32	139.7	0.78	524.75	298.96	0.64	0.26	0.71	-0.45	1.159e-74	1.56661e-72
ENSMUST00000099547.3	Fam8a1	chr13	+	13670.9	46675713	chr13:46675512-46678056	181.23	341.5	0.35	208.74	422.22	0.33	370.83	64.9	0.85	347.27	127.16	0.73	0.34	0.79	-0.45	3.69428e-49	2.28387e-47
ENSMUST00000032071.12	Dusp11	chr6	-	1637.5	85947560	chr6:85942268-85947776	65.75	299.61	0.18	69.95	330.58	0.17	203.48	126.54	0.62	207.84	119.9	0.63	0.175	0.625	-0.45	1.44349e-35	5.26856e-34
ENSMUST00000024709.7	Cd2ap	chr17	-	1900.1	42796155	chr17:42792951-42796369	138.54	229.38	0.38	136.95	217.03	0.39	271.36	75.35	0.78	260.26	32.26	0.89	0.385	0.835	-0.45	1.72415e-34	6.05733e-33
ENSMUST00000020683.9	Hus1	chr11	-	599.6	8996716	chr11:8993137-8996932	78.41	77.07	0.5	79.26	53.14	0.6	158.34	0	1	159.72	0	1	0.55	1	-0.45	3.64543e-26	9.72318e-25
ENSMUST00000044260.10	Usp37	chr1	-	799.5	74439068	chr1:74435559-74439478	91.05	96.91	0.48	93.2	70.33	0.57	153.53	6.28	0.96	160.2	2.09	0.99	0.525	0.975	-0.45	6.19149e-24	1.49191e-22
ENSMUST00000192328.4	Tbl1xr1	chr3	+	1008.3	22210806	chr3:22210401-22211968	72.15	224.75	0.24	63.07	245.26	0.2	96.95	47.26	0.67	102.95	51.36	0.67	0.22	0.67	-0.45	7.54357e-20	1.48177e-18
ENSMUST00000028999.11	Pkia	chr3	+	244.4	7442462	chr3:7442011-7445366	32.88	102.29	0.24	37.76	69.75	0.35	51.14	17.7	0.74	57.83	19.31	0.75	0.295	0.745	-0.45	4.71673e-10	4.68151e-09
ENSMUST00000003313.8	Grk5	chr19	+	88.2	61092185	chr19:61091894-61092553	17	43.88	0.28	24.46	41.74	0.37	31.3	17.13	0.65	55.34	5.88	0.9	0.325	0.775	-0.45	3.18623e-07	2.35498e-06
ENSMUST00000029149.12	Rbm39	chr2	-	18718.9	156147990	chr2:156147249-156148191	241.29	786.66	0.23	340.08	937.32	0.27	1024.91	430.59	0.7	1005.73	457.67	0.69	0.25	0.695	-0.445	6.26356e-116	2.7001e-113
ENSMUST00000026839.4	Prps2	chrX	-	11975.8	167348534	chrX:167346322-167348998	350.5	759.94	0.32	354.23	692.88	0.34	771.09	244.44	0.76	839.83	227.77	0.79	0.33	0.775	-0.445	3.94802e-98	9.26042e-96
ENSMUST00000058098.14	Mbtps2	chrX	-	5515.7	157550804	chrX:157547824-157551150	302.48	328.92	0.48	334.47	311.25	0.52	328.64	0.89	1	302.16	38.77	0.89	0.5	0.945	-0.445	9.69896e-51	6.36619e-49
ENSMUST00000106653.3	Usp47	chr7	+	1493.8	112110405	chr7:112109945-112111384	71.09	311.09	0.19	84.63	355.75	0.19	257.48	144.9	0.64	288.71	169.22	0.63	0.19	0.635	-0.445	9.82224e-41	4.37611e-39
ENSMUST00000102590.10	Kpna6	chr4	-	3150	129647623	chr4:129643980-129648179	123.41	268.36	0.32	139.76	298.89	0.32	256.16	80.51	0.76	276.99	82.26	0.77	0.32	0.765	-0.445	2.22976e-36	8.36816e-35
ENSMUST00000106746.7	Helz	chr11	+	1107.6	107686802	chr11:107686385-107693826	35.34	250.72	0.12	33.73	286.76	0.11	139.01	88.59	0.61	140.95	134.74	0.51	0.115	0.56	-0.445	6.46708e-30	1.96476e-28
ENSMUST00000092517.8	Smurf2	chr11	-	481.6	106822307	chr11:106822025-106822764	86.85	128.85	0.4	104.33	96.53	0.52	170.55	11.56	0.94	173.45	27.02	0.87	0.46	0.905	-0.445	3.7874e-22	8.44881e-21
ENSMUST00000161726.1	Rsrc1	chr3	+	429.1	67356506	chr3:67356221-67358396	39.65	152.77	0.21	38.43	165.46	0.19	121.26	52.25	0.7	127.44	89.49	0.59	0.2	0.645	-0.445	2.64589e-19	5.00616e-18
ENSMUST00000034431.2	Tmem170	chr8	-	2216.2	111865061	chr8:111863038-111866496	60.82	162.75	0.27	70.75	168.25	0.3	122.77	41.81	0.75	118.72	49.37	0.71	0.285	0.73	-0.445	1.10579e-18	2.02263e-17
ENSMUST00000114977.4	Tcf4	chr18	+	440.8	69683585	chr18:69683077-69684528	52.28	93.66	0.36	44.82	85.92	0.34	110.27	33.76	0.77	101.61	21.97	0.82	0.35	0.795	-0.445	1.34546e-13	1.79583e-12
ENSMUST00000001185.13	Gmcl1	chr6	-	345.3	86692321	chr6:86691768-86693051	40.27	109.94	0.27	41.68	114.16	0.27	89.33	46.62	0.66	81.23	24.13	0.77	0.27	0.715	-0.445	1.99946e-13	2.63131e-12
ENSMUST00000030784.13	Prkag2	chr5	-	295.5	24863655	chr5:24862744-24863887	47.2	91.78	0.34	50.85	77.73	0.4	95.78	11.29	0.89	86.41	29.91	0.74	0.37	0.815	-0.445	7.97919e-13	9.91185e-12
ENSMUST00000091789.10	Mbp	chr18	+	283.2	82554750	chr18:82554320-82558703	46.15	79.43	0.37	47.06	73.9	0.39	55.86	8.09	0.87	64.27	17.74	0.78	0.38	0.825	-0.445	4.00775e-10	4.00273e-09
ENSMUST00000114219.7	D16Ertd472e	chr16	-	249.7	78545049	chr16:78544689-78545284	24.08	69.37	0.26	33.56	81.97	0.29	68.16	20.84	0.77	52.25	26.13	0.67	0.275	0.72	-0.445	8.19622e-10	7.98594e-09
ENSMUST00000121759.7	Synj1	chr16	-	125	90938201	chr16:90936092-90939034	30.42	31.53	0.49	25.77	28.1	0.48	56.43	9.2	0.86	67.89	0	1	0.485	0.93	-0.445	2.35106e-08	1.97886e-07
ENSMUST00000043961.11	Abca5	chr11	-	95.9	110272330	chr11:110269369-110272566	9.98	36.2	0.22	10.77	57.78	0.16	44.04	13.01	0.77	38.21	38.76	0.5	0.19	0.635	-0.445	1.07368e-06	7.45543e-06
ENSMUST00000182161.1	Sowahc	chr10	+	290.5	59223464	chr10:59221953-59226434	29.12	40.2	0.42	28.45	39.42	0.42	41.35	0	1	39.21	14.68	0.73	0.42	0.865	-0.445	2.68528e-06	1.76911e-05
ENSMUST00000053950.9	Lrrc28	chr7	-	133.7	67514893	chr7:67513410-67515178	16.69	44.45	0.27	12.18	36.44	0.25	41.05	8.86	0.82	33.14	23.07	0.59	0.26	0.705	-0.445	5.52175e-06	3.49769e-05
ENSMUST00000113952.9	Wdr5	chr2	+	11877.1	27535213	chr2:27534757-27536535	393.38	664.22	0.37	407.28	654.86	0.38	605.26	109.25	0.85	606.08	169.12	0.78	0.375	0.815	-0.44	6.17304e-79	8.79107e-77
ENSMUST00000038584.8	Tlk1	chr2	-	855.8	70713785	chr2:70712636-70714165	211.84	186.7	0.53	230.93	178.26	0.56	375.19	0	1	391.5	12.46	0.97	0.545	0.985	-0.44	8.24497e-56	6.11662e-54
ENSMUST00000028536.12	Arl14ep	chr2	-	7655.4	106964449	chr2:106962527-106964870	161.13	220.46	0.42	154.25	326.3	0.32	599.22	131.49	0.82	600.75	146.68	0.8	0.37	0.81	-0.44	1.98527e-53	1.38276e-51
ENSMUST00000119878.7	Dyrk1a	chr16	+	1278.6	94692359	chr16:94691581-94695067	62.57	188.36	0.25	66.39	210.72	0.24	144.23	50.81	0.74	148.05	86.41	0.63	0.245	0.685	-0.44	2.99501e-22	6.70933e-21
ENSMUST00000034796.13	Elovl4	chr9	-	973.8	83779645	chr9:83778692-83780809	60.45	132.75	0.31	60.53	150.79	0.29	165.96	49.48	0.77	134.41	54.8	0.71	0.3	0.74	-0.44	1.93844e-19	3.69392e-18
ENSMUST00000103210.1	Bcl2l11	chr2	+	601.2	128158525	chr2:128158231-128161228	80.23	116.33	0.41	73.44	112.16	0.4	92.81	20.3	0.82	99.81	14.3	0.87	0.405	0.845	-0.44	4.26982e-15	6.37078e-14
ENSMUST00000110341.8	Bcl2l11	chr2	+	615.3	128158527	chr2:128158231-128162547	70.8	125.28	0.36	68.07	117.18	0.37	88.32	24.78	0.78	95.19	18.83	0.83	0.365	0.805	-0.44	1.5901e-14	2.26853e-13
ENSMUST00000047242.8	Traf3ip1	chr1	+	346.5	91527909	chr1:91527618-91529307	38.18	118.17	0.24	50.18	107.38	0.32	85.54	24.68	0.78	76.92	39.23	0.66	0.28	0.72	-0.44	6.87787e-13	8.60408e-12
ENSMUST00000119129.9	Cdon	chr9	+	509.1	35504346	chr9:35504057-35507652	58.02	63.52	0.48	60.55	74.54	0.45	96.98	22.15	0.81	81.43	0.37	1	0.465	0.905	-0.44	5.49963e-12	6.31982e-11
ENSMUST00000063886.3	Acvr2a	chr2	+	206.6	48900200	chr2:48899594-48902824	22.57	57.96	0.28	22.96	87.54	0.21	67.91	37.47	0.64	60.69	22.45	0.73	0.245	0.685	-0.44	3.99304e-10	3.99054e-09
ENSMUST00000042070.5	Zdhhc15	chrX	-	89.9	104540964	chrX:104536969-104541168	14.87	61.71	0.19	16.21	105.55	0.13	53.24	26.54	0.67	39.11	34.51	0.53	0.16	0.6	-0.44	5.32835e-10	5.26889e-09
ENSMUST00000220518.1	Zfhx3	chr8	+	308.4	108957087	chr8:108955382-108961630	10.37	120.79	0.08	11.94	122.6	0.09	20.66	18.13	0.53	18.74	17.21	0.52	0.085	0.525	-0.44	2.33795e-08	1.96991e-07
ENSMUST00000154704.7	Dcaf17	chr2	+	330.7	71090583	chr2:71089789-71095858	31.01	47.36	0.4	31.09	56.66	0.35	61.96	1.16	0.98	55.3	30.43	0.65	0.375	0.815	-0.44	1.376e-07	1.06644e-06
ENSMUST00000039557.8	Arhgap18	chr10	+	45.3	26917206	chr10:26917005-26918648	12.97	23.86	0.35	15.38	40.77	0.27	28.3	19.63	0.59	38.69	3.67	0.91	0.31	0.75	-0.44	2.56384e-05	0.000145943
ENSMUST00000190121.6	Matr3	chr18	+	13398.2	35590749	chr18:35590380-35591419	615.72	505.74	0.55	663.08	579.18	0.53	1174.92	65.44	0.95	1185.42	0	1	0.54	0.975	-0.435	2.63597e-156	2.33576e-153
ENSMUST00000020027.10	Serinc1	chr10	-	6603.7	57516995	chr10:57515774-57517292	363.42	382.19	0.49	385.38	495.22	0.44	718.88	56.58	0.93	576.68	83.6	0.87	0.465	0.9	-0.435	5.63158e-81	8.24071e-79
ENSMUST00000028583.7	Lin7c	chr2	+	13247.9	109897631	chr2:109897246-109901003	136.16	799.64	0.15	146.7	860.55	0.15	306.85	221.99	0.58	318.13	221.05	0.59	0.15	0.585	-0.435	9.4421e-70	1.06057e-67
ENSMUST00000032969.13	Pold3	chr7	-	2644.5	100083483	chr7:100082111-100083854	229.47	386.05	0.37	247.76	363.56	0.41	535.88	94.04	0.85	509.49	127.33	0.8	0.39	0.825	-0.435	2.3433e-58	1.85028e-56
ENSMUST00000031190.4	Dr1	chr5	+	2234.5	108278777	chr5:108278519-108280526	131.28	94.73	0.58	133.4	107.98	0.55	311.26	0	1	349.26	0	1	0.565	1	-0.435	1.93593e-46	1.05028e-44
ENSMUST00000097666.3	Cab39	chr1	+	2357.7	85849681	chr1:85849033-85850365	125.86	292.11	0.3	134.03	335.17	0.29	282.69	101.18	0.74	316.18	122.74	0.72	0.295	0.73	-0.435	2.45049e-38	9.89503e-37
ENSMUST00000200758.3	Ube3a	chr7	+	2492.6	59305576	chr7:59304810-59307924	86.37	193.79	0.31	76.47	247.02	0.24	186.31	66.05	0.74	184.15	85.58	0.68	0.275	0.71	-0.435	3.17403e-26	8.48004e-25
ENSMUST00000049389.10	Zdhhc2	chr8	+	2411.7	40483960	chr8:40483706-40485725	88.73	168.11	0.35	115.68	136.45	0.46	224.26	39.75	0.85	194.32	41.16	0.83	0.405	0.84	-0.435	6.90679e-25	1.75419e-23
ENSMUST00000076840.11	Efna5	chr17	-	543.8	62607262	chr17:62604184-62607463	55	74.87	0.42	64.95	80.59	0.45	106.13	6.65	0.94	95.66	23.69	0.8	0.435	0.87	-0.435	3.55371e-13	4.54909e-12
ENSMUST00000100841.8	Eps8	chr6	-	317.4	137478711	chr6:137477668-137479129	63.73	48.05	0.57	51.88	45.92	0.53	86.09	0	1	70.95	2.46	0.97	0.55	0.985	-0.435	4.19006e-13	5.32947e-12
ENSMUST00000098414.4	Svip	chr7	-	211.4	51999576	chr7:51997171-51999777	18.51	98.05	0.16	19.13	77.53	0.2	51.68	26.14	0.66	47.94	36	0.57	0.18	0.615	-0.435	7.32493e-10	7.17204e-09
ENSMUST00000054344.10	Eogt	chr6	-	88.5	97111606	chr6:97110024-97112206	22.8	44.84	0.34	24.27	35.33	0.41	54.04	8.89	0.86	45.51	14.13	0.76	0.375	0.81	-0.435	4.75479e-07	3.45036e-06
ENSMUST00000018971.14	Brsk2	chr7	+	61.9	142002756	chr7:142002475-142004246	17.9	14.01	0.56	17.81	38.12	0.32	34.91	1.24	0.97	34.52	9.45	0.78	0.44	0.875	-0.435	9.82111e-06	6.02255e-05
ENSMUST00000076615.5	Crtc1	chr8	-	162.2	70385571	chr8:70382355-70386335	20.75	28.11	0.42	17.56	16.18	0.52	37.83	1.08	0.97	33.19	6.48	0.84	0.47	0.905	-0.435	9.85439e-06	6.03832e-05
ENSMUST00000002765.8	Prkd1	chr12	-	48.7	50341851	chr12:50341231-50342220	16.7	18.05	0.48	15.43	27.96	0.36	29.31	7.05	0.81	38.45	4.32	0.9	0.42	0.855	-0.435	3.91811e-05	0.000217294
ENSMUST00000159514.7	Naa50	chr16	+	20074.3	44159718	chr16:44159463-44162474	316.93	839.06	0.27	359.98	892.85	0.29	625.43	246.67	0.72	627.05	267.1	0.7	0.28	0.71	-0.43	6.83139e-86	1.1028e-83
ENSMUST00000033158.5	Ubfd1	chr7	+	3916	122078766	chr7:122078450-122082194	115.18	558.03	0.17	122	598.77	0.17	283.29	154.46	0.65	300.11	245.32	0.55	0.17	0.6	-0.43	2.58279e-52	1.76049e-50
ENSMUST00000090804.11	Arnt	chr3	+	2864.2	95495508	chr3:95495304-95497240	181.77	161.35	0.53	183.35	174.98	0.51	349.57	9.56	0.97	352.38	24.93	0.93	0.52	0.95	-0.43	3.26907e-44	1.61931e-42
ENSMUST00000069597.6	Csnk1g3	chr18	+	1168.2	53953609	chr18:53953245-53955684	37.99	262.63	0.13	43.88	246.81	0.15	164.87	105.84	0.61	167.25	146.19	0.53	0.14	0.57	-0.43	4.64936e-29	1.38096e-27
ENSMUST00000053426.14	Pptc7	chr5	+	511.2	122321978	chr5:122320816-122323223	82.19	57.34	0.59	78.68	64.45	0.55	130.62	0	1	144.01	0	1	0.57	1	-0.43	6.2681e-22	1.37898e-20
ENSMUST00000176540.7	Pbx1	chr1	-	1093.3	168158438	chr1:168153542-168158824	102.29	126.02	0.45	101.38	89.91	0.53	159.77	6.13	0.96	169.92	22.97	0.88	0.49	0.92	-0.43	9.38838e-22	2.0513e-20
ENSMUST00000023614.4	Dyrk1a	chr16	+	1176.6	94692358	chr16:94691581-94695517	62.94	188.1	0.25	66.2	211.02	0.24	142.38	52.73	0.73	146.53	88.04	0.62	0.245	0.675	-0.43	3.41462e-21	7.19461e-20
ENSMUST00000027451.12	Epha4	chr1	-	138.9	77369382	chr1:77367185-77369671	34.83	30.42	0.53	40.21	35.48	0.53	93.52	8.35	0.92	79.77	0	1	0.53	0.96	-0.43	2.2155e-10	2.25365e-09
ENSMUST00000034934.14	Aph1b	chr9	-	162.6	66778945	chr9:66775202-66779380	11.05	101.62	0.1	12.34	100.86	0.11	32.94	32.97	0.5	30.03	22.4	0.57	0.105	0.535	-0.43	2.00557e-09	1.89507e-08
ENSMUST00000054387.7	Rab33b	chr3	+	99.5	51494877	chr3:51493356-51496232	20.46	37.59	0.35	29.19	24.42	0.54	35.69	8.18	0.81	38.72	2.41	0.94	0.445	0.875	-0.43	5.96491e-06	3.76197e-05
ENSMUST00000161326.7	Naa50	chr16	+	25801.3	44159722	chr16:44159463-44163366	278.79	871.46	0.24	312.23	933.33	0.25	590.73	277.91	0.68	590.48	300.43	0.66	0.245	0.67	-0.425	5.60172e-85	8.67451e-83
ENSMUST00000013807.7	Pten	chr19	+	16573.3	32820051	chr19:32819843-32826160	139.29	957.08	0.13	157.33	965.05	0.14	369.19	275.93	0.57	351.12	281.86	0.55	0.135	0.56	-0.425	2.98482e-80	4.32798e-78
ENSMUST00000119929.7	Tmem41b	chr7	-	3303	109974365	chr7:109973304-109974951	109.7	392.14	0.22	130.29	502.07	0.21	276.86	148.39	0.65	235.94	137.56	0.63	0.215	0.64	-0.425	1.89202e-42	8.90197e-41
ENSMUST00000118429.7	Tmem41b	chr7	-	3498.5	109974375	chr7:109973485-109974951	120.46	384.82	0.24	145.56	491.45	0.23	285.2	140.26	0.67	243.65	130.67	0.65	0.235	0.66	-0.425	2.62817e-41	1.19089e-39
ENSMUST00000054697.6	Yipf6	chrX	+	1149.4	98945074	chrX:98944873-98949017	61.39	385.07	0.14	66.12	414.95	0.14	128.08	110.72	0.54	106.66	75.56	0.59	0.14	0.565	-0.425	1.30372e-28	3.82248e-27
ENSMUST00000032335.12	Atf7ip	chr6	+	1094.5	136606930	chr6:136606474-136610862	37.58	215.09	0.15	34.56	235.57	0.13	130.52	91.86	0.59	137.64	116.36	0.54	0.14	0.565	-0.425	2.55507e-24	6.28378e-23
ENSMUST00000036584.11	Pank1	chr19	-	222.5	34812160	chr19:34810894-34812387	64.98	48.14	0.57	62.26	45.39	0.58	76.79	0	1	67.89	0	1	0.575	1	-0.425	9.82875e-13	1.20963e-11
ENSMUST00000112460.1	Pank1	chr19	-	222.5	34812160	chr19:34810895-34812387	64.98	48.14	0.57	62.26	45.39	0.58	76.79	0	1	67.89	0	1	0.575	1	-0.425	9.82875e-13	1.20963e-11
ENSMUST00000058978.8	Nqo2	chr13	+	99.8	33985587	chr13:33985316-33988443	15.52	133.6	0.1	15.64	126.67	0.11	42.05	31.59	0.57	44.71	47.22	0.49	0.105	0.53	-0.425	7.72538e-12	8.739e-11
ENSMUST00000166775.7	Rxra	chr2	+	245.3	27760309	chr2:27759541-27761417	47.53	30.02	0.61	42.82	36.08	0.54	62.23	0	1	73.8	0	1	0.575	1	-0.425	2.12804e-11	2.34085e-10
ENSMUST00000036333.13	Prkx	chrX	-	204.4	77763690	chrX:77761411-77763891	46.71	86.11	0.35	44.87	100.1	0.31	73.32	33.35	0.69	70.19	15.24	0.82	0.33	0.755	-0.425	2.14713e-10	2.18829e-09
ENSMUST00000079038.3	Hhip	chr8	-	146.2	79972255	chr8:79970564-79972526	7.39	77.45	0.09	6.89	70.32	0.09	43.17	51.6	0.46	39.89	30.18	0.57	0.09	0.515	-0.425	4.15543e-09	3.81573e-08
ENSMUST00000020982.6	Klf11	chr12	+	164.6	24660835	chr12:24660183-24662789	22.09	56.49	0.28	25.02	60.95	0.29	72.53	26.23	0.73	78.03	34.38	0.69	0.285	0.71	-0.425	5.26492e-09	4.78221e-08
ENSMUST00000075812.10	Nsd2	chr5	+	2297.6	33895448	chr5:33894906-33897916	38.75	442.95	0.08	35.57	456.38	0.07	178.09	172.69	0.51	180.64	198.61	0.48	0.075	0.495	-0.42	1.47091e-44	7.4244e-43
ENSMUST00000074616.6	Srek1	chr13	-	2348.2	103743339	chr13:103741612-103743716	65.23	376.19	0.15	73.65	423.46	0.15	231.19	164.16	0.58	220.36	171.42	0.56	0.15	0.57	-0.42	1.72465e-40	7.57211e-39
ENSMUST00000049005.14	Bmpr1a	chr14	-	3525.5	34413703	chr14:34410734-34414669	134.32	242.23	0.36	167.82	228.34	0.42	313.76	58.47	0.84	247.11	69.46	0.78	0.39	0.81	-0.42	1.25957e-32	4.1681e-31
ENSMUST00000099494.3	Btaf1	chr19	+	942.5	37011494	chr19:37011261-37012752	154.46	182.29	0.46	156.47	174.86	0.47	292.85	21.34	0.93	267.53	50.06	0.84	0.465	0.885	-0.42	3.81215e-32	1.23334e-30
ENSMUST00000043338.9	Sft2d2	chr1	-	1844.9	165178645	chr1:165174337-165179295	117.56	203.39	0.37	122.47	215.16	0.36	306.29	99.7	0.75	283.5	61.32	0.82	0.365	0.785	-0.42	3.22157e-30	9.86258e-29
ENSMUST00000025503.8	Isoc1	chr18	+	2078.6	58678733	chr18:58677765-58679570	111.46	190.83	0.37	127.54	183.34	0.41	245.65	38.57	0.86	220.8	69.65	0.76	0.39	0.81	-0.42	1.76923e-26	4.79919e-25
ENSMUST00000025350.9	Dcp2	chr18	+	2348.8	44417767	chr18:44417566-44424969	97.44	244.73	0.28	95.5	174.61	0.35	134.06	24.74	0.84	144.15	85.35	0.63	0.315	0.735	-0.42	1.51953e-18	2.76357e-17
ENSMUST00000035850.7	Npat	chr9	+	699.1	53572908	chr9:53572571-53574342	47.35	156.69	0.23	60.21	154.85	0.28	131.53	45.76	0.74	120.71	77.93	0.61	0.255	0.675	-0.42	3.86701e-17	6.47887e-16
ENSMUST00000087228.10	Guf1	chr5	+	965.3	69571785	chr5:69571584-69573104	16.01	122.54	0.12	24.33	149.53	0.14	101.94	98.67	0.51	89.51	62.43	0.59	0.13	0.55	-0.42	7.81556e-16	1.21499e-14
ENSMUST00000034981.13	Xrn1	chr9	+	204.3	96052738	chr9:96052513-96053027	64.43	63.82	0.5	59.49	70.84	0.46	132.22	15.98	0.89	116.15	10.84	0.91	0.48	0.9	-0.42	9.23858e-15	1.34448e-13
ENSMUST00000102946.7	Exoc2	chr13	-	255.2	30815176	chr13:30813919-30815391	51.77	56.42	0.48	45.59	82.43	0.36	91.26	18.63	0.83	115.17	19.64	0.85	0.42	0.84	-0.42	2.60833e-12	3.09085e-11
ENSMUST00000025218.7	Etf1	chr18	-	75447.6	34904513	chr18:34902785-34905070	327.43	1251.74	0.21	362.88	1324.97	0.21	1066.51	607.79	0.64	1119.08	701.46	0.61	0.21	0.625	-0.415	1.35079e-135	7.42934e-133
ENSMUST00000040167.10	Mat2b	chr11	-	13735.2	40679986	chr11:40679314-40680194	402.89	440.47	0.48	441	529.31	0.45	789.68	120.11	0.87	892.73	108.74	0.89	0.465	0.88	-0.415	6.12543e-86	1.01771e-83
ENSMUST00000101638.3	Limk2	chr11	-	958.7	3345611	chr11:3344256-3345884	120.96	136.92	0.47	126.4	149.74	0.46	269.45	17.51	0.94	268.41	57.43	0.82	0.465	0.88	-0.415	1.71958e-27	4.89774e-26
ENSMUST00000053917.4	Ccny	chr18	-	2708.9	9316003	chr18:9314044-9316672	105.68	140.76	0.43	113.58	140.68	0.45	225.91	22.96	0.91	237.54	58.31	0.8	0.44	0.855	-0.415	6.37832e-24	1.53445e-22
ENSMUST00000043893.12	Tbc1d1	chr5	+	502.7	64350157	chr5:64349730-64351486	95.38	88.99	0.52	104.38	79.61	0.57	186.31	0	1	190.61	17.55	0.92	0.545	0.96	-0.415	2.75781e-23	6.53597e-22
ENSMUST00000109485.8	Ralgapb	chr2	+	681.1	158495920	chr2:158495451-158497646	81.87	170.02	0.33	76.38	183.6	0.29	160.87	50.97	0.76	151.66	67.7	0.69	0.31	0.725	-0.415	1.81299e-19	3.46728e-18
ENSMUST00000025474.12	Napg	chr18	+	347.7	62997198	chr18:62996817-62999450	40.18	169.99	0.19	43.39	201.61	0.18	117.35	70.95	0.62	115.04	83.6	0.58	0.185	0.6	-0.415	5.99301e-19	1.11409e-17
ENSMUST00000036226.5	Fem1c	chr18	-	1020.6	46504986	chr18:46501746-46506389	46.04	151.33	0.23	46.25	158.26	0.23	129.23	60.57	0.68	127.04	82.34	0.61	0.23	0.645	-0.415	4.55618e-17	7.60953e-16
ENSMUST00000201489.3	N4bp2	chr5	+	262.1	65826826	chr5:65826605-65830108	44.48	65.02	0.41	42.07	20.98	0.67	82.87	0	1	77.94	7.9	0.91	0.54	0.955	-0.415	1.12265e-12	1.37213e-11
ENSMUST00000109099.3	Atmin	chr8	+	397.3	116958189	chr8:116956253-116960445	26.77	109.72	0.2	28.64	106.98	0.21	74.27	45.56	0.62	89.76	54.04	0.62	0.205	0.62	-0.415	1.22624e-12	1.49759e-11
ENSMUST00000097794.3	Gm13212	chr4	+	560.3	145622353	chr4:145622152-145623215	46.78	25.9	0.64	41.44	37.03	0.53	52.02	0	1	63.67	0	1	0.585	1	-0.415	1.51995e-09	1.44822e-08
ENSMUST00000191794.1	Pcdh18	chr3	-	158.5	49744565	chr3:49743298-49745274	14.48	98.66	0.13	15.75	84.71	0.16	39.54	26.42	0.6	36.95	34.4	0.52	0.145	0.56	-0.415	9.30827e-09	8.23901e-08
ENSMUST00000121805.7	Dpysl3	chr18	-	215.5	43324218	chr18:43320979-43324420	31.71	24.68	0.56	35.5	33.63	0.51	61.14	4.39	0.93	57.3	1.63	0.97	0.535	0.95	-0.415	7.12073e-08	5.71764e-07
ENSMUST00000045041.11	Galnt12	chr4	+	98.2	47122705	chr4:47122437-47123070	44.67	45.73	0.49	47.24	39.23	0.55	53.67	8.03	0.87	51.96	0	1	0.52	0.935	-0.415	1.1883e-07	9.28631e-07
ENSMUST00000136348.7	Bcorl1	chrX	+	162.9	48406300	chrX:48405917-48408049	17.3	51.4	0.25	20.98	56.28	0.27	38.91	18.14	0.68	42.15	20.69	0.67	0.26	0.675	-0.415	3.27688e-06	2.13244e-05
ENSMUST00000080537.13	Rac1	chr5	-	17673.7	143506847	chr5:143505942-143507105	337.19	1065.83	0.24	371.27	1256.38	0.23	875.98	468.01	0.65	901.5	517.14	0.64	0.235	0.645	-0.41	1.43388e-112	5.08231e-110
ENSMUST00000100489.3	Rac1	chr5	-	17673.7	143506847	chr5:143505942-143507105	337.19	1065.83	0.24	371.27	1256.38	0.23	875.98	468.01	0.65	901.5	517.14	0.64	0.235	0.645	-0.41	1.43388e-112	5.08231e-110
ENSMUST00000061350.12	Atp13a3	chr16	-	7897.4	30315603	chr16:30312423-30315901	246.39	703.13	0.26	274.27	809.7	0.25	555.09	242.81	0.7	488.99	281.76	0.63	0.255	0.665	-0.41	5.43214e-69	5.73792e-67
ENSMUST00000032372.6	Golt1b	chr6	+	7311.8	142401948	chr6:142401543-142403858	190.59	766.29	0.2	223.22	874.21	0.2	410.03	274	0.6	331.29	206.77	0.62	0.2	0.61	-0.41	1.04503e-61	8.81916e-60
ENSMUST00000130645.7	Mtfr1	chr3	+	5605.5	19219520	chr3:19219038-19220817	216.24	364.88	0.37	211.37	420.49	0.33	390.03	111.63	0.78	398.04	136.94	0.74	0.35	0.76	-0.41	6.3374e-44	3.1102e-42
ENSMUST00000020217.6	Nudt4	chr10	-	3089.7	95549225	chr10:95547007-95549490	71.49	508.5	0.12	73.34	529	0.12	177.72	162.93	0.52	183.47	155.71	0.54	0.12	0.53	-0.41	9.23275e-41	4.125e-39
ENSMUST00000026520.13	Paip1	chr13	+	4792	119457271	chr13:119456988-119458218	51.97	353.1	0.13	53.38	382.99	0.12	196.81	177.46	0.53	205.45	176.64	0.54	0.125	0.535	-0.41	2.02136e-36	7.60392e-35
ENSMUST00000031311.9	Dck	chr5	+	1110.8	88781424	chr5:88781220-88783281	159.76	146.74	0.52	161.15	133.32	0.55	252.08	22.82	0.92	255.25	8.95	0.97	0.535	0.945	-0.41	7.09905e-31	2.23333e-29
ENSMUST00000029125.9	Armc1	chr3	-	3900.9	19133967	chr3:19131402-19134223	58.37	298.1	0.16	57.11	347.25	0.14	172.78	148.51	0.54	191.01	138.44	0.58	0.15	0.56	-0.41	7.95015e-31	2.49125e-29
ENSMUST00000046929.6	Usp31	chr7	-	977.1	121645569	chr7:121642021-121649751	94.2	97.57	0.49	106.18	83.22	0.56	194.85	8.25	0.96	200.51	18.9	0.91	0.525	0.935	-0.41	2.49839e-22	5.62845e-21
ENSMUST00000152941.1	Gm4724	chr2	-	2641.7	175424622	chr2:175423893-175424823	110.51	116.76	0.49	101.75	109.77	0.48	159.37	10.19	0.94	169.86	28.88	0.85	0.485	0.895	-0.41	1.16174e-19	2.25698e-18
ENSMUST00000109725.7	Cbfa2t2	chr2	+	634.8	154535750	chr2:154534884-154539356	82.73	89.54	0.48	80.73	71.62	0.53	128.58	4.61	0.97	135.22	22.19	0.86	0.505	0.915	-0.41	1.85028e-15	2.81066e-14
ENSMUST00000036570.4	Appl1	chr14	-	705.2	26923579	chr14:26918988-26923871	27.04	127.72	0.17	26.24	134.73	0.16	102.28	62.71	0.62	103.54	92.57	0.53	0.165	0.575	-0.41	1.49076e-14	2.14406e-13
ENSMUST00000026016.12	Fundc1	chrX	-	276.3	17557599	chrX:17556564-17558011	29.13	108.09	0.21	22.04	148.12	0.13	64.62	58.16	0.53	78.37	45.97	0.63	0.17	0.58	-0.41	8.14007e-13	1.01038e-11
ENSMUST00000109546.8	Vcan	chr13	-	197.7	89656945	chr13:89655312-89657358	19.83	47.88	0.29	21.46	66.17	0.24	50.38	23.94	0.68	41.41	20.4	0.67	0.265	0.675	-0.41	8.69005e-07	6.10332e-06
ENSMUST00000030367.14	Ssbp3	chr4	+	13706.1	107048320	chr4:107048024-107049694	279.89	467.07	0.37	302.4	417.53	0.42	636.39	129.9	0.83	638.05	187.75	0.77	0.395	0.8	-0.405	2.3708e-60	1.93919e-58
ENSMUST00000114492.7	1700019D03Rik	chr1	-	7091	52925263	chr1:52922324-52925734	213.6	748.5	0.22	219.55	720.78	0.23	353.38	196.83	0.64	361.26	223.57	0.62	0.225	0.63	-0.405	6.33972e-55	4.5755e-53
ENSMUST00000034775.9	Fem1b	chr9	-	5573	62796095	chr9:62791821-62797728	234.71	237.8	0.5	245.92	217.98	0.53	473.35	21	0.96	511.6	67.48	0.88	0.515	0.92	-0.405	4.02729e-49	2.48013e-47
ENSMUST00000201855.1	Vkorc1l1	chr5	+	7781.8	129982720	chr5:129982141-129986692	226.57	380.03	0.37	243.43	402.99	0.38	391.72	74.93	0.84	355.42	138.67	0.72	0.375	0.78	-0.405	5.55136e-42	2.5665e-40
ENSMUST00000113025.1	Rab14	chr2	-	43301.5	35183630	chr2:35180205-35183831	182.74	124.11	0.6	181.03	123.26	0.59	245.47	0	1	245.55	0	1	0.595	1	-0.405	3.16389e-38	1.26794e-36
ENSMUST00000045791.10	Scamp2	chr9	+	1076.9	57587623	chr9:57587422-57588795	138.87	113.87	0.55	189.58	104.48	0.64	242.45	0	1	235.76	0.66	1	0.595	1	-0.405	8.01284e-36	2.94481e-34
ENSMUST00000210309.1	Usp47	chr7	+	2394.1	112110409	chr7:112109945-112111661	59.97	320.77	0.16	73.57	365.23	0.17	235.94	165.66	0.59	252.11	205.17	0.55	0.165	0.57	-0.405	1.93511e-35	6.98304e-34
ENSMUST00000108346.4	Ythdf3	chr3	+	3290.1	16214746	chr3:16213955-16216855	116.34	198.96	0.37	140.28	179.84	0.44	329.07	89.11	0.79	306.53	61.48	0.83	0.405	0.81	-0.405	6.48431e-29	1.91883e-27
ENSMUST00000108345.8	Ythdf3	chr3	+	3369.3	16214755	chr3:16213955-16217037	110.67	203.46	0.35	134.96	184.17	0.42	322.51	95.28	0.77	299.04	68.44	0.81	0.385	0.79	-0.405	1.71906e-28	5.02178e-27
ENSMUST00000033325.8	Swap70	chr7	+	3483.1	110282372	chr7:110281231-110283506	83.24	214.13	0.28	81.25	268.84	0.23	211.8	107.67	0.66	232.94	121.11	0.66	0.255	0.66	-0.405	2.88429e-26	7.73992e-25
ENSMUST00000049453.8	Ube3c	chr5	+	1005.3	29675260	chr5:29674399-29676092	139.18	141.24	0.5	122.38	188.3	0.39	235.64	35.15	0.87	249.61	50.39	0.83	0.445	0.85	-0.405	1.06279e-25	2.79267e-24
ENSMUST00000113388.2	Chm	chrX	-	374.8	113043011	chrX:113040595-113043635	80.62	55.38	0.59	85.89	74.91	0.53	144.66	1.38	0.99	152.54	9.35	0.94	0.56	0.965	-0.405	2.06036e-18	3.69244e-17
ENSMUST00000039373.13	Uba6	chr5	-	891.8	86112395	chr5:86109287-86112788	71.89	217.46	0.25	69.32	185.64	0.27	124.69	47.8	0.72	131.16	83.54	0.61	0.26	0.665	-0.405	5.93832e-18	1.04775e-16
ENSMUST00000174252.7	Scyl2	chr10	-	1138.1	89640100	chr10:89638721-89641116	47.66	108.69	0.3	54.75	112.02	0.33	115.43	56.2	0.67	127.48	38.4	0.77	0.315	0.72	-0.405	1.72403e-13	2.28391e-12
ENSMUST00000014022.14	Rnf170	chr8	+	107.2	26141114	chr8:26140811-26143871	29.2	36.16	0.45	29.12	10.05	0.74	59.89	0	1	50.48	0	1	0.595	1	-0.405	2.46501e-09	2.30869e-08
ENSMUST00000071423.5	Nhlrc2	chr19	+	165.6	56597585	chr19:56597256-56598846	29.02	61.85	0.32	32.03	86.8	0.27	62.89	37.25	0.63	71.25	21.18	0.77	0.295	0.7	-0.405	9.37782e-09	8.28677e-08
ENSMUST00000091497.10	Frmd4a	chr2	+	164.1	4611989	chr2:4610967-4613942	23.35	21.08	0.53	24.63	12.47	0.66	58.54	0	1	56.03	0	1	0.595	1	-0.405	5.6944e-08	4.61512e-07
ENSMUST00000075767.13	Frmd4a	chr2	+	159.2	4611988	chr2:4610967-4614043	23.24	21.21	0.52	24.9	12.2	0.67	58.6	0	1	55.87	0	1	0.595	1	-0.405	7.92519e-08	6.30772e-07
ENSMUST00000222508.1	Klhl28	chr12	-	61	64943356	chr12:64938833-64943613	15.14	47.47	0.24	14.68	37.65	0.28	21.48	27.04	0.44	27.51	3.33	0.89	0.26	0.665	-0.405	0.000577803	0.00256497
ENSMUST00000051477.12	Cdc42	chr4	-	91501.2	137320991	chr4:137319696-137321192	1045.71	1329.4	0.44	1121.03	1372.52	0.45	1883.15	330.23	0.85	1896.51	362.21	0.84	0.445	0.845	-0.4	4.4835e-186	7.15118e-183
ENSMUST00000046548.13	Lgr4	chr2	+	9811.8	110012689	chr2:110011251-110014257	417.53	354.78	0.54	529.25	274.29	0.66	591.18	0	1	518.97	0	1	0.6	1	-0.4	1.01651e-87	1.78169e-85
ENSMUST00000089162.4	Edem1	chr6	+	3629.5	108855668	chr6:108855467-108859348	59.69	548.59	0.1	61.5	672.21	0.08	172.72	202.69	0.46	154.69	141.96	0.52	0.09	0.49	-0.4	5.01322e-44	2.46793e-42
ENSMUST00000012587.3	Kif11	chr19	+	3435.7	37420555	chr19:37420259-37421859	150.18	432.43	0.26	163.82	395.26	0.29	345.06	170.13	0.67	382.48	181.26	0.68	0.275	0.675	-0.4	3.6533e-41	1.64605e-39
ENSMUST00000043812.14	Pkn2	chr3	-	5943.6	142793614	chr3:142790902-142794014	152.32	464.28	0.25	169.11	494.09	0.25	310.33	160.3	0.66	283.55	158.32	0.64	0.25	0.65	-0.4	2.6219e-40	1.14573e-38
ENSMUST00000042163.14	Naa25	chr5	+	2226	121440059	chr5:121439828-121440824	117.19	341.84	0.26	101.36	342.69	0.23	291.2	157.05	0.65	284.13	162.4	0.64	0.245	0.645	-0.4	1.32362e-34	4.67074e-33
ENSMUST00000043781.13	Esrp1	chr4	-	447.6	11333142	chr4:11331933-11333473	91.84	107.49	0.46	124.4	62.49	0.67	192.29	4.4	0.98	159.37	8.55	0.95	0.565	0.965	-0.4	4.61829e-22	1.02025e-20
ENSMUST00000108311.8	Esrp1	chr4	-	383	11333127	chr4:11332038-11333473	87.34	109.73	0.44	119.84	65.17	0.65	190.52	6.46	0.97	155.19	13.73	0.92	0.545	0.945	-0.4	2.03162e-20	4.11223e-19
ENSMUST00000103179.9	Mtmr4	chr11	+	1091.7	87615135	chr11:87614076-87616302	96.16	176.92	0.35	103.78	160.71	0.39	168.67	40.47	0.81	161.66	60.87	0.73	0.37	0.77	-0.4	1.64536e-18	2.97208e-17
ENSMUST00000021606.11	Atxn3	chr12	-	223.9	101922385	chr12:101918901-101923204	63.27	67.4	0.48	70.64	42.98	0.62	108.14	0	1	99.77	11.51	0.9	0.55	0.95	-0.4	1.62903e-13	2.16346e-12
ENSMUST00000111963.7	Etv6	chr6	+	681.8	134266634	chr6:134266258-134270158	70.38	89.49	0.44	68.3	94.34	0.42	114.5	24.12	0.83	121.63	24.25	0.83	0.43	0.83	-0.4	4.50014e-13	5.70113e-12
ENSMUST00000038014.10	Dnajc16	chr4	-	911.1	141762186	chr4:141760189-141763894	43.71	160.89	0.21	45.29	158.21	0.22	76.53	48.97	0.61	69.65	42.03	0.62	0.215	0.615	-0.4	1.00047e-12	1.22845e-11
ENSMUST00000031805.10	Avl9	chr6	+	315.7	56757559	chr6:56757272-56761912	60.5	75.06	0.45	59.31	69.71	0.46	112.6	25.05	0.82	117.05	14.53	0.89	0.455	0.855	-0.4	2.26142e-12	2.70185e-11
ENSMUST00000061118.10	Slc25a26	chr6	+	206.3	94603820	chr6:94603552-94604534	53.81	73.07	0.42	47.78	81.82	0.37	64.5	15.98	0.8	85.85	22.68	0.79	0.395	0.795	-0.4	2.02261e-09	1.90891e-08
ENSMUST00000113977.8	Kmt5b	chr19	+	249.9	3816169	chr19:3814115-3818303	16.29	77.81	0.17	19.74	63.77	0.24	66.36	30.54	0.68	43.05	37.94	0.53	0.205	0.605	-0.4	4.9567e-08	4.03158e-07
ENSMUST00000113973.7	Kmt5b	chr19	+	249.9	3816169	chr19:3814115-3818302	16.29	77.81	0.17	19.74	63.77	0.24	66.36	30.54	0.68	43.05	37.94	0.53	0.205	0.605	-0.4	4.9567e-08	4.03158e-07
ENSMUST00000107744.1	Galnt12	chr4	+	96	47122696	chr4:47122437-47123043	46.8	44.48	0.51	49.73	37.23	0.57	54.25	7.64	0.88	53.04	0	1	0.54	0.94	-0.4	7.15145e-08	5.73771e-07
ENSMUST00000033662.8	Pdha1	chrX	-	60217.7	160123707	chrX:160123351-160123947	688.96	1293.03	0.35	801.3	1313.53	0.38	1491.3	456.45	0.77	1557.39	526.98	0.75	0.365	0.76	-0.395	5.76892e-144	4.38163e-141
ENSMUST00000102520.8	Pafah1b1	chr11	-	8544.1	74677541	chr11:74673950-74677742	136.09	677.67	0.17	144.17	707.92	0.17	599.49	412.28	0.59	624.91	534.57	0.54	0.17	0.565	-0.395	5.40929e-73	6.48708e-71
ENSMUST00000021091.14	Pafah1b1	chr11	-	8544.1	74677541	chr11:74673949-74677742	136.09	677.67	0.17	144.17	707.92	0.17	599.49	412.28	0.59	624.91	534.57	0.54	0.17	0.565	-0.395	5.40929e-73	6.48708e-71
ENSMUST00000075181.10	Plekha1	chr7	+	10607.5	130911376	chr7:130910832-130912068	307.31	706.59	0.3	305.6	758.9	0.29	650.49	269.72	0.71	598.85	301.12	0.67	0.295	0.69	-0.395	2.78552e-68	2.885e-66
ENSMUST00000110731.3	Kdelr2	chr5	+	6390.2	143421002	chr5:143420801-143421901	254.12	460.48	0.36	286.44	461.26	0.38	429.99	129.67	0.77	368.59	117.33	0.76	0.37	0.765	-0.395	1.53256e-44	7.71113e-43
ENSMUST00000067760.10	Nadk2	chr15	+	2382.9	9108589	chr15:9108219-9110487	80.55	424.43	0.16	98.75	449.22	0.18	298.2	214.21	0.58	298.36	241.03	0.55	0.17	0.565	-0.395	5.73673e-42	2.62933e-40
ENSMUST00000091137.5	Frem2	chr3	-	4468.9	53516024	chr3:53513938-53517041	164.89	153.53	0.52	192.81	166.82	0.54	246.25	31.03	0.89	243.81	9.25	0.96	0.53	0.925	-0.395	8.7366e-29	2.57576e-27
ENSMUST00000032322.14	Lrp6	chr6	-	10819.6	134450330	chr6:134446476-134451080	126.62	310.62	0.29	151.01	289.04	0.34	277.09	126.22	0.69	236.2	89.36	0.73	0.315	0.71	-0.395	1.65435e-28	4.84162e-27
ENSMUST00000033671.12	Rps6ka3	chrX	+	834.5	159363726	chrX:159363363-159368244	34.63	220.06	0.14	31.65	278.17	0.1	105.01	91.79	0.53	116.09	115.64	0.5	0.12	0.515	-0.395	1.98037e-22	4.53184e-21
ENSMUST00000031556.13	Tmem106b	chr6	+	431.4	13084680	chr6:13084188-13089269	37.21	139.97	0.21	40.33	188.2	0.18	87.04	52.28	0.62	73.02	56.92	0.56	0.195	0.59	-0.395	2.1275e-14	3.00563e-13
ENSMUST00000156690.7	Mef2a	chr7	-	322.6	67234009	chr7:67231163-67235228	41.52	27.99	0.6	50.77	32.19	0.61	96.47	0	1	104.41	0	1	0.605	1	-0.395	2.03442e-13	2.6751e-12
ENSMUST00000044954.6	Slc30a1	chr1	+	393.5	191909977	chr1:191908851-191913247	23.6	137.38	0.15	24.15	140.69	0.15	55.07	48.07	0.53	43.96	33.88	0.56	0.15	0.545	-0.395	2.59221e-11	2.82223e-10
ENSMUST00000036489.9	Rsbn1l	chr5	-	223.7	20895737	chr5:20893028-20896704	39.25	73.48	0.35	38.4	81.82	0.32	82.41	43.55	0.65	80.64	19.52	0.81	0.335	0.73	-0.395	3.32574e-09	3.07332e-08
ENSMUST00000060210.13	Gpm6b	chrX	+	121.1	166387745	chrX:166386952-166388988	25.82	28.49	0.48	35.92	27.45	0.57	60.13	6.62	0.9	47.68	3.01	0.94	0.525	0.92	-0.395	1.53246e-06	1.04189e-05
ENSMUST00000112498.2	Crim1	chr17	+	139.4	78374487	chr17:78374056-78376592	19.23	51.3	0.27	22.91	57.17	0.29	35.18	13.39	0.72	27.96	16.16	0.63	0.28	0.675	-0.395	2.10419e-05	0.00012191
ENSMUST00000190641.6	Mturn	chr6	+	88	54699395	chr6:54698980-54703851	18.94	13.12	0.59	21.11	23.28	0.48	38.38	6.08	0.86	39.39	0	1	0.535	0.93	-0.395	7.66267e-05	0.000405103
ENSMUST00000031344.12	Mphosph9	chr5	-	126.9	124254917	chr5:124250959-124255118	19.19	27.25	0.41	20.49	29.48	0.41	57.46	31.43	0.65	54.9	2.43	0.96	0.41	0.805	-0.395	7.90769e-05	0.000417227
ENSMUST00000167662.7	Ergic1	chr17	+	15665	26655338	chr17:26655067-26656931	336.54	533.35	0.39	407.06	658.59	0.38	767.1	203.21	0.79	659.63	212.92	0.76	0.385	0.775	-0.39	1.01447e-67	1.03062e-65
ENSMUST00000173078.7	Otud4	chr8	+	5446.9	79674156	chr8:79672768-79677724	301.09	294.58	0.51	306.5	227.99	0.57	508.73	10.16	0.98	501.15	67.34	0.88	0.54	0.93	-0.39	5.96538e-53	4.11895e-51
ENSMUST00000223554.1	Btbd7	chr12	-	392.4	102784750	chr12:102780797-102785932	63.47	47.4	0.57	64.71	45.69	0.59	133.09	0	1	137.19	8.64	0.94	0.58	0.97	-0.39	5.04741e-15	7.46119e-14
ENSMUST00000159879.1	Trove2	chr1	-	572.3	143757285	chr1:143750790-143757894	75.58	61.95	0.55	73.52	36.14	0.67	93.35	0	1	92.11	0	1	0.61	1	-0.39	7.57255e-15	1.10708e-13
ENSMUST00000077672.11	Col4a3bp	chr13	+	289	96637411	chr13:96637118-96637550	66.75	57.37	0.54	78.84	60.66	0.57	130.85	7.6	0.95	87.78	5.93	0.94	0.555	0.945	-0.39	1.3296e-13	1.77763e-12
ENSMUST00000023532.6	Ccdc14	chr16	+	232.6	34723955	chr16:34723010-34725194	46.27	43.74	0.51	67.93	32.28	0.68	109.82	0	1	92.11	3.14	0.97	0.595	0.985	-0.39	3.04331e-13	3.92725e-12
ENSMUST00000070607.8	Haus6	chr4	-	544.9	86581339	chr4:86578855-86582018	48.8	119.86	0.29	49.71	123.34	0.29	111.42	54.39	0.67	120.78	54.16	0.69	0.29	0.68	-0.39	3.99822e-13	5.10172e-12
ENSMUST00000111878.7	Eps8	chr6	-	373.3	137478724	chr6:137478177-137479129	74.42	38.04	0.66	55	43.35	0.56	88.04	0	1	78.13	0	1	0.61	1	-0.39	1.94407e-12	2.33142e-11
ENSMUST00000029770.7	Abcd3	chr3	-	236.7	121760104	chr3:121758907-121760309	44.87	95.91	0.32	51.48	88.84	0.37	103.47	25.52	0.8	94.22	45.51	0.67	0.345	0.735	-0.39	7.19909e-11	7.54934e-10
ENSMUST00000041124.12	Zfp704	chr3	-	170	9438427	chr3:9436317-9438898	20.92	99.4	0.17	16.56	111.46	0.13	44.04	33.26	0.57	43.02	42.14	0.51	0.15	0.54	-0.39	6.39286e-09	5.75105e-08
ENSMUST00000066134.5	Rpia	chr6	-	1576.4	70766447	chr6:70765720-70766648	31.1	132.29	0.19	37.6	130.11	0.22	43.56	55.69	0.44	53.36	17.91	0.75	0.205	0.595	-0.39	1.38998e-08	1.20621e-07
ENSMUST00000048519.16	Snx13	chr12	+	267.1	35145311	chr12:35144089-35147479	20.16	70.04	0.22	18.51	104.6	0.15	47.27	29.58	0.62	41.28	36.94	0.53	0.185	0.575	-0.39	4.88215e-08	3.97906e-07
ENSMUST00000001187.14	Anxa4	chr6	-	269.5	86737622	chr6:86737065-86737823	15.54	48.34	0.24	25.84	69.7	0.27	54.45	30.37	0.64	51.13	27.26	0.65	0.255	0.645	-0.39	5.96758e-07	4.28559e-06
ENSMUST00000113675.7	Anxa4	chr6	-	269.5	86737622	chr6:86737065-86737823	15.54	48.34	0.24	25.84	69.7	0.27	54.45	30.37	0.64	51.13	27.26	0.65	0.255	0.645	-0.39	5.96758e-07	4.28559e-06
ENSMUST00000049248.5	Malt1	chr18	+	80.8	65476685	chr18:65475988-65478823	26.87	38.12	0.41	38.54	17.75	0.68	53.13	6.65	0.89	48.74	1.06	0.98	0.545	0.935	-0.39	1.07897e-06	7.48243e-06
ENSMUST00000033847.4	Agpat5	chr8	+	3056.7	18881997	chr8:18881738-18883421	58.49	330.99	0.15	79.2	406.57	0.16	265.28	195.88	0.58	220.13	215.96	0.5	0.155	0.54	-0.385	2.32303e-34	8.10773e-33
ENSMUST00000021347.11	Sel1l	chr12	-	2365.2	91808466	chr12:91806043-91810053	99.75	286.66	0.26	99.76	309.24	0.24	255.23	128.01	0.67	226.82	152.49	0.6	0.25	0.635	-0.385	2.12969e-27	6.04424e-26
ENSMUST00000167466.1	Sel1l	chr12	-	2596.6	91808468	chr12:91806621-91810053	101.94	284.69	0.26	103.95	305.24	0.25	258.72	124.6	0.67	229.59	149.77	0.61	0.255	0.64	-0.385	2.62542e-27	7.3985e-26
ENSMUST00000093962.4	Ccnd1	chr7	-	1646.7	144932511	chr7:144930748-144932771	110.07	74.03	0.6	111.42	67.69	0.62	189.25	0	1	191.64	0.97	0.99	0.61	0.995	-0.385	2.28501e-26	6.17728e-25
ENSMUST00000166367.7	Cul5	chr9	-	1511.2	53617495	chr9:53614582-53618010	46.6	305.7	0.13	53.41	290.47	0.16	145.9	112.15	0.57	133.79	136.64	0.49	0.145	0.53	-0.385	1.33774e-24	3.3496e-23
ENSMUST00000032891.14	Smg1	chr7	-	1960.2	118134577	chr7:118131308-118135618	139.45	156.81	0.47	150.62	169.05	0.47	258.1	41.18	0.86	259.52	45.88	0.85	0.47	0.855	-0.385	1.37962e-24	3.44905e-23
ENSMUST00000106157.7	Zranb1	chr7	+	2010.4	132984035	chr7:132983733-132986391	96.45	83.37	0.54	111.03	50.49	0.69	173.1	0	1	175.51	0	1	0.615	1	-0.385	1.63169e-24	4.06647e-23
ENSMUST00000031081.10	Pi4k2b	chr5	+	2667.1	52767855	chr5:52767583-52769340	121.52	233.1	0.34	123.03	250.34	0.33	204.19	41.65	0.83	213.96	138.12	0.61	0.335	0.72	-0.385	5.14669e-21	1.07307e-19
ENSMUST00000016569.10	Pds5b	chr5	+	895.9	150808481	chr5:150807813-150810690	43.78	174.82	0.2	42.42	178.26	0.19	128.79	91.12	0.59	138.48	105.22	0.57	0.195	0.58	-0.385	7.86748e-17	1.29501e-15
ENSMUST00000094398.12	Uevld	chr7	-	425	46926225	chr7:46923216-46926488	72.29	119.49	0.38	71.46	113.44	0.39	110.68	24.35	0.82	113.6	43.93	0.72	0.385	0.77	-0.385	1.36179e-12	1.65806e-11
ENSMUST00000197383.4	Abcd3	chr3	-	232.9	121760103	chr3:121758774-121760309	44.51	96.09	0.32	49.82	90.27	0.36	101.67	27.2	0.79	92.71	46.87	0.66	0.34	0.725	-0.385	1.01566e-10	1.05673e-09
ENSMUST00000029941.15	Pdlim5	chr3	-	329.5	142242404	chr3:142239590-142242769	50.04	87.56	0.36	51.48	91.13	0.36	86.59	32.46	0.73	91.26	28.81	0.76	0.36	0.745	-0.385	5.25618e-10	5.20075e-09
ENSMUST00000093893.11	Arhgap42	chr9	-	45.5	8996960	chr9:8994329-8997685	13.95	19.48	0.42	11.82	26.51	0.31	24.23	8.6	0.74	27.03	8.75	0.76	0.365	0.75	-0.385	0.00130754	0.00536399
ENSMUST00000034740.14	Nedd4	chr9	+	141269	72748037	chr9:72747126-72749852	1697.19	1153.24	0.6	1817.18	1022.37	0.64	3392.05	0	1	3576.38	0	1	0.62	1	-0.38	0	0
ENSMUST00000060945.11	Aff4	chr11	+	12134.5	53415728	chr11:53415388-53421830	318.22	244.34	0.57	310.17	189.67	0.62	521.09	13.4	0.97	569.48	8.81	0.98	0.595	0.975	-0.38	1.55592e-64	1.41006e-62
ENSMUST00000060798.5	Unc119b	chr5	-	1448	115125186	chr5:115122550-115125500	222.28	195.91	0.53	239.67	146.47	0.62	302.82	18.47	0.94	342.77	10.61	0.97	0.575	0.955	-0.38	1.11811e-37	4.39256e-36
ENSMUST00000034457.8	Urb2	chr8	+	2163.8	124047609	chr8:124047109-124048505	179.29	95.15	0.65	171.65	118.95	0.59	207.4	0	1	237.54	0	1	0.62	1	-0.38	2.99346e-32	9.72419e-31
ENSMUST00000030306.13	Hook1	chr4	+	4901.2	96024248	chr4:96022167-96025413	133.57	352.74	0.27	150.97	324.77	0.32	297.9	108.91	0.73	269.65	162.64	0.62	0.295	0.675	-0.38	1.04867e-30	3.27324e-29
ENSMUST00000159311.7	Mob4	chr1	+	3114.1	55152956	chr1:55152675-55153938	53.73	285.39	0.16	56.76	299.05	0.16	212.27	188.34	0.53	207.26	172.81	0.55	0.16	0.54	-0.38	1.11499e-27	3.19285e-26
ENSMUST00000155998.1	Ankfy1	chr11	+	1787.7	72767950	chr11:72767513-72772146	130.05	89.53	0.59	140.33	102.2	0.58	219.69	2.32	0.99	223.52	15.32	0.94	0.585	0.965	-0.38	1.2914e-24	3.24376e-23
ENSMUST00000035648.4	Atg12	chr18	-	888.5	46734297	chr18:46732417-46734509	101.93	258.15	0.28	105.28	291.88	0.27	148.61	101.42	0.59	176.99	70.12	0.72	0.275	0.655	-0.38	2.17968e-21	4.63546e-20
ENSMUST00000187407.6	Nek7	chr1	-	506.4	138486109	chr1:138483837-138487110	76.43	55.06	0.58	82.76	42.14	0.66	140.63	0	1	157.87	0	1	0.62	1	-0.38	1.77921e-19	3.40676e-18
ENSMUST00000102934.8	Rnf38	chr4	-	670.4	44129440	chr4:44126215-44129656	95.47	69.78	0.58	101.36	72.02	0.58	174.68	14.32	0.92	174.54	0	1	0.58	0.96	-0.38	5.77645e-19	1.07634e-17
ENSMUST00000124992.7	Ube2j1	chr4	+	479.5	33049959	chr4:33049682-33052363	18.61	225.13	0.08	20.99	228.74	0.08	69.09	71.14	0.49	70.95	94.54	0.43	0.08	0.46	-0.38	1.32295e-18	2.41155e-17
ENSMUST00000106638.8	Tead1	chr7	+	264.6	112898947	chr7:112898547-112899990	79.75	58	0.58	68.75	36.98	0.65	144.41	1.52	0.99	124.57	0	1	0.615	0.995	-0.38	1.76072e-18	3.17328e-17
ENSMUST00000100143.9	Rc3h2	chr2	-	1102.6	37375206	chr2:37370073-37375428	78.81	43.8	0.64	84.49	56.55	0.6	111.11	0	1	108.07	0	1	0.62	1	-0.38	3.62149e-16	5.73044e-15
ENSMUST00000037788.5	Pomt2	chr12	-	333.1	87108932	chr12:87106861-87109293	42.28	98.79	0.3	51.25	113.93	0.31	102.63	50.35	0.67	98.03	42.42	0.7	0.305	0.685	-0.38	5.0515e-11	5.36785e-10
ENSMUST00000022230.14	Srek1ip1	chr13	+	322.9	104838256	chr13:104837365-104839274	19.65	83.18	0.19	26.8	81.82	0.25	67.99	57.29	0.54	82.21	42.43	0.66	0.22	0.6	-0.38	2.99167e-09	2.77587e-08
ENSMUST00000089289.5	Arl13b	chr16	-	218.4	62795241	chr16:62793685-62795708	23.14	55.64	0.29	21.48	47.82	0.31	58.51	24.66	0.7	71.62	36.27	0.66	0.3	0.68	-0.38	1.07452e-06	7.45803e-06
ENSMUST00000176201.1	Gm20707	chr4	-	222.6	147784170	chr4:147782319-147784497	31.5	34.51	0.48	33.13	25.35	0.57	70.6	0	1	63.27	14.64	0.81	0.525	0.905	-0.38	1.21053e-06	8.33676e-06
ENSMUST00000068822.3	Zfp37	chr4	-	119.8	62191176	chr4:62189540-62192689	20.95	48.35	0.3	26.58	33.46	0.44	48.26	28.73	0.63	64.05	9.61	0.87	0.37	0.75	-0.38	7.04092e-06	4.4023e-05
ENSMUST00000043794.10	Jakmip1	chr5	+	40.3	37125099	chr5:37124877-37125299	12.32	29.15	0.3	17.42	20.38	0.46	40.57	4.76	0.9	25.25	15.3	0.62	0.38	0.76	-0.38	0.000602547	0.00265928
ENSMUST00000106677.7	Prkar1a	chr11	+	51220.5	109667678	chr11:109667430-109669656	175.93	2150.99	0.08	190.06	2282.06	0.08	614.26	715.52	0.46	677.83	842.9	0.45	0.08	0.455	-0.375	1.42266e-163	1.33479e-160
ENSMUST00000063542.7	Naa50	chr16	+	11553.1	44159711	chr16:44159463-44161174	441.3	724.02	0.38	490.09	774.77	0.39	670.39	207.07	0.76	687.47	211.68	0.76	0.385	0.76	-0.375	1.46389e-69	1.61028e-67
ENSMUST00000169020.7	Glg1	chr8	-	29606.4	111156624	chr8:111154421-111158061	418.24	708.51	0.37	460.77	718.01	0.39	729.84	260.97	0.74	685.7	209.56	0.77	0.38	0.755	-0.375	1.0738e-65	1.01947e-63
ENSMUST00000102989.9	Nmt2	chr2	+	5858.1	3326272	chr2:3326071-3326716	151.82	125.27	0.55	175.84	76.32	0.7	361.03	0	1	431.36	0	1	0.625	1	-0.375	1.2234e-46	6.75197e-45
ENSMUST00000038039.2	Tdp2	chr13	+	2589.1	24841450	chr13:24841087-24842153	232.5	285.47	0.45	282.37	245.38	0.54	468.89	21.2	0.96	433.75	123.55	0.78	0.495	0.87	-0.375	6.10199e-39	2.56123e-37
ENSMUST00000029344.9	Mfsd1	chr3	+	4616.6	67603025	chr3:67602695-67604237	104.31	418.44	0.2	122.45	558.44	0.18	281.88	207.48	0.58	264.3	213.11	0.55	0.19	0.565	-0.375	1.45054e-38	5.9629e-37
ENSMUST00000084526.11	Slc31a1	chr4	+	3796.9	62389446	chr4:62388598-62391769	101.8	409.42	0.2	119.71	506.42	0.19	281.29	212.72	0.57	257.57	196.49	0.57	0.195	0.57	-0.375	2.73321e-36	1.02095e-34
ENSMUST00000210789.1	Prpf40a	chr2	-	3512.2	53139069	chr2:53138238-53139270	166.52	226.86	0.42	207.01	245.89	0.46	468.8	125.15	0.79	495.04	92.35	0.84	0.44	0.815	-0.375	1.51557e-35	5.51903e-34
ENSMUST00000174462.7	Zfp266	chr9	-	1793	20500013	chr9:20495068-20500477	156.74	204.85	0.43	140.36	212.81	0.4	253.33	65.71	0.79	258.45	69.1	0.79	0.415	0.79	-0.375	6.19213e-24	1.49191e-22
ENSMUST00000033973.13	Rwdd4a	chr8	+	1331.8	47550896	chr8:47550695-47552825	51.56	240.24	0.18	62.65	293.59	0.18	135.35	95.53	0.59	141.06	130.41	0.52	0.18	0.555	-0.375	4.0989e-21	8.59099e-20
ENSMUST00000028552.3	Katnbl1	chr2	+	1992.2	112412843	chr2:112412383-112414240	48.13	191.26	0.2	44.93	201.91	0.18	145.98	90.5	0.62	141.28	138.29	0.51	0.19	0.565	-0.375	1.52445e-17	2.6089e-16
ENSMUST00000123128.7	Myo5a	chr9	+	675.6	75218469	chr9:75217841-75223688	41.13	197.15	0.17	41.95	215.37	0.16	99.03	89.42	0.53	100.21	82.15	0.55	0.165	0.54	-0.375	3.30208e-16	5.2563e-15
ENSMUST00000099856.5	Mtr	chr13	-	388.8	12186677	chr13:12182712-12187091	35.53	179.51	0.17	43.49	180.9	0.19	76.01	49.13	0.61	88.5	89.84	0.5	0.18	0.555	-0.375	2.31685e-13	3.02157e-12
ENSMUST00000099490.2	Nsd1	chr13	+	605.9	55313908	chr13:55312119-55318325	58.35	132.91	0.31	45.39	141.36	0.24	104.53	49.69	0.68	101.96	62.13	0.62	0.275	0.65	-0.375	1.04109e-12	1.27734e-11
ENSMUST00000040159.5	C1galt1	chr6	+	633.7	7871322	chr6:7871054-7875687	60.41	193.75	0.24	60.19	199.3	0.23	83.47	60.64	0.58	75.65	43.04	0.64	0.235	0.61	-0.375	1.23839e-12	1.51128e-11
ENSMUST00000097442.8	Ptpn14	chr1	+	379.7	189870128	chr1:189869927-189876695	40.2	23.93	0.63	40.17	24.98	0.62	93.55	0	1	102.01	0	1	0.625	1	-0.375	1.02702e-11	1.15521e-10
ENSMUST00000015049.4	Dnajb9	chr12	-	427.3	44206905	chr12:44205559-44207405	39.87	149.72	0.21	49.65	155.35	0.24	78.38	48.43	0.62	63.72	46.01	0.58	0.225	0.6	-0.375	2.99056e-11	3.24045e-10
ENSMUST00000164107.2	Bcr	chr10	+	444.3	75182647	chr10:75182240-75184921	32.1	108.41	0.23	31.81	118.12	0.21	66.7	43.7	0.6	75.23	51.93	0.59	0.22	0.595	-0.375	2.52528e-10	2.54603e-09
ENSMUST00000086721.9	2310035C23Rik	chr1	+	182.3	105753908	chr1:105753503-105755191	39.78	67.25	0.37	49.9	54.17	0.48	91.93	19.04	0.83	86.55	25.49	0.77	0.425	0.8	-0.375	1.20708e-08	1.05495e-07
ENSMUST00000165536.7	Klf3	chr5	+	206	64829433	chr5:64828977-64832901	28.54	63.27	0.31	20.26	70.8	0.22	48.7	24.29	0.67	46.95	30.42	0.61	0.265	0.64	-0.375	1.87946e-06	1.26594e-05
ENSMUST00000106908.8	Pde4b	chr4	+	139.4	102605603	chr4:102604974-102607259	19.02	65.72	0.22	25.69	56.48	0.31	33.38	20.45	0.62	32.93	17.3	0.66	0.265	0.64	-0.375	2.41988e-05	0.000138639
ENSMUST00000193094.5	Cr1l	chr1	-	102.6	195098640	chr1:195097382-195098841	21.72	23.6	0.48	24.79	21.04	0.54	43.79	4.27	0.91	42.33	7.03	0.86	0.51	0.885	-0.375	6.67201e-05	0.000355439
ENSMUST00000005826.8	Cs	chr10	+	23171.6	128361169	chr10:128360968-128362479	588.14	941.78	0.38	595.99	873.1	0.41	877.33	240.87	0.78	972.37	323.75	0.75	0.395	0.765	-0.37	4.89174e-86	8.21297e-84
ENSMUST00000170883.7	Hdlbp	chr1	-	7807.5	93407881	chr1:93405940-93408259	255.35	477.29	0.35	262.08	509.59	0.34	515.03	200.27	0.72	586.52	240.36	0.71	0.345	0.715	-0.37	2.25053e-48	1.32948e-46
ENSMUST00000010536.8	Gosr1	chr11	-	1802.1	76730023	chr11:76726602-76730233	53.77	308.43	0.15	56.83	338.66	0.14	116.07	77.72	0.6	108.06	143.93	0.43	0.145	0.515	-0.37	1.00539e-20	2.06916e-19
ENSMUST00000102759.7	Stam2	chr2	-	1594.1	52694672	chr2:52691664-52694937	45.1	262.03	0.15	52.33	250.99	0.17	99.73	97.59	0.51	97.33	79.09	0.55	0.16	0.53	-0.37	1.02476e-17	1.78243e-16
ENSMUST00000051064.8	Zc2hc1a	chr3	+	378.4	7551666	chr3:7551383-7553836	15.56	147.11	0.1	15.19	157.65	0.09	75.08	65.93	0.53	65.37	97.65	0.4	0.095	0.465	-0.37	2.53079e-14	3.54711e-13
ENSMUST00000087435.6	Bmpr2	chr1	+	313.6	59870627	chr1:59870235-59879014	46.45	45.51	0.51	49.89	16.92	0.75	76.26	0	1	64.79	0.26	1	0.63	1	-0.37	1.33574e-10	1.38165e-09
ENSMUST00000019268.10	Scrn1	chr6	-	91.8	54509160	chr6:54505890-54509362	8.5	65.25	0.12	12.41	101.73	0.11	37.92	39.08	0.49	44.6	49.15	0.48	0.115	0.485	-0.37	2.47754e-08	2.07655e-07
ENSMUST00000198527.1	4632415L05Rik	chr3	+	399.7	19896610	chr3:19894898-19898984	32.65	61.27	0.35	31.97	58.33	0.35	76.2	23.13	0.77	72.65	35.98	0.67	0.35	0.72	-0.37	3.46686e-07	2.55529e-06
ENSMUST00000105097.2	Zswim6	chr13	-	275.1	107726475	chr13:107724618-107727297	36.95	28.07	0.57	40.21	36.78	0.52	68.46	0	1	71.57	14.67	0.83	0.545	0.915	-0.37	5.3773e-07	3.87739e-06
ENSMUST00000092834.11	Synrg	chr11	+	322.7	84041414	chr11:84040797-84044578	26.89	63.06	0.3	29.44	45.96	0.39	68.79	27.95	0.71	77.12	30.09	0.72	0.345	0.715	-0.37	6.55902e-07	4.67873e-06
ENSMUST00000049896.12	Gpkow	chrX	+	186.4	7708516	chrX:7708111-7710262	51.51	67.93	0.43	50.06	58.24	0.46	72.28	0	1	58.84	34.62	0.63	0.445	0.815	-0.37	8.88651e-07	6.22759e-06
ENSMUST00000109691.3	Rapgef5	chr12	+	170	117757123	chr12:117755963-117759737	28.97	42.5	0.41	26.5	44.19	0.37	51.39	16.68	0.76	52.53	16.41	0.76	0.39	0.76	-0.37	1.28755e-05	7.77306e-05
ENSMUST00000099560.3	Ptar1	chr19	+	69	23720493	chr19:23720058-23721129	28.54	56.64	0.34	25.7	38.06	0.4	31.72	6.73	0.82	25.29	13.23	0.66	0.37	0.74	-0.37	0.000117127	0.000600505
ENSMUST00000121573.7	Lcorl	chr5	-	68	45701678	chr5:45700546-45701997	18.94	25.92	0.42	19.04	31.66	0.38	33.75	3.38	0.91	33.62	20.07	0.63	0.4	0.77	-0.37	0.000711332	0.00308141
ENSMUST00000045586.12	Lcorl	chr5	-	68	45701678	chr5:45700546-45701997	18.94	25.92	0.42	19.04	31.66	0.38	33.75	3.38	0.91	33.62	20.07	0.63	0.4	0.77	-0.37	0.000711332	0.00308141
ENSMUST00000013559.2	Igf2bp1	chr11	-	37997	95963207	chr11:95957163-95963592	538.42	545.79	0.5	531.41	544.23	0.49	843.18	108.87	0.89	908.29	179.89	0.83	0.495	0.86	-0.365	1.42927e-73	1.83845e-71
ENSMUST00000048418.13	Ipo8	chr6	-	5059.5	148772445	chr6:148770683-148772809	272.32	168.43	0.62	293.25	205.09	0.59	451.38	13.88	0.97	488.25	14.26	0.97	0.605	0.97	-0.365	6.66634e-50	4.2702e-48
ENSMUST00000209010.1	Elavl1	chr8	-	4795.1	4289614	chr8:4288343-4289924	362.96	553.53	0.4	408.06	477.92	0.46	546.22	115.42	0.83	577.29	187.22	0.76	0.43	0.795	-0.365	1.08444e-49	6.83667e-48
ENSMUST00000114184.7	Gabpa	chr16	+	1894	84860693	chr16:84860375-84861315	239.17	257.7	0.48	279.19	217.32	0.56	267.16	44.17	0.86	303.24	31.01	0.91	0.52	0.885	-0.365	5.62457e-29	1.66751e-27
ENSMUST00000015146.15	Efr3a	chr15	+	2411	65871549	chr15:65871153-65873816	149.88	176.53	0.46	147.07	161.16	0.48	299	59.48	0.83	305.91	58.89	0.84	0.47	0.835	-0.365	1.56647e-24	3.91006e-23
ENSMUST00000046206.3	Rprd1a	chr18	-	1977	24488093	chr18:24484962-24488331	100.54	169.72	0.37	94.84	216.22	0.3	328.74	118.66	0.73	320.88	157.38	0.67	0.335	0.7	-0.365	6.08351e-23	1.42276e-21
ENSMUST00000027587.14	Ccnt2	chr1	+	3288.7	127804598	chr1:127802162-127808061	35.27	241.32	0.13	42.04	233.38	0.15	158.56	141.23	0.53	149.67	161.01	0.48	0.14	0.505	-0.365	1.16688e-21	2.53566e-20
ENSMUST00000171292.7	Ralgps2	chr1	-	1398.7	156808918	chr1:156807710-156809193	55.42	263.38	0.17	65.32	316.98	0.17	149.86	116.91	0.56	137.09	134.15	0.51	0.17	0.535	-0.365	1.78906e-21	3.85094e-20
ENSMUST00000032183.5	Tmem43	chr6	+	3183.7	91487882	chr6:91486745-91488463	101.74	243.41	0.29	141.67	219.35	0.39	231.45	93.55	0.71	189.81	81.63	0.7	0.34	0.705	-0.365	1.33871e-20	2.73748e-19
ENSMUST00000113322.8	Foxp1	chr6	-	2012.3	98929563	chr6:98925342-98930234	54.88	228.61	0.19	57.22	234.93	0.2	156.1	136.68	0.53	163.99	115.13	0.59	0.195	0.56	-0.365	8.35741e-20	1.63359e-18
ENSMUST00000152227.7	Desi1	chr15	-	977.8	81994089	chr15:81992523-81994845	80.05	225.35	0.26	78.05	229.79	0.25	187.96	112.07	0.63	193.65	122.51	0.61	0.255	0.62	-0.365	1.36434e-19	2.63135e-18
ENSMUST00000124246.3	Gt(ROSA)26Sor	chr6	-	911.2	113071234	chr6:113070398-113071435	135.1	82.34	0.62	161.29	102.58	0.61	140.66	0	1	133.61	5.76	0.96	0.615	0.98	-0.365	2.15552e-19	4.09781e-18
ENSMUST00000068664.6	Neo1	chr9	-	841.2	58876683	chr9:58874687-58877357	24.66	190.3	0.11	38.09	197.69	0.16	112.86	101.25	0.53	97.62	108.6	0.47	0.135	0.5	-0.365	1.58306e-16	2.56083e-15
ENSMUST00000108153.8	Rngtt	chr4	+	628.3	33500814	chr4:33500238-33502614	36.37	179.2	0.17	34.09	193.47	0.15	82.01	73.12	0.53	82.51	75.6	0.52	0.16	0.525	-0.365	5.32332e-14	7.28815e-13
ENSMUST00000107476.7	Mef2a	chr7	-	265.5	67234007	chr7:67231918-67235228	44.46	25.04	0.64	51.91	31.03	0.63	90.76	0	1	97.1	0	1	0.635	1	-0.365	6.75325e-12	7.69388e-11
ENSMUST00000193010.1	Zc2hc1a	chr3	+	533.9	7551650	chr3:7551383-7552075	26.04	141.21	0.16	30.05	147.08	0.17	85.82	56.62	0.6	75.76	90.25	0.46	0.165	0.53	-0.365	7.23986e-12	8.21892e-11
ENSMUST00000030427.5	Eloa	chr4	-	440.1	136005343	chr4:136003368-136005677	43.61	122.98	0.26	46.82	110.21	0.3	112.58	49.04	0.7	97.67	66.61	0.59	0.28	0.645	-0.365	2.92123e-11	3.16748e-10
ENSMUST00000020163.6	Nedd1	chr10	-	351.7	92686094	chr10:92684746-92686295	64.43	78.28	0.45	66.62	88.58	0.43	107.46	17.61	0.86	123.53	42.23	0.75	0.44	0.805	-0.365	2.33696e-10	2.36664e-09
ENSMUST00000175981.7	Rnf141	chr7	-	295	110816635	chr7:110815146-110816850	59.65	94.24	0.39	63.46	118.97	0.35	75.37	34.11	0.69	87.15	24.32	0.78	0.37	0.735	-0.365	1.23829e-09	1.19052e-08
ENSMUST00000025208.5	Dnajc18	chr18	-	220.7	35675042	chr18:35671103-35675243	25.7	106.48	0.19	33.35	142.82	0.19	65.31	44.79	0.59	49.44	45.93	0.52	0.19	0.555	-0.365	1.44801e-09	1.38132e-08
ENSMUST00000028347.12	Rbms1	chr2	-	1010.5	60752149	chr2:60750193-60752982	50.74	52.07	0.49	61.22	43.84	0.58	106.99	10.11	0.91	94.57	11.95	0.89	0.535	0.9	-0.365	2.07338e-09	1.95452e-08
ENSMUST00000089677.6	Zfp148	chr16	+	358.7	33497815	chr16:33495746-33498643	48.45	50.91	0.49	55.63	42.33	0.57	50.91	11.9	0.81	71.6	1.1	0.98	0.53	0.895	-0.365	1.48802e-07	1.14878e-06
ENSMUST00000112512.7	Golga3	chr5	+	98.3	110223111	chr5:110222908-110226470	16.82	51.05	0.25	17.43	90.78	0.16	48.67	28.23	0.63	45.55	42.99	0.51	0.205	0.57	-0.365	5.9483e-07	4.27559e-06
ENSMUST00000025421.7	Seh1l	chr18	+	12968.3	67793470	chr18:67793150-67795461	285.92	567.27	0.34	312.76	596.62	0.34	830.83	337.8	0.71	881.03	397.94	0.69	0.34	0.7	-0.36	6.49674e-61	5.42529e-59
ENSMUST00000096753.3	Hnrnpul2	chr19	+	17280	8831656	chr19:8831455-8834142	108.46	579.3	0.16	123.01	640.87	0.16	306.1	268.54	0.53	325.01	316.5	0.51	0.16	0.52	-0.36	2.76499e-45	1.42724e-43
ENSMUST00000048305.9	Ppp4r3a	chr12	-	4534.5	101040195	chr12:101039409-101040779	125.83	460.66	0.21	150.03	520.95	0.22	368.01	293.79	0.56	347.71	245.15	0.59	0.215	0.575	-0.36	5.68088e-38	2.25398e-36
ENSMUST00000025270.6	Riok3	chr18	+	7758	12155426	chr18:12155220-12157367	70.72	472.94	0.13	70.82	556.04	0.11	210	216.22	0.49	210.54	240.7	0.47	0.12	0.48	-0.36	1.79179e-37	6.91986e-36
ENSMUST00000162364.7	Mob4	chr1	+	2225.1	55152968	chr1:55152675-55154899	44.42	288.79	0.13	47.85	301.32	0.14	189.92	206.82	0.48	193.14	182.84	0.51	0.135	0.495	-0.36	2.88731e-26	7.73992e-25
ENSMUST00000167766.1	Zdhhc2	chr8	+	466	40483959	chr8:40483706-40484269	117.84	139.34	0.46	156.66	95.69	0.62	234.5	29.63	0.89	213.58	21.98	0.91	0.54	0.9	-0.36	4.46377e-20	8.92195e-19
ENSMUST00000115441.8	Gtpbp10	chr5	-	1849.2	5538852	chr5:5537454-5539451	63.84	255.4	0.2	91.61	217.23	0.3	184.98	91.75	0.67	181.23	146.16	0.55	0.25	0.61	-0.36	9.07779e-20	1.77006e-18
ENSMUST00000076270.12	Rabep1	chr11	+	1322.5	70940940	chr11:70940382-70943072	79.08	224.26	0.26	103.85	222.94	0.32	196.99	97.46	0.67	211.38	123.62	0.63	0.29	0.65	-0.36	1.36174e-19	2.62951e-18
ENSMUST00000041638.7	Gtf3c3	chr1	-	702.8	54397681	chr1:54396004-54398002	64.88	241.27	0.21	67.91	274.22	0.2	144.1	87.91	0.62	132.9	129.01	0.51	0.205	0.565	-0.36	1.56135e-18	2.8364e-17
ENSMUST00000050611.13	Cep68	chr11	-	552.3	20229279	chr11:20227037-20229481	100.51	99.02	0.5	98.64	102.09	0.49	238.09	31.21	0.88	235.11	48.2	0.83	0.495	0.855	-0.36	2.03482e-17	3.45586e-16
ENSMUST00000076654.8	Tes	chr6	+	1126.4	17104824	chr6:17104593-17105828	79.96	246.25	0.25	100.05	206.01	0.33	147.17	84.06	0.64	141.52	74.28	0.66	0.29	0.65	-0.36	9.45529e-17	1.54997e-15
ENSMUST00000202170.3	Pds5b	chr5	+	1189	150808480	chr5:150807813-150809865	50.98	167.77	0.23	45.04	175.78	0.2	127.99	92	0.58	139.56	104.2	0.57	0.215	0.575	-0.36	7.39123e-15	1.08355e-13
ENSMUST00000084828.4	Ncapg2	chr12	+	798.7	116461007	chr12:116460564-116461611	50.48	24.58	0.67	60.83	43.05	0.59	138.43	2.61	0.98	136.62	0	1	0.63	0.99	-0.36	8.64983e-15	1.2611e-13
ENSMUST00000084891.4	Pacs2	chr12	+	1094.3	113072030	chr12:113071538-113074401	71.85	146.36	0.33	78.58	143.32	0.35	129.99	64.26	0.67	128.58	48.43	0.73	0.34	0.7	-0.36	9.05665e-13	1.12153e-11
ENSMUST00000053177.13	Wdfy3	chr5	-	469.2	101835873	chr5:101832956-101836281	61.49	130.04	0.32	69.72	105.5	0.4	110.11	42.84	0.72	100.44	38.51	0.72	0.36	0.72	-0.36	3.32665e-11	3.59485e-10
ENSMUST00000070198.13	Ppp3ca	chr3	+	593.7	136935708	chr3:136935029-136937727	44.01	75.46	0.37	46.63	54.71	0.46	119.82	22.08	0.84	101.76	41.43	0.71	0.415	0.775	-0.36	2.38352e-09	2.23498e-08
ENSMUST00000162007.7	Stau2	chr1	-	269	16345703	chr1:16344291-16346011	41.24	56.27	0.42	40.26	56.35	0.42	69.23	32.74	0.68	86.26	12.31	0.88	0.42	0.78	-0.36	2.6432e-07	1.97374e-06
ENSMUST00000196198.4	Gabrb3	chr7	+	203.7	57824830	chr7:57824418-57827634	41.53	60.38	0.41	48.13	44.81	0.52	56.8	5.5	0.91	49.72	17.08	0.74	0.465	0.825	-0.36	2.72303e-06	1.79102e-05
ENSMUST00000065928.10	Ccnc	chr4	+	119.9	21749033	chr4:21748137-21750546	17.18	25.74	0.4	26.61	23.04	0.54	63.24	12.76	0.83	62.74	12.47	0.83	0.47	0.83	-0.36	3.04382e-05	0.000171733
ENSMUST00000195008.5	Fndc3b	chr3	-	95.8	27419256	chr3:27416162-27419602	27.99	38.53	0.42	30.4	31.99	0.49	46.66	11.86	0.8	45.75	9.17	0.83	0.455	0.815	-0.36	3.17231e-05	0.000178667
ENSMUST00000055438.4	Ppm1e	chr11	-	130.7	87231400	chr11:87226906-87231928	23.19	24.56	0.49	23.54	30.81	0.43	51.52	1.97	0.96	51.54	23.9	0.68	0.46	0.82	-0.36	0.000139041	0.000701138
ENSMUST00000174391.7	Syncrip	chr9	-	13867.5	88454016	chr9:88449731-88454295	93.63	942.34	0.09	103.84	1064.98	0.09	359.54	393.97	0.48	360.43	510.58	0.41	0.09	0.445	-0.355	3.67274e-73	4.64922e-71
ENSMUST00000047086.9	Wdr43	chr17	+	10715	71657821	chr17:71657476-71659031	186.67	888.18	0.17	206.45	1059.41	0.16	575.83	513.43	0.53	574.24	555.03	0.51	0.165	0.52	-0.355	5.378e-72	6.26125e-70
ENSMUST00000122328.7	Pxdn	chr12	+	24711.3	30015749	chr12:30015451-30017658	423.55	316.66	0.57	475.35	329.22	0.59	651.99	12.94	0.98	529.56	68	0.89	0.58	0.935	-0.355	4.28636e-57	3.2869e-55
ENSMUST00000152555.7	Scamp1	chr13	-	1072.4	94203914	chr13:94203374-94204163	209.6	185.09	0.53	236.1	232.09	0.5	300.36	53.73	0.85	254.33	32.19	0.89	0.515	0.87	-0.355	2.66327e-25	6.84044e-24
ENSMUST00000027642.4	Nek7	chr1	-	480.8	138486112	chr1:138484112-138487110	79.5	52.07	0.6	86.19	38.75	0.69	136.84	0	1	157.37	0	1	0.645	1	-0.355	5.81989e-18	1.02868e-16
ENSMUST00000034960.13	Dpp8	chr9	+	768.1	65080981	chr9:65080731-65082651	107.62	145.48	0.43	110.97	175.89	0.39	195.77	50.8	0.79	191.46	67.51	0.74	0.41	0.765	-0.355	6.10417e-17	1.01102e-15
ENSMUST00000086723.9	Man2a1	chr17	+	877.1	64753339	chr17:64752414-64755110	91.89	59.14	0.61	79.32	63.88	0.55	150.59	5.48	0.96	113.53	10.79	0.91	0.58	0.935	-0.355	1.82289e-13	2.40489e-12
ENSMUST00000201415.3	Nsg1	chr5	-	153.6	38138629	chr5:38138256-38138872	41.98	26.35	0.61	47.42	25.07	0.65	115.54	0	1	98.8	3.05	0.97	0.63	0.985	-0.355	4.5217e-11	4.82093e-10
ENSMUST00000023270.13	Cep97	chr16	-	428.2	55905091	chr16:55899888-55905869	28.57	112.56	0.2	31.2	115.12	0.21	85.3	55.7	0.6	78.92	71.45	0.52	0.205	0.56	-0.355	3.64769e-10	3.65227e-09
ENSMUST00000035129.13	Ephb1	chr9	-	258.3	101923119	chr9:101922128-101923594	36.5	12.69	0.74	33.14	37.5	0.47	41.78	0.82	0.98	33.9	2.13	0.94	0.605	0.96	-0.355	4.79626e-06	3.06124e-05
ENSMUST00000061568.8	Slc36a4	chr9	+	95.1	15738520	chr9:15738074-15743361	26.22	12.84	0.67	27.53	20.29	0.58	43.63	1.68	0.96	40.57	0	1	0.625	0.98	-0.355	5.21391e-06	3.30926e-05
ENSMUST00000105406.7	Adarb1	chr10	-	90.5	77294395	chr10:77290728-77294961	21.4	19.43	0.52	24.36	34.32	0.42	38.74	12.86	0.75	39.6	4.64	0.9	0.47	0.825	-0.355	0.000228669	0.00110557
ENSMUST00000184951.7	Mphosph9	chr5	-	62.2	124254906	chr5:124253668-124255118	14.15	30.89	0.31	15.65	33.51	0.32	50.68	37.46	0.58	43.6	13.78	0.76	0.315	0.67	-0.355	0.00030383	0.00143333
ENSMUST00000025667.12	Rtn3	chr19	-	90721.8	7427252	chr19:7425904-7427875	482.98	2026.51	0.19	570.56	2244.72	0.2	1354.84	1149.86	0.54	1154.85	948.59	0.55	0.195	0.545	-0.35	4.28966e-145	3.421e-142
ENSMUST00000072239.13	Tmpo	chr10	-	17683.8	91149234	chr10:91147571-91149758	166.43	1308.42	0.11	172.17	1351.55	0.11	518.27	595.22	0.47	531.82	659.98	0.45	0.11	0.46	-0.35	1.10955e-89	2.21216e-87
ENSMUST00000020896.16	Tspan13	chr12	-	2536.4	36015571	chr12:36014557-36015772	129.98	380.01	0.25	130.32	486.25	0.21	355.84	231.38	0.61	285.86	233.43	0.55	0.23	0.58	-0.35	4.31078e-33	1.44751e-31
ENSMUST00000163233.1	Tmem29	chrX	-	2872.7	150409369	chrX:150408584-150409600	40.75	343.05	0.11	47.72	371.65	0.11	147.99	158.74	0.48	124.92	158.87	0.44	0.11	0.46	-0.35	7.67484e-26	2.02672e-24
ENSMUST00000052209.8	Cbfb	chr8	+	2505.1	105217152	chr8:105215904-105217989	169.91	151.29	0.53	147.55	168.36	0.47	268.03	55.62	0.83	261.43	38.97	0.87	0.5	0.85	-0.35	1.96598e-21	4.22606e-20
ENSMUST00000111726.9	Etfrf1	chr6	+	561.6	145215607	chr6:145215351-145216539	42.79	168.28	0.2	53.12	150.85	0.26	127.13	88.87	0.59	131.08	96.96	0.57	0.23	0.58	-0.35	7.97687e-14	1.08139e-12
ENSMUST00000171300.7	Sumf2	chr5	+	281.5	129862885	chr5:129862639-129863421	96.91	63.83	0.6	113.58	84.46	0.57	127.45	4.64	0.96	106.56	10.11	0.91	0.585	0.935	-0.35	4.02412e-13	5.12658e-12
ENSMUST00000100404.5	B3glct	chr5	+	375.7	149759781	chr5:149759439-149762599	15.48	113.74	0.12	19.19	177.43	0.1	68.18	90.2	0.43	60.91	64.04	0.49	0.11	0.46	-0.35	4.47145e-12	5.19822e-11
ENSMUST00000117083.1	Trip4	chr9	-	122	65833247	chr9:65833156-65833448	35.3	27.12	0.57	58.71	26.88	0.69	104.25	3.88	0.96	121.08	0	1	0.63	0.98	-0.35	8.44001e-12	9.53386e-11
ENSMUST00000179332.7	5730455P16Rik	chr11	-	372.8	80363695	chr11:80360492-80364018	52.45	134.11	0.28	52.25	149.61	0.26	113.27	66.37	0.63	103.41	66.52	0.61	0.27	0.62	-0.35	1.06216e-11	1.19222e-10
ENSMUST00000103225.10	5730455P16Rik	chr11	-	372.8	80363695	chr11:80360493-80364018	52.44	134.12	0.28	52.24	149.62	0.26	113.26	66.38	0.63	103.4	66.53	0.61	0.27	0.62	-0.35	1.06216e-11	1.19222e-10
ENSMUST00000020251.9	Gnptab	chr10	+	878.5	88446671	chr10:88445763-88447329	62.94	120.34	0.34	73.21	123.41	0.37	118.01	48.3	0.71	108.16	46.51	0.7	0.355	0.705	-0.35	8.77792e-11	9.15683e-10
ENSMUST00000066717.11	Tcf4	chr18	+	364.5	69683584	chr18:69683077-69684343	53.75	92.29	0.37	47.24	83.57	0.36	100.53	43.56	0.7	90.24	33.4	0.73	0.365	0.715	-0.35	8.06282e-09	7.16905e-08
ENSMUST00000196141.4	Zgrf1	chr3	+	392	127616868	chr3:127616667-127618023	25.49	104.05	0.2	37.94	80.01	0.32	86.55	44.85	0.66	69.11	53.93	0.56	0.26	0.61	-0.35	1.28383e-08	1.11878e-07
ENSMUST00000160260.8	Pou2f1	chr1	-	406.4	165875703	chr1:165871153-165876048	63.08	45.94	0.58	51.53	52.32	0.5	87.67	6.86	0.93	106.44	19.43	0.85	0.54	0.89	-0.35	1.6328e-08	1.40394e-07
ENSMUST00000112936.3	Rc3h2	chr2	-	372.7	37375185	chr2:37373138-37375428	66.02	54.71	0.55	63.13	75.21	0.46	79.24	12.85	0.86	86.8	15.64	0.85	0.505	0.855	-0.35	2.0236e-08	1.72233e-07
ENSMUST00000123827.8	Iffo2	chr4	+	141.1	139616645	chr4:139616328-139617082	39.3	37.43	0.51	52.37	29.39	0.64	64.51	11.24	0.85	61.61	0	1	0.575	0.925	-0.35	1.12846e-06	7.8154e-06
ENSMUST00000111704.7	Rassf8	chr6	+	316.2	145817468	chr6:145817067-145821079	26.49	14.05	0.65	25.42	13.6	0.65	50.88	0	1	54.33	0	1	0.65	1	-0.35	3.295e-06	2.14336e-05
ENSMUST00000036872.15	Wipi2	chr5	+	11970.1	142667088	chr5:142666860-142670588	130.64	652.59	0.17	134.23	675.75	0.17	374.18	362	0.51	407.58	371.61	0.52	0.17	0.515	-0.345	2.05017e-49	1.27822e-47
ENSMUST00000034400.4	Cyb5b	chr8	+	9140.9	107183982	chr8:107183578-107187471	273.65	715.52	0.28	268.26	683.55	0.28	403.54	233.36	0.63	419.82	252.34	0.62	0.28	0.625	-0.345	4.99396e-45	2.56121e-43
ENSMUST00000038627.8	Zfp91	chr19	-	2040	12769952	chr19:12767020-12770549	145.89	306.33	0.32	155.77	254.4	0.38	277.22	106.25	0.72	281.65	140.85	0.67	0.35	0.695	-0.345	1.23139e-23	2.94905e-22
ENSMUST00000085513.5	Uri1	chr7	-	2769.3	37961207	chr7:37959992-37961697	102.77	243.91	0.3	116.22	243.42	0.32	303.58	118.98	0.72	284.31	201.25	0.59	0.31	0.655	-0.345	1.4067e-21	3.05263e-20
ENSMUST00000106483.3	Polr3e	chr7	+	1172	120945742	chr7:120945476-120946249	123.29	176.45	0.41	145.29	181.56	0.44	206.27	73.95	0.74	193.42	47.57	0.8	0.425	0.77	-0.345	1.34861e-16	2.18823e-15
ENSMUST00000118174.7	Phtf2	chr5	-	520	20760520	chr5:20758663-20761075	94.22	152.35	0.38	109.4	184.91	0.37	149.06	58.5	0.72	131.41	51.55	0.72	0.375	0.72	-0.345	2.49897e-13	3.25111e-12
ENSMUST00000049572.14	Lipa	chr19	-	1881.2	34493991	chr19:34492318-34494213	68.46	180.2	0.28	89.1	158.43	0.36	137.11	66.3	0.67	115.89	60.19	0.66	0.32	0.665	-0.345	4.31132e-13	5.47932e-12
ENSMUST00000081726.12	Eya3	chr4	+	1141.8	132722104	chr4:132721279-132724765	74.7	150.05	0.33	80.15	151.38	0.35	133.01	52.33	0.72	122.4	67.07	0.65	0.34	0.685	-0.345	3.06503e-12	3.61325e-11
ENSMUST00000091556.11	Btbd3	chr2	+	464.8	138284669	chr2:138283458-138287422	96.41	64.19	0.6	100.64	74.44	0.57	124.2	3.92	0.97	127.97	16.27	0.89	0.585	0.93	-0.345	4.41663e-12	5.14199e-11
ENSMUST00000030080.6	Snx30	chr4	+	389.6	59899357	chr4:59898908-59904737	51.16	90.08	0.36	50.09	104.49	0.32	90.21	29.31	0.75	102.08	61.65	0.62	0.34	0.685	-0.345	6.76322e-09	6.0535e-08
ENSMUST00000057725.9	Samhd1	chr2	-	555	157099302	chr2:157097533-157099503	35.52	70.33	0.34	44.69	43.54	0.51	124.31	24.25	0.84	126.16	54.75	0.7	0.425	0.77	-0.345	3.32408e-08	2.73436e-07
ENSMUST00000150235.7	Crem	chr18	-	118.5	3267523	chr18:3266354-3267732	14.33	71.33	0.17	14.42	52.88	0.21	44.81	38.18	0.54	36.52	32.2	0.53	0.19	0.535	-0.345	8.51602e-06	5.27037e-05
ENSMUST00000052969.14	Ston2	chr12	-	241.6	91639294	chr12:91633009-91639805	32.12	26.52	0.55	29.61	26.84	0.52	64.47	6.07	0.91	61.41	10.51	0.85	0.535	0.88	-0.345	1.47288e-05	8.77237e-05
ENSMUST00000022172.11	Polk	chr13	-	91.7	96482050	chr13:96480690-96482254	21.12	27.24	0.44	27.13	32.32	0.46	34.34	6.34	0.84	28.76	9.78	0.75	0.45	0.795	-0.345	0.0011959	0.00494417
ENSMUST00000041126.8	Ss18l1	chr2	+	71.6	180069182	chr2:180067332-180070201	16.68	20.1	0.45	15.25	19.43	0.44	25.51	10.14	0.72	28.58	4.57	0.86	0.445	0.79	-0.345	0.00554825	0.0193515
ENSMUST00000130911.7	Nfyb	chr10	-	6364.8	82750246	chr10:82748701-82750447	79.57	527.68	0.13	86.08	628.6	0.12	290.51	296.47	0.49	279.9	358.41	0.44	0.125	0.465	-0.34	2.18697e-42	1.01402e-40
ENSMUST00000041987.6	Dicer1	chr12	-	1055.5	104691493	chr12:104687742-104691758	34.47	364.64	0.09	40.73	478.12	0.08	158.72	188.6	0.46	159.73	246.33	0.39	0.085	0.425	-0.34	4.70854e-32	1.5172e-30
ENSMUST00000109790.1	Asxl1	chr2	+	6583.5	153401967	chr2:153399239-153404007	155.77	392.86	0.28	151.11	370.39	0.29	356.05	200.59	0.64	351.22	226.02	0.61	0.285	0.625	-0.34	1.28179e-29	3.86476e-28
ENSMUST00000127698.7	Tbpl1	chr10	-	2861.6	22705495	chr10:22704285-22705895	49.32	381.5	0.11	52.37	379.09	0.12	180.16	194.07	0.48	183.89	239.23	0.43	0.115	0.455	-0.34	1.1498e-28	3.3774e-27
ENSMUST00000043148.12	Gng12	chr6	+	1908.6	67017737	chr6:67017464-67021350	46.25	418.71	0.1	56.55	500.96	0.1	131.21	155.36	0.46	135.63	185.91	0.42	0.1	0.44	-0.34	2.79324e-28	8.10039e-27
ENSMUST00000202447.3	Fbxo21	chr5	+	1259.5	118008514	chr5:118008010-118010201	260.96	225.88	0.54	245.9	254.31	0.49	286.03	55.14	0.84	345.09	53.73	0.87	0.515	0.855	-0.34	8.8799e-27	2.44197e-25
ENSMUST00000052838.10	Mib1	chr18	+	2423.5	10812186	chr18:10811985-10818578	149.59	172.79	0.46	156.73	109.35	0.59	217.59	24.73	0.9	214.25	43.93	0.83	0.525	0.865	-0.34	2.7584e-18	4.92682e-17
ENSMUST00000061280.16	Pcmtd1	chr1	+	1197.9	7169872	chr1:7169515-7173628	113.75	89.55	0.56	118.91	146.52	0.45	207.46	32.51	0.86	198.19	41.72	0.83	0.505	0.845	-0.34	2.87851e-16	4.60042e-15
ENSMUST00000209423.1	Chd9	chr8	+	1829.7	91052112	chr8:91051103-91052663	125.52	167.66	0.43	164.31	157.19	0.51	185.92	37.12	0.83	181.68	48.31	0.79	0.47	0.81	-0.34	3.76069e-16	5.94479e-15
ENSMUST00000034021.11	Galnt7	chr8	-	799.3	57525980	chr8:57523828-57526251	97.18	135.71	0.42	122.55	111.36	0.52	210.64	38.9	0.84	181.15	52.06	0.78	0.47	0.81	-0.34	5.89917e-15	8.67206e-14
ENSMUST00000061586.10	Zfp507	chr7	-	351.2	35775541	chr7:35772343-35776327	76.55	47.21	0.62	70.42	30.72	0.7	116.35	0	1	122.33	0	1	0.66	1	-0.34	1.80453e-14	2.55842e-13
ENSMUST00000030121.12	B4galt1	chr4	-	556.9	40806518	chr4:40804602-40807317	95.34	100.19	0.49	125.25	120.71	0.51	166.35	38.25	0.81	134.61	20.07	0.87	0.5	0.84	-0.34	7.48261e-13	9.32403e-12
ENSMUST00000113512.7	Wdfy1	chr1	-	989.2	79705369	chr1:79702262-79705570	35.53	148.57	0.19	38.86	130.44	0.23	117.15	123.64	0.49	150.53	95.14	0.61	0.21	0.55	-0.34	1.9083e-12	2.29197e-11
ENSMUST00000129269.7	Stag1	chr9	+	908.1	100957341	chr9:100956535-100958545	38.79	120.5	0.24	45.93	147.95	0.24	119.31	103.44	0.54	123.77	75.29	0.62	0.24	0.58	-0.34	2.18386e-11	2.39728e-10
ENSMUST00000066037.12	Bbx	chr16	-	719.1	50197225	chr16:50195780-50197646	82.68	97.98	0.46	84.66	69.96	0.55	121.88	4.4	0.97	114.45	43.59	0.72	0.505	0.845	-0.34	4.52035e-10	4.49499e-09
ENSMUST00000027741.11	Xpr1	chr1	-	544.8	155279058	chr1:155275701-155281070	61.33	47.5	0.56	65.05	38.76	0.63	98.27	6.71	0.94	90.91	6.61	0.93	0.595	0.935	-0.34	2.56194e-09	2.39385e-08
ENSMUST00000184945.7	Nav2	chr7	+	1121.3	49607081	chr7:49606696-49610090	83.54	74.27	0.53	82.57	69.01	0.54	94.07	20.93	0.82	103.16	7.82	0.93	0.535	0.875	-0.34	2.74531e-09	2.5562e-08
ENSMUST00000021390.8	Galc	chr12	-	258.5	98203605	chr12:98202294-98204087	28.9	62.25	0.32	28.12	89.75	0.24	51.52	28.47	0.64	41.93	28.24	0.6	0.28	0.62	-0.34	3.20349e-06	2.08639e-05
ENSMUST00000136690.2	3110056K07Rik	chr12	-	78.3	71010278	chr12:71009795-71010479	35.22	23.58	0.6	56.73	22.09	0.72	43.26	0	1	48.49	0	1	0.66	1	-0.34	3.34348e-06	2.17047e-05
ENSMUST00000119166.7	Zcchc2	chr1	+	376.5	106030986	chr1:106029752-106034067	44.1	37.09	0.54	41.9	24.64	0.63	53.09	7.02	0.88	54.21	1.44	0.97	0.585	0.925	-0.34	6.70117e-06	4.20471e-05
ENSMUST00000050487.14	Cd74	chr18	+	32.3	60812385	chr18:60812152-60812646	32.42	22.6	0.59	35.47	13.29	0.73	34.89	0	1	32.78	0	1	0.66	1	-0.34	5.48503e-05	0.000295861
ENSMUST00000033991.12	Wrn	chr8	-	125	33235845	chr8:33234384-33236459	25.11	32.81	0.43	27.87	20.21	0.58	40.46	4.9	0.89	32.43	8.22	0.8	0.505	0.845	-0.34	0.00038133	0.00175888
ENSMUST00000019962.14	Cd164	chr10	+	8126.5	41528936	chr10:41528672-41531048	810.58	446.18	0.64	890.39	488.93	0.65	1229.36	0	1	1001.25	42.77	0.96	0.645	0.98	-0.335	7.46887e-116	3.06664e-113
ENSMUST00000054213.4	Timm8a1	chrX	-	50516.6	134538033	chrX:134537256-134538267	817.6	1393.84	0.37	875.76	1588.95	0.36	1314.87	481.85	0.73	1389.06	684.01	0.67	0.365	0.7	-0.335	1.06373e-108	3.46255e-106
ENSMUST00000000001.4	Gnai3	chr3	-	4343	108108905	chr3:108107280-108109316	423.86	385.57	0.52	446.74	363.53	0.55	602.28	66.67	0.9	657	128.1	0.84	0.535	0.87	-0.335	2.53488e-46	1.36133e-44
ENSMUST00000127664.1	Gm20388	chr8	+	4265.1	124344222	chr8:124343303-124345722	281.67	222.11	0.56	325.61	225.96	0.59	479.26	44.2	0.92	418.52	48.72	0.9	0.575	0.91	-0.335	2.44186e-35	8.77201e-34
ENSMUST00000221715.1	Ppp2r5c	chr12	+	3347.1	110570897	chr12:110570696-110571688	81.3	351.88	0.19	78.5	363.64	0.18	221.03	173.82	0.56	195.78	209.51	0.48	0.185	0.52	-0.335	1.73868e-25	4.51661e-24
ENSMUST00000009003.8	Rala	chr13	-	3693.7	17882300	chr13:17880571-17882501	28.62	263.17	0.1	34.19	310.69	0.1	169.29	198.51	0.46	171.94	248.95	0.41	0.1	0.435	-0.335	1.71236e-24	4.25424e-23
ENSMUST00000027768.13	Ahctf1	chr1	-	1700.2	179746170	chr1:179744894-179746528	47.12	312.47	0.13	60.13	361.59	0.14	186.3	221.47	0.46	179.22	196.62	0.48	0.135	0.47	-0.335	2.18697e-24	5.4081e-23
ENSMUST00000130491.2	Cebpg	chr7	-	2103.5	35050208	chr7:35046422-35050932	71.25	153.31	0.32	71.61	147.06	0.33	186.24	84.42	0.69	205.29	120.62	0.63	0.325	0.66	-0.335	4.70489e-14	6.46365e-13
ENSMUST00000141489.1	Ino80c	chr18	-	649	24106364	chr18:24104757-24106658	26.32	225.51	0.1	26.58	231.75	0.1	63.02	81.52	0.44	61.02	80.71	0.43	0.1	0.435	-0.335	8.26527e-14	1.11816e-12
ENSMUST00000111725.7	Etfrf1	chr6	+	673.4	145215567	chr6:145215351-145215791	91.03	132.47	0.41	97.05	120.4	0.45	140.61	81.84	0.63	202.02	23.7	0.9	0.43	0.765	-0.335	2.26357e-13	2.95692e-12
ENSMUST00000021921.10	Ptch1	chr13	-	1070.9	63511579	chr13:63508328-63512075	60.1	42.58	0.59	68.43	47.11	0.59	86.16	0	1	79.29	13.85	0.85	0.59	0.925	-0.335	2.22873e-08	1.88685e-07
ENSMUST00000198965.4	Rufy3	chr5	+	259.1	88650158	chr5:88649832-88651392	60.58	60.49	0.5	62.8	52.11	0.55	91.76	13.46	0.87	80.89	13.98	0.85	0.525	0.86	-0.335	3.51461e-08	2.8881e-07
ENSMUST00000112674.7	Zbtb14	chr17	+	348.8	69389073	chr17:69387312-69390750	42.29	58.18	0.42	61.93	32.35	0.66	87.59	11.17	0.89	92.49	14.62	0.86	0.54	0.875	-0.335	5.5376e-08	4.49033e-07
ENSMUST00000046515.14	Nceh1	chr3	+	220.1	27242360	chr3:27241201-27244958	54.31	32.2	0.63	50.28	50.15	0.5	86.45	9.45	0.9	69.79	7.43	0.9	0.565	0.9	-0.335	1.12066e-07	8.78789e-07
ENSMUST00000021370.9	L2hgdh	chr12	-	178.7	69692164	chr12:69690433-69692496	60.49	69.71	0.46	60.52	92.96	0.39	78.12	18.04	0.81	68.67	27.67	0.71	0.425	0.76	-0.335	1.54394e-07	1.19023e-06
ENSMUST00000048250.9	Tab3	chrX	+	132.1	85630607	chrX:85630406-85634469	31.35	11.54	0.73	35.19	23.63	0.6	54.48	0	1	57.06	0	1	0.665	1	-0.335	6.00769e-07	4.31245e-06
ENSMUST00000106756.8	Cyb5rl	chr4	+	50.7	107084362	chr4:107084127-107084804	32.65	20.81	0.61	31.75	14.52	0.69	50.39	1.63	0.97	55.44	0	1	0.65	0.985	-0.335	8.12816e-07	5.739e-06
ENSMUST00000045138.5	Gorab	chr1	-	116	163386272	chr1:163384908-163386697	27.53	29.41	0.48	26.61	39.45	0.4	51.99	8.5	0.86	53.53	23.95	0.69	0.44	0.775	-0.335	0.000263033	0.0012516
ENSMUST00000099385.2	Gm10762	chr2	-	87	128966918	chr2:128966593-128967725	18.62	18.92	0.5	17.75	21.61	0.45	25.44	14.02	0.64	37.59	0.64	0.98	0.475	0.81	-0.335	0.00362254	0.0132309
ENSMUST00000108255.7	Phc3	chr3	-	50.5	30907178	chr3:30906784-30907490	20.04	16.42	0.55	9	24.92	0.27	29.29	12.89	0.69	35.43	9.13	0.8	0.41	0.745	-0.335	0.00479827	0.0169883
ENSMUST00000176207.7	Hnrnpk	chr13	-	298473	58392064	chr13:58391337-58392416	998.58	2640.56	0.27	1189.6	2727.2	0.3	2470.46	1579.64	0.61	2630.87	1641.1	0.62	0.285	0.615	-0.33	6.62031e-187	1.17327e-183
ENSMUST00000114823.7	Mkrn1	chr6	-	16887.7	39399086	chr6:39397804-39399434	341.43	1284.92	0.21	390.71	1487.46	0.21	667.66	575.1	0.54	715.75	612.89	0.54	0.21	0.54	-0.33	4.03674e-79	5.80054e-77
ENSMUST00000063661.12	Atp6v1a	chr16	-	3736.1	44087115	chr16:44085645-44087516	331.62	228.84	0.59	334.87	217	0.61	501.82	0	1	502.57	85.1	0.86	0.6	0.93	-0.33	2.79537e-38	1.12308e-36
ENSMUST00000130643.7	Srpk1	chr17	-	8722.7	28589668	chr17:28587648-28590241	121.51	561.41	0.18	137.44	572.54	0.19	305.6	305.7	0.5	304.47	272.12	0.53	0.185	0.515	-0.33	7.83273e-36	2.89194e-34
ENSMUST00000105255.2	Ctdsp2	chr10	+	6605.3	126997094	chr10:126996361-126999975	206.03	172.01	0.55	208.54	213.41	0.49	337.87	72.82	0.82	376.55	53.43	0.88	0.52	0.85	-0.33	3.50438e-25	8.91466e-24
ENSMUST00000081339.12	Rrp1b	chr17	+	1863.6	32060549	chr17:32060348-32062865	96.29	260.16	0.27	111.4	281.77	0.28	224.53	153.73	0.59	241.01	149.94	0.62	0.275	0.605	-0.33	4.93841e-20	9.83367e-19
ENSMUST00000020174.6	Stx7	chr10	+	1887.8	24188147	chr10:24187628-24188961	80.66	247.32	0.25	79.2	265.02	0.23	207.76	152.28	0.58	199.49	156.31	0.56	0.24	0.57	-0.33	2.57691e-19	4.89305e-18
ENSMUST00000075827.4	Jag2	chr12	-	2080.4	112908828	chr12:112907819-112909385	121.83	167.08	0.42	134.45	195.45	0.41	250.24	85.9	0.74	244.28	81.16	0.75	0.415	0.745	-0.33	7.37088e-18	1.29193e-16
ENSMUST00000182481.7	Plce1	chr19	+	1175.2	38782926	chr19:38782537-38783430	97.14	210.38	0.32	86.09	204.06	0.3	218.24	120.36	0.64	217.95	124.24	0.64	0.31	0.64	-0.33	1.97882e-17	3.36843e-16
ENSMUST00000064167.7	Rnf11	chr4	-	964.2	109453882	chr4:109452899-109454422	162.98	135.96	0.55	135.73	205.38	0.4	217.01	33.49	0.87	201.92	71	0.74	0.475	0.805	-0.33	7.57024e-17	1.24866e-15
ENSMUST00000079252.12	Ipmk	chr10	+	2777.6	71383989	chr10:71381205-71385885	28.65	139.95	0.17	26.37	151.15	0.15	95.75	102.58	0.48	112.33	112.99	0.5	0.16	0.49	-0.33	2.24191e-12	2.68055e-11
ENSMUST00000169241.7	Tor1aip1	chr1	-	551.1	156006829	chr1:156004599-156007709	23.13	174.48	0.12	24.28	177.59	0.12	60.49	75.19	0.45	56.13	69.73	0.45	0.12	0.45	-0.33	1.70331e-11	1.88666e-10
ENSMUST00000033388.11	Oraov1	chr7	+	350.2	144919811	chr7:144919610-144921134	60.81	50.27	0.55	69.65	31.17	0.69	72.47	5.79	0.93	74.99	2.53	0.97	0.62	0.95	-0.33	7.52773e-08	6.01841e-07
ENSMUST00000040017.7	Mios	chr6	+	287.3	8235586	chr6:8235385-8236274	28.61	111.84	0.2	36.06	97.17	0.27	64.44	39.75	0.62	57.31	54.01	0.51	0.235	0.565	-0.33	1.64815e-07	1.26385e-06
ENSMUST00000077666.4	Cnnm2	chr19	+	279	46878255	chr19:46877833-46878795	43.09	81.24	0.35	48.29	107.27	0.31	67.55	50.48	0.57	72.31	24.01	0.75	0.33	0.66	-0.33	4.0487e-07	2.95546e-06
ENSMUST00000006424.7	Mob1b	chr5	+	238.3	88756375	chr5:88756095-88757989	60.55	43.91	0.58	45.95	67.02	0.41	89.44	9.61	0.9	78.4	26.57	0.75	0.495	0.825	-0.33	5.78862e-07	4.16457e-06
ENSMUST00000025815.8	Cbwd1	chr19	-	508.2	24920501	chr19:24919916-24920702	53.48	81.87	0.4	45.87	103.73	0.31	73.74	14.86	0.83	72.8	61.7	0.54	0.355	0.685	-0.33	1.2149e-06	8.36327e-06
ENSMUST00000066296.8	Togaram1	chr12	+	184.9	65021893	chr12:65021440-65022573	38.51	69.78	0.36	51.97	63.31	0.45	74.07	27.65	0.73	61.98	21.99	0.74	0.405	0.735	-0.33	2.32842e-06	1.54872e-05
ENSMUST00000050574.6	Ccnjl	chr11	+	109.8	43586214	chr11:43585292-43586997	30.37	38.36	0.44	32.79	40.81	0.45	50.82	19.89	0.72	56.7	11.39	0.83	0.445	0.775	-0.33	5.77676e-05	0.000310861
ENSMUST00000127687.7	Gm14435	chr2	+	194.4	176432362	chr2:176432161-176433086	29.35	32.62	0.47	26.15	19.48	0.57	39.74	15.69	0.72	41.04	0.69	0.98	0.52	0.85	-0.33	0.000704692	0.00305763
ENSMUST00000168645.7	Phc3	chr3	-	88.6	30907289	chr3:30899371-30907490	19.67	18.42	0.52	19.61	19.72	0.5	41.78	2.93	0.93	37.2	12.11	0.75	0.51	0.84	-0.33	0.000831591	0.00355746
ENSMUST00000163854.8	Map4k4	chr1	+	33651.3	40024891	chr1:40024629-40026310	282.4	865.49	0.25	307.85	921.93	0.25	644.88	439.96	0.59	687.72	538.53	0.56	0.25	0.575	-0.325	9.72249e-60	7.79265e-58
ENSMUST00000039810.7	Xpot	chr10	-	11196.8	121589669	chr10:121587380-121590220	135.79	506.45	0.21	156.17	495.61	0.24	481.06	407.15	0.54	514.9	409.98	0.56	0.225	0.55	-0.325	1.10268e-38	4.60411e-37
ENSMUST00000021282.11	Pfas	chr11	-	14317.6	68986545	chr11:68985697-68988273	326.59	363.93	0.47	378.82	304.75	0.55	590.1	97.74	0.86	608.48	143.07	0.81	0.51	0.835	-0.325	1.62315e-38	6.63829e-37
ENSMUST00000033269.14	Ctbp2	chr7	-	3764.9	132987902	chr7:132987621-132988351	294.22	310.25	0.49	360.73	331.09	0.52	471.9	93.48	0.83	513.95	102.83	0.83	0.505	0.83	-0.325	2.37036e-35	8.53436e-34
ENSMUST00000107487.9	Msl1	chr11	+	2366.9	98805551	chr11:98805342-98806434	179.74	120.93	0.6	183.18	137.43	0.57	310.07	20.61	0.94	302.63	40.4	0.88	0.585	0.91	-0.325	9.5296e-23	2.21894e-21
ENSMUST00000081932.12	Nmt2	chr2	+	3734.8	3326605	chr2:3326071-3328877	99.3	99.47	0.5	118.38	86.87	0.58	306.46	26.18	0.92	324.08	76.66	0.81	0.54	0.865	-0.325	1.07447e-16	1.75772e-15
ENSMUST00000047037.14	Thoc2	chrX	-	810.3	41797572	chrX:41794991-41797779	114.21	166.42	0.41	120.84	217.22	0.36	176.95	73.14	0.71	190.1	77.68	0.71	0.385	0.71	-0.325	4.20723e-15	6.28328e-14
ENSMUST00000110316.2	Galnt7	chr8	-	724.5	57525983	chr8:57524700-57526251	105.3	128.26	0.45	133.48	100.91	0.57	208.42	41.84	0.83	196.92	36.48	0.84	0.51	0.835	-0.325	1.54854e-14	2.21517e-13
ENSMUST00000189257.6	Usp37	chr1	-	759.1	74439111	chr1:74437730-74439478	112.76	80.06	0.58	105.62	60.18	0.64	144.99	18.38	0.89	159.37	3.49	0.98	0.61	0.935	-0.325	1.0607e-13	1.43011e-12
ENSMUST00000057896.4	Gxylt1	chr15	-	897.7	93244928	chr15:93244455-93245129	184.54	111.86	0.62	169.24	144.82	0.54	148.68	24.03	0.86	129.87	7.17	0.95	0.58	0.905	-0.325	1.17843e-13	1.58215e-12
ENSMUST00000072232.8	Tmod3	chr9	-	1364.9	75499789	chr9:75497707-75500150	103.83	129.69	0.44	111.96	112.24	0.5	188	41.48	0.82	196.93	59.23	0.77	0.47	0.795	-0.325	3.27002e-13	4.2028e-12
ENSMUST00000111723.7	Etfrf1	chr6	+	683.2	145215565	chr6:145215351-145215771	96.95	127.05	0.43	99.42	118.75	0.46	142.41	80.37	0.64	203.66	22.16	0.9	0.445	0.77	-0.325	1.44261e-12	1.74977e-11
ENSMUST00000039729.4	Etfrf1	chr6	+	610	145215610	chr6:145215351-145216699	41.6	168.5	0.2	51.21	151.66	0.25	122.5	92.8	0.57	121.65	106.3	0.53	0.225	0.55	-0.325	2.58876e-12	3.06994e-11
ENSMUST00000078902.7	Mboat2	chr12	+	1281.1	24959461	chr12:24958935-24960305	76.32	197.85	0.28	93.83	206.26	0.31	127.84	75.23	0.63	109.37	69.07	0.61	0.295	0.62	-0.325	2.98562e-12	3.52485e-11
ENSMUST00000057438.6	Vcpip1	chr1	-	799.6	9724459	chr1:9718622-9725350	11.88	143.84	0.08	14.3	143.47	0.09	59.03	77.28	0.43	56.67	90.03	0.39	0.085	0.41	-0.325	3.27032e-11	3.53638e-10
ENSMUST00000039517.10	Syde2	chr3	+	646.7	146020354	chr3:146019803-146021720	61.26	140.4	0.3	60.1	131.71	0.31	105.34	58.23	0.64	97.94	60.59	0.62	0.305	0.63	-0.325	8.54816e-10	8.31361e-09
ENSMUST00000077257.11	Rxra	chr2	+	314.6	27760301	chr2:27759541-27762957	56.87	20.67	0.73	48.76	30.41	0.62	65.45	0	1	74.45	0	1	0.675	1	-0.325	1.28431e-08	1.11878e-07
ENSMUST00000028119.6	Mastl	chr2	-	558.7	23118261	chr2:23115606-23118592	30.65	90.17	0.25	32.76	81.9	0.29	63.85	45.66	0.58	58.59	37.3	0.61	0.27	0.595	-0.325	6.93818e-07	4.93375e-06
ENSMUST00000121979.7	Cep135	chr5	+	147.5	76644833	chr5:76644632-76646466	25.39	19.3	0.57	25.02	8.82	0.74	72.07	0	1	69.89	3.08	0.96	0.655	0.98	-0.325	9.32283e-07	6.52189e-06
ENSMUST00000049060.7	Cep135	chr5	+	147.5	76644833	chr5:76644632-76646465	25.39	19.3	0.57	25.02	8.82	0.74	72.06	0	1	69.88	3.09	0.96	0.655	0.98	-0.325	9.32283e-07	6.52189e-06
ENSMUST00000207233.1	Dcun1d3	chr7	-	198.5	119857447	chr7:119855806-119858056	43	35.01	0.55	45.47	32.37	0.58	61.98	6.21	0.91	61.59	8.95	0.87	0.565	0.89	-0.325	1.23282e-05	7.45958e-05
ENSMUST00000168527.7	Dennd1b	chr1	+	108	139170525	chr1:139169756-139176043	27.9	16.44	0.63	30.71	11.79	0.72	39.01	0	1	38.75	0	1	0.675	1	-0.325	4.8291e-05	0.000263421
ENSMUST00000038890.5	Dennd4a	chr9	+	97.2	64917443	chr9:64916959-64919667	18.12	48.53	0.27	19	45.06	0.3	45.92	28	0.62	50.14	33.99	0.6	0.285	0.61	-0.325	9.18399e-05	0.000478864
ENSMUST00000116403.8	Hnrnpk	chr13	-	318572	58392061	chr13:58391142-58392476	922.15	2588.72	0.26	1085.98	2698.97	0.29	2343.99	1579.71	0.6	2458.47	1688.59	0.59	0.275	0.595	-0.32	3.40458e-178	3.62021e-175
ENSMUST00000053686.8	Uck2	chr1	-	21094.8	167226182	chr1:167222883-167226521	183.11	1166.67	0.14	194.72	1188.74	0.14	576.58	655.22	0.47	640.39	780.64	0.45	0.14	0.46	-0.32	5.75045e-77	7.97562e-75
ENSMUST00000099224.9	Csnk2a1	chr2	+	55941.3	152279170	chr2:152278969-152281852	489.81	775.61	0.39	510.6	658.45	0.44	807.84	243.91	0.77	866.62	374.95	0.7	0.415	0.735	-0.32	2.99963e-56	2.2568e-54
ENSMUST00000029804.12	Metap1	chr3	-	3675.3	138460294	chr3:138458956-138460500	198.79	411.82	0.33	202.32	356.12	0.36	318.86	147.22	0.68	337.39	183.29	0.65	0.345	0.665	-0.32	2.80328e-26	7.54814e-25
ENSMUST00000107302.7	Mlx	chr11	+	889.5	101091396	chr11:101091109-101091823	192.95	155.79	0.55	195.06	135.34	0.59	281.79	36	0.89	302.02	38.79	0.89	0.57	0.89	-0.32	1.10828e-20	2.27798e-19
ENSMUST00000060108.6	1810030O07Rik	chrX	-	222.1	12656263	chrX:12654879-12656486	126.71	65.43	0.66	124.8	54.67	0.7	152.62	0	1	139.15	0	1	0.68	1	-0.32	5.82378e-18	1.02868e-16
ENSMUST00000037644.7	Cbl	chr9	-	427.9	44151464	chr9:44149262-44151737	134.77	71.38	0.65	115.21	82.47	0.58	168.81	25.21	0.87	202.07	0	1	0.615	0.935	-0.32	2.58801e-15	3.90158e-14
ENSMUST00000159085.7	Insig2	chr1	-	662.8	121305746	chr1:121305555-121305947	100.66	52.51	0.66	94.16	80.65	0.54	205.65	0	1	175.16	32.67	0.84	0.6	0.92	-0.32	3.51754e-14	4.88292e-13
ENSMUST00000113126.2	Mapkap1	chr2	+	1057.4	34623818	chr2:34623423-34624950	42.05	179.23	0.19	52.62	191.21	0.22	120.69	130.92	0.48	141.36	106.6	0.57	0.205	0.525	-0.32	1.75563e-13	2.32191e-12
ENSMUST00000036541.7	Arl5a	chr2	-	555.9	52402029	chr2:52397951-52402432	37.85	166.54	0.19	33.83	210.92	0.14	94.16	94.88	0.5	95.75	107.07	0.47	0.165	0.485	-0.32	4.57968e-13	5.7927e-12
ENSMUST00000183873.7	Lrrc1	chr9	-	936.2	77431970	chr9:77430823-77432280	82.97	210.95	0.28	80.36	208.6	0.28	127.63	76.69	0.62	121.27	88.1	0.58	0.28	0.6	-0.32	6.83773e-13	8.56058e-12
ENSMUST00000119838.8	Gm14322	chr2	+	968.7	177769788	chr2:177769587-177770472	56.91	40.62	0.58	89.11	25.45	0.78	106.02	0	1	119.77	0	1	0.68	1	-0.32	2.23014e-12	2.66847e-11
ENSMUST00000074945.6	Agap1	chr1	+	297.2	89889729	chr1:89888691-89895277	17	124.35	0.12	18	111.28	0.14	65.01	79.77	0.45	65.97	80.29	0.45	0.13	0.45	-0.32	3.60046e-09	3.31375e-08
ENSMUST00000041616.14	Pdxk	chr10	-	605.4	78440681	chr10:78438847-78440913	56.61	139.53	0.29	54.46	129.8	0.3	74.61	54.47	0.58	95.85	51.86	0.65	0.295	0.615	-0.32	5.77849e-09	5.22193e-08
ENSMUST00000150434.7	Brwd3	chrX	-	695.4	108743393	chrX:108737016-108743770	41.14	186.17	0.18	38.19	140.79	0.21	61.28	45.03	0.58	65.64	81.12	0.45	0.195	0.515	-0.32	1.0061e-08	8.8659e-08
ENSMUST00000111560.9	Sec22c	chr9	-	137.1	121684575	chr9:121683034-121684858	48.76	10.08	0.83	53.18	47.64	0.53	56.12	0	1	60.61	0	1	0.68	1	-0.32	1.42364e-08	1.23073e-07
ENSMUST00000037182.13	Hook3	chr8	-	195.7	26031712	chr8:26021421-26032030	12.11	107.16	0.1	11.39	120.17	0.09	37.71	53.73	0.41	38.42	53.78	0.42	0.095	0.415	-0.32	1.86608e-08	1.59336e-07
ENSMUST00000022264.12	Ptprg	chr14	+	393.5	12238425	chr14:12237727-12242041	23.99	100.56	0.19	24.75	134.78	0.16	64.41	62.82	0.51	53.63	58.36	0.48	0.175	0.495	-0.32	2.68744e-08	2.23719e-07
ENSMUST00000186993.1	Snhg17	chr2	-	4800.1	158355796	chr2:158353700-158356843	68.96	72.44	0.49	55.45	89.08	0.38	118.65	41.65	0.74	102.85	31.48	0.77	0.435	0.755	-0.32	4.93399e-08	4.01721e-07
ENSMUST00000170373.7	Atl3	chr19	+	499.3	7534736	chr19:7533950-7538608	45.83	56.2	0.45	49.87	42.49	0.54	113.55	15.51	0.88	96.53	31.9	0.75	0.495	0.815	-0.32	2.69728e-07	2.00942e-06
ENSMUST00000018710.12	Slc2a4	chr11	-	133.8	69943371	chr11:69942543-69943572	43.59	14.2	0.75	36.55	23.69	0.61	58.24	0	1	61.33	0	1	0.68	1	-0.32	6.77246e-07	4.82451e-06
ENSMUST00000035155.7	Rab6b	chr9	+	315.8	103181383	chr9:103181182-103185276	30.19	60.95	0.33	29.16	47.17	0.38	76.25	33.23	0.7	94.99	51.61	0.65	0.355	0.675	-0.32	5.81208e-06	3.67139e-05
ENSMUST00000119245.7	Trip4	chr9	-	166.2	65833222	chr9:65831759-65833448	30.35	29.14	0.51	28.74	54.15	0.35	82.69	25.24	0.77	86.44	31.8	0.73	0.43	0.75	-0.32	8.76109e-06	5.41555e-05
ENSMUST00000002063.14	Ap4e1	chr2	+	102.5	127066911	chr2:127066542-127067909	30.59	33.73	0.48	35.37	16.04	0.69	59.03	10.47	0.85	63.96	2.67	0.96	0.585	0.905	-0.32	1.55913e-05	9.22752e-05
ENSMUST00000107029.7	Patj	chr4	+	83.4	98718134	chr4:98717909-98718358	36.32	26.25	0.58	25.58	9.6	0.73	44.76	0	1	43.27	2.13	0.95	0.655	0.975	-0.32	3.09002e-05	0.000174278
ENSMUST00000151311.7	Crem	chr18	-	142.5	3267521	chr18:3266048-3267732	12.28	72.99	0.14	12.33	54.76	0.18	39.24	43.57	0.47	33.44	35.15	0.49	0.16	0.48	-0.32	4.41271e-05	0.000242282
ENSMUST00000037302.5	Tbc1d12	chr19	+	117.8	38918090	chr19:38917871-38919923	28.62	33.82	0.46	43.54	18.31	0.7	48.25	3.61	0.93	53.81	7.89	0.87	0.58	0.9	-0.32	4.82628e-05	0.000263357
ENSMUST00000102975.9	Mob3b	chr4	-	341.2	34953350	chr4:34949074-34954047	8.8	63.91	0.12	9.53	64.21	0.13	28.34	29.3	0.49	24.56	36.55	0.4	0.125	0.445	-0.32	4.85685e-05	0.000264753
ENSMUST00000060899.8	Napepld	chr5	-	93.2	21665161	chr5:21662903-21665362	30.06	31.46	0.49	28.29	36.8	0.43	51.22	9.86	0.84	51.36	19.96	0.72	0.46	0.78	-0.32	0.0002272	0.0010998
ENSMUST00000078547.11	Sec22c	chr9	-	169.4	121683492	chr9:121680045-121684858	18.95	33.02	0.36	19.66	44.78	0.31	36.41	19.84	0.65	37.92	19.88	0.66	0.335	0.655	-0.32	0.000678597	0.00295647
ENSMUST00000166505.6	Pabpc4l	chr3	-	72.1	46445897	chr3:46442197-46447289	15.81	34.5	0.31	14.55	38.14	0.28	27.97	15.28	0.65	26.32	18.74	0.58	0.295	0.615	-0.32	0.00209047	0.00811857
ENSMUST00000114666.8	Atp6v1a	chr16	-	8084.1	44087116	chr16:44085402-44087516	357.63	203.17	0.64	360.12	192	0.65	524.77	0	1	540.35	47.32	0.92	0.645	0.96	-0.315	4.75422e-43	2.28403e-41
ENSMUST00000115160.9	Tmem209	chr6	-	1198.9	30482524	chr6:30481228-30482985	80.62	199.55	0.29	88.73	293.6	0.23	220.22	176.48	0.56	195.79	135.41	0.59	0.26	0.575	-0.315	1.31053e-17	2.25247e-16
ENSMUST00000088217.11	Tbl1x	chrX	+	1344.4	77660034	chrX:77659715-77662983	145.33	168.71	0.46	140	149.83	0.48	261.75	68.29	0.79	272.47	78.95	0.78	0.47	0.785	-0.315	1.59318e-16	2.57459e-15
ENSMUST00000109179.8	Mapk9	chr11	+	964.6	49883713	chr11:49883142-49886421	41.33	218.99	0.16	45.27	263.34	0.15	131.04	134.63	0.49	123.59	149.69	0.45	0.155	0.47	-0.315	1.62659e-16	2.62327e-15
ENSMUST00000178543.7	Mapk9	chr11	+	917.9	49883712	chr11:49883147-49886421	41.38	220.14	0.16	45.34	264.75	0.15	131.09	135.89	0.49	123.63	150.84	0.45	0.155	0.47	-0.315	1.72902e-16	2.78284e-15
ENSMUST00000107717.7	Zfp652	chr11	+	1669.4	95764670	chr11:95763539-95772353	60.96	183.78	0.25	58.84	175.2	0.25	120.43	80.85	0.6	131.05	115.62	0.53	0.25	0.565	-0.315	8.92422e-12	1.00666e-10
ENSMUST00000124096.7	Fgfr2	chr7	-	225.8	130163815	chr7:130162451-130164123	60.54	18.1	0.77	54.3	54.28	0.5	67.55	0.29	1	51.74	5.66	0.9	0.635	0.95	-0.315	9.98735e-08	7.85107e-07
ENSMUST00000043610.12	Ric1	chr19	+	548.8	29605112	chr19:29603861-29606829	36.12	88.35	0.29	33.09	101.24	0.25	78.33	45.23	0.63	66.3	56.71	0.54	0.27	0.585	-0.315	2.47447e-07	1.85723e-06
ENSMUST00000174407.2	Zfp141	chr7	-	424.3	42474376	chr7:42473386-42476683	57.8	52.63	0.52	63.81	49.23	0.56	95.43	10.95	0.9	88.84	21.38	0.81	0.54	0.855	-0.315	8.38929e-07	5.90509e-06
ENSMUST00000030922.14	Prkcz	chr4	-	161.1	155262104	chr4:155261721-155262531	19.47	54.55	0.26	14.19	93.33	0.13	51.26	52.14	0.5	56.77	52.67	0.52	0.195	0.51	-0.315	1.46543e-06	9.99298e-06
ENSMUST00000032738.6	Chrna7	chr7	-	328.3	63099270	chr7:63098692-63099742	45.38	70.23	0.39	73.13	56.57	0.56	69.79	24.46	0.74	72.02	14.17	0.84	0.475	0.79	-0.315	8.18559e-06	5.07424e-05
ENSMUST00000071169.8	Rcc2	chr4	+	326889	140721334	chr4:140721100-140723220	824.43	3828.78	0.18	871.41	4363.9	0.17	2686.78	2858.51	0.48	3015.95	3174.06	0.49	0.175	0.485	-0.31	8.41384e-270	4.47336e-266
ENSMUST00000145353.7	Cnot6	chr11	-	16229.8	49673592	chr11:49671503-49675405	116.71	583.42	0.17	135.6	553.21	0.2	296.3	298.95	0.5	270.34	281.19	0.49	0.185	0.495	-0.31	1.40659e-32	4.63536e-31
ENSMUST00000114225.7	Gng12	chr6	+	3719.8	67017716	chr6:67017464-67019086	72.19	407.98	0.15	81.88	495.32	0.14	135.04	159.24	0.46	150.27	181.11	0.45	0.145	0.455	-0.31	2.10377e-22	4.80045e-21
ENSMUST00000021001.9	Rab10	chr12	-	1466.8	3249538	chr12:3247428-3249739	113.11	286.44	0.28	119.81	257.87	0.32	332.75	169.6	0.66	338.87	264.77	0.56	0.3	0.61	-0.31	7.93335e-21	1.6412e-19
ENSMUST00000120461.7	Lman1	chr18	-	15343.6	65983686	chr18:65983207-65983887	79.57	284.84	0.22	67.49	316.26	0.18	183.26	175.94	0.51	156.03	148.65	0.51	0.2	0.51	-0.31	1.58892e-18	2.87992e-17
ENSMUST00000068240.12	Klhdc10	chr6	+	1003.4	30450803	chr6:30450487-30453288	109.14	198.73	0.35	104.3	221.71	0.32	197.78	98.26	0.67	208.83	130.25	0.62	0.335	0.645	-0.31	1.50395e-14	2.15914e-13
ENSMUST00000112493.7	Rps6ka3	chrX	+	1201.2	159363725	chrX:159363363-159364502	53.53	201.44	0.21	53.06	257.16	0.17	100.08	96.83	0.51	113.46	118.44	0.49	0.19	0.5	-0.31	3.20192e-13	4.12526e-12
ENSMUST00000096053.3	Slf2	chr19	+	3591.1	44982521	chr19:44980556-44983787	93.55	147.26	0.39	91.96	141.5	0.39	191.9	80.04	0.71	197.55	88.03	0.69	0.39	0.7	-0.31	2.55295e-12	3.02973e-11
ENSMUST00000029071.8	Car13	chr3	+	499.7	14661760	chr3:14661455-14663002	74.71	220.82	0.25	58.41	218.74	0.21	99.87	75.96	0.57	105.99	101.26	0.51	0.23	0.54	-0.31	1.56302e-11	1.73487e-10
ENSMUST00000023525.8	Gtf2e1	chr16	-	1753.8	37510446	chr16:37509790-37511819	94.06	83.37	0.53	103.94	84.44	0.55	194.54	13.3	0.94	194.56	61.14	0.76	0.54	0.85	-0.31	6.09552e-11	6.42588e-10
ENSMUST00000052712.5	Tgs1	chr4	+	1523.7	3615263	chr4:3614859-3616619	44.78	138.63	0.24	44.95	159.24	0.22	107.33	88.5	0.55	115.45	103.28	0.53	0.23	0.54	-0.31	2.38256e-10	2.41128e-09
ENSMUST00000039286.4	Atg5	chr10	+	586.6	44363503	chr10:44362916-44364291	40.67	142.02	0.22	52.85	119.83	0.31	104.48	76.92	0.58	104.64	80.28	0.57	0.265	0.575	-0.31	2.89071e-09	2.68532e-08
ENSMUST00000027521.14	Agap1	chr1	+	499.3	89889730	chr1:89888691-89897617	15.12	126.18	0.11	17.91	111.32	0.14	61.85	82.88	0.43	63.94	82.28	0.44	0.125	0.435	-0.31	5.1127e-09	4.65454e-08
ENSMUST00000110325.7	Tmem87b	chr2	+	432.2	128852371	chr2:128851284-128854261	48.97	75.59	0.39	63.6	77.21	0.45	99.54	41.95	0.7	92.54	29.13	0.76	0.42	0.73	-0.31	4.89365e-07	3.54789e-06
ENSMUST00000100203.9	Dip2b	chr15	+	339	100216335	chr15:100215178-100219473	58.39	83.53	0.41	65.05	68.93	0.49	86.19	18.7	0.82	83.01	35.97	0.7	0.45	0.76	-0.31	7.34126e-07	5.20182e-06
ENSMUST00000053098.5	Zbtb6	chr2	-	226.5	37427727	chr2:37425500-37429923	51.68	35.68	0.59	53.06	30.49	0.64	76.87	0	1	74.54	13.12	0.85	0.615	0.925	-0.31	1.1885e-06	8.19709e-06
ENSMUST00000006380.4	Fam131c	chr4	+	74.9	141383888	chr4:141383388-141384175	32.45	11.68	0.74	38.04	26.42	0.59	41.47	1.31	0.97	58.86	0.96	0.98	0.665	0.975	-0.31	7.84746e-06	4.8798e-05
ENSMUST00000171071.8	Zfp236	chr18	-	394	82595559	chr18:82593593-82597754	9.37	64.57	0.13	15.37	69.81	0.18	45.36	39.79	0.53	37.03	55.44	0.4	0.155	0.465	-0.31	1.28741e-05	7.77306e-05
ENSMUST00000067700.12	Ccser2	chr14	-	108	36878964	chr14:36874936-36879762	44.07	32.87	0.57	47.22	26.89	0.64	51.4	4.8	0.91	56.02	5.18	0.92	0.605	0.915	-0.31	1.57725e-05	9.32781e-05
ENSMUST00000164100.1	Tmod2	chr9	-	154.9	75573922	chr9:75573816-75574123	60.39	43.47	0.58	69.54	32.86	0.68	45.45	0	1	49.58	6.54	0.88	0.63	0.94	-0.31	2.71874e-05	0.00015432
ENSMUST00000064407.9	Ikbkg	chrX	+	331.1	74450229	chrX:74448217-74451520	36.69	34.91	0.51	39.31	42.72	0.48	68.73	15.42	0.82	66.97	18.06	0.79	0.495	0.805	-0.31	5.23155e-05	0.000282763
ENSMUST00000023629.8	Pros1	chr16	+	188.1	62928250	chr16:62928033-62929346	21.66	39.84	0.35	40.66	40.9	0.5	70.46	19.32	0.78	52.94	23.38	0.69	0.425	0.735	-0.31	0.000134518	0.000681346
ENSMUST00000111466.2	C1qtnf4	chr2	+	261.3	90889661	chr2:90889380-90890525	22.75	13.63	0.63	35.42	12.76	0.74	40.57	0	1	30.13	0.4	0.99	0.685	0.995	-0.31	0.000146915	0.00073851
ENSMUST00000025010.13	Tmem8	chr17	+	115.5	26122250	chr17:26121938-26123254	36.7	54.07	0.4	36.31	48.83	0.43	46.08	27.68	0.62	52.19	10.93	0.83	0.415	0.725	-0.31	0.000172887	0.000857982
ENSMUST00000146919.7	Nsd3	chr8	+	159.8	25676933	chr8:25676703-25677972	27.38	87.61	0.24	37.66	113.95	0.25	25.16	28.16	0.47	27.67	15.71	0.64	0.245	0.555	-0.31	0.000219155	0.0010668
ENSMUST00000175765.7	Tirap	chr9	-	102.1	35187372	chr9:35184551-35187930	27.97	15.83	0.64	21.62	13.91	0.61	32.05	4.65	0.87	37	0	1	0.625	0.935	-0.31	0.00142115	0.00577226
ENSMUST00000098782.3	Layn	chr9	-	38.4	51057062	chr9:51056780-51057656	21.57	21.86	0.5	31.18	25.16	0.55	35.88	17.73	0.67	39.21	0	1	0.525	0.835	-0.31	0.00400699	0.0144498
ENSMUST00000108925.9	Zfp971	chr2	+	145.9	178031791	chr2:178031590-178032287	10.14	52.73	0.16	15.57	26.39	0.37	21.98	8.36	0.72	20.79	27.87	0.43	0.265	0.575	-0.31	0.0041661	0.0149758
ENSMUST00000178105.2	Dynll2	chr11	-	72608.3	87981241	chr11:87979525-87981570	449.51	478.6	0.48	466.58	469.12	0.5	711.5	184.5	0.79	769.35	196.98	0.8	0.49	0.795	-0.305	2.14903e-43	1.04503e-41
ENSMUST00000009774.10	Ppp2cb	chr8	+	40451.7	33619323	chr8:33619122-33619441	311.62	393.99	0.44	312.05	489.07	0.39	797.52	291.51	0.73	746.85	312.03	0.71	0.415	0.72	-0.305	3.13227e-39	1.33582e-37
ENSMUST00000067404.12	Fgfr1op2	chr6	+	4182.5	146597607	chr6:146597295-146599198	102.53	494.86	0.17	118.72	561.45	0.17	189.7	165.22	0.53	183.33	250.98	0.42	0.17	0.475	-0.305	1.31863e-24	3.30695e-23
ENSMUST00000105613.9	Nadk	chr4	+	1583.9	155589779	chr4:155589328-155591001	214.44	179.96	0.54	224.48	178.72	0.56	330.49	69.69	0.83	358.12	47.99	0.88	0.55	0.855	-0.305	8.3023e-22	1.82148e-20
ENSMUST00000023769.10	Atf1	chr15	+	1919.3	100260262	chr15:100259815-100261244	120.78	83.41	0.59	125.79	66.96	0.65	257.47	0	1	245.29	41.85	0.85	0.62	0.925	-0.305	4.34634e-16	6.8367e-15
ENSMUST00000113421.9	Lrrc1	chr9	-	960.9	77431969	chr9:77430980-77432280	83.38	210.24	0.28	78.54	210.09	0.27	121.58	82.57	0.6	117.35	91.81	0.56	0.275	0.58	-0.305	1.58494e-11	1.75676e-10
ENSMUST00000111719.1	Etfrf1	chr6	+	627.2	145215564	chr6:145215351-145215734	111.78	112.44	0.5	107.24	111.28	0.49	151.15	71.76	0.68	207.52	18.3	0.92	0.495	0.8	-0.305	1.73087e-11	1.91584e-10
ENSMUST00000110942.10	Mboat2	chr12	+	701.7	24959421	chr12:24958935-24959874	129.53	151.17	0.46	144.93	162.29	0.47	148.69	57.79	0.72	148.87	31.74	0.82	0.465	0.77	-0.305	2.58783e-11	2.8194e-10
ENSMUST00000053760.11	Utp14b	chr1	+	374.6	78666580	chr1:78664326-78671512	50.89	26.98	0.65	53.27	19.49	0.73	89.01	0.84	0.99	95.49	0	1	0.69	0.995	-0.305	1.13538e-09	1.09554e-08
ENSMUST00000062058.4	Lix1l	chr3	+	462	96623937	chr3:96623664-96626171	28.15	146.76	0.16	27	146.03	0.16	83.22	57.47	0.59	75.68	149.7	0.34	0.16	0.465	-0.305	8.8545e-09	7.8548e-08
ENSMUST00000122424.7	Fam20b	chr1	-	1727.5	156681238	chr1:156678944-156681642	76.54	63.79	0.55	75.69	70.31	0.52	98.13	0.85	0.99	88.28	39.09	0.69	0.535	0.84	-0.305	5.76373e-07	4.15041e-06
ENSMUST00000086153.7	Fam20b	chr1	-	1727.5	156681238	chr1:156678944-156681642	76.54	63.79	0.55	75.69	70.31	0.52	98.13	0.85	0.99	88.28	39.09	0.69	0.535	0.84	-0.305	5.76373e-07	4.15041e-06
ENSMUST00000154135.7	Crem	chr18	-	302.8	3267606	chr18:3266356-3268129	18.88	102.15	0.16	18.91	87.07	0.18	48.7	41.31	0.54	38.36	54.15	0.41	0.17	0.475	-0.305	1.31952e-06	9.0444e-06
ENSMUST00000044195.5	Tmc7	chr7	-	600.5	118537387	chr7:118535841-118538217	34.53	12.9	0.73	38.49	19.89	0.66	61.58	0	1	52.65	0	1	0.695	1	-0.305	1.73715e-06	1.17504e-05
ENSMUST00000103178.10	Prkcz	chr4	-	145.7	155262100	chr4:155260129-155262531	8.54	65.2	0.12	13.68	93.36	0.13	45.74	57.46	0.44	46.02	63.17	0.42	0.125	0.43	-0.305	2.76331e-06	1.81602e-05
ENSMUST00000025430.10	Setbp1	chr18	-	184.1	78755454	chr18:78750380-78755825	35.83	3.81	0.9	27.33	28.9	0.49	42.28	0	1	37.82	0.1	1	0.695	1	-0.305	1.32214e-05	7.95479e-05
ENSMUST00000106830.8	Dab1	chr4	+	173	104742457	chr4:104741513-104744844	13.18	62.72	0.17	13.82	62.4	0.18	55	59.19	0.48	50.17	53.93	0.48	0.175	0.48	-0.305	1.84643e-05	0.000108194
ENSMUST00000031477.8	Golga3	chr5	+	197.2	110223109	chr5:110222908-110223201	37.13	31	0.54	52.15	56.52	0.48	63.2	13.86	0.82	71.57	17.15	0.81	0.51	0.815	-0.305	2.21157e-05	0.000127714
ENSMUST00000156520.7	Abhd5	chr9	+	90.6	122379714	chr9:122379513-122380575	10.88	71.05	0.13	17.22	57.11	0.23	39.45	53.49	0.42	43.38	35.11	0.55	0.18	0.485	-0.305	5.77168e-05	0.000310693
ENSMUST00000027940.5	Tmem206	chr1	+	137.9	191350157	chr1:191349689-191350914	34.38	50.06	0.41	37.81	68.34	0.36	56.27	38.34	0.59	52.17	14.2	0.79	0.385	0.69	-0.305	0.000134828	0.000682051
ENSMUST00000041331.2	Scd1	chr19	-	23406.4	44397917	chr19:44394451-44398118	734.85	616.7	0.54	792.56	591.38	0.57	831.95	131.54	0.86	729.18	125.15	0.85	0.555	0.855	-0.3	1.46652e-54	1.0396e-52
ENSMUST00000089302.10	Usp9x	chrX	+	16699.2	13169610	chrX:13169347-13173328	93.44	810.9	0.1	111.46	883.88	0.11	355.72	490.22	0.42	360.01	558.93	0.39	0.105	0.405	-0.3	1.78724e-50	1.1683e-48
ENSMUST00000033910.8	Leprotl1	chr8	-	4693.4	34137597	chr8:34135572-34137838	37.69	646.68	0.06	54.26	719.6	0.07	168.03	262.32	0.39	140.37	267.64	0.34	0.065	0.365	-0.3	1.34282e-38	5.57762e-37
ENSMUST00000110463.7	Cops2	chr2	-	7554.6	125831749	chr2:125830304-125832337	96.65	616.53	0.14	113.83	638.94	0.15	275.03	359.91	0.43	271.24	323.27	0.46	0.145	0.445	-0.3	5.72684e-35	2.03437e-33
ENSMUST00000031866.8	Mtpn	chr6	-	9623.9	35511712	chr6:35508906-35512317	317.91	601.93	0.35	314.17	655.57	0.32	432	217.81	0.66	422.39	273.81	0.61	0.335	0.635	-0.3	3.71636e-33	1.25585e-31
ENSMUST00000030622.2	Syf2	chr4	+	6529.7	134937126	chr4:134936840-134937548	158.31	454.42	0.26	185.12	468.64	0.28	314.98	237.29	0.57	336.6	251.91	0.57	0.27	0.57	-0.3	3.0694e-26	8.21424e-25
ENSMUST00000016681.14	Cul4b	chrX	-	4556.7	38533527	chrX:38533274-38533728	197.66	244.46	0.45	270.48	204.94	0.57	404.51	106.56	0.79	466.62	96.86	0.83	0.51	0.81	-0.3	5.29566e-24	1.28367e-22
ENSMUST00000025997.5	Smndc1	chr19	-	4602	53380004	chr19:53379214-53380601	157.23	323.12	0.33	150.06	315.87	0.32	280.6	171.22	0.62	308.38	181.66	0.63	0.325	0.625	-0.3	1.84181e-20	3.74706e-19
ENSMUST00000026093.8	Btbd1	chr7	-	1732.6	81793525	chr7:81792074-81793726	63.2	271.43	0.19	67.7	255.57	0.21	228	218.17	0.51	229.62	235.77	0.49	0.2	0.5	-0.3	1.57755e-18	2.86256e-17
ENSMUST00000078717.6	Lrrc58	chr16	+	1122	37881455	chr16:37881254-37888858	127.86	64.12	0.67	121.06	45.19	0.73	141.31	0	1	157.74	0	1	0.7	1	-0.3	7.3065e-17	1.2064e-15
ENSMUST00000102688.1	Rai1	chr11	+	881.1	60198557	chr11:60198031-60199089	120.38	93.32	0.56	149.93	79.63	0.65	254.9	27.39	0.9	235.47	23.96	0.91	0.605	0.905	-0.3	4.8813e-15	7.22904e-14
ENSMUST00000064190.12	Rai1	chr11	+	881.1	60198557	chr11:60198031-60199089	120.38	93.32	0.56	149.93	79.63	0.65	254.9	27.39	0.9	235.47	23.96	0.91	0.605	0.905	-0.3	4.8813e-15	7.22904e-14
ENSMUST00000020339.9	Tbc1d15	chr10	-	3105.6	115199450	chr10:115197872-115199764	60.45	215.21	0.22	62.88	286.71	0.18	140.78	108.6	0.56	131.63	165.57	0.44	0.2	0.5	-0.3	1.17511e-14	1.69928e-13
ENSMUST00000221536.1	E2f3	chr13	-	886	29909868	chr13:29906575-29910165	117.49	79.78	0.6	126.84	103.8	0.55	204.74	24.95	0.89	220.11	35.26	0.86	0.575	0.875	-0.3	1.80101e-13	2.37798e-12
ENSMUST00000024736.13	Sgo1	chr17	-	579.1	53676113	chr17:53674786-53676711	20.33	201.32	0.09	26.66	189.92	0.12	95.27	129.86	0.42	80.55	126.58	0.39	0.105	0.405	-0.3	4.67123e-13	5.90382e-12
ENSMUST00000111160.8	Akt3	chr1	-	719	177025188	chr1:177022115-177025449	132.33	92.02	0.59	140.42	78.59	0.64	155.66	19.83	0.89	158.7	10.81	0.94	0.615	0.915	-0.3	4.0762e-12	4.7617e-11
ENSMUST00000027877.6	Kifap3	chr1	+	992.8	163915926	chr1:163915725-163917109	106.64	102.06	0.51	117.5	77.86	0.6	185.47	14.35	0.93	173.64	48.27	0.78	0.555	0.855	-0.3	3.8276e-11	4.1139e-10
ENSMUST00000028155.11	Tsc1	chr2	+	571	28687417	chr2:28686654-28691167	45.6	99.02	0.32	44.05	109.07	0.29	84.32	63.34	0.57	103.39	57.09	0.64	0.305	0.605	-0.3	8.06535e-08	6.40649e-07
ENSMUST00000066179.13	Tbcel	chr9	-	354.7	42415876	chr9:42413418-42416149	67.76	34.27	0.66	65.31	38.18	0.63	80.67	0	1	76.8	9.51	0.89	0.645	0.945	-0.3	2.22676e-07	1.68327e-06
ENSMUST00000111831.7	Zfp385b	chr2	-	86.9	77411918	chr2:77411100-77412140	40.87	19.09	0.68	44.01	18.3	0.71	64.42	0	1	62.41	0.72	0.99	0.695	0.995	-0.3	5.27275e-07	3.8072e-06
ENSMUST00000037499.5	Immp1l	chr2	+	3940.5	105965465	chr2:105965264-105965558	7.01	81.42	0.08	11.95	92.49	0.11	42.23	52.06	0.45	33.67	64.11	0.34	0.095	0.395	-0.3	2.79673e-06	1.83647e-05
ENSMUST00000028280.13	Col5a1	chr2	+	194.6	28037469	chr2:28036870-28039514	35.33	92.93	0.28	45.51	98.06	0.32	72.56	37.37	0.66	56.43	49.03	0.54	0.3	0.6	-0.3	3.97846e-06	2.56286e-05
ENSMUST00000142395.7	Nsd3	chr8	+	168.1	25714455	chr8:25714159-25719667	35.41	87.18	0.29	34.26	91.39	0.27	51.58	38.86	0.57	49.91	34.39	0.59	0.28	0.58	-0.3	1.44837e-05	8.64577e-05
ENSMUST00000091014.9	Map9	chr3	+	129.5	82391368	chr3:82391128-82395268	36.12	14.45	0.71	32.47	14.49	0.69	47.8	0	1	52.84	0	1	0.7	1	-0.3	1.47829e-05	8.80132e-05
ENSMUST00000108409.1	Tmem145	chr7	+	58	25315802	chr7:25315397-25316195	34.3	4.73	0.88	23.12	21.67	0.52	54.22	0	1	37.82	0	1	0.7	1	-0.3	1.72194e-05	0.000101235
ENSMUST00000112811.7	Klhl8	chr5	-	133.7	103862906	chr5:103861973-103863191	40.27	39.82	0.5	39.5	59.16	0.4	51.04	18.42	0.73	55.83	16.26	0.77	0.45	0.75	-0.3	8.77769e-05	0.000459331
ENSMUST00000030336.10	Tnfrsf1b	chr4	-	191.5	145214382	chr4:145213463-145216100	30.43	32.89	0.48	31.07	33.39	0.48	57.88	15.95	0.78	49.23	13.86	0.78	0.48	0.78	-0.3	0.000240842	0.00115601
ENSMUST00000025065.11	Nudt12	chr17	-	113.6	59002069	chr17:58999618-59002291	21.36	48.79	0.3	21.96	41.01	0.35	43.62	32.47	0.57	44.28	21.29	0.68	0.325	0.625	-0.3	0.000575683	0.00255627
ENSMUST00000140313.7	Zfp40	chr17	-	67.9	23177080	chr17:23174876-23177364	24.23	15.5	0.61	29.19	13.19	0.69	30.22	0.72	0.98	30.5	2.7	0.92	0.65	0.95	-0.3	0.00101825	0.00427508
ENSMUST00000052774.7	Tyw3	chr3	-	50.5	154579964	chr3:154576431-154580291	4.91	30.32	0.14	8.2	39.33	0.17	19.26	20.64	0.48	19.3	25.25	0.43	0.155	0.455	-0.3	0.00352239	0.0128976
ENSMUST00000084770.4	Fut9	chr4	-	80.4	25619384	chr4:25609332-25620820	27.99	30.52	0.48	22.84	25.4	0.47	29.98	7.19	0.81	29.44	10.6	0.74	0.475	0.775	-0.3	0.00451318	0.0160933
ENSMUST00000189946.6	Nucks1	chr1	+	61856.8	131931235	chr1:131931034-131932464	854.79	1466.42	0.37	870.49	1486.13	0.37	949.65	420.71	0.69	1023.72	564.19	0.64	0.37	0.665	-0.295	4.67736e-73	5.78325e-71
ENSMUST00000062264.7	Nucks1	chr1	+	61856.8	131931235	chr1:131931034-131932464	854.79	1466.42	0.37	870.49	1486.13	0.37	949.65	420.71	0.69	1023.72	564.19	0.64	0.37	0.665	-0.295	4.67736e-73	5.78325e-71
ENSMUST00000032399.11	Kras	chr6	-	8774.3	145219547	chr6:145216939-145220724	133.31	759.83	0.15	152.77	789.62	0.16	518.03	587.2	0.47	490.01	643.77	0.43	0.155	0.45	-0.295	1.00663e-47	5.75474e-46
ENSMUST00000026487.4	Ier3ip1	chr18	+	26037.3	76940714	chr18:76940513-76941605	134.45	833.87	0.14	143.28	1062.04	0.12	305.41	371.93	0.45	285.99	429.71	0.4	0.13	0.425	-0.295	2.30228e-45	1.19614e-43
ENSMUST00000116234.8	Arl1	chr10	+	5204.3	88743227	chr10:88743023-88744094	281.18	310.02	0.48	332.15	323.02	0.51	496.21	157.26	0.76	527.18	116.44	0.82	0.495	0.79	-0.295	7.43005e-29	2.19462e-27
ENSMUST00000065976.11	Rps6ka6	chrX	-	3875.5	111389710	chrX:111388192-111389911	252.6	228.21	0.53	266.7	316.96	0.46	464.74	96.73	0.83	461.07	154.96	0.75	0.495	0.79	-0.295	8.71705e-26	2.29434e-24
ENSMUST00000102694.3	Ptgfrn	chr3	-	9996.5	101043150	chr3:101040232-101043522	237.67	207.34	0.53	284.99	257.21	0.53	402.08	112.82	0.78	369.04	53.72	0.87	0.53	0.825	-0.295	1.08622e-22	2.52186e-21
ENSMUST00000106108.8	Zmym4	chr4	-	2153.8	126864002	chr4:126861939-126864317	110.88	302.34	0.27	122.55	336.99	0.27	220.09	154.43	0.59	208.21	179.68	0.54	0.27	0.565	-0.295	9.69971e-18	1.69082e-16
ENSMUST00000027886.13	Ralgps2	chr1	-	1657.9	156808908	chr1:156806760-156809193	36.49	277.38	0.12	42.11	334.18	0.11	112.44	152.45	0.42	106.43	162.57	0.4	0.115	0.41	-0.295	2.15315e-17	3.64572e-16
ENSMUST00000028835.12	Crls1	chr2	+	1374.6	132866064	chr2:132865837-132866785	47.28	231.83	0.17	58.47	294.48	0.17	146.16	151.71	0.49	143.13	181.15	0.44	0.17	0.465	-0.295	4.24956e-16	6.69106e-15
ENSMUST00000108234.7	Gnb4	chr3	-	426.6	32585025	chr3:32583998-32585226	77.41	23.5	0.77	86.26	48.77	0.64	145.4	0	1	140.03	0	1	0.705	1	-0.295	1.16156e-14	1.68121e-13
ENSMUST00000068259.9	Klhdc10	chr6	+	1142.8	30450805	chr6:30450487-30455179	93.69	213.49	0.3	102.61	222.74	0.32	187.34	108.38	0.63	195.73	142.89	0.58	0.31	0.605	-0.295	1.35568e-13	1.80795e-12
ENSMUST00000030839.12	Ctnnbip1	chr4	+	1752.4	149564637	chr4:149564205-149565620	80.11	230.95	0.26	95.01	233.43	0.29	140.96	117.68	0.55	162.11	110.6	0.59	0.275	0.57	-0.295	4.15084e-13	5.2838e-12
ENSMUST00000006027.5	Reep5	chr18	-	1648.7	34346967	chr18:34344889-34347168	12.79	161.36	0.07	18.47	180.38	0.09	67.93	110.32	0.38	64.38	108.86	0.37	0.08	0.375	-0.295	1.24879e-11	1.39385e-10
ENSMUST00000082024.6	Mpp5	chr12	+	606.2	78837755	chr12:78837458-78840714	96.9	49.48	0.66	101.66	47.33	0.68	133.39	0	1	140.51	10.84	0.93	0.67	0.965	-0.295	2.43781e-11	2.66505e-10
ENSMUST00000001675.13	Stk38l	chr6	+	1008.5	146776474	chr6:146775594-146778812	37.17	165.09	0.18	38.46	182.07	0.17	87.15	93.03	0.48	77.63	91.77	0.46	0.175	0.47	-0.295	6.34504e-10	6.24327e-09
ENSMUST00000111741.8	Add3	chr19	+	790.1	53245329	chr19:53244998-53247399	116.84	150.62	0.44	112.27	135.89	0.45	146.92	37.37	0.8	140.3	66.76	0.68	0.445	0.74	-0.295	6.48456e-10	6.36876e-09
ENSMUST00000114604.8	Etl4	chr2	+	312.9	20809264	chr2:20808710-20809885	69	83.6	0.45	118.45	62.12	0.66	166.64	18.46	0.9	129.45	33.31	0.8	0.555	0.85	-0.295	2.44575e-09	2.29199e-08
ENSMUST00000020835.15	Ppm1d	chr11	+	302.3	85346234	chr11:85345636-85347066	28.76	115.11	0.2	22.97	135.2	0.15	72.97	80.8	0.47	68.72	78.59	0.47	0.175	0.47	-0.295	1.60532e-08	1.38181e-07
ENSMUST00000183703.7	Erc1	chr6	-	1613.3	119571921	chr6:119570796-119574454	62.14	113.85	0.35	62.68	117.02	0.35	128.39	58.54	0.69	123.6	83.12	0.6	0.35	0.645	-0.295	3.02755e-08	2.49945e-07
ENSMUST00000028728.5	Ubr1	chr2	-	246.4	120862574	chr2:120860269-120862791	71.8	66.25	0.52	63.02	71.72	0.47	124.24	34.69	0.78	124.32	30.24	0.8	0.495	0.79	-0.295	8.99914e-08	7.10928e-07
ENSMUST00000070143.12	Zhx1	chr15	-	165.4	58048566	chr15:58047305-58048785	58.49	67.23	0.47	70.36	77.63	0.48	99.57	49.21	0.67	115.17	16.9	0.87	0.475	0.77	-0.295	5.86036e-07	4.21428e-06
ENSMUST00000075214.8	Dsc2	chr18	-	243.8	20031929	chr18:20030633-20032403	46.99	86.77	0.35	58.39	68.94	0.46	88.24	22.72	0.8	65.37	43.66	0.6	0.405	0.7	-0.295	7.96998e-06	4.94879e-05
ENSMUST00000162564.6	Gm45062	chr6	+	156.8	8593455	chr6:8592907-8597480	49.46	31.62	0.61	48.99	29.98	0.62	64.83	0	1	61.24	13.28	0.82	0.615	0.91	-0.295	3.71175e-05	0.000206568
ENSMUST00000198540.1	Gm43300	chr3	-	129.6	119729357	chr3:119727748-119729790	34.61	19.57	0.64	26.65	22.54	0.54	43.29	0	1	34.8	10.54	0.77	0.59	0.885	-0.295	0.00123819	0.00510577
ENSMUST00000189137.6	Trpc1	chr9	-	57.2	95706745	chr9:95705082-95706967	16.99	14.54	0.54	20.72	11.71	0.64	31.65	1.78	0.95	24.87	5.47	0.82	0.59	0.885	-0.295	0.00775609	0.0259241
ENSMUST00000033598.8	Sh3bgrl	chrX	+	14920	109160333	chrX:109160130-109162471	519.83	273.45	0.66	581.37	258.73	0.69	711.45	16.26	0.98	742.67	37.39	0.95	0.675	0.965	-0.29	3.87672e-56	2.90299e-54
ENSMUST00000152459.7	Cadm1	chr9	+	4127.7	47850473	chr9:47850272-47850587	492.67	312.95	0.61	631.66	325	0.66	565.47	76.11	0.88	529.09	18.83	0.97	0.635	0.925	-0.29	1.3009e-38	5.41759e-37
ENSMUST00000029002.8	Stmn2	chr3	+	8293	8560467	chr3:8560266-8561606	58.05	658.54	0.08	70.27	764.4	0.08	213.46	361	0.37	201.93	349.46	0.37	0.08	0.37	-0.29	6.43838e-38	2.54189e-36
ENSMUST00000029270.9	Ccna2	chr3	-	13878.2	36566066	chr3:36565727-36566282	247.68	606.1	0.29	273.28	616.59	0.31	526.93	296.99	0.64	449.67	380.65	0.54	0.3	0.59	-0.29	4.27856e-34	1.48678e-32
ENSMUST00000060043.12	Wnk1	chr6	-	34472.2	119926384	chr6:119923969-119926687	328.46	517.17	0.39	383.85	523.15	0.42	630.51	175.24	0.78	613.96	385.31	0.61	0.405	0.695	-0.29	1.92975e-33	6.5909e-32
ENSMUST00000168134.9	Ppfia1	chr7	-	988.4	144477758	chr7:144476758-144477989	198.99	70.66	0.74	188.49	86.92	0.68	238.17	0	1	259.1	0	1	0.71	1	-0.29	1.99724e-25	5.16304e-24
ENSMUST00000049470.10	Tmem183a	chr1	-	3427.9	134347842	chr1:134346097-134348194	119.05	428.87	0.22	136.52	479.73	0.22	235.91	238.42	0.5	236.57	214.98	0.52	0.22	0.51	-0.29	6.78065e-23	1.58347e-21
ENSMUST00000030628.14	Tmem57	chr4	-	2695.4	134804225	chr4:134802759-134804564	96.87	319.52	0.23	119.29	430.43	0.22	268.34	246.26	0.52	233.46	220.33	0.51	0.225	0.515	-0.29	2.32873e-21	4.94583e-20
ENSMUST00000102581.10	Kctd10	chr5	-	536	114365595	chr5:114364576-114365866	148.38	42.33	0.78	138.2	78.82	0.64	176.64	0	1	188.37	0	1	0.71	1	-0.29	1.67693e-19	3.21866e-18
ENSMUST00000090433.5	Sec14l1	chr11	+	4553.4	117157048	chr11:117156801-117159268	182.56	149.09	0.55	199.14	101.99	0.66	228.98	29.66	0.89	261.53	29.69	0.9	0.605	0.895	-0.29	1.79829e-16	2.8914e-15
ENSMUST00000124836.7	Crls1	chr2	+	1927.4	132866059	chr2:132865837-132866441	59.87	221.55	0.21	73.46	282.98	0.21	158.76	141.12	0.53	153.61	172.36	0.47	0.21	0.5	-0.29	1.0321e-14	1.49927e-13
ENSMUST00000133574.7	Satb1	chr17	-	927.4	51739484	chr17:51738894-51740413	141.24	78.73	0.64	160.2	124.43	0.56	242.85	12.95	0.95	224.44	45.96	0.83	0.6	0.89	-0.29	1.57639e-14	2.25097e-13
ENSMUST00000015901.10	Ppil4	chr10	+	3638.6	7821532	chr10:7820952-7823135	69.83	230.09	0.23	72.46	236.75	0.23	196.31	152.28	0.56	197.52	216.73	0.48	0.23	0.52	-0.29	4.10661e-14	5.68087e-13
ENSMUST00000037709.15	Tm7sf3	chr6	-	2693.7	146603365	chr6:146602352-146604021	95.2	171.11	0.36	117.76	179.59	0.4	235.61	82.43	0.74	194.82	127.29	0.6	0.38	0.67	-0.29	3.64802e-13	4.66607e-12
ENSMUST00000106858.7	Mier1	chr4	+	1442.5	103162976	chr4:103162423-103165754	98.15	138.01	0.42	109.11	185.59	0.37	161.1	64.8	0.71	153.95	80.85	0.66	0.395	0.685	-0.29	5.61163e-11	5.93145e-10
ENSMUST00000091190.11	Ddx3y	chrY	-	321.9	1263031	chrY:1260771-1263367	77.01	46.9	0.62	75.98	33.48	0.69	161.04	0	1	150.69	18.79	0.89	0.655	0.945	-0.29	4.47834e-10	4.45877e-09
ENSMUST00000020112.6	Uhrf1bp1l	chr10	+	624.9	89818349	chr10:89817935-89819871	58.56	86.06	0.4	69	83.97	0.45	139.1	43.63	0.76	120.52	60.45	0.67	0.425	0.715	-0.29	1.93319e-07	1.47321e-06
ENSMUST00000028426.8	Cers6	chr2	+	245.1	69108799	chr2:69108442-69114282	39.88	29.4	0.58	44.54	8.8	0.84	65.39	0	1	57.37	0	1	0.71	1	-0.29	7.24569e-07	5.13867e-06
ENSMUST00000053407.12	Alkbh8	chr9	+	160.1	3385697	chr9:3385042-3386929	51.94	50.96	0.5	57.37	65.19	0.47	99.41	28.93	0.77	83.52	24.13	0.78	0.485	0.775	-0.29	4.91684e-06	3.13068e-05
ENSMUST00000081170.8	Sgcb	chr5	-	216.2	73635376	chr5:73632749-73635698	13.28	72.61	0.15	19.48	81.76	0.19	42.62	43.32	0.5	36.21	50.13	0.42	0.17	0.46	-0.29	4.28257e-05	0.000235948
ENSMUST00000131676.7	Zfp968	chr2	+	338.7	175380981	chr2:175380780-175381786	43.68	69.91	0.38	26.1	81.6	0.24	53.51	48.62	0.52	63.87	30.28	0.68	0.31	0.6	-0.29	4.48703e-05	0.000246023
ENSMUST00000031254.8	Klhl8	chr5	-	132.7	103862909	chr5:103862050-103863191	41.38	38.82	0.52	40.76	58.23	0.41	51.67	17.94	0.74	55.9	16.33	0.77	0.465	0.755	-0.29	0.000180221	0.000891675
ENSMUST00000068714.5	Sos1	chr17	-	119.9	80397154	chr17:80393752-80398672	13.58	64.7	0.17	16.24	64.75	0.2	34.1	39.63	0.46	35.26	36.86	0.49	0.185	0.475	-0.29	0.000198071	0.000971472
ENSMUST00000033544.13	Brcc3	chrX	+	180.6	75450981	chrX:75450684-75454001	32.16	30.92	0.51	28.01	25.23	0.53	75.29	3.41	0.96	62.93	33.14	0.66	0.52	0.81	-0.29	0.000921086	0.00390431
ENSMUST00000042701.12	Mxd4	chr5	-	210.3	34176694	chr5:34174887-34177149	24.58	34.29	0.42	28.75	29	0.5	50.64	18.82	0.73	58.19	17.32	0.77	0.46	0.75	-0.29	0.000940695	0.00397564
ENSMUST00000179908.7	Rab10os	chr12	+	151.5	3239035	chr12:3238834-3239234	27.62	39.06	0.41	26.74	36.37	0.42	52.88	34.69	0.6	56.26	13.53	0.81	0.415	0.705	-0.29	0.00204388	0.0079609
ENSMUST00000107598.8	Akap2	chr4	+	276.5	57894623	chr4:57892869-57896984	14.53	28.33	0.34	19.45	31.8	0.38	33.39	21.95	0.6	38.1	16.69	0.7	0.36	0.65	-0.29	0.00471192	0.016716
ENSMUST00000217641.1	Aplp2	chr9	-	30845.3	31150771	chr9:31149557-31150972	975.99	585.05	0.63	1070.13	556.12	0.66	1645.28	87.72	0.95	1413.97	137.09	0.91	0.645	0.93	-0.285	1.32773e-96	3.02532e-94
ENSMUST00000103133.3	Smarce1	chr11	-	48756.5	99210076	chr11:99209047-99210277	357.66	733.95	0.33	356.65	856.78	0.29	705.79	529.06	0.57	800.31	486.75	0.62	0.31	0.595	-0.285	4.43239e-46	2.36443e-44
ENSMUST00000029382.12	Ppid	chr3	+	18025.8	79603242	chr3:79603031-79603650	135.63	706.71	0.16	171.75	705.16	0.2	461.53	511.41	0.47	437.02	515.18	0.46	0.18	0.465	-0.285	5.09726e-40	2.20927e-38
ENSMUST00000161204.7	Rdh11	chr12	-	15803.1	79175671	chr12:79174337-79176250	326.47	840.61	0.28	339.91	942.49	0.27	502.32	346.16	0.59	391.34	346.16	0.53	0.275	0.56	-0.285	3.68307e-39	1.56653e-37
ENSMUST00000029480.8	Prpf38b	chr3	-	18752.2	108903793	chr3:108902807-108904762	200.24	667.16	0.23	253.04	636.73	0.28	470.79	387.33	0.55	477.16	423.09	0.53	0.255	0.54	-0.285	1.16126e-33	4.00047e-32
ENSMUST00000107924.1	Selenot	chr3	+	19264.7	58590972	chr3:58590695-58593133	397.33	299.75	0.57	420.54	288.48	0.59	615.22	100.28	0.86	549.13	83.5	0.87	0.58	0.865	-0.285	9.93664e-33	3.30875e-31
ENSMUST00000029446.12	Csde1	chr3	+	14060.1	103057102	chr3:103056886-103058186	294.96	415.86	0.41	295.71	472.77	0.38	528.98	251.38	0.68	505.41	239.39	0.68	0.395	0.68	-0.285	1.18893e-27	3.39847e-26
ENSMUST00000087908.9	Stx16	chr2	+	1918.3	174097880	chr2:174096919-174099771	233.74	86.82	0.73	222.1	143.08	0.61	316.91	1.8	0.99	302.25	24.76	0.92	0.67	0.955	-0.285	3.67115e-24	8.95334e-23
ENSMUST00000187048.6	Rnf2	chr1	-	1931	151471070	chr1:151469405-151471417	204.11	162.38	0.56	228.64	131.48	0.63	408.6	44.64	0.9	427.87	71.79	0.86	0.595	0.88	-0.285	5.78868e-21	1.20377e-19
ENSMUST00000030091.9	Pole3	chr4	-	4412.7	62523818	chr4:62522649-62524110	111.43	434.18	0.2	101.86	482.15	0.17	199.96	209.26	0.49	192.86	237.04	0.45	0.185	0.47	-0.285	8.43834e-21	1.74341e-19
ENSMUST00000106962.8	Cdc27	chr11	-	2936.7	104505382	chr11:104504937-104505680	290.5	266.75	0.52	290.9	287.72	0.5	322.15	84.34	0.79	347.71	89.23	0.8	0.51	0.795	-0.285	1.51649e-20	3.08915e-19
ENSMUST00000028087.5	Ppp6c	chr2	-	2206.2	39196879	chr2:39194354-39197589	27.63	350.18	0.07	26.43	401.8	0.06	91.79	136.55	0.4	80.36	191.61	0.3	0.065	0.35	-0.285	3.35995e-19	6.34215e-18
ENSMUST00000089027.2	Tm9sf4	chr2	+	2953.4	153208814	chr2:153208607-153210466	228.55	236.66	0.49	261.65	208.11	0.56	352.94	69.26	0.84	311.04	88.38	0.78	0.525	0.81	-0.285	3.64423e-19	6.86251e-18
ENSMUST00000154617.7	Rps6kb1	chr11	-	1251.7	86502208	chr11:86499025-86502962	48.18	305.3	0.14	50.49	319.39	0.14	147.71	190.87	0.44	133.83	193.75	0.41	0.14	0.425	-0.285	1.69204e-17	2.8926e-16
ENSMUST00000109203.8	Paip1	chr13	+	11467.7	119457247	chr13:119456988-119457391	193.91	222.94	0.47	168.35	284.58	0.37	282.43	95.14	0.75	258.23	130.19	0.66	0.42	0.705	-0.285	9.07791e-17	1.49271e-15
ENSMUST00000070705.5	Rlim	chrX	-	3035.1	103962550	chrX:103957163-103964043	257.84	154.4	0.63	229.38	159.08	0.59	234.68	10.52	0.96	244.48	49.24	0.83	0.61	0.895	-0.285	1.30561e-16	2.12495e-15
ENSMUST00000060311.11	Hip1	chr5	-	4771.6	135409414	chr5:135406531-135411269	156.92	112.89	0.58	169.88	116.06	0.59	281.27	40.59	0.87	269.1	38.62	0.87	0.585	0.87	-0.285	1.51782e-15	2.31225e-14
ENSMUST00000164431.1	Synj2bp	chr12	-	3506.3	81501914	chr12:81501360-81502166	169.95	316.93	0.35	163.46	302.32	0.35	186.38	99.55	0.65	179.21	111.6	0.62	0.35	0.635	-0.285	2.24471e-14	3.16002e-13
ENSMUST00000163402.7	Synj2bp	chr12	-	3506.3	81501914	chr12:81501360-81502166	169.95	316.93	0.35	163.46	302.32	0.35	186.38	99.55	0.65	179.21	111.6	0.62	0.35	0.635	-0.285	2.24471e-14	3.16002e-13
ENSMUST00000027157.9	Rpe	chr1	+	1381	66718130	chr1:66717754-66719363	122.89	203.89	0.38	136.9	243.73	0.36	207.94	93.25	0.69	237.76	143.93	0.62	0.37	0.655	-0.285	3.94222e-14	5.46293e-13
ENSMUST00000093292.10	Sertad2	chr11	+	526.8	20648941	chr11:20647802-20653021	73.92	30.85	0.71	68.1	27.97	0.71	111.01	0	1	115.86	1.22	0.99	0.71	0.995	-0.285	2.42521e-11	2.6531e-10
ENSMUST00000177608.7	Sulf1	chr1	+	1850.5	12860310	chr1:12858812-12861192	78.33	154.28	0.34	83.24	167.21	0.33	153.51	91.42	0.63	118.62	76.73	0.61	0.335	0.62	-0.285	1.00353e-09	9.73023e-09
ENSMUST00000138506.7	Tbcel	chr9	-	159.6	42415878	chr9:42415675-42416149	72.05	30.16	0.7	75.21	28.39	0.73	78.3	0	1	102.67	0	1	0.715	1	-0.285	2.01943e-09	1.90704e-08
ENSMUST00000123924.7	Ankra2	chr13	+	436.4	98273518	chr13:98272772-98273918	37.57	32.37	0.54	57.16	9.3	0.86	111.97	0	1	102.35	2.95	0.97	0.7	0.985	-0.285	8.97054e-09	7.9489e-08
ENSMUST00000027929.9	Mark1	chr1	-	396	184898350	chr1:184896789-184898878	10.37	109.91	0.09	16.24	133.61	0.11	52.74	79.67	0.4	51.99	89.53	0.37	0.1	0.385	-0.285	3.18811e-08	2.62792e-07
ENSMUST00000065716.7	Eml5	chr12	-	548.9	98789292	chr12:98787753-98790386	20.55	96.8	0.18	19.86	122.46	0.14	72.41	90.83	0.44	61.51	76.35	0.45	0.16	0.445	-0.285	1.61879e-07	1.24372e-06
ENSMUST00000074425.12	Efcab14	chr4	+	600.9	115775599	chr4:115775061-115777327	56.33	55.09	0.51	63.82	73.99	0.46	138.88	37.38	0.79	111.43	37.15	0.75	0.485	0.77	-0.285	5.29097e-07	3.81859e-06
ENSMUST00000037029.5	Jcad	chr18	+	279	4680427	chr18:4680226-4682868	64.86	41.38	0.61	72.79	37.29	0.66	83.99	2.01	0.98	78.16	12.46	0.86	0.635	0.92	-0.285	2.70509e-06	1.77996e-05
ENSMUST00000175805.8	Zhx1	chr15	-	346.2	58048565	chr15:58047003-58048785	54.62	70.94	0.44	64.91	82.85	0.44	93.79	54.94	0.63	107.67	24.36	0.82	0.44	0.725	-0.285	2.84736e-06	1.86664e-05
ENSMUST00000162512.7	Gtpbp8	chr16	-	214.5	44739164	chr16:44737284-44739368	52.16	72.95	0.42	46.4	89.1	0.34	89.79	45.16	0.67	95.43	49.77	0.66	0.38	0.665	-0.285	3.25506e-06	2.11911e-05
ENSMUST00000179226.7	Col4a3bp	chr13	+	201.2	96637414	chr13:96637118-96638015	66.03	57.81	0.53	68.83	70.29	0.49	105.72	32.93	0.76	78.14	15.64	0.83	0.51	0.795	-0.285	5.11693e-06	3.25159e-05
ENSMUST00000075872.3	Mysm1	chr4	-	298.8	94946922	chr4:94942040-94947123	48.1	61.1	0.44	45.64	64.1	0.42	88.64	35.14	0.72	84.64	35.37	0.71	0.43	0.715	-0.285	1.66285e-05	9.7981e-05
ENSMUST00000058524.2	Zc3hav1l	chr6	-	252.1	38292864	chr6:38287396-38293137	34.18	22.52	0.6	36.05	16.73	0.68	80.32	6.23	0.93	90.52	7.37	0.92	0.64	0.925	-0.285	1.99665e-05	0.000116314
ENSMUST00000186764.6	Nab1	chr1	-	164.2	52458598	chr1:52457294-52459306	49.55	60.71	0.45	47.24	49.72	0.49	76.05	15.16	0.83	70.94	33.46	0.68	0.47	0.755	-0.285	4.52302e-05	0.000247911
ENSMUST00000041264.14	Zfp938	chr10	-	114	82226392	chr10:82224850-82226593	28.86	18.76	0.61	31.6	15.11	0.68	65.95	0	1	63.15	10.54	0.86	0.645	0.93	-0.285	0.000349503	0.00162904
ENSMUST00000021631.11	Ppp4r4	chr12	+	83.4	103613248	chr12:103612808-103613831	32.09	19.07	0.63	41.04	20.54	0.67	44.83	0	1	33.97	5.18	0.87	0.65	0.935	-0.285	0.000394952	0.00181541
ENSMUST00000120563.1	Ptger4	chr15	-	97.2	5234305	chr15:5233399-5235222	34.99	30.98	0.53	37.76	26.53	0.59	55.7	4.4	0.93	36.16	11.11	0.76	0.56	0.845	-0.285	0.000478578	0.00216671
ENSMUST00000034987.14	Dopey1	chr9	+	63	86554217	chr9:86554016-86554377	33.6	26.14	0.56	19.74	15.11	0.57	61.61	7.72	0.89	36.59	8.77	0.81	0.565	0.85	-0.285	0.00153505	0.00618598
ENSMUST00000190957.6	Dopey1	chr9	+	63	86554217	chr9:86554016-86554377	33.6	26.14	0.56	19.74	15.11	0.57	61.61	7.72	0.89	36.59	8.77	0.81	0.565	0.85	-0.285	0.00153505	0.00618598
ENSMUST00000222028.1	Ptpdc1	chr13	-	27.8	48579642	chr13:48579210-48579843	27.45	10.78	0.72	14.41	23.45	0.38	27.93	4.56	0.86	25.56	6.18	0.81	0.55	0.835	-0.285	0.0104117	0.0334407
ENSMUST00000054952.3	Emc6	chr11	-	34035.9	73176381	chr11:73175519-73176751	453.64	1119.83	0.29	474.58	1117.36	0.3	733.63	565.82	0.56	809.69	572.7	0.59	0.295	0.575	-0.28	8.14739e-54	5.6996e-52
ENSMUST00000027752.14	Lamc1	chr1	-	6742.3	153221263	chr1:153218922-153221729	433.78	548.37	0.44	478.33	529.76	0.47	669.13	249.13	0.73	621.73	213.17	0.74	0.455	0.735	-0.28	1.08464e-34	3.83594e-33
ENSMUST00000024078.13	2020-03-05	chr19	+	7364.4	37221768	chr19:37221390-37222139	164.62	476.62	0.26	183.33	483.58	0.27	418.05	328.97	0.56	410.05	360.65	0.53	0.265	0.545	-0.28	5.71677e-27	1.58303e-25
ENSMUST00000106128.6	Adgrl2	chr3	-	8727.1	148816587	chr3:148815586-148817928	156.12	415.49	0.27	203.04	415.09	0.33	361.25	227.37	0.61	284.91	236.8	0.55	0.3	0.58	-0.28	8.7853e-22	1.92216e-20
ENSMUST00000035214.10	Ip6k1	chr9	+	2685.5	108045877	chr9:108045463-108048782	219.72	193.77	0.53	224.64	224.95	0.5	320.7	83.46	0.79	330.49	80.37	0.8	0.515	0.795	-0.28	2.34453e-18	4.197e-17
ENSMUST00000034140.8	Itfg1	chr8	-	1476	85718726	chr8:85717578-85718927	20.54	230.19	0.08	25.58	310.66	0.08	82.77	140.29	0.37	66.42	122.68	0.35	0.08	0.36	-0.28	7.57167e-15	1.10708e-13
ENSMUST00000084705.11	Tead1	chr7	+	282	112898901	chr7:112898547-112899459	93.68	45.24	0.67	83.01	25.2	0.77	150.17	0	1	140.15	0	1	0.72	1	-0.28	6.91645e-14	9.41275e-13
ENSMUST00000023615.6	Dscr3	chr16	-	672.1	94498523	chr16:94497783-94499082	138.09	150.04	0.48	154.45	125.79	0.55	242.08	60.87	0.8	256.05	66.06	0.79	0.515	0.795	-0.28	3.21276e-13	4.13588e-12
ENSMUST00000020930.13	Gna13	chr11	+	1484.1	109396504	chr11:109395914-109401369	133.94	179.02	0.43	130.72	180.59	0.42	187.52	87.89	0.68	216.62	80.49	0.73	0.425	0.705	-0.28	3.38996e-12	3.98452e-11
ENSMUST00000027505.12	Ing5	chr1	+	2317	93818512	chr1:93818281-93822095	127.39	53.69	0.7	120.06	74	0.62	191.67	0	1	219.52	31.24	0.88	0.66	0.94	-0.28	3.64378e-12	4.27026e-11
ENSMUST00000105431.7	Zwint	chr10	+	34728.8	72669148	chr10:72667899-72669789	45.44	210.11	0.18	43.65	223.88	0.16	108.59	103.99	0.51	89.05	140.13	0.39	0.17	0.45	-0.28	4.08249e-11	4.37018e-10
ENSMUST00000022553.5	Cab39l	chr14	+	605	59547233	chr14:59546986-59548903	24.99	157.06	0.14	22.91	164.78	0.12	69.83	89.32	0.44	73.24	118.93	0.38	0.13	0.41	-0.28	1.99832e-09	1.88935e-08
ENSMUST00000080036.2	Htt	chr5	+	216.8	34909337	chr5:34908632-34912534	31.08	150.03	0.17	27.39	147.99	0.16	75.04	87.87	0.46	68.33	91.45	0.43	0.165	0.445	-0.28	1.52906e-08	1.31758e-07
ENSMUST00000037362.5	Naa30	chr14	+	1767.9	49189147	chr14:49187550-49191031	50.59	105.05	0.33	59.44	88.08	0.4	173.29	73.14	0.7	160.31	110.61	0.59	0.365	0.645	-0.28	4.11473e-08	3.36909e-07
ENSMUST00000112192.7	Trappc2	chrX	+	410.3	166452441	chrX:166452137-166453138	96.8	92.54	0.51	87.36	124.06	0.41	145.11	26.29	0.85	128.02	74.83	0.63	0.46	0.74	-0.28	6.25024e-08	5.04766e-07
ENSMUST00000002808.6	Prkra	chr2	-	309.4	76630270	chr2:76629898-76630568	68.9	89.36	0.44	65.7	90.02	0.42	136.81	57.87	0.7	152.21	60.32	0.72	0.43	0.71	-0.28	1.04147e-07	8.17897e-07
ENSMUST00000109252.7	Ncoa3	chr2	+	655.5	166070930	chr2:166070132-166071470	74.53	124.89	0.37	83.46	99.26	0.46	107.83	25.33	0.81	95.14	67.83	0.58	0.415	0.695	-0.28	6.21263e-07	4.44955e-06
ENSMUST00000033810.7	Rbm41	chrX	-	132.6	139945700	chrX:139944236-139945903	60.36	22.89	0.73	54.08	37.61	0.59	76.36	6.24	0.92	69.57	2.85	0.96	0.66	0.94	-0.28	4.13174e-06	2.65946e-05
ENSMUST00000038213.13	Stxbp5	chr10	-	395.7	9760009	chr10:9755547-9760954	8.27	58.84	0.12	11.52	83.28	0.12	38.38	53.94	0.42	30.68	50.27	0.38	0.12	0.4	-0.28	3.45676e-05	0.000193457
ENSMUST00000022639.7	Nefl	chr14	+	192.1	68087693	chr14:68087308-68089095	18.31	55.5	0.25	21.22	67.71	0.24	75.36	62.87	0.55	60.2	59.8	0.5	0.245	0.525	-0.28	4.73111e-05	0.000258517
ENSMUST00000114491.1	Ccdc126	chr6	+	256.8	49340071	chr6:49339826-49341578	35.25	44.78	0.44	47.93	77.93	0.38	69.28	27.5	0.72	55.44	28.47	0.66	0.41	0.69	-0.28	4.8199e-05	0.000263098
ENSMUST00000044255.12	Ggta1	chr2	-	51.6	35402593	chr2:35402109-35402802	34.82	6.04	0.85	28.07	32.74	0.46	46.61	0	1	45.94	6.98	0.87	0.655	0.935	-0.28	0.000179252	0.000887636
ENSMUST00000188307.1	Nfasc	chr1	-	779.3	132600013	chr1:132599835-132600214	55.84	85.88	0.39	44.44	83.5	0.35	45.82	20.68	0.69	46.1	30.02	0.61	0.37	0.65	-0.28	0.000356635	0.00165744
ENSMUST00000222748.1	Zfp37	chr4	-	133.4	62191259	chr4:62190468-62192689	31.68	38.64	0.45	32.34	28.71	0.53	53.99	23.86	0.69	62.53	11.29	0.85	0.49	0.77	-0.28	0.000734219	0.00317452
ENSMUST00000084436.9	Cend1	chr7	-	81.2	141427649	chr7:141426446-141428003	34.47	20.39	0.63	28.88	24.04	0.55	26.39	9.36	0.74	37.93	0	1	0.59	0.87	-0.28	0.00202335	0.00789444
ENSMUST00000098568.7	Bmpr1b	chr3	-	66.6	141840539	chr3:141840367-141840740	25.9	10.63	0.71	23.43	26.16	0.47	30.22	6.08	0.83	38.75	3.77	0.91	0.59	0.87	-0.28	0.00217569	0.00838624
ENSMUST00000106230.1	Bmpr1b	chr3	-	66.6	141840539	chr3:141840368-141840740	25.9	10.63	0.71	23.43	26.16	0.47	30.22	6.08	0.83	38.75	3.77	0.91	0.59	0.87	-0.28	0.00217569	0.00838624
ENSMUST00000033543.13	Cmc4	chrX	-	31.5	75404986	chrX:75404846-75405218	28.54	20.26	0.58	24.32	26.59	0.48	42.64	12.2	0.78	37.58	7.21	0.84	0.53	0.81	-0.28	0.00470159	0.0166905
ENSMUST00000052648.8	Ccdc28a	chr10	-	80.3	18218191	chr10:18216784-18218392	23.6	44.86	0.34	25.55	30.9	0.45	24.45	6.23	0.8	25.88	21.44	0.55	0.395	0.675	-0.28	0.0133998	0.0415892
ENSMUST00000029805.12	Mttp	chr3	-	32.9	138090936	chr3:138089854-138091229	14.22	16.29	0.47	11.99	28.37	0.3	26.14	12.01	0.69	20.46	11.27	0.64	0.385	0.665	-0.28	0.0160327	0.0484229
ENSMUST00000044277.9	Chmp4b	chr2	+	16664.2	154694145	chr2:154693944-154694785	115.05	732.3	0.14	128.99	746.13	0.15	362.38	451.87	0.45	366.01	583.83	0.39	0.145	0.42	-0.275	1.40206e-37	5.46768e-36
ENSMUST00000024627.13	Chd1	chr17	+	11875.4	15770512	chr17:15769978-15772610	92.69	422.19	0.18	115.63	407.35	0.22	251.45	248.02	0.5	230.36	276.84	0.45	0.2	0.475	-0.275	4.09553e-21	8.59099e-20
ENSMUST00000029090.8	Gid8	chr2	+	1809.8	180718340	chr2:180717838-180718733	197.99	220.53	0.47	184.69	231.93	0.44	255.38	86.81	0.75	249.72	100.71	0.71	0.455	0.73	-0.275	2.19679e-14	3.10078e-13
ENSMUST00000220449.1	Gm20075	chr13	-	36297.1	96080390	chr13:96079216-96081376	97.87	228.29	0.3	113.86	213.68	0.35	273.03	187.23	0.59	269.3	175.63	0.61	0.325	0.6	-0.275	2.58487e-14	3.61973e-13
ENSMUST00000055758.15	Ubr3	chr2	+	1184.1	70022059	chr2:70021543-70024013	30.39	211.72	0.13	30.33	248.37	0.11	107.79	158.38	0.4	99	158	0.39	0.12	0.395	-0.275	1.54804e-13	2.06104e-12
ENSMUST00000025632.9	Carnmt1	chr19	+	1435.3	18704221	chr19:18704020-18704788	118.55	218.73	0.35	143.18	256.35	0.36	222.78	96.57	0.7	171.03	135.16	0.56	0.355	0.63	-0.275	9.24056e-13	1.14253e-11
ENSMUST00000037141.8	Setd7	chr3	-	3251.9	51517087	chr3:51515319-51521487	143.64	77.57	0.65	121.76	74.71	0.62	189.58	31.88	0.86	233.29	9.43	0.96	0.635	0.91	-0.275	9.77449e-13	1.205e-11
ENSMUST00000107305.7	Hdgfl3	chr7	-	572.5	81885770	chr7:81884071-81886083	102.17	112.18	0.48	109.4	77.15	0.59	213.75	45	0.83	212.09	57.49	0.79	0.535	0.81	-0.275	2.22453e-10	2.26139e-09
ENSMUST00000108239.6	Atad5	chr11	+	1082.1	80134494	chr11:80134293-80135794	111.33	91.41	0.55	132.79	87.18	0.6	207.52	7.97	0.96	165.52	56.66	0.74	0.575	0.85	-0.275	2.62138e-10	2.63792e-09
ENSMUST00000087475.10	Tmem237	chr1	-	468.7	59100991	chr1:59100597-59101198	98.88	124.65	0.44	122.72	94.31	0.57	163.42	50.07	0.77	153.08	39.9	0.79	0.505	0.78	-0.275	2.91414e-09	2.70551e-08
ENSMUST00000094917.9	Tmem237	chr1	-	481.5	59100990	chr1:59100590-59101198	97.72	125.57	0.44	121.64	95.16	0.56	162.92	50.33	0.76	152.4	40.45	0.79	0.5	0.775	-0.275	3.25503e-09	3.01147e-08
ENSMUST00000109632.7	Uqcc1	chr2	-	1201.8	155848100	chr2:155846896-155848526	74.87	153.22	0.33	92.31	159.18	0.37	119.9	69.48	0.63	117.48	71.65	0.62	0.35	0.625	-0.275	1.18615e-08	1.0378e-07
ENSMUST00000030076.11	Ptbp3	chr4	-	790.1	59476412	chr4:59471868-59477015	113.53	108.18	0.51	114.54	75.67	0.6	151.02	13.96	0.92	144.87	51.03	0.74	0.555	0.83	-0.275	3.0253e-08	2.49945e-07
ENSMUST00000111611.7	Klhl20	chr1	-	202.7	161090192	chr1:161088375-161090511	65.79	25.4	0.72	60.36	32.3	0.65	86.42	0.12	1	84.94	7.33	0.92	0.685	0.96	-0.275	6.78462e-07	4.83101e-06
ENSMUST00000029865.3	Trp53inp1	chr4	+	187.4	11169968	chr4:11169710-11174379	54.38	28.27	0.66	52.94	13.83	0.79	57.62	0	1	70.09	0	1	0.725	1	-0.275	8.785e-07	6.16186e-06
ENSMUST00000021147.13	Exoc7	chr11	-	572.2	116288986	chr11:116288001-116289285	74.15	56.39	0.57	78.23	41.27	0.65	101.21	19.55	0.84	104.24	7.33	0.93	0.61	0.885	-0.275	1.30023e-06	8.92371e-06
ENSMUST00000109914.1	Zfp345	chr2	-	189.2	150473223	chr2:150470991-150473424	58.18	55.32	0.51	57.54	31.78	0.64	72.97	9.04	0.89	72.47	16.53	0.81	0.575	0.85	-0.275	2.18988e-05	0.000126644
ENSMUST00000132484.6	Spopl	chr2	-	902.2	23510843	chr2:23506220-23511460	25.41	91.4	0.22	26.79	91.45	0.23	49.49	47.88	0.51	44.66	45.64	0.49	0.225	0.5	-0.275	2.22136e-05	0.00012814
ENSMUST00000098312.3	Exoc8	chr8	-	124.5	124895332	chr8:124893108-124897705	32.79	16.51	0.67	34.41	9.83	0.78	45.32	0	1	46.98	0	1	0.725	1	-0.275	9.11563e-05	0.000475611
ENSMUST00000029907.5	Ubxn2b	chr4	+	124.9	6216441	chr4:6215912-6221688	15.05	51.65	0.23	14.83	67.16	0.18	43	43.24	0.5	40.7	48.55	0.46	0.205	0.48	-0.275	0.000208434	0.00101792
ENSMUST00000006311.12	Tead4	chr6	-	266.7	128227630	chr6:128227143-128228479	31.3	31.25	0.5	42.2	20.54	0.67	51.91	18.06	0.74	75.01	1.36	0.98	0.585	0.86	-0.275	0.00026274	0.00125095
ENSMUST00000129435.7	Crem	chr18	-	165.6	3267531	chr18:3267264-3267732	28.32	58.86	0.32	27.76	40.27	0.41	49.75	33.88	0.59	47.87	21.22	0.69	0.365	0.64	-0.275	0.00110617	0.00460182
ENSMUST00000176701.2	Pknox1	chr17	+	88.5	31605170	chr17:31604753-31607684	33.48	29.23	0.53	31.87	34.41	0.48	40.62	18.05	0.69	52.55	7.81	0.87	0.505	0.78	-0.275	0.00124309	0.005122
ENSMUST00000097352.9	Pknox1	chr17	+	88.5	31605170	chr17:31604753-31607680	33.49	29.21	0.53	31.87	34.41	0.48	40.63	18.04	0.69	52.58	7.78	0.87	0.505	0.78	-0.275	0.00124309	0.005122
ENSMUST00000029049.6	Chmp4c	chr3	+	63.1	10390113	chr3:10389912-10395337	13.49	64.83	0.17	13.42	50.51	0.21	21.14	30.71	0.41	23.48	21.87	0.52	0.19	0.465	-0.275	0.00201961	0.00788757
ENSMUST00000131298.6	Ralgps1	chr2	-	113.1	33137003	chr2:33133417-33137709	25.06	15.22	0.62	23.48	15.86	0.6	52.26	3.92	0.93	53.42	10.4	0.84	0.61	0.885	-0.275	0.00288757	0.0107609
ENSMUST00000108709.7	Specc1	chr11	+	155.2	62219539	chr11:62219285-62223013	19.21	51.46	0.27	25.18	40.08	0.39	29.75	15.17	0.66	27.28	22.04	0.55	0.33	0.605	-0.275	0.00397116	0.0143336
ENSMUST00000093802.5	Cep162	chr9	-	48.4	87192509	chr9:87189577-87192922	10.03	24.11	0.29	8.24	36.48	0.18	26.21	32.12	0.45	27.16	20.14	0.57	0.235	0.51	-0.275	0.0100165	0.032308
ENSMUST00000210748.1	Npas1	chr7	-	64	16455991	chr7:16455721-16456304	14.99	19.6	0.43	23.35	13.97	0.63	31.3	19.98	0.61	47.04	0	1	0.53	0.805	-0.275	0.0145186	0.0445795
ENSMUST00000165956.2	D3Ertd254e	chr3	+	71.8	36166338	chr3:36164056-36170335	15.22	20.64	0.42	16.4	19.42	0.46	23.76	12.56	0.65	29.89	8.54	0.78	0.44	0.715	-0.275	0.0166599	0.050008
ENSMUST00000197653.4	D3Ertd254e	chr3	+	71.8	36166338	chr3:36164056-36170342	15.21	20.65	0.42	16.39	19.43	0.46	23.76	12.57	0.65	29.85	8.58	0.78	0.44	0.715	-0.275	0.0166599	0.050008
ENSMUST00000111448.1	Celf1	chr2	+	18943.3	91016925	chr2:91016566-91019497	529.15	211.42	0.71	576.32	192.22	0.75	806.11	0	1	860.95	0	1	0.73	1	-0.27	8.73617e-73	1.03216e-70
ENSMUST00000034983.6	Atp1b3	chr9	-	94647.5	96333142	chr9:96332655-96333694	847.21	1006.27	0.46	905.47	1155.08	0.44	1082.36	397.53	0.73	993.24	404.38	0.71	0.45	0.72	-0.27	5.32912e-58	4.18716e-56
ENSMUST00000210489.1	Srek1	chr13	-	4424.6	103743277	chr13:103739348-103743716	32.84	380.75	0.08	40.16	425.42	0.09	139.63	242.58	0.37	126.65	249.96	0.34	0.085	0.355	-0.27	1.13722e-21	2.47457e-20
ENSMUST00000206720.1	Cbl	chr9	-	1680.8	44151492	chr9:44142976-44151737	155.22	55.25	0.74	145.21	55.42	0.72	198.56	0	1	230.02	0	1	0.73	1	-0.27	1.16494e-19	2.26044e-18
ENSMUST00000115850.1	Cdh2	chr18	-	2077.4	16589922	chr18:16589023-16590353	187.19	177.34	0.51	245.91	225.73	0.52	387.48	67.33	0.85	272.36	108.44	0.72	0.515	0.785	-0.27	9.42273e-17	1.54781e-15
ENSMUST00000078687.5	Gid8	chr2	+	1779.3	180718338	chr2:180717838-180718730	199.98	219.01	0.48	187.13	229.92	0.45	256.87	85.45	0.75	250.97	99.74	0.72	0.465	0.735	-0.27	3.38973e-14	4.71782e-13
ENSMUST00000162409.7	Fnbp1l	chr3	-	10092.3	122542082	chr3:122538725-122542283	186.85	120.52	0.61	176.13	136.39	0.56	259.58	69.72	0.79	265.68	22.58	0.92	0.585	0.855	-0.27	1.97179e-13	2.59704e-12
ENSMUST00000030257.14	Cachd1	chr4	+	1659.8	101003521	chr4:101002862-101004544	102.46	221.68	0.32	148.88	181.95	0.45	215.92	136.25	0.61	231.68	100.75	0.7	0.385	0.655	-0.27	2.44955e-12	2.9157e-11
ENSMUST00000025403.6	Impa2	chr18	+	1357.1	67318786	chr18:67318395-67319146	86.27	201.31	0.3	77.71	305.28	0.2	130.15	112.29	0.54	126.76	125.35	0.5	0.25	0.52	-0.27	6.47261e-12	7.37942e-11
ENSMUST00000054776.3	Plekhf2	chr4	-	686.7	10990450	chr4:10988662-10991354	145.01	116.65	0.55	148.04	106.72	0.58	209.64	35.43	0.86	237.38	55.72	0.81	0.565	0.835	-0.27	2.86233e-11	3.10572e-10
ENSMUST00000198607.4	Papd7	chr13	-	1193.3	69499583	chr13:69497959-69500110	129	50.89	0.72	121.77	93.97	0.56	158.55	15.64	0.91	168.4	16.26	0.91	0.64	0.91	-0.27	3.54501e-11	3.82305e-10
ENSMUST00000161017.7	Kif26b	chr1	+	173.2	178932751	chr1:178932080-178939200	7.67	137.58	0.05	8.1	137.26	0.06	32.77	71.18	0.32	33.04	66.3	0.33	0.055	0.325	-0.27	1.75453e-08	1.50213e-07
ENSMUST00000031984.8	Smarcad1	chr6	+	1403.3	65115481	chr6:65114301-65116061	64.37	136.71	0.32	55.65	137.57	0.29	142.05	85.38	0.62	123.9	112.06	0.53	0.305	0.575	-0.27	2.38098e-08	2.00193e-07
ENSMUST00000060711.7	Epm2aip1	chr9	+	288.4	111273969	chr9:111271945-111279093	68.99	48.77	0.59	72.87	24.11	0.75	95.66	2.76	0.97	88.87	8.28	0.91	0.67	0.94	-0.27	1.51942e-07	1.17246e-06
ENSMUST00000182024.1	Rnf165	chr18	-	309	77462248	chr18:77458685-77462449	52.02	18.3	0.74	46.79	18.19	0.72	58.87	0	1	63.98	0	1	0.73	1	-0.27	2.81549e-06	1.84803e-05
ENSMUST00000188414.3	Slc25a13	chr6	-	174.7	6042039	chr6:6041219-6042332	55.07	19.03	0.74	55.72	24.75	0.69	66.6	2.05	0.97	73.46	0	1	0.715	0.985	-0.27	3.1423e-06	2.04821e-05
ENSMUST00000015256.14	Slc25a13	chr6	-	174.7	6042039	chr6:6041218-6042332	55.04	19.06	0.74	55.7	24.77	0.69	66.56	2.09	0.97	73.46	0	1	0.715	0.985	-0.27	3.1423e-06	2.04821e-05
ENSMUST00000074694.6	Gnai1	chr5	-	248.9	18266463	chr5:18265135-18267209	66.57	53.32	0.56	61.5	47.86	0.56	113.36	10.7	0.91	105.87	36.09	0.75	0.56	0.83	-0.27	6.71973e-06	4.2147e-05
ENSMUST00000144164.7	Lyrm7	chr11	-	753.7	54840982	chr11:54839812-54841202	36.32	107.96	0.25	32.33	111.18	0.23	54.71	47.38	0.54	63.43	69.2	0.48	0.24	0.51	-0.27	9.36971e-06	5.77015e-05
ENSMUST00000000199.7	Ncs1	chr2	+	409.7	31292610	chr2:31292284-31295989	55.48	72.92	0.43	61.69	71.42	0.46	88.11	36.11	0.71	97.18	37.56	0.72	0.445	0.715	-0.27	9.73831e-06	5.97638e-05
ENSMUST00000030968.6	5730480H06Rik	chr5	+	221	48388338	chr5:48388103-48388845	53.3	43.35	0.55	46.65	99.86	0.32	90.78	39.67	0.7	66.18	27.15	0.71	0.435	0.705	-0.27	1.09143e-05	6.6444e-05
ENSMUST00000028914.8	Polr3f	chr2	+	275.1	144539244	chr2:144538612-144541995	58.74	76.93	0.43	69.13	48.52	0.59	83.86	31.93	0.72	81.77	15.37	0.84	0.51	0.78	-0.27	1.83301e-05	0.000107447
ENSMUST00000008995.14	Hdac4	chr1	-	84.2	91933093	chr1:91932757-91933386	66.02	47.33	0.58	95.09	34.32	0.73	65.54	1.76	0.97	78.01	10.99	0.88	0.655	0.925	-0.27	2.42498e-05	0.000138881
ENSMUST00000037879.7	Heca	chr10	-	424.4	17900577	chr10:17899035-17902377	41.45	77.13	0.35	59.86	74.41	0.45	67.24	47.25	0.59	88.83	29.4	0.75	0.4	0.67	-0.27	3.23824e-05	0.000182058
ENSMUST00000001172.11	Ankrd39	chr1	-	197.8	36539254	chr1:36538094-36539534	25.71	94.72	0.21	38.16	120.81	0.24	49.44	51.61	0.49	46.51	46.71	0.5	0.225	0.495	-0.27	3.72131e-05	0.000207028
ENSMUST00000059588.7	Pdp2	chr8	+	397.4	104595266	chr8:104593480-104599026	66.14	63.43	0.51	61.96	57.94	0.52	70.89	11.69	0.86	66.91	26.71	0.71	0.515	0.785	-0.27	9.04483e-05	0.000472226
ENSMUST00000114018.9	Map2	chr1	+	138.9	66439370	chr1:66438792-66442581	25.05	19.18	0.57	34.1	4.12	0.89	45.05	0	1	44.18	0.18	1	0.73	1	-0.27	0.000124463	0.000634448
ENSMUST00000020253.14	Chpt1	chr10	-	95.5	88475332	chr10:88473236-88475536	8.5	81.15	0.09	19.27	97.69	0.16	32.67	38.96	0.46	20.87	41.85	0.33	0.125	0.395	-0.27	0.000133808	0.000678182
ENSMUST00000115443.7	Met	chr6	+	267.8	17571914	chr6:17571613-17573980	40.56	34.26	0.54	44.85	13.2	0.77	51.85	7.8	0.87	44.57	1	0.98	0.655	0.925	-0.27	0.000364818	0.00168858
ENSMUST00000032839.12	Det1	chr7	-	31.8	78827792	chr7:78827474-78828112	39.26	12.82	0.75	25.1	13.83	0.64	42.05	3.1	0.93	47.01	0	1	0.695	0.965	-0.27	0.000763867	0.003292
ENSMUST00000033915.8	Gpm6a	chr8	+	76.5	55060284	chr8:55058777-55060871	26.25	16.81	0.61	41.55	7.98	0.84	43.56	0	1	30.03	0.4	0.99	0.725	0.995	-0.27	0.000806624	0.00345944
ENSMUST00000087557.11	Tspan6	chrX	-	163.4	133891722	chrX:133891068-133891923	18.51	62.56	0.23	23.68	66.3	0.26	47.23	56.97	0.45	40.11	29.22	0.58	0.245	0.515	-0.27	0.000856477	0.00365458
ENSMUST00000099457.3	Slc30a4	chr2	-	148.3	122684784	chr2:122683398-122685333	33.27	25.62	0.56	30.44	40.1	0.43	44.5	13.63	0.77	48.62	15.67	0.76	0.495	0.765	-0.27	0.00267454	0.0100825
ENSMUST00000094651.3	Eid2b	chr7	+	216.6	28278857	chr7:28277739-28279489	24.84	31.77	0.44	17.67	55.55	0.24	25.66	19.9	0.56	33.17	16.75	0.66	0.34	0.61	-0.27	0.00365152	0.0133215
ENSMUST00000033545.5	Rab39b	chrX	-	97.3	75574398	chrX:75572046-75574725	17.7	21.55	0.45	20.8	18.38	0.53	49.73	23.13	0.68	49.44	9.16	0.84	0.49	0.76	-0.27	0.0105525	0.0337977
ENSMUST00000069221.11	Syncrip	chr9	-	19459.2	88453996	chr9:88447009-88454295	62.35	939.08	0.06	71.93	1057.79	0.06	263.2	480.01	0.35	255.54	601.29	0.3	0.06	0.325	-0.265	1.07496e-49	6.83093e-48
ENSMUST00000041370.10	Txlng	chrX	-	1493	162780124	chrX:162779092-162781418	235.45	116.52	0.67	268.97	112.96	0.7	376.37	22	0.94	375.36	15.06	0.96	0.685	0.95	-0.265	2.2244e-23	5.29539e-22
ENSMUST00000031838.8	Igf2bp3	chr6	-	4483	49087239	chr6:49086751-49087440	248.49	323.04	0.43	271.96	311.23	0.47	433.76	180.91	0.71	440.8	174.97	0.72	0.45	0.715	-0.265	4.6874e-20	9.35719e-19
ENSMUST00000025490.8	Prrc1	chr18	+	931.3	57389528	chr18:57389220-57392719	24.81	289.4	0.08	26.58	323.78	0.08	91.5	185.57	0.33	103.52	180.87	0.36	0.08	0.345	-0.265	4.05538e-17	6.78734e-16
ENSMUST00000006221.13	Vps54	chr11	+	2787	21320276	chr11:21319753-21321136	75.13	278.01	0.21	85.9	302.5	0.22	193	208.13	0.48	176.58	191.85	0.48	0.215	0.48	-0.265	2.42101e-14	3.39922e-13
ENSMUST00000029053.7	Ptpn1	chr2	+	1136.9	167976805	chr2:167976425-167979385	93.17	276.53	0.25	96.71	324.58	0.23	162.8	166.88	0.49	173.86	157.92	0.52	0.24	0.505	-0.265	5.53915e-14	7.57714e-13
ENSMUST00000037915.8	Msl1	chr11	+	2899.2	98805552	chr11:98805342-98807859	171.13	129.26	0.57	176.87	143.39	0.55	278.19	52.48	0.84	277.72	65.22	0.81	0.56	0.825	-0.265	1.57688e-13	2.09594e-12
ENSMUST00000068296.7	Zfp266	chr9	-	2163.3	20500126	chr9:20499065-20500477	205.89	183.07	0.53	178.1	201.03	0.47	240.27	90.4	0.73	273.09	68.64	0.8	0.5	0.765	-0.265	1.64371e-13	2.18112e-12
ENSMUST00000049081.11	S100pbp	chr4	-	830.5	129150833	chr4:129149372-129151091	131.51	49.47	0.73	109.95	75.64	0.59	247.57	42.25	0.85	263.7	0	1	0.66	0.925	-0.265	1.3037e-12	1.58975e-11
ENSMUST00000013338.13	Arih2	chr9	-	1308.5	108604902	chr9:108602942-108605153	111.9	209.85	0.35	112.85	243.36	0.32	214.22	132.42	0.62	205.96	146.66	0.58	0.335	0.6	-0.265	1.46723e-12	1.77694e-11
ENSMUST00000051870.7	Champ1	chr8	+	2325.2	13880524	chr8:13877798-13881639	142.94	101.97	0.58	156.69	73.35	0.68	188.87	29.68	0.86	222.38	16.51	0.93	0.63	0.895	-0.265	5.18255e-12	5.98564e-11
ENSMUST00000051431.9	Fbxo28	chr1	-	1777.8	182316598	chr1:182313102-182317285	48.3	241.54	0.17	53.2	238.87	0.18	88.13	130.55	0.4	98.18	106.19	0.48	0.175	0.44	-0.265	8.03636e-11	8.39974e-10
ENSMUST00000057293.7	Prr12	chr7	-	1291.7	45028318	chr7:45027563-45028624	98.81	207.23	0.32	95.96	227.53	0.3	168.43	109.46	0.61	157.35	135.07	0.54	0.31	0.575	-0.265	1.53866e-10	1.58537e-09
ENSMUST00000017430.11	Glod4	chr11	-	2863.8	76221830	chr11:76221510-76222031	65.31	249.39	0.21	85.59	261.94	0.25	102.14	108.31	0.49	99.89	99.29	0.5	0.23	0.495	-0.265	2.69642e-10	2.71172e-09
ENSMUST00000033898.9	Col4a1	chr8	-	325.8	11199638	chr8:11198423-11199882	99.02	95.14	0.51	117.29	106.1	0.53	165.03	29.82	0.85	141.12	54.23	0.72	0.52	0.785	-0.265	2.52853e-08	2.11595e-07
ENSMUST00000020904.7	Rock2	chr12	+	1352.9	16985571	chr12:16984638-16987823	71.23	129.59	0.35	77.34	120.76	0.39	116.99	63.55	0.65	129.64	78.17	0.62	0.37	0.635	-0.265	1.45465e-07	1.12466e-06
ENSMUST00000008830.8	Zfp955a	chr17	-	272.3	33242082	chr17:33241519-33242950	50.1	15.41	0.76	46.69	19.08	0.71	67.41	0.19	1	70.97	0	1	0.735	1	-0.265	1.32346e-06	9.06362e-06
ENSMUST00000163505.2	Ahi1	chr10	+	51.6	21079313	chr10:21079084-21080428	45.83	13.69	0.77	62.36	26.51	0.7	50.53	0	1	47.17	0	1	0.735	1	-0.265	2.0957e-05	0.000121462
ENSMUST00000120722.1	2610002M06Rik	chrX	-	104	107787492	chrX:107782751-107787853	9.09	75.99	0.11	9.21	93.34	0.09	24.87	45.96	0.35	25.68	41.85	0.38	0.1	0.365	-0.265	5.97625e-05	0.000321055
ENSMUST00000085427.5	Zfp865	chr7	+	77.7	5032990	chr7:5032763-5033138	28.47	20.94	0.58	59.92	31.34	0.66	72.79	3.95	0.95	40.45	8.75	0.82	0.62	0.885	-0.265	0.000226166	0.00109579
ENSMUST00000021207.6	Rflnb	chr11	-	191	76021876	chr11:76019194-76022240	35.59	23.3	0.6	32.57	43.35	0.43	55.97	25.3	0.69	63.74	9.39	0.87	0.515	0.78	-0.265	0.000883703	0.00375825
ENSMUST00000105659.8	Espn	chr4	-	45.4	152120889	chr4:152120336-152121265	30.99	8.86	0.78	32.24	19.92	0.62	29.63	2.26	0.93	40.52	0	1	0.7	0.965	-0.265	0.00108255	0.00452126
ENSMUST00000058889.4	Fancm	chr12	+	234.5	65130546	chr12:65130275-65132058	21.85	58.88	0.27	24.26	55.66	0.3	37.8	33.73	0.53	41.21	31.11	0.57	0.285	0.55	-0.265	0.00156684	0.00629659
ENSMUST00000212086.1	Kcnn1	chr8	-	123.1	70844205	chr8:70843158-70844561	22.86	21.71	0.51	36.25	6.62	0.85	47.63	2.32	0.95	33.59	2.29	0.94	0.68	0.945	-0.265	0.00160463	0.0064371
ENSMUST00000129680.7	Ramp2	chr11	+	67	101248071	chr11:101247811-101248250	17.76	23.17	0.43	27.99	27.39	0.51	45.56	18.44	0.71	44.42	13.73	0.76	0.47	0.735	-0.265	0.00879851	0.0289293
ENSMUST00000088658.10	Mybl1	chr1	-	97.4	9669783	chr1:9667415-9670012	31.16	35.55	0.47	29.54	18.85	0.61	30.83	0	1	23.8	15.01	0.61	0.54	0.805	-0.265	0.0137157	0.0424621
ENSMUST00000000804.6	Ddx3x	chrX	+	81627.4	13291788	chrX:13291413-13294052	1421.44	1696.4	0.46	1437.87	1694.48	0.46	2216.9	824.02	0.73	2319.67	954.61	0.71	0.46	0.72	-0.26	3.30408e-99	7.98485e-97
ENSMUST00000025955.6	Eif3a	chr19	-	124357	60761982	chr19:60761116-60762304	597.46	1548.01	0.28	672.1	1466	0.31	1376.35	999.51	0.58	1390.34	1215.49	0.53	0.295	0.555	-0.26	1.69514e-71	1.94515e-69
ENSMUST00000029385.8	Serp1	chr3	-	29542.9	58523625	chr3:58519817-58523868	92.58	1194.95	0.07	94.38	1178.79	0.07	231.03	429.28	0.35	221.64	490.92	0.31	0.07	0.33	-0.26	8.9367e-47	4.96657e-45
ENSMUST00000173246.7	Jarid2	chr13	+	13902.9	44920011	chr13:44919800-44921643	444.9	363.72	0.55	520.95	393.66	0.57	683.24	104.48	0.87	578.59	168.68	0.77	0.56	0.82	-0.26	1.29638e-30	4.03854e-29
ENSMUST00000048678.6	Lss	chr10	+	5313.4	76553861	chr10:76552937-76555479	78.94	669.8	0.11	95.05	764.3	0.11	165.81	277.62	0.37	156.78	268.64	0.37	0.11	0.37	-0.26	2.38522e-27	6.74543e-26
ENSMUST00000023334.14	Nectin3	chr16	-	5593.3	46448193	chr16:46447169-46448968	171.47	476.34	0.26	160.81	535.48	0.23	420.67	405.4	0.51	356.23	353.75	0.5	0.245	0.505	-0.26	4.55077e-24	1.10479e-22
ENSMUST00000114577.7	Vma21	chrX	+	1595.4	71821006	chrX:71820805-71824706	19.14	419.05	0.04	26.51	508.84	0.05	91.17	217.13	0.3	81.64	184.17	0.31	0.045	0.305	-0.26	2.84215e-22	6.37584e-21
ENSMUST00000221459.1	Mark3	chr12	+	2593.7	111655790	chr12:111655270-111656160	181.8	302.63	0.38	206.01	273.65	0.43	374.38	194.83	0.66	376.31	186.39	0.67	0.405	0.665	-0.26	1.73266e-17	2.95572e-16
ENSMUST00000038382.4	Jph1	chr1	-	1511.7	16996624	chr1:16994938-16997559	109.81	40.3	0.73	112.75	36.73	0.75	180.44	0	1	192.14	0	1	0.74	1	-0.26	2.13932e-15	3.24048e-14
ENSMUST00000109930.2	Ascc2	chr11	+	908.5	4683332	chr11:4682907-4685699	74.43	254.08	0.23	72.94	287.95	0.2	134.81	174	0.44	150.51	142.68	0.51	0.215	0.475	-0.26	2.41627e-12	2.87823e-11
ENSMUST00000162819.7	Wdr26	chr1	-	3624.1	181175856	chr1:181173228-181177831	137.12	139.2	0.5	130.68	141.92	0.48	298.97	112.85	0.73	306.16	89.8	0.77	0.49	0.75	-0.26	4.219e-12	4.91908e-11
ENSMUST00000206219.1	Pik3c2a	chr7	-	266	116339920	chr7:116339727-116340223	126.24	55.35	0.7	127.16	66.46	0.66	202.45	4.78	0.98	162.73	18.85	0.9	0.68	0.94	-0.26	1.02261e-11	1.15107e-10
ENSMUST00000094898.4	Ccnyl1	chr1	+	403.4	64724132	chr1:64723523-64725640	107.25	57.29	0.65	113.44	32.85	0.78	149.26	0	1	130.12	6.61	0.95	0.715	0.975	-0.26	2.10818e-11	2.3222e-10
ENSMUST00000114976.8	Luc7l	chr17	+	847.3	26281922	chr17:26281625-26285504	63.29	216.75	0.23	64	166.69	0.28	140.12	117.96	0.54	135.9	142.7	0.49	0.255	0.515	-0.26	4.01515e-10	4.00762e-09
ENSMUST00000050556.10	Bod1l	chr5	-	2205.4	41788660	chr5:41787538-41788949	108	177.92	0.38	134.39	149.89	0.47	181.59	94.51	0.66	171.45	68.86	0.71	0.425	0.685	-0.26	1.93521e-09	1.83293e-08
ENSMUST00000063905.11	Clip1	chr5	-	1569.3	123579252	chr5:123578833-123579502	87.97	157	0.36	83.6	164.36	0.34	156.1	94.87	0.62	141.59	92.61	0.6	0.35	0.61	-0.26	5.06951e-09	4.61786e-08
ENSMUST00000106950.7	Xndc1	chr7	+	1408.9	102082413	chr7:102082041-102083762	114.26	72.81	0.61	107.6	70.47	0.6	175.02	15.52	0.92	163.13	38.39	0.81	0.605	0.865	-0.26	9.317e-09	8.24098e-08
ENSMUST00000115435.8	Cask	chrX	-	86.1	13521997	chrX:13521782-13522347	65.72	27.94	0.7	76.73	21.17	0.78	92.14	0	1	95.87	0	1	0.74	1	-0.26	2.25942e-08	1.90676e-07
ENSMUST00000066148.11	Tbcel	chr9	-	551.8	42415879	chr9:42412316-42416149	79.08	23.2	0.77	74.01	29.63	0.71	89.91	0	1	87.33	0	1	0.74	1	-0.26	2.5941e-08	2.16854e-07
ENSMUST00000073201.5	Zfp958	chr8	+	229.2	4628369	chr8:4628168-4629380	106.48	42.81	0.71	106.51	64.6	0.62	108.34	7.53	0.93	122.6	11.09	0.92	0.665	0.925	-0.26	5.05385e-08	4.10642e-07
ENSMUST00000174586.7	Ptbp3	chr4	-	749.5	59476410	chr4:59472048-59477015	112.49	109	0.51	113.9	76.18	0.6	149.14	15.82	0.9	142.28	53.62	0.73	0.555	0.815	-0.26	7.17282e-08	5.75196e-07
ENSMUST00000151689.7	Magt1	chrX	-	1512.1	105971278	chrX:105968084-105971479	73.45	101.64	0.42	96.53	85.88	0.53	176.79	42.95	0.8	151.12	72.92	0.67	0.475	0.735	-0.26	8.71355e-08	6.89391e-07
ENSMUST00000053663.9	Wdr36	chr18	+	2932.7	32866054	chr18:32865853-32866420	43.26	149.87	0.22	62.47	165.02	0.27	84.22	89.14	0.49	111.66	102.04	0.52	0.245	0.505	-0.26	1.17583e-07	9.20237e-07
ENSMUST00000106567.1	Prmt6	chr3	-	805.5	110249686	chr3:110248549-110250015	53.98	155.46	0.26	59.02	104.15	0.36	107.18	70.62	0.6	126.69	106.08	0.54	0.31	0.57	-0.26	1.59472e-07	1.22701e-06
ENSMUST00000091291.4	Insr	chr8	-	2098	3153304	chr8:3150922-3156023	80.89	97.65	0.45	106.52	61.93	0.63	164.93	34.22	0.83	139.92	41.86	0.77	0.54	0.8	-0.26	1.75757e-07	1.34452e-06
ENSMUST00000092500.10	Amz2	chr11	+	866.7	109436871	chr11:109436563-109437172	55.21	111.53	0.33	87.66	105.99	0.45	148.41	78.81	0.65	167.18	91.18	0.65	0.39	0.65	-0.26	2.40406e-07	1.80957e-06
ENSMUST00000107337.7	Tle1	chr4	-	297.7	72158212	chr4:72157580-72158417	39.98	107.04	0.27	48.79	142.53	0.26	108.57	97.94	0.53	115.81	107.2	0.52	0.265	0.525	-0.26	2.43421e-07	1.83097e-06
ENSMUST00000102815.9	Ranbp17	chr11	-	361.5	33213263	chr11:33211795-33213498	27.63	123.37	0.18	27.87	137.26	0.17	75	77.8	0.49	66.84	107.61	0.38	0.175	0.435	-0.26	4.66828e-07	3.39376e-06
ENSMUST00000027056.11	Prex2	chr1	+	5121.8	11298192	chr1:11297708-11303681	60.9	101.41	0.38	60.14	80.04	0.43	120.48	46.59	0.72	110.78	69.82	0.61	0.405	0.665	-0.26	2.33295e-06	1.55108e-05
ENSMUST00000109135.8	Zfp354c	chr11	-	259.5	50814367	chr11:50811086-50815993	63.08	46.77	0.57	66.74	44.2	0.6	110.19	13.55	0.89	102.28	26.2	0.8	0.585	0.845	-0.26	8.91754e-06	5.50231e-05
ENSMUST00000108243.7	Pik3ca	chr3	+	231.7	32463643	chr3:32462561-32466107	24.03	86.71	0.22	31.73	97.79	0.25	67	64.37	0.51	61.59	67.21	0.48	0.235	0.495	-0.26	1.22668e-05	7.4309e-05
ENSMUST00000135383.8	Engase	chr11	+	183.2	118487682	chr11:118487091-118489209	18.95	110.65	0.15	25.65	116.9	0.18	42.41	49.66	0.46	42.73	67.33	0.39	0.165	0.425	-0.26	1.52927e-05	9.06758e-05
ENSMUST00000219890.1	Tmem19	chr10	-	268	115342434	chr10:115340742-115342669	27.57	122.31	0.18	27.06	89.26	0.23	54.96	65.26	0.46	52.96	58.59	0.47	0.205	0.465	-0.26	1.97588e-05	0.000115188
ENSMUST00000114086.7	Klf7	chr1	-	572	64034987	chr1:64032927-64035764	51.29	86.82	0.37	47.85	97.35	0.33	77.14	56.61	0.58	84.95	48.37	0.64	0.35	0.61	-0.26	2.06811e-05	0.00011995
ENSMUST00000088896.9	Tmcc1	chr6	-	195.5	116021356	chr6:116018611-116022401	10.62	103.38	0.09	13.65	90.96	0.13	32.46	69.17	0.32	39.35	54.91	0.42	0.11	0.37	-0.26	2.35331e-05	0.000135213
ENSMUST00000042852.6	Fam210a	chr18	-	359.3	68268195	chr18:68260187-68268952	40.11	96.71	0.29	37.39	97.37	0.28	65.73	56.78	0.54	68.45	56.76	0.55	0.285	0.545	-0.26	2.52901e-05	0.000144012
ENSMUST00000136107.8	Nsd3	chr8	+	690.4	25673535	chr8:25673334-25674916	34.24	100.51	0.25	33.31	79.96	0.29	64.79	47.29	0.58	60.17	64.05	0.48	0.27	0.53	-0.26	4.04094e-05	0.000223562
ENSMUST00000109051.7	Gm14440	chr2	+	322.9	175283831	chr2:175283630-175286805	42.24	19.81	0.68	35.7	9.6	0.79	53.07	0.63	0.99	51.74	0	1	0.735	0.995	-0.26	4.44936e-05	0.000244126
ENSMUST00000004949.7	Traf6	chr2	+	254.5	101697815	chr2:101696663-101701669	60.7	34.66	0.64	51.58	48.42	0.52	77.38	16.09	0.83	88.57	15.93	0.85	0.58	0.84	-0.26	7.56057e-05	0.000400171
ENSMUST00000093812.4	Cd109	chr9	+	248.1	78715274	chr9:78714892-78716253	13.02	90.5	0.13	16.85	119.17	0.12	29.94	69.45	0.3	29.47	33.44	0.47	0.125	0.385	-0.26	8.172e-05	0.000429892
ENSMUST00000138762.7	Cep350	chr1	-	108.9	155848526	chr1:155844964-155848727	49.01	11.13	0.81	46.72	23.01	0.67	44.16	0	1	38.64	0	1	0.74	1	-0.26	9.2366e-05	0.000481136
ENSMUST00000142712.1	2410080I02Rik	chr19	+	56.7	23135568	chr19:23135359-23135717	39.1	11.43	0.77	58.14	34.8	0.63	48.17	1.03	0.98	47.45	3.23	0.94	0.7	0.96	-0.26	0.000155576	0.000777882
ENSMUST00000154470.7	Crem	chr18	-	390.6	3267650	chr18:3267261-3268129	50.7	73.93	0.41	47.57	61.96	0.43	67.61	23.19	0.74	59.17	35.67	0.62	0.42	0.68	-0.26	0.000251957	0.00120465
ENSMUST00000118012.8	Gm14295	chr2	+	1022.7	176807896	chr2:176807695-176808618	28.09	72.33	0.28	13.46	70.61	0.16	48.69	47.55	0.51	49.1	59.38	0.45	0.22	0.48	-0.26	0.000268586	0.00127688
ENSMUST00000086310.7	Sh2b3	chr5	-	129.3	121817325	chr5:121815648-121818093	42.85	31.41	0.58	35.06	36.72	0.49	60.46	16.6	0.78	68.02	15.73	0.81	0.535	0.795	-0.26	0.00049867	0.0022462
ENSMUST00000098651.5	Pias1	chr9	-	956.3	62880121	chr9:62878368-62882261	13.81	43.56	0.24	8.72	51.98	0.14	60.25	71.19	0.46	66.04	83.31	0.44	0.19	0.45	-0.26	0.00063005	0.00276383
ENSMUST00000220628.1	Gpr137b	chr13	-	807.3	13360871	chr13:13358616-13361072	38.21	56.82	0.4	49.38	64.32	0.43	59.36	16.85	0.78	53.66	40.68	0.57	0.415	0.675	-0.26	0.000743252	0.00321009
ENSMUST00000156294.7	Cyb5d2	chr11	-	79.1	72778606	chr11:72777249-72778952	21.56	15.33	0.58	34.29	7.62	0.82	50.53	0	1	36.71	3.27	0.92	0.7	0.96	-0.26	0.000926322	0.00392426
ENSMUST00000032704.11	Faap24	chr7	-	37.2	35392826	chr7:35392289-35393091	30.58	20.95	0.59	37.6	10.94	0.77	44.8	2.41	0.95	50.19	3.95	0.93	0.68	0.94	-0.26	0.00165482	0.00661037
ENSMUST00000105290.8	Nr2c1	chr10	+	77.5	94195675	chr10:94195177-94197211	14.09	44.51	0.24	9.32	52.83	0.15	35.04	31.13	0.53	31.35	51.11	0.38	0.195	0.455	-0.26	0.00168483	0.00671993
ENSMUST00000037057.13	Zfp40	chr17	-	71	23177026	chr17:23173869-23177364	26.72	10.37	0.72	27.56	15.09	0.65	32.58	0	1	28.88	3.59	0.89	0.685	0.945	-0.26	0.0041674	0.0149758
ENSMUST00000174078.1	Iffo2	chr4	+	266.7	139616693	chr4:139616328-139620382	35.31	37.74	0.48	35.22	44.2	0.44	42.63	33.29	0.56	52.9	7.45	0.88	0.46	0.72	-0.26	0.0063591	0.0218594
ENSMUST00000109931.7	Zfp120	chr2	-	60	150117408	chr2:150114406-150118200	19.24	18.91	0.5	22.11	11.83	0.65	27.23	8.39	0.76	32	3.23	0.91	0.575	0.835	-0.26	0.0160547	0.0484712
ENSMUST00000171233.7	Slc37a1	chr17	+	31.6	31350415	chr17:31349782-31350696	17.58	12.61	0.58	21.22	19.91	0.52	18.69	11.42	0.62	31.21	0	1	0.55	0.81	-0.26	0.0184663	0.0547364
ENSMUST00000070368.7	Siah2	chr3	-	43.7	58675899	chr3:58674938-58676443	13.1	27.46	0.32	11.45	21.57	0.35	24.49	25.54	0.49	29.7	12.48	0.7	0.335	0.595	-0.26	0.0273629	0.0763137
ENSMUST00000200239.4	Eif4e	chr3	+	19825	138556123	chr3:138555922-138556214	531.07	508.72	0.51	551.94	593.62	0.48	797.81	292.21	0.73	863.1	256.23	0.77	0.495	0.75	-0.255	1.06336e-35	3.89898e-34
ENSMUST00000117728.7	Skil	chr3	+	6873.5	31118733	chr3:31118455-31119280	387.87	594.43	0.39	415.2	629.57	0.4	441.77	194.39	0.69	507.49	324.26	0.61	0.395	0.65	-0.255	2.98153e-25	7.6333e-24
ENSMUST00000168352.1	Adgrl2	chr3	-	9485	148816592	chr3:148815856-148817928	190.59	381.76	0.33	233.68	385.06	0.38	365.37	223.8	0.62	313.17	209.06	0.6	0.355	0.61	-0.255	4.74293e-18	8.42425e-17
ENSMUST00000058496.7	Taok1	chr11	-	2334.7	77537657	chr11:77529162-77538328	225.05	101.6	0.69	204.12	85.02	0.71	272.5	0	1	284.17	28.83	0.91	0.7	0.955	-0.255	2.78706e-17	4.6892e-16
ENSMUST00000092473.4	Vps26a	chr10	-	2499.8	62456560	chr10:62455235-62456858	170.08	328.89	0.34	165.71	357.68	0.32	230.99	145.91	0.61	276.71	216.26	0.56	0.33	0.585	-0.255	3.76304e-15	5.63573e-14
ENSMUST00000085206.10	Slc25a36	chr9	-	1362.5	97078588	chr9:97074961-97079239	150.92	68.78	0.69	148.6	56.62	0.72	243.56	0	1	244.44	20.7	0.92	0.705	0.96	-0.255	1.04731e-14	1.51998e-13
ENSMUST00000114226.7	Gng12	chr6	+	4515.1	67017685	chr6:67017464-67018289	144.42	359.55	0.29	155.26	454.27	0.25	167.7	139.38	0.55	174.27	172.11	0.5	0.27	0.525	-0.255	5.04354e-14	6.92293e-13
ENSMUST00000030340.14	Scp2	chr4	-	3102.4	108044603	chr4:108043839-108044845	64.72	324.55	0.17	74.75	329.58	0.18	125.86	163.44	0.44	131.91	180.85	0.42	0.175	0.43	-0.255	2.97126e-13	3.84049e-12
ENSMUST00000015749.5	Srf	chr17	-	2664	46548377	chr17:46546839-46549178	71.04	295.33	0.19	87.86	261.85	0.25	182.27	198.18	0.48	183.29	208.98	0.47	0.22	0.475	-0.255	5.84385e-13	7.3509e-12
ENSMUST00000033930.4	Dusp4	chr8	+	687.4	34818848	chr8:34818398-34819894	156.07	65.48	0.7	145.5	51.34	0.74	153.38	0	1	193.03	10.98	0.95	0.72	0.975	-0.255	1.42609e-12	1.73237e-11
ENSMUST00000022954.6	Khdrbs3	chr15	+	1558	69093102	chr15:69092901-69093512	141.24	172.85	0.45	190.52	173.62	0.52	264.81	41.8	0.86	233.55	142.03	0.62	0.485	0.74	-0.255	8.16244e-11	8.52035e-10
ENSMUST00000021368.9	Nemf	chr12	-	962.2	69311729	chr12:69310687-69312080	26.77	162.2	0.14	30.24	227.6	0.12	83.48	132.15	0.39	89.54	145.62	0.38	0.13	0.385	-0.255	3.26994e-10	3.28022e-09
ENSMUST00000001920.12	Aif1l	chr2	+	667.1	31971782	chr2:31970903-31973442	46.65	199.31	0.19	48.05	217.11	0.18	92.17	103.63	0.47	87.03	124.46	0.41	0.185	0.44	-0.255	5.51246e-09	4.99e-08
ENSMUST00000109525.7	Pus10	chr11	+	575.6	23731790	chr11:23731321-23732876	84.44	88.73	0.49	107.85	69.29	0.61	178.95	56.44	0.76	176.55	32.12	0.85	0.55	0.805	-0.255	1.14765e-07	8.98623e-07
ENSMUST00000044423.3	Brip1	chr11	-	234.9	86061310	chr11:86058138-86062045	9.21	118.11	0.07	13.54	148.99	0.08	37.96	86.49	0.31	43.4	79.21	0.35	0.075	0.33	-0.255	2.55885e-07	1.91524e-06
ENSMUST00000030110.14	Zdhhc21	chr4	-	479.8	82804239	chr4:82798738-82806461	83.71	56.63	0.6	88.66	37.05	0.71	121.36	3.91	0.97	102.71	18.7	0.85	0.655	0.91	-0.255	4.64594e-07	3.37906e-06
ENSMUST00000138843.7	Slc11a2	chr15	-	1623.6	100395034	chr15:100392563-100395323	87.77	75.35	0.54	92.16	85.51	0.52	157.22	22	0.88	127.83	58.73	0.69	0.53	0.785	-0.255	6.25619e-07	4.47272e-06
ENSMUST00000121034.7	Dram2	chr3	+	351.8	106573837	chr3:106573575-106574845	14.07	99.16	0.12	22.31	156.54	0.12	50.25	71.38	0.41	37.94	74.71	0.34	0.12	0.375	-0.255	2.17719e-06	1.45358e-05
ENSMUST00000112191.7	Parp11	chr6	+	182.8	127491793	chr6:127491419-127494240	52.17	45.46	0.53	63.42	14.99	0.81	91.07	1.95	0.98	95.65	13.84	0.87	0.67	0.925	-0.255	2.38129e-06	1.57993e-05
ENSMUST00000033321.10	Cask	chrX	-	115	13521992	chrX:13521331-13522347	61.8	31.6	0.66	72.4	25.34	0.74	97.99	0	1	85.27	8.12	0.91	0.7	0.955	-0.255	3.30121e-06	2.14653e-05
ENSMUST00000103180.3	Pex10	chr4	+	1094.4	155071906	chr4:155071705-155072433	70.44	74.95	0.48	69.57	26.15	0.73	93.92	7.94	0.92	76.23	19.03	0.8	0.605	0.86	-0.255	4.77021e-06	3.04583e-05
ENSMUST00000024930.7	Tedc2	chr17	-	515.5	24215618	chr17:24215054-24216005	57.28	95.2	0.38	69.18	82.8	0.46	92.51	40.44	0.7	107.63	57.02	0.65	0.42	0.675	-0.255	6.0101e-06	3.78898e-05
ENSMUST00000167316.7	Zfp655	chr5	+	266.9	145245570	chr5:145243575-145247302	57.82	34.75	0.62	63.1	46.2	0.58	95.46	11.4	0.89	106.5	23.29	0.82	0.6	0.855	-0.255	2.52634e-05	0.000143911
ENSMUST00000194134.5	Mme	chr3	+	655	63381434	chr3:63380233-63386030	15.32	82.8	0.16	17.57	81.18	0.18	60.68	68.39	0.47	37.06	60.38	0.38	0.17	0.425	-0.255	4.15736e-05	0.000229367
ENSMUST00000210363.1	Msra	chr14	-	64.4	64123145	chr14:64122911-64123353	44.38	22.99	0.66	62.78	18.58	0.77	37.91	0.34	0.99	80.08	3.89	0.95	0.715	0.97	-0.255	0.000128864	0.000655046
ENSMUST00000115137.7	Pcyt1a	chr16	+	215	32471514	chr16:32471297-32474704	59.2	41.49	0.59	56.66	34.04	0.62	62.77	17.85	0.78	78.97	4.76	0.94	0.605	0.86	-0.255	0.000157955	0.000789283
ENSMUST00000080817.5	Rnf169	chr7	-	149.5	99925297	chr7:99920254-99926483	33.57	15.57	0.68	35.18	8.28	0.81	49.87	0	1	45.03	0	1	0.745	1	-0.255	0.00018884	0.000930205
ENSMUST00000073879.11	Fnbp1	chr2	-	618.5	31032987	chr2:31026206-31033188	28.76	75.13	0.28	24.48	72.98	0.25	32.16	21.05	0.6	33.08	41.76	0.44	0.265	0.52	-0.255	0.0015132	0.0061074
ENSMUST00000190157.6	2610044O15Rik8	chr8	-	174	129217317	chr8:129216354-129217749	24.7	26.62	0.48	23.64	50.36	0.32	42.84	28.54	0.6	54.14	22.04	0.71	0.4	0.655	-0.255	0.00195074	0.00766362
ENSMUST00000100680.9	Stx2	chr5	-	84.9	128986209	chr5:128984563-128986430	38.29	24.65	0.61	44.79	18.06	0.71	43.17	9.04	0.83	44.7	0	1	0.66	0.915	-0.255	0.00236989	0.00905165
ENSMUST00000094681.10	Wipf1	chr2	-	189.9	73431082	chr2:73429610-73432465	11.02	35.89	0.23	17.69	30.21	0.37	33.25	23.09	0.59	30.22	28.42	0.52	0.3	0.555	-0.255	0.0103826	0.0333608
ENSMUST00000028737.12	Slx4ip	chr2	+	97.2	137068520	chr2:137067593-137069649	18.3	19.07	0.49	20.18	17.02	0.54	34.06	10.25	0.77	34.26	10.1	0.77	0.515	0.77	-0.255	0.0194212	0.0571213
ENSMUST00000020630.7	Hspa4	chr11	-	64355.3	53261614	chr11:53259814-53261815	152.61	1912.7	0.07	166.53	2242.66	0.07	707.63	1497.02	0.32	753.52	1600.73	0.32	0.07	0.32	-0.25	7.04708e-105	2.04365e-102
ENSMUST00000052798.13	Ptges3	chr10	+	90622	128076917	chr10:128076067-128077272	463.03	1179.01	0.28	564.54	1252.85	0.31	1063.18	876.41	0.55	1042.31	904.92	0.54	0.295	0.545	-0.25	2.89843e-51	1.91826e-49
ENSMUST00000027933.10	Dtl	chr1	-	3845.7	191539124	chr1:191537365-191539341	242.18	83.08	0.74	296.81	100.23	0.75	333.12	0	1	318.56	2.55	0.99	0.745	0.995	-0.25	3.66849e-27	1.02116e-25
ENSMUST00000021471.12	Tmx1	chr12	+	9422.5	70466294	chr12:70465978-70468040	372.37	412.17	0.47	449.68	406.41	0.53	552.93	192.48	0.74	461.51	148.71	0.76	0.5	0.75	-0.25	5.48969e-23	1.28576e-21
ENSMUST00000020078.13	Lims1	chr10	+	1603.5	58422914	chr10:58421454-58424691	158.54	52.74	0.75	155.31	52.8	0.75	292.77	0	1	310.09	0	1	0.75	1	-0.25	8.53311e-23	1.98981e-21
ENSMUST00000120239.7	Sirt1	chr10	-	3617.3	63320582	chr10:63319005-63320964	231.63	135.16	0.63	254.66	127.22	0.67	503.69	77.47	0.87	499.88	37.6	0.93	0.65	0.9	-0.25	5.43702e-20	1.07632e-18
ENSMUST00000051589.8	Aasdhppt	chr9	-	4621.2	4296638	chr9:4294793-4296839	52.25	387.72	0.12	41.46	444.28	0.09	134.15	223.59	0.37	118.09	232.07	0.34	0.105	0.355	-0.25	5.70671e-19	1.06735e-17
ENSMUST00000081790.13	Cacul1	chr19	-	2848.1	60528804	chr19:60524696-60529087	72.64	415.18	0.15	67.48	424.1	0.14	142.57	235.04	0.38	145.5	211.47	0.41	0.145	0.395	-0.25	1.31945e-16	2.14528e-15
ENSMUST00000172057.7	Ralgps2	chr1	-	1137	156808902	chr1:156804166-156809193	24.52	286.21	0.08	26.89	345.65	0.07	88.89	174.79	0.34	83.69	183.94	0.31	0.075	0.325	-0.25	2.89493e-15	4.36017e-14
ENSMUST00000033326.9	Wee1	chr7	+	1152.8	110142237	chr7:110141956-110143286	217.73	145.39	0.6	240.03	190.96	0.56	266.88	46.8	0.85	285.91	68.38	0.81	0.58	0.83	-0.25	7.9799e-14	1.08139e-12
ENSMUST00000119991.7	Stard4	chr18	-	2936.2	33203614	chr18:33203405-33203815	469.85	184.92	0.72	369.89	221	0.63	174.17	11.47	0.94	177.47	16.67	0.91	0.675	0.925	-0.25	1.37479e-13	1.8319e-12
ENSMUST00000030400.13	Mycbp	chr4	+	3558.9	123911294	chr4:123911093-123912269	96.61	300.74	0.24	117.38	295.68	0.28	212.03	230.3	0.48	238.65	205.87	0.54	0.26	0.51	-0.25	2.72869e-13	3.53842e-12
ENSMUST00000017610.9	Timp2	chr11	-	594	118303631	chr11:118301069-118303896	15.06	268.8	0.05	18.09	272.02	0.06	57.15	125.72	0.31	53.05	122.05	0.3	0.055	0.305	-0.25	3.76758e-13	4.81514e-12
ENSMUST00000113573.7	Atrx	chrX	-	3458.3	105800255	chrX:105797615-105800456	222.84	168.52	0.57	235.81	155.89	0.6	280.73	29.32	0.91	267.9	85.8	0.76	0.585	0.835	-0.25	9.86963e-13	1.21373e-11
ENSMUST00000027837.12	Vangl2	chr1	-	4830.1	172004631	chr1:172000960-172004862	155.74	255.03	0.38	168.1	263.56	0.39	251.09	154.85	0.62	221.06	117.21	0.65	0.385	0.635	-0.25	1.54432e-12	1.86605e-11
ENSMUST00000095797.5	Spin1	chr13	+	2190.7	51149207	chr13:51148962-51152546	160.38	196.97	0.45	149.62	207.7	0.42	274.63	139.57	0.66	296.09	120.45	0.71	0.435	0.685	-0.25	1.93955e-12	2.32776e-11
ENSMUST00000035024.7	Slc25a36	chr9	-	1227.9	97078585	chr9:97075565-97079239	146.52	73.02	0.67	142.84	62.15	0.7	233.48	5.82	0.98	235.6	29.7	0.89	0.685	0.935	-0.25	2.47137e-12	2.93729e-11
ENSMUST00000065143.13	Bcor	chrX	-	2415.8	12037464	chrX:12036740-12037917	74.74	246.79	0.23	74.2	268.83	0.22	173.43	173.8	0.5	157.25	191.13	0.45	0.225	0.475	-0.25	5.82911e-12	6.684e-11
ENSMUST00000155676.7	Ubl4a	chrX	-	3068.7	74367385	chrX:74365718-74367586	30.73	261.21	0.11	39.1	246.82	0.14	71.76	112.43	0.39	79.59	141.01	0.36	0.125	0.375	-0.25	5.73091e-11	6.05351e-10
ENSMUST00000117994.7	C330027C09Rik	chr16	+	3243.9	49018627	chr16:49018375-49019705	98.07	208.26	0.32	105.62	242.27	0.3	196.72	144.76	0.58	171.2	145.31	0.54	0.31	0.56	-0.25	1.44609e-10	1.49192e-09
ENSMUST00000038498.9	Bag4	chr8	-	626.8	25767321	chr8:25764538-25767623	67.41	240.83	0.22	65.94	196.66	0.25	140.87	149.88	0.48	152.32	160.31	0.49	0.235	0.485	-0.25	2.4658e-10	2.49079e-09
ENSMUST00000034982.15	Tfdp2	chr9	+	2537.1	96318680	chr9:96317788-96323646	40.65	148.61	0.21	47.11	133.16	0.26	157.88	162.66	0.49	166.2	177.11	0.48	0.235	0.485	-0.25	1.31127e-08	1.14101e-07
ENSMUST00000162961.7	Alkbh1	chr12	-	430.6	87428208	chr12:87426169-87429270	22.85	137.1	0.14	21.96	150.55	0.13	68.51	102.5	0.4	55.27	92.56	0.37	0.135	0.385	-0.25	2.3263e-07	1.75518e-06
ENSMUST00000209490.1	Slc10a7	chr8	+	224.5	78731874	chr8:78731609-78734003	48.12	12.2	0.8	52.68	22.87	0.7	68.64	0	1	61.84	0	1	0.75	1	-0.25	4.87461e-06	3.10627e-05
ENSMUST00000143203.7	Stxbp4	chr11	-	289.9	90480486	chr11:90476492-90480714	9.87	96.34	0.09	12.47	108.57	0.1	44.57	97.78	0.31	45.31	73.14	0.38	0.095	0.345	-0.25	5.72573e-06	3.61828e-05
ENSMUST00000176667.7	Lrch4	chr5	+	183.6	137640966	chr5:137640765-137641099	57.08	23.97	0.7	45.68	38.52	0.54	87.86	7.25	0.92	96.09	20.64	0.82	0.62	0.87	-0.25	0.000100266	0.000519236
ENSMUST00000092123.10	Epc2	chr2	+	363.8	49550315	chr2:49549926-49551948	27.75	53.04	0.34	26.02	79.69	0.25	72.74	47.86	0.6	68.38	70.18	0.49	0.295	0.545	-0.25	0.000121083	0.000618602
ENSMUST00000035462.6	Dsel	chr1	-	128.2	111863310	chr1:111858706-111863640	47.05	25.23	0.65	51.99	14.26	0.78	46.92	0	1	44.1	3.08	0.93	0.715	0.965	-0.25	0.000262691	0.00125095
ENSMUST00000091201.6	Arl15	chr13	+	254	114156094	chr13:114154704-114157461	40.02	35.48	0.53	43.09	31.62	0.58	80.67	19.4	0.81	77.34	19.11	0.8	0.555	0.805	-0.25	0.00043866	0.00200132
ENSMUST00000095974.3	Fam131b	chr6	-	269.6	42318017	chr6:42315313-42318631	53.77	44.07	0.55	54.15	42	0.56	83.16	5.82	0.93	83.23	39.55	0.68	0.555	0.805	-0.25	0.000470456	0.00213236
ENSMUST00000114634.2	Boc	chr16	-	22.8	44485598	chr16:44485049-44485799	24.62	10.94	0.69	29.5	7.69	0.79	47.29	0	1	37.13	0.64	0.98	0.74	0.99	-0.25	0.000516237	0.00231617
ENSMUST00000099139.8	Rbms2	chr10	-	495.9	128133166	chr10:128131558-128133367	41.98	39.28	0.52	36.18	45.92	0.44	67.28	19.5	0.78	71.91	33.39	0.68	0.48	0.73	-0.25	0.0010986	0.00457749
ENSMUST00000043374.6	Ppp1r14c	chr10	+	135.8	3464060	chr10:3463389-3464975	27	9.21	0.75	29.7	20.67	0.59	65.05	8.06	0.89	54.92	2.74	0.95	0.67	0.92	-0.25	0.00141632	0.00575841
ENSMUST00000068058.13	Usp46	chr5	-	999	74000082	chr5:73998726-74002137	14.11	67.03	0.17	16.31	56.53	0.22	28	32.91	0.46	28.1	37.5	0.43	0.195	0.445	-0.25	0.00294564	0.0109517
ENSMUST00000187584.6	Tns1	chr1	-	190	73913950	chr1:73910232-73914674	13.52	32.33	0.29	11.44	42.46	0.21	26.37	23.34	0.53	29.72	34.03	0.47	0.25	0.5	-0.25	0.00901434	0.0294995
ENSMUST00000169786.7	Tns1	chr1	-	190	73913950	chr1:73910231-73914674	13.52	32.33	0.29	11.44	42.46	0.21	26.37	23.34	0.53	29.72	34.03	0.47	0.25	0.5	-0.25	0.00901434	0.0294995
ENSMUST00000044672.10	Cdk19	chr10	+	112.5	40482096	chr10:40479675-40483818	18.92	18.6	0.5	23.79	15.73	0.6	32.03	9.44	0.77	33.01	6.95	0.83	0.55	0.8	-0.25	0.0285351	0.0791005
ENSMUST00000058714.9	Cd24a	chr10	+	16756.6	43583408	chr10:43582604-43584265	770.89	590.78	0.57	874.41	574.73	0.6	1143.22	206.55	0.85	1046.52	244.41	0.81	0.585	0.83	-0.245	4.0216e-45	2.06918e-43
ENSMUST00000160013.7	Gng2	chr14	-	8121.7	19875558	chr14:19872559-19875935	38.98	821.71	0.05	53.25	940.84	0.05	190.41	409.65	0.32	174.19	461.02	0.27	0.05	0.295	-0.245	1.70575e-40	7.53647e-39
ENSMUST00000111115.7	Bnip3l	chr14	-	6746.2	66987468	chr14:66985239-66987775	217.08	648.11	0.25	228.49	694.33	0.25	387.22	350.63	0.52	398.67	450.59	0.47	0.25	0.495	-0.245	7.37369e-26	1.95042e-24
ENSMUST00000105442.2	Sirt1	chr10	-	3695	63320581	chr10:63319058-63320964	230.56	136.02	0.63	255.04	126.7	0.67	502.45	78.67	0.86	499.64	37.66	0.93	0.65	0.895	-0.245	7.33569e-20	1.44272e-18
ENSMUST00000091829.3	Larp4b	chr13	+	2439.4	9171089	chr13:9170652-9174451	245.55	109.46	0.69	244.72	102.43	0.7	328.88	17.02	0.95	331.91	25.37	0.93	0.695	0.94	-0.245	1.44047e-17	2.47048e-16
ENSMUST00000188211.7	Larp4b	chr13	+	2507.2	9171090	chr13:9170652-9173988	242.52	112.35	0.68	239.16	107.86	0.69	320.06	25.88	0.93	331.25	26.02	0.93	0.685	0.93	-0.245	1.10191e-16	1.80077e-15
ENSMUST00000108310.7	Esrp1	chr4	-	271.2	11333222	chr4:11333005-11333473	153.66	57.83	0.73	153.21	42.62	0.78	204.08	0	1	177.21	0	1	0.755	1	-0.245	1.64006e-16	2.64232e-15
ENSMUST00000126071.8	Faf2	chr13	+	3310.6	54661525	chr13:54660954-54664063	94.68	378.66	0.2	101.6	352.37	0.22	241.39	302.6	0.44	235.3	263.99	0.47	0.21	0.455	-0.245	3.77278e-16	5.958e-15
ENSMUST00000075281.7	Mark3	chr12	+	2571.1	111655802	chr12:111655270-111656218	170.81	309.34	0.36	192.35	283.67	0.4	354.57	213.43	0.62	355.92	205.21	0.63	0.38	0.625	-0.245	7.63907e-16	1.18871e-14
ENSMUST00000114227.7	Gng12	chr6	+	4520	67017682	chr6:67017464-67018273	148.55	357.82	0.29	159.46	453.2	0.26	168	140.26	0.54	175.44	172.05	0.5	0.275	0.52	-0.245	3.29864e-13	4.23618e-12
ENSMUST00000011058.8	Pdhx	chr2	-	1358.4	103021888	chr2:103021075-103022269	28.14	244.86	0.1	26.26	265.55	0.09	91.13	165.58	0.35	77.3	156.19	0.33	0.095	0.34	-0.245	2.38245e-12	2.84007e-11
ENSMUST00000092112.10	Wac	chr18	+	5836.8	7926987	chr18:7926070-7927519	61.78	275.72	0.18	70.81	276.49	0.2	165.82	202.23	0.45	143.13	194.21	0.42	0.19	0.435	-0.245	4.58909e-12	5.3311e-11
ENSMUST00000000188.11	Ccnd2	chr6	-	1369.5	127129561	chr6:127126155-127130487	91.19	40.19	0.69	81.45	30.95	0.72	171.49	0	1	179.74	20.05	0.9	0.705	0.95	-0.245	2.85334e-08	2.36666e-07
ENSMUST00000025515.6	Tmx3	chr18	+	2784.6	90542082	chr18:90539939-90543267	57.81	120.19	0.32	64.55	132.91	0.33	233.47	149.54	0.61	175.94	154.92	0.53	0.325	0.57	-0.245	4.99263e-08	4.05874e-07
ENSMUST00000050101.8	Zfp322a	chr13	-	972.5	23355299	chr13:23353103-23357713	94.43	113.87	0.45	94.5	124.22	0.43	132.19	55.24	0.71	124.29	64.53	0.66	0.44	0.685	-0.245	1.18911e-06	8.19709e-06
ENSMUST00000068792.12	Tmem245	chr4	-	693.4	56879204	chr4:56866923-56880292	66.32	28.54	0.7	56.04	16.57	0.77	88.06	0	1	72.14	2.75	0.96	0.735	0.98	-0.245	1.33861e-06	9.15951e-06
ENSMUST00000040307.5	2020-03-09	chr10	-	422.3	127056138	chr10:127055011-127056911	30.27	129.03	0.19	28.45	131.05	0.18	78.97	82.13	0.49	76.73	133.34	0.37	0.185	0.43	-0.245	2.36374e-06	1.5696e-05
ENSMUST00000088095.5	Ncoa3	chr2	+	606	166070936	chr2:166070132-166073089	47.33	151.43	0.24	54.62	127.74	0.3	76.38	56.73	0.57	74.69	88.07	0.46	0.27	0.515	-0.245	4.84199e-06	3.08796e-05
ENSMUST00000076803.11	Atg13	chr2	-	274.7	91675853	chr2:91674618-91676463	65.41	93.95	0.41	63.63	78.28	0.45	104.31	54.8	0.66	112.48	50.59	0.69	0.43	0.675	-0.245	1.3118e-05	7.89855e-05
ENSMUST00000105869.8	Pafah2	chr4	+	894.9	134426015	chr4:134425473-134426492	61.68	65.45	0.49	72.88	69.54	0.51	118.35	28.86	0.8	104.46	46.17	0.69	0.5	0.745	-0.245	1.50188e-05	8.91844e-05
ENSMUST00000110766.7	Fbxl18	chr5	-	511.2	142871797	chr5:142866946-142872520	71.53	51.32	0.58	74.23	41	0.64	99.89	32.74	0.75	111.61	4.81	0.96	0.61	0.855	-0.245	2.01999e-05	0.000117501
ENSMUST00000107353.2	Zfp592	chr7	+	356.8	81041914	chr7:81041348-81045164	13.82	101.17	0.12	12.07	87.68	0.12	39.97	65.83	0.38	41.67	78.06	0.35	0.12	0.365	-0.245	2.61016e-05	0.000148368
ENSMUST00000001059.8	Ern1	chr11	-	195.7	106397733	chr11:106394650-106398754	43.2	19.33	0.69	48.05	14.54	0.77	62.71	3.61	0.95	62.03	0	1	0.73	0.975	-0.245	4.14967e-05	0.000229021
ENSMUST00000180024.1	Zfp850	chr7	-	136.6	27990321	chr7:27988712-27990522	68.68	22.15	0.76	64.26	47.73	0.57	67.75	8.05	0.89	71.73	5.7	0.93	0.665	0.91	-0.245	4.42619e-05	0.000242938
ENSMUST00000027965.10	Fam107b	chr2	+	124.5	3780107	chr2:3779501-3782142	55.28	32.65	0.63	51.4	38.87	0.57	79.02	17.95	0.81	84.59	11.96	0.88	0.6	0.845	-0.245	0.000198485	0.000972905
ENSMUST00000032194.10	Bhlhe40	chr6	+	165.8	108665278	chr6:108664479-108666925	38.68	21.5	0.64	42.71	23.02	0.65	66.8	10.33	0.87	79.28	8.21	0.91	0.645	0.89	-0.245	0.000489499	0.00220988
ENSMUST00000106834.7	Dclre1b	chr3	-	185	103802875	chr3:103801089-103804055	19.78	61.6	0.24	12.99	58.56	0.18	38.47	52.06	0.42	48.97	50.84	0.49	0.21	0.455	-0.245	0.00110505	0.00459837
ENSMUST00000175806.7	Pknox1	chr17	+	88.3	31605163	chr17:31604753-31605481	40.69	22.3	0.65	35.76	30.74	0.54	39.97	18.74	0.68	70.51	0	1	0.595	0.84	-0.245	0.00130977	0.00537177
ENSMUST00000073364.5	Fam120c	chrX	+	193.6	151469933	chrX:151469476-151471842	44.55	33.4	0.57	46.26	23.23	0.67	53.31	5.29	0.91	48.6	10.73	0.82	0.62	0.865	-0.245	0.00174306	0.00692792
ENSMUST00000105512.7	Nt5dc1	chr10	-	163.8	34304778	chr10:34303609-34304979	26.52	49.68	0.35	24.11	69.46	0.26	48.93	31.17	0.61	46.51	49.02	0.49	0.305	0.55	-0.245	0.0018689	0.00736931
ENSMUST00000109020.8	Gm14288	chr2	-	380.4	175792331	chr2:175789357-175792532	41.16	52.26	0.44	37.67	36.75	0.51	50.57	23.92	0.68	52.76	16.23	0.76	0.475	0.72	-0.245	0.00196576	0.00771431
ENSMUST00000006632.7	Zdhhc24	chr19	+	185.9	4884030	chr19:4883476-4885397	40.76	49.3	0.45	34.72	53.25	0.39	51.89	22.11	0.7	40.02	23.61	0.63	0.42	0.665	-0.245	0.00213594	0.00826172
ENSMUST00000108199.1	Fut9	chr4	-	91	25620113	chr4:25618898-25620820	45.61	23.78	0.66	38.56	18.6	0.67	34.63	5.7	0.86	38.47	1.78	0.96	0.665	0.91	-0.245	0.00346651	0.0127193
ENSMUST00000114017.7	Map2	chr1	+	125.5	66439398	chr1:66438792-66442028	23.35	20.35	0.53	31.44	6.67	0.83	41	4.23	0.91	42.26	2.64	0.94	0.68	0.925	-0.245	0.0044219	0.0158067
ENSMUST00000028844.10	Sppl2a	chr2	-	229.2	126893337	chr2:126890391-126894286	10.36	46	0.18	16.9	54.89	0.24	30.64	42.06	0.42	23.15	23.82	0.49	0.21	0.455	-0.245	0.00621286	0.021426
ENSMUST00000056089.7	Tmem37	chr1	-	123.7	120067679	chr1:120067377-120068324	21.31	33.08	0.39	33.05	41.2	0.45	57.97	16.15	0.78	43.97	36.13	0.55	0.42	0.665	-0.245	0.00644087	0.0221071
ENSMUST00000085724.4	Susd4	chr1	+	108.3	182895444	chr1:182895199-182896591	21.21	12.96	0.62	30.07	14.49	0.67	59.19	0	1	48.44	13.33	0.78	0.645	0.89	-0.245	0.00746537	0.0250363
ENSMUST00000162792.7	Agl	chr3	-	102.9	116744701	chr3:116742507-116744935	14.72	33.02	0.31	16.45	53.03	0.24	25.4	30.85	0.45	28.16	19.94	0.59	0.275	0.52	-0.245	0.00980844	0.0317268
ENSMUST00000057283.7	B4galnt3	chr6	-	296.2	120203580	chr6:120203094-120203918	30.47	41.67	0.42	48.76	23.66	0.67	58.29	0	1	44.82	32.03	0.58	0.545	0.79	-0.245	0.0121151	0.0381137
ENSMUST00000180277.2	Slx4ip	chr2	+	96.4	137068514	chr2:137067593-137069778	19.36	18.12	0.52	21.55	15.72	0.58	35.28	9.04	0.8	35.07	9.21	0.79	0.55	0.795	-0.245	0.0293457	0.0809101
ENSMUST00000201266.3	Ube2k	chr5	+	26061.2	65595095	chr5:65594875-65595755	120.89	1094.24	0.1	128.09	1147.9	0.1	429.01	823.5	0.34	424.89	812.44	0.34	0.1	0.34	-0.24	2.7526e-50	1.77749e-48
ENSMUST00000040853.10	Oxsr1	chr9	-	5490.8	119240916	chr9:119238432-119241216	343.39	204.12	0.63	361.29	202.2	0.64	402.38	58.96	0.87	412.14	57.03	0.88	0.635	0.875	-0.24	1.20518e-19	2.33285e-18
ENSMUST00000052332.14	Abi2	chr1	+	780.7	60479636	chr1:60476740-60481158	127.82	43.95	0.74	132.62	39.66	0.77	157.02	1.37	0.99	166.09	0	1	0.755	0.995	-0.24	1.14952e-13	1.54594e-12
ENSMUST00000056433.6	Gpr107	chr2	+	3889	31214561	chr2:31214244-31218775	54.27	287.86	0.16	59.16	352.06	0.14	124.57	205.18	0.38	110.5	166.06	0.4	0.15	0.39	-0.24	2.348e-12	2.80318e-11
ENSMUST00000166990.7	Csnk1a1	chr18	+	320.6	61585470	chr18:61585199-61585631	147.19	49.75	0.75	153.59	46.23	0.77	133.01	0	1	94.17	0	1	0.76	1	-0.24	7.16002e-11	7.51331e-10
ENSMUST00000094993.2	Klhl9	chr4	-	2216	88720086	chr4:88718292-88721805	155.28	77.3	0.67	165.29	66.65	0.71	188.67	12.36	0.94	198.35	16.6	0.92	0.69	0.93	-0.24	9.48095e-11	9.87083e-10
ENSMUST00000118009.1	Naf1	chr8	+	6177.6	66889294	chr8:66889061-66890564	123.82	170.93	0.42	152.06	178.12	0.46	228	118.46	0.66	234	98.13	0.7	0.44	0.68	-0.24	5.83283e-10	5.74637e-09
ENSMUST00000088310.9	Phf3	chr1	-	4970.1	30803640	chr1:30802342-30805942	113.39	218.55	0.34	135.97	214.99	0.39	172.1	109.74	0.61	187.08	123.33	0.6	0.365	0.605	-0.24	1.22481e-09	1.17827e-08
ENSMUST00000001836.10	Pwp1	chr10	+	1945	85888649	chr10:85888030-85889096	120.07	122.07	0.5	130.16	153.29	0.46	236.53	68.39	0.78	225.59	117.92	0.66	0.48	0.72	-0.24	6.55529e-09	5.8839e-08
ENSMUST00000095664.5	Tmf1	chr6	-	1088.3	97155296	chr6:97152997-97155497	17.58	186.5	0.09	20.98	194.43	0.1	51.86	121.87	0.3	53.16	90.97	0.37	0.095	0.335	-0.24	1.93062e-08	1.64495e-07
ENSMUST00000086831.3	Pkd2	chr5	+	2361.3	104503839	chr5:104503452-104505819	81.57	181.21	0.31	101.36	185.06	0.35	181.03	143.27	0.56	147.65	106.26	0.58	0.33	0.57	-0.24	1.92966e-08	1.64495e-07
ENSMUST00000094130.3	Xndc1	chr7	+	422	102082409	chr7:102082041-102083081	120.12	67.3	0.64	123.94	54.55	0.69	187.06	3.79	0.98	167.05	34.52	0.83	0.665	0.905	-0.24	2.73748e-08	2.27411e-07
ENSMUST00000052201.8	Mis18bp1	chr12	-	614.5	65133400	chr12:65132734-65133625	126.18	99.89	0.56	132.73	119.1	0.53	196.82	113.69	0.63	222.07	13.73	0.94	0.545	0.785	-0.24	7.64564e-08	6.10656e-07
ENSMUST00000105816.7	Pink1	chr4	-	766.8	138313965	chr4:138313409-138314213	68.5	21.33	0.76	69.85	46.95	0.6	121.44	13.86	0.9	141.77	9.48	0.94	0.68	0.92	-0.24	6.23402e-07	4.46086e-06
ENSMUST00000117237.1	Qser1	chr2	-	612.5	104757760	chr2:104754795-104758605	87.08	142.29	0.38	86.18	129.06	0.4	128.9	67.82	0.66	115.62	75.57	0.6	0.39	0.63	-0.24	8.24604e-07	5.80938e-06
ENSMUST00000088922.4	Gtf2f2	chr14	-	336.6	75897436	chr14:75896937-75897653	81.21	71.47	0.53	97.45	71.89	0.58	131.47	37.35	0.78	137.12	31.58	0.81	0.555	0.795	-0.24	3.33742e-06	2.16742e-05
ENSMUST00000170957.2	Ggps1	chr13	-	735.7	14053767	chr13:14050659-14054455	58.7	108.75	0.35	54.51	131.21	0.29	114.4	97.81	0.54	112.29	82.56	0.58	0.32	0.56	-0.24	4.63721e-06	2.9621e-05
ENSMUST00000043313.14	Nmnat2	chr1	+	543.1	153115798	chr1:153115568-153119261	82.55	80	0.51	95.26	74.41	0.56	113.36	23.33	0.83	116.86	45.23	0.72	0.535	0.775	-0.24	1.11574e-05	6.78978e-05
ENSMUST00000054979.9	Aff1	chr5	+	225.1	103851210	chr5:103850702-103855322	48.47	17.56	0.73	43.3	13.88	0.76	68.99	2.07	0.97	72.73	0	1	0.745	0.985	-0.24	5.14944e-05	0.000278986
ENSMUST00000040025.13	Tln2	chr9	-	193.6	67220802	chr9:67217087-67221518	9.78	83.82	0.1	11.58	106.75	0.1	31.9	60.48	0.35	29.79	60.46	0.33	0.1	0.34	-0.24	6.39527e-05	0.000342412
ENSMUST00000043526.14	Cyld	chr8	+	221.5	88747205	chr8:88746829-88751945	8.01	78.61	0.09	7.81	79.09	0.09	27.87	52.78	0.35	26.06	57.06	0.31	0.09	0.33	-0.24	0.000152308	0.000762521
ENSMUST00000029673.9	Efna3	chr3	-	250.2	89314517	chr3:89313899-89315567	9.73	55.55	0.15	9.37	73.45	0.11	37.92	53.08	0.42	28.65	60.84	0.32	0.13	0.37	-0.24	0.000317544	0.00149229
ENSMUST00000041609.10	Xpnpep3	chr15	+	254.3	81453595	chr15:81452865-81454888	46.92	43.11	0.52	48.36	25.76	0.65	74.41	12.75	0.85	71.98	18.41	0.8	0.585	0.825	-0.24	0.000607243	0.00267778
ENSMUST00000029964.11	Epha7	chr4	+	68.8	28964218	chr4:28963889-28967499	4.88	56.99	0.08	7.51	80.94	0.08	18.5	47.96	0.28	15.62	27.33	0.36	0.08	0.32	-0.24	0.00093541	0.00395855
ENSMUST00000067680.10	Adam12	chr7	-	82.8	133887795	chr7:133883199-133887996	27.75	13.4	0.67	30.53	5.27	0.85	37.09	0	1	40.97	0	1	0.76	1	-0.24	0.00101047	0.00424355
ENSMUST00000105545.11	Phactr2	chr10	-	57.3	13213606	chr10:13207717-13214273	7.53	61.87	0.11	6.01	57.12	0.1	18.49	39	0.32	16.69	28.08	0.37	0.105	0.345	-0.24	0.00178246	0.007073
ENSMUST00000140332.7	Crem	chr18	-	135.7	3267526	chr18:3266957-3267732	22.35	63.92	0.26	21.08	46.53	0.31	43.03	40.22	0.52	36.31	32.59	0.53	0.285	0.525	-0.24	0.00275471	0.0103508
ENSMUST00000169256.4	D630045J12Rik	chr6	-	190.6	38127632	chr6:38123176-38128575	12.54	44.63	0.22	12.26	48.46	0.2	29.26	38.51	0.43	26.7	30.25	0.47	0.21	0.45	-0.24	0.00680967	0.0231982
ENSMUST00000117556.7	D630045J12Rik	chr6	-	190.6	38127632	chr6:38123174-38128575	12.54	44.63	0.22	12.25	48.47	0.2	29.25	38.52	0.43	26.69	30.26	0.47	0.21	0.45	-0.24	0.00680967	0.0231982
ENSMUST00000061937.12	Ctbs	chr3	+	155.2	146464211	chr3:146463899-146465849	12.65	44.89	0.22	18.3	53.95	0.25	30.81	22.22	0.58	27.56	47.11	0.37	0.235	0.475	-0.24	0.00917634	0.0299678
ENSMUST00000161779.7	Hipk2	chr6	-	219.3	38697577	chr6:38694390-38698596	28.01	27.54	0.5	24.58	33.67	0.42	43.9	22.73	0.66	53.95	18.81	0.74	0.46	0.7	-0.24	0.009728	0.0315113
ENSMUST00000029840.3	Ctbs	chr3	+	152.1	146464150	chr3:146463899-146465771	14.04	49.92	0.22	20.32	58.32	0.26	32.45	23.39	0.58	29.47	48.76	0.38	0.24	0.48	-0.24	0.0114199	0.0362193
ENSMUST00000016664.7	Lnx2	chr5	-	102.2	147018104	chr5:147016655-147019056	22.69	24.33	0.48	21.84	30.88	0.41	28.86	13.44	0.68	31.92	14.31	0.69	0.445	0.685	-0.24	0.0209115	0.0608536
ENSMUST00000128187.7	Hnrnpdl	chr5	-	32190.2	100034783	chr5:100033577-100034984	107.11	1227.62	0.08	112.29	1325.89	0.08	445.31	971.21	0.31	405.27	845.56	0.32	0.08	0.315	-0.235	1.43009e-58	1.13482e-56
ENSMUST00000111147.7	Caprin1	chr2	-	30576.4	103766636	chr2:103765018-103766863	892.94	1057.39	0.46	970.24	998.69	0.49	1350.53	484.03	0.74	1391.7	642.35	0.68	0.475	0.71	-0.235	4.27633e-50	2.7503e-48
ENSMUST00000107346.7	Chtop	chr3	-	28754.7	90499800	chr3:90499494-90500107	556.85	743.49	0.43	620.38	731.68	0.46	958.02	427.97	0.69	992.76	491.55	0.67	0.445	0.68	-0.235	5.72291e-36	2.11787e-34
ENSMUST00000095786.5	Pole4	chr6	-	17174.5	82647810	chr6:82646701-82648036	89.79	708.9	0.11	115.58	736.7	0.14	227.52	379.48	0.37	247.9	457.22	0.35	0.125	0.36	-0.235	2.271e-27	6.43384e-26
ENSMUST00000077755.10	Arpc5	chr1	+	5243	152774493	chr1:152774260-152775597	435.27	281.81	0.61	430.72	375.9	0.53	646.93	112.32	0.85	616.41	197.89	0.76	0.57	0.805	-0.235	2.10202e-23	5.01904e-22
ENSMUST00000162606.7	Pcmt1	chr10	-	4010.8	7630736	chr10:7629373-7630976	75.18	509.05	0.13	86.69	559.41	0.13	247.97	441.23	0.36	220.76	376.13	0.37	0.13	0.365	-0.235	2.49695e-22	5.62845e-21
ENSMUST00000033866.8	Vps36	chr8	+	3230.9	22218600	chr8:22218399-22220843	25.34	398.64	0.06	32.64	475.01	0.06	103.18	238.09	0.3	109.7	270.21	0.29	0.06	0.295	-0.235	8.62729e-20	1.68428e-18
ENSMUST00000159772.7	Kif2a	chr13	-	4202.1	106962005	chr13:106961852-106962224	356.52	176.09	0.67	368.05	168.49	0.69	334.24	55.02	0.86	354.71	10.68	0.97	0.68	0.915	-0.235	1.28875e-18	2.3519e-17
ENSMUST00000220035.1	Ppp2r5e	chr12	-	640.2	75453579	chr12:75452499-75453813	157.2	72.19	0.69	187.92	35.25	0.84	218	0	1	244.67	0	1	0.765	1	-0.235	1.62779e-18	2.94701e-17
ENSMUST00000036340.11	Fancd2	chr6	+	3057.6	113596124	chr6:113595888-113596762	219.64	357.1	0.38	246.08	335.37	0.42	326.11	224.73	0.59	342.75	158.17	0.68	0.4	0.635	-0.235	5.82945e-15	8.57747e-14
ENSMUST00000039118.6	Zic5	chr14	-	1198	122459282	chr14:122456795-122459775	196.88	100.98	0.66	184.4	56.45	0.77	233.41	17.67	0.93	243.03	6.53	0.97	0.715	0.95	-0.235	3.24991e-14	4.53113e-13
ENSMUST00000142739.7	Nlk	chr11	-	1588	78568766	chr11:78567168-78568975	142.95	54.5	0.72	161.68	74.41	0.68	303.8	19.04	0.94	287.88	21.67	0.93	0.7	0.935	-0.235	7.36359e-13	9.1829e-12
ENSMUST00000027286.6	Coa5	chr1	-	2131.8	37420388	chr1:37417084-37420627	165.18	297.87	0.36	170.7	283.09	0.38	246.62	154.26	0.62	280.47	191.16	0.59	0.37	0.605	-0.235	9.60386e-13	1.18653e-11
ENSMUST00000034469.6	Egln1	chr8	-	759	124910295	chr8:124908587-124910763	33.72	223.72	0.13	44.69	241.19	0.16	91.84	160.24	0.36	92.62	141.13	0.4	0.145	0.38	-0.235	8.05043e-10	7.86325e-09
ENSMUST00000034074.7	N4bp1	chr8	-	965.9	86844639	chr8:86841139-86845041	51.16	225.58	0.18	43.64	257.93	0.14	96.49	144.85	0.4	104.03	165.06	0.39	0.16	0.395	-0.235	2.32923e-09	2.18794e-08
ENSMUST00000129820.7	Lsm11	chr11	-	296.9	45933619	chr11:45928269-45934023	18.65	200	0.09	19.08	201.51	0.09	48.47	104.85	0.32	55.48	113.48	0.33	0.09	0.325	-0.235	5.90802e-09	5.32992e-08
ENSMUST00000200083.4	Aspm	chr1	+	1222.1	139493849	chr1:139493648-139494088	154.42	123.51	0.56	140.6	128.81	0.52	224.96	46.07	0.83	175.5	68.6	0.72	0.54	0.775	-0.235	6.75254e-09	6.04734e-08
ENSMUST00000001950.11	Tollip	chr7	-	553.1	141883558	chr7:141881583-141884581	124.1	57.01	0.69	135.56	56.21	0.71	141.57	1.22	0.99	172.31	23	0.88	0.7	0.935	-0.235	1.66228e-08	1.42698e-07
ENSMUST00000026699.14	Mkln1	chr6	+	188.5	31507930	chr6:31507625-31516811	9.51	139.98	0.06	10.38	200.08	0.05	38.07	74.47	0.34	35.64	111.59	0.24	0.055	0.29	-0.235	2.20987e-08	1.87188e-07
ENSMUST00000166615.2	Wwp2	chr8	+	688.5	107557125	chr8:107556887-107558595	48.03	200.23	0.19	46.98	231.29	0.17	81.7	124.18	0.4	86.56	114.08	0.43	0.18	0.415	-0.235	2.94343e-08	2.43885e-07
ENSMUST00000035043.11	Armc8	chr9	-	602.6	99480335	chr9:99478372-99480777	24.03	190.47	0.11	22	211.89	0.09	55.35	105.53	0.34	55.47	115	0.33	0.1	0.335	-0.235	3.707e-08	3.03993e-07
ENSMUST00000032065.14	Pcyox1	chr6	-	3207.7	86387128	chr6:86386006-86389371	88.14	191.73	0.31	124.2	190.81	0.39	153.71	128.57	0.54	156.17	91.55	0.63	0.35	0.585	-0.235	8.52783e-08	6.75702e-07
ENSMUST00000114512.7	Gls	chr1	-	2637.4	52166100	chr1:52165941-52166314	561.07	179.3	0.76	569.54	166.58	0.77	71.91	0	1	60.89	0	1	0.765	1	-0.235	1.23721e-07	9.63077e-07
ENSMUST00000094933.4	Usp24	chr4	+	889.4	106439382	chr4:106438777-106441322	73.84	143.54	0.34	83.46	138.89	0.38	146.8	81.57	0.64	133.35	109.8	0.55	0.36	0.595	-0.235	3.59208e-07	2.64148e-06
ENSMUST00000020173.15	Map7	chr10	+	569.6	20280286	chr10:20279996-20281522	81.31	38.95	0.68	97.12	48.28	0.67	140.64	0	1	105.07	23.71	0.82	0.675	0.91	-0.235	6.83404e-07	4.86403e-06
ENSMUST00000116259.4	Map7	chr10	+	601	20280202	chr10:20279996-20281590	82.99	46.29	0.64	100.58	49.32	0.67	142.45	0	1	107.31	30	0.78	0.655	0.89	-0.235	3.06002e-06	1.99784e-05
ENSMUST00000040429.11	Usp45	chr4	+	697.7	21834468	chr4:21834235-21837872	64.25	66.79	0.49	64.88	69.99	0.48	107.2	52.32	0.67	114.79	34.77	0.77	0.485	0.72	-0.235	5.8663e-05	0.000315467
ENSMUST00000027027.6	Cwf19l2	chr9	+	402.1	3478088	chr9:3477817-3479236	43.43	40.91	0.51	39.71	58.18	0.41	122.31	35.71	0.77	97.32	58.43	0.62	0.46	0.695	-0.235	0.000232857	0.00112377
ENSMUST00000111967.7	Vsig10	chr5	+	432.6	117353023	chr5:117352751-117355005	53.34	38.94	0.58	60.2	41.54	0.59	80.96	7.95	0.91	66.29	24.16	0.73	0.585	0.82	-0.235	0.000695528	0.00302527
ENSMUST00000063502.12	Dclre1b	chr3	-	172.4	103802874	chr3:103800605-103804055	17.51	63.86	0.22	12.41	59.12	0.17	36.27	54.24	0.4	45.99	53.78	0.46	0.195	0.43	-0.235	0.00088957	0.00377961
ENSMUST00000139966.7	Nsd3	chr8	+	238.2	25714448	chr8:25714159-25714970	48.68	74.72	0.39	40.43	86.44	0.32	48.03	42.9	0.53	54.76	30.05	0.65	0.355	0.59	-0.235	0.00118619	0.00490786
ENSMUST00000110647.7	Trp53bp1	chr2	-	2336.7	121195409	chr2:121194838-121196735	31.03	22.93	0.58	35.54	12.85	0.73	85.06	6.16	0.93	81.86	14.25	0.85	0.655	0.89	-0.235	0.00135628	0.00553125
ENSMUST00000006912.11	Pip4k2a	chr2	-	212.9	18843398	chr2:18842255-18844460	22.65	45.74	0.33	22.12	53.73	0.29	39.96	29.72	0.57	40.32	36.67	0.52	0.31	0.545	-0.235	0.00444556	0.0158849
ENSMUST00000071106.5	Gpatch2l	chr12	+	242.9	86289123	chr12:86288800-86290761	34.17	27.98	0.55	32.46	33.4	0.49	59.41	21.97	0.73	60.34	16.66	0.78	0.52	0.755	-0.235	0.0046316	0.0164677
ENSMUST00000221368.1	Gpatch2l	chr12	+	242.9	86289123	chr12:86288800-86290761	34.17	27.98	0.55	32.46	33.4	0.49	59.41	21.97	0.73	60.34	16.66	0.78	0.52	0.755	-0.235	0.0046316	0.0164677
ENSMUST00000047186.9	Wipi1	chr11	-	147.5	109576944	chr11:109575132-109577157	22.86	44.38	0.34	19.3	51.76	0.27	30.55	22.55	0.58	30.48	30.39	0.5	0.305	0.54	-0.235	0.0107436	0.0342904
ENSMUST00000021331.8	Klhl28	chr12	-	55.2	64943384	chr12:64943212-64943613	31.05	34.02	0.48	31.75	22.28	0.59	36.32	14.24	0.72	25.78	5.8	0.82	0.535	0.77	-0.235	0.022451	0.0646611
ENSMUST00000049031.5	Mindy2	chr9	-	110	70603268	chr9:70599014-70605289	22.14	25.39	0.47	20.39	22.18	0.48	32.84	10.87	0.75	27.54	13.87	0.67	0.475	0.71	-0.235	0.0299855	0.0824174
ENSMUST00000208465.1	Spcs2	chr7	-	13942.7	99839682	chr7:99839428-99839883	836.83	243.7	0.77	919.81	348	0.73	1335.91	61.3	0.96	1240.95	0	1	0.75	0.98	-0.23	3.15536e-71	3.59486e-69
ENSMUST00000166223.1	Slc38a4	chr15	-	6182.8	96996862	chr15:96996765-96997091	715.95	218.77	0.77	821.98	238.75	0.77	821.06	0	1	686.97	0	1	0.77	1	-0.23	5.14664e-62	4.36643e-60
ENSMUST00000027579.16	Actr3	chr1	-	114544	125393281	chr1:125392905-125394090	280.27	631.06	0.31	286.59	741.1	0.28	541.51	511.85	0.51	569.27	491.74	0.54	0.295	0.525	-0.23	9.16823e-27	2.51692e-25
ENSMUST00000002699.5	Akap8	chr17	-	9988.5	32305064	chr17:32303676-32305706	101.86	632.18	0.14	102.97	652.32	0.14	276.43	466.99	0.37	263.99	451.82	0.37	0.14	0.37	-0.23	2.40635e-25	6.20053e-24
ENSMUST00000021381.5	Pnn	chr12	+	27011.9	59072910	chr12:59071426-59073998	127.75	595.45	0.18	147.28	622.08	0.19	372.98	509.44	0.42	350.37	495.94	0.41	0.185	0.415	-0.23	1.07517e-24	2.71774e-23
ENSMUST00000108249.8	Prkci	chr3	+	9531	31050468	chr3:31050190-31052959	426.31	247.96	0.63	454.29	183.28	0.71	560.91	60.41	0.9	578.06	66.83	0.9	0.67	0.9	-0.23	3.1382e-24	7.68883e-23
ENSMUST00000058030.9	Mtap	chr4	+	23478.7	89180125	chr4:89179468-89181081	244.93	609.78	0.29	249.23	710.25	0.26	430.81	420.76	0.51	442.79	446.43	0.5	0.275	0.505	-0.23	2.35047e-23	5.58718e-22
ENSMUST00000028392.7	Dnajc10	chr2	+	7280.3	80353304	chr2:80352859-80354043	243.64	576.87	0.3	286.13	615.68	0.32	413.96	288.11	0.59	297.35	304.03	0.49	0.31	0.54	-0.23	1.44132e-20	2.93978e-19
ENSMUST00000182226.7	Ppfia1	chr7	-	614	144477768	chr7:144476978-144477989	216.58	53.98	0.8	205.71	71.74	0.74	236.92	0	1	250.85	0	1	0.77	1	-0.23	1.83518e-19	3.50552e-18
ENSMUST00000020107.7	Atp2b1	chr10	+	4116.5	99023344	chr10:99022808-99026143	89.43	445.36	0.17	103.11	487.01	0.17	252.15	364.67	0.41	215.65	335.16	0.39	0.17	0.4	-0.23	5.53565e-18	9.8104e-17
ENSMUST00000069449.6	Rras2	chr7	-	6952.4	114047785	chr7:114046782-114048251	133.23	494.82	0.21	141.76	579.49	0.2	209.21	253.36	0.45	222.94	303.01	0.42	0.205	0.435	-0.23	1.45398e-17	2.49098e-16
ENSMUST00000057893.6	Fzd2	chr11	+	13180.1	102606475	chr11:102604396-102608058	62.18	400.34	0.13	78.81	457.63	0.15	177.84	297.05	0.37	153.88	267.65	0.37	0.14	0.37	-0.23	3.33785e-16	5.30795e-15
ENSMUST00000007482.6	Mrpl49	chr19	-	4890	6054781	chr19:6053712-6054982	329.16	389.56	0.46	339.43	441.78	0.43	345.72	143.6	0.71	326.35	185.22	0.64	0.445	0.675	-0.23	3.99789e-15	5.97622e-14
ENSMUST00000207913.1	C430049E01Rik	chr8	-	1271	71520532	chr8:71520120-71521382	98.85	42.65	0.7	134.81	26.89	0.83	134.57	1.5	0.99	139.94	0	1	0.765	0.995	-0.23	3.59084e-11	3.86985e-10
ENSMUST00000075657.7	Ap3s2	chr7	-	1496.8	79879901	chr7:79875325-79880612	61.68	269.17	0.19	60.38	298.09	0.17	110.93	173.88	0.39	117.6	156.48	0.43	0.18	0.41	-0.23	2.30128e-10	2.33198e-09
ENSMUST00000112686.7	Cecr2	chr6	+	1748.4	120767330	chr6:120766412-120771190	88.79	233.66	0.28	95.63	251.49	0.28	185.27	172.12	0.52	184.63	186.07	0.5	0.28	0.51	-0.23	4.58858e-10	4.55715e-09
ENSMUST00000091257.10	Mfn1	chr3	+	535.3	32577552	chr3:32577063-32579239	23.99	187.65	0.11	21.32	228.3	0.09	66.06	155.31	0.3	73.64	132.46	0.36	0.1	0.33	-0.23	2.05464e-09	1.938e-08
ENSMUST00000121083.7	Tcaf1	chr6	-	843.1	42670122	chr6:42669942-42670323	126.56	98.04	0.56	185.91	80.72	0.7	168.11	28.38	0.86	162.61	25.75	0.86	0.63	0.86	-0.23	1.22206e-07	9.53146e-07
ENSMUST00000101075.10	Ttc19	chr11	+	316.6	62314439	chr11:62314010-62315246	91.47	62.09	0.6	103.89	34.01	0.75	139.46	17.71	0.89	115.51	9.74	0.92	0.675	0.905	-0.23	6.75786e-07	4.81841e-06
ENSMUST00000102994.9	Ufl1	chr4	-	609.9	25250336	chr4:25248605-25250688	27.98	160.14	0.15	29.96	165.37	0.15	66.55	96.81	0.41	58	107.65	0.35	0.15	0.38	-0.23	7.6445e-07	5.40709e-06
ENSMUST00000067429.9	Mdm4	chr1	-	639.4	132991390	chr1:132989845-132992225	97.67	80.22	0.55	87.56	87.57	0.5	167.05	52.53	0.76	160.53	52.24	0.75	0.525	0.755	-0.23	2.17216e-06	1.45083e-05
ENSMUST00000102789.2	Zbtb26	chr2	-	89.4	37435945	chr2:37435018-37436999	42.01	22.62	0.65	46.87	6.01	0.89	66.67	0	1	65.48	0	1	0.77	1	-0.23	9.32447e-06	5.74451e-05
ENSMUST00000033333.12	Tmem9b	chr7	-	403.3	109736790	chr7:109735834-109736991	73.1	63.35	0.54	80.03	110.76	0.42	109.88	47.74	0.7	114.37	44.83	0.72	0.48	0.71	-0.23	1.50075e-05	8.91509e-05
ENSMUST00000118571.1	Tmem9b	chr7	-	403.3	109736790	chr7:109735836-109736991	73.09	63.36	0.54	80.11	110.68	0.42	109.95	47.66	0.7	114.34	44.86	0.72	0.48	0.71	-0.23	1.50075e-05	8.91509e-05
ENSMUST00000094538.5	Zfp120	chr2	-	37.1	150117470	chr2:150117156-150118061	19.69	18.21	0.52	32.89	0	1	34.45	0.62	0.98	35.28	0	1	0.76	0.99	-0.23	0.00217142	0.00837551
ENSMUST00000207050.1	Gm44973	chr7	+	79.4	5032964	chr7:5032763-5033097	32.07	19.05	0.63	72.98	19.32	0.79	69.93	8.17	0.9	47.75	0.97	0.98	0.71	0.94	-0.23	0.00239637	0.00914403
ENSMUST00000114841.1	Fam122b	chrX	-	169.9	53244810	chrX:53243746-53245371	47.15	24.61	0.66	42.8	28.72	0.6	56.64	16.32	0.78	62.35	3.99	0.94	0.63	0.86	-0.23	0.00337949	0.0124229
ENSMUST00000108955.1	Gm14418	chr2	-	1243.4	177389020	chr2:177388085-177389221	13.21	53.28	0.2	13.62	60.19	0.18	19.75	32.61	0.38	32.59	38.19	0.46	0.19	0.42	-0.23	0.00399474	0.0144121
ENSMUST00000167595.8	Fyco1	chr9	-	130.7	123792232	chr9:123789510-123792749	32.77	10.61	0.76	35.56	13.62	0.72	36.79	2.31	0.94	32.04	0	1	0.74	0.97	-0.23	0.00515561	0.0181168
ENSMUST00000084733.6	Tmem42	chr9	+	39.9	123023174	chr9:123022839-123023487	27.32	22.67	0.55	25.43	17.12	0.6	47.65	3.25	0.94	23.31	11.43	0.67	0.575	0.805	-0.23	0.0108125	0.0344851
ENSMUST00000027795.13	Cnih3	chr1	+	133.5	181459721	chr1:181459225-181460641	14.14	35.14	0.29	13.57	45.23	0.23	32.04	28.35	0.53	27.8	33.95	0.45	0.26	0.49	-0.23	0.0113325	0.0359779
ENSMUST00000041369.6	Socs5	chr17	+	114.2	87136474	chr17:87133622-87137583	11.14	32.52	0.26	14.71	34.53	0.3	19.12	24.01	0.44	22.09	15.84	0.58	0.28	0.51	-0.23	0.0254866	0.0719872
ENSMUST00000168907.7	Sgk3	chr1	+	119.4	9899284	chr1:9898720-9900845	10.23	31.93	0.24	15.5	37.64	0.29	23.48	24.52	0.49	20.8	20.91	0.5	0.265	0.495	-0.23	0.0291871	0.0805981
ENSMUST00000166384.7	Sgk3	chr1	+	119.4	9899284	chr1:9898720-9900843	10.24	31.92	0.24	15.52	37.61	0.29	23.51	24.49	0.49	20.82	20.89	0.5	0.265	0.495	-0.23	0.0291871	0.0805981
ENSMUST00000030457.11	Nasp	chr4	-	448794	116601592	chr4:116601052-116601793	228.51	2217.56	0.09	278.93	2516.3	0.1	1088.66	2165.68	0.33	1052.56	2371.34	0.31	0.095	0.32	-0.225	2.06356e-101	5.22442e-99
ENSMUST00000052865.15	Tmem123	chr9	+	30209.6	7792372	chr9:7792171-7794333	860.56	354.97	0.71	931.21	467.74	0.67	982.51	78.55	0.93	756.3	80.61	0.9	0.69	0.915	-0.225	5.81018e-43	2.78295e-41
ENSMUST00000108843.7	Cnot8	chr11	+	19070.9	58117764	chr11:58117439-58118594	299.93	978.08	0.23	306.01	1029.34	0.23	428.05	493.49	0.46	467.89	562.07	0.45	0.23	0.455	-0.225	4.15972e-30	1.26859e-28
ENSMUST00000019937.4	Sec63	chr10	+	4345.1	42829183	chr10:42828891-42832514	50.13	609.98	0.08	57.49	738.74	0.07	174.03	381.93	0.31	140.33	347	0.29	0.075	0.3	-0.225	2.10416e-26	5.69801e-25
ENSMUST00000102487.3	Szrd1	chr4	-	19730.5	141115578	chr4:141113001-141115864	433.99	542.14	0.44	497.48	493.92	0.5	555.8	265.22	0.68	628.11	261.87	0.71	0.47	0.695	-0.225	2.04788e-21	4.38438e-20
ENSMUST00000191774.5	Ythdf3	chr3	+	1476.1	16214222	chr3:16213955-16215006	261	151.41	0.63	258.12	177.13	0.59	390.19	77.94	0.83	344.01	63.42	0.84	0.61	0.835	-0.225	5.63854e-14	7.70648e-13
ENSMUST00000108796.1	Dnajc5	chr2	+	8095.5	181549474	chr2:181549273-181549590	384.86	255.94	0.6	402.18	262.03	0.61	280.14	65.55	0.81	297.23	53.01	0.85	0.605	0.83	-0.225	6.75088e-14	9.19526e-13
ENSMUST00000126957.8	Paip1	chr13	+	11685.8	119457220	chr13:119456988-119457357	290.1	134.96	0.68	267.57	200.32	0.57	338.34	41	0.89	319.28	73.36	0.81	0.625	0.85	-0.225	9.31975e-14	1.25868e-12
ENSMUST00000032191.15	Sumf1	chr6	-	593.6	108108385	chr6:108107028-108108586	151.23	67.41	0.69	155.5	53.91	0.74	192.14	0	1	169.13	23.19	0.88	0.715	0.94	-0.225	1.27359e-09	1.22151e-08
ENSMUST00000100816.7	Med13l	chr5	+	398.8	118764610	chr5:118762701-118765438	76.4	16	0.83	68.79	27.16	0.72	117.11	0	1	122.02	0	1	0.775	1	-0.225	7.37861e-09	6.58583e-08
ENSMUST00000053872.11	Cdc42se1	chr3	+	1038	95234840	chr3:95234250-95236409	108.05	204.33	0.35	125.74	184.47	0.41	168.02	109.55	0.61	188.2	125.28	0.6	0.38	0.605	-0.225	1.81305e-08	1.55057e-07
ENSMUST00000045054.10	Tcaf1	chr6	-	478.7	42670028	chr6:42668002-42670323	25.79	169.07	0.13	30.39	212.4	0.13	66.84	121.24	0.36	63.68	117.28	0.35	0.13	0.355	-0.225	1.19692e-07	9.34455e-07
ENSMUST00000078944.12	Phf6	chrX	+	851.2	52954267	chrX:52953906-52956943	70.66	27.82	0.72	67.17	36.02	0.65	282.39	30.19	0.9	296.02	24.85	0.92	0.685	0.91	-0.225	1.46505e-07	1.13215e-06
ENSMUST00000002502.11	Hltf	chr3	+	7056.3	20116773	chr3:20116572-20118490	137.29	119.93	0.53	139.62	147.26	0.49	189.83	35.18	0.84	164.98	95.84	0.63	0.51	0.735	-0.225	3.17488e-07	2.34876e-06
ENSMUST00000045454.8	Fam207a	chr10	-	800.3	77488272	chr10:77486661-77488473	122.05	172.37	0.41	128.22	153.59	0.45	175.12	72.01	0.71	182.36	119.51	0.6	0.43	0.655	-0.225	3.28433e-07	2.42411e-06
ENSMUST00000030757.9	Fbxo42	chr4	+	961.9	141200711	chr4:141199449-141204062	96.05	125.39	0.43	92.21	126.09	0.42	154.91	76.97	0.67	173.15	100.57	0.63	0.425	0.65	-0.225	2.0128e-06	1.35232e-05
ENSMUST00000022544.13	Hmbox1	chr14	-	669.4	64812874	chr14:64811600-64813419	87.7	77.51	0.53	94.29	90.29	0.51	137.8	36.84	0.79	122.88	53.91	0.7	0.52	0.745	-0.225	2.184e-05	0.000126351
ENSMUST00000127027.1	Zfp960	chr17	+	714.3	17087445	chr17:17087244-17089628	81.25	37.91	0.68	93.34	55.05	0.63	87.84	11.84	0.88	83.65	10.97	0.88	0.655	0.88	-0.225	5.06314e-05	0.000274688
ENSMUST00000037603.7	Slc26a2	chr18	-	615.7	61198119	chr18:61197222-61199658	89.72	58.2	0.61	104.8	44.92	0.7	104.56	23.28	0.82	101.35	6.95	0.94	0.655	0.88	-0.225	5.22772e-05	0.000282651
ENSMUST00000155551.7	Dcaf10	chr4	+	187	45374603	chr4:45373909-45379759	30.83	104.01	0.23	30.48	89.3	0.25	60.89	81.34	0.43	68.02	69.19	0.5	0.24	0.465	-0.225	0.0001842	0.000909311
ENSMUST00000112830.2	Ankrd26	chr6	-	155.5	118502795	chr6:118501308-118503156	62.36	51.13	0.55	62.27	56.84	0.52	109.87	30.93	0.78	99.07	34.76	0.74	0.535	0.76	-0.225	0.000184168	0.000909311
ENSMUST00000156152.2	Prss36	chr7	-	99.3	127932907	chr7:127932799-127933114	39.86	14.86	0.73	54.05	23.03	0.7	74.61	10.46	0.88	77.43	0	1	0.715	0.94	-0.225	0.000439556	0.00200484
ENSMUST00000189167.6	Pfkfb2	chr1	-	50.2	130690947	chr1:130690773-130691148	33.15	4.08	0.89	30.84	15.97	0.66	46.31	0	1	35.08	0	1	0.775	1	-0.225	0.00104811	0.0043866
ENSMUST00000088355.11	Col2a1	chr15	-	301.1	97975843	chr15:97975602-97976186	47.78	30.17	0.61	43.65	37.92	0.54	94.82	25.61	0.79	73.53	17.41	0.81	0.575	0.8	-0.225	0.00105792	0.00442302
ENSMUST00000121114.7	Slc43a1	chr2	+	154.9	84863383	chr2:84862883-84863578	48.26	30.56	0.61	47.11	28.39	0.62	74.65	24.41	0.75	88.84	6.77	0.93	0.615	0.84	-0.225	0.00136756	0.0055744
ENSMUST00000128341.1	Myo9a	chr9	+	238.5	59927052	chr9:59924571-59928866	17.45	61.35	0.22	11.3	73.85	0.13	37.96	52.59	0.42	35.28	58.79	0.38	0.175	0.4	-0.225	0.00141846	0.00576419
ENSMUST00000057337.7	Fgfbp3	chr19	-	514.3	36918034	chr19:36917550-36919277	41.33	32.02	0.56	53.01	28.68	0.65	74.7	7.42	0.91	42.31	13.84	0.75	0.605	0.83	-0.225	0.00142158	0.00577246
ENSMUST00000143254.7	Svil	chr18	+	169.6	5118670	chr18:5118346-5119299	37.16	37.09	0.5	46.45	40.04	0.54	62.61	27.77	0.69	68.9	16.86	0.8	0.52	0.745	-0.225	0.0034362	0.0126139
ENSMUST00000106491.6	Cdc14a	chr3	-	169.7	116274507	chr3:116272553-116274708	28.01	13.73	0.67	38.59	33.39	0.54	49.53	16.04	0.76	52.31	5.79	0.9	0.605	0.83	-0.225	0.00417687	0.0150047
ENSMUST00000126865.7	Sik3	chr9	+	125.1	46222270	chr9:46222069-46224194	31.33	45.91	0.41	28.76	39.6	0.42	70.98	31.1	0.7	72.74	53.18	0.58	0.415	0.64	-0.225	0.00632765	0.0217747
ENSMUST00000084935.10	Pgm2l1	chr7	+	676.7	100274087	chr7:100272327-100278867	23.64	37.63	0.39	23.99	27.77	0.46	64.68	25.61	0.72	55.65	39.81	0.58	0.425	0.65	-0.225	0.00636313	0.0218685
ENSMUST00000053392.10	Zfp689	chr7	-	95.1	127443760	chr7:127442136-127445137	2.77	37.12	0.07	4.61	31.53	0.13	20.63	42.65	0.33	19.48	41.44	0.32	0.1	0.325	-0.225	0.0064881	0.0222294
ENSMUST00000025897.12	Map4k2	chr19	+	96.5	6353709	chr19:6353440-6355522	11.96	57.75	0.17	13.96	31.49	0.31	33.04	25.94	0.56	27.87	48.04	0.37	0.24	0.465	-0.225	0.00724502	0.0244154
ENSMUST00000144099.7	Cdk5rap2	chr4	-	215.5	70222853	chr4:70216856-70223114	21.51	32.79	0.4	17.97	23.73	0.43	46.74	39.62	0.54	44.52	15.76	0.74	0.415	0.64	-0.225	0.0240579	0.0687554
ENSMUST00000054072.8	Zfp81	chr17	-	192	33332703	chr17:33329342-33335653	14.83	26.99	0.35	15.8	23.01	0.41	36.74	28.87	0.56	45.24	24.21	0.65	0.38	0.605	-0.225	0.0275822	0.0768849
ENSMUST00000007980.6	Hnrnpa0	chr13	-	1.40762e+06	58127172	chr13:58125879-58128556	333.14	3589.41	0.08	364.29	3790.29	0.09	1089.93	2309.65	0.32	1186.89	2900.79	0.29	0.085	0.305	-0.22	2.67742e-136	1.52517e-133
ENSMUST00000112529.7	Sms	chrX	-	82544.4	157445717	chrX:157443855-157446176	162.74	2397.08	0.06	192.11	2500.12	0.07	796.47	1983.99	0.29	777.43	1966.96	0.28	0.065	0.285	-0.22	1.5136e-102	3.9577e-100
ENSMUST00000028909.4	Snx5	chr2	-	144128	144251031	chr2:144250123-144251232	486.44	1218.39	0.29	499.2	1179.53	0.3	1058.94	1081.65	0.49	1077.5	901.35	0.54	0.295	0.515	-0.22	1.7174e-45	9.04046e-44
ENSMUST00000201383.1	Ube2k	chr5	+	23028.9	65595096	chr5:65594875-65596028	100.55	1111.88	0.08	102	1171.32	0.08	370.51	880.12	0.3	375.23	860.29	0.3	0.08	0.3	-0.22	1.95296e-45	1.01796e-43
ENSMUST00000024823.12	Glo1	chr17	-	17247.1	30593903	chr17:30592866-30594226	701.79	817	0.46	767.53	797.9	0.49	988.91	413.47	0.71	987.44	465.33	0.68	0.475	0.695	-0.22	5.66913e-33	1.89169e-31
ENSMUST00000057500.5	Rnf7	chr9	-	45564.5	96471497	chr9:96470937-96471852	430.78	986.86	0.3	536.77	969.44	0.36	797.6	563.33	0.59	722.48	694.48	0.51	0.33	0.55	-0.22	1.45855e-31	4.67145e-30
ENSMUST00000143850.7	Derl2	chr11	-	2351.9	71009972	chr11:71007442-71010426	42.31	585.9	0.07	48.67	666.54	0.07	136.66	365.57	0.27	129.28	293.06	0.31	0.07	0.29	-0.22	2.92624e-23	6.92487e-22
ENSMUST00000023830.15	Nus1	chr10	+	18465.9	52437883	chr10:52436577-52440183	102.44	455.15	0.18	104.04	541.09	0.16	294.74	439.4	0.4	254.06	421.69	0.38	0.17	0.39	-0.22	1.79723e-18	3.23542e-17
ENSMUST00000159814.1	Arl4c	chr1	-	43017.9	88700211	chr1:88698225-88702221	184.53	553.21	0.25	188.62	582.29	0.24	300.12	336.88	0.47	327.8	388.45	0.46	0.245	0.465	-0.22	1.17053e-17	2.02714e-16
ENSMUST00000094097.11	Tmem41b	chr7	-	7737.9	109974320	chr7:109972187-109974951	48.56	437.3	0.1	56.42	553.81	0.09	136.05	288.12	0.32	115.07	253.52	0.31	0.095	0.315	-0.22	2.00763e-17	3.41383e-16
ENSMUST00000116375.1	Cstf1	chr2	+	2634.1	172380975	chr2:172380360-172382448	68.18	439.1	0.13	80.16	499.51	0.14	179.35	305.86	0.37	176.84	348.88	0.34	0.135	0.355	-0.22	2.20573e-16	3.53938e-15
ENSMUST00000029815.7	Cisd2	chr3	-	1896	135408552	chr3:135406412-135408890	46.62	379.32	0.11	56.17	413.27	0.12	142.55	286.31	0.33	104.62	207.65	0.34	0.115	0.335	-0.22	2.88519e-14	4.03319e-13
ENSMUST00000189980.6	Abi2	chr1	+	690.3	60477079	chr1:60476740-60479518	163.8	31.63	0.84	156.86	61.12	0.72	157.19	0	1	153.71	0	1	0.78	1	-0.22	8.29677e-13	1.02903e-11
ENSMUST00000185269.6	Dst	chr1	+	1851.1	34307537	chr1:34307330-34308404	215.21	262.82	0.45	256.05	254.36	0.5	345.35	155.93	0.69	307.16	133.89	0.7	0.475	0.695	-0.22	8.86335e-12	1.0005e-10
ENSMUST00000188618.6	Abi2	chr1	+	658.1	60479630	chr1:60478003-60481158	126.89	51.99	0.71	142.76	32.39	0.82	162.97	4.46	0.97	173.3	0	1	0.765	0.985	-0.22	1.11818e-11	1.25158e-10
ENSMUST00000001583.7	Ell2	chr13	+	1625.7	75770952	chr13:75770680-75772364	134.59	53.21	0.72	138.42	33.49	0.81	162.95	4.19	0.97	163.45	0	1	0.765	0.985	-0.22	1.77864e-11	1.96736e-10
ENSMUST00000215746.1	Acvr2b	chr9	+	1737.7	119433468	chr9:119433267-119434995	202.69	131.87	0.61	172.67	165.26	0.51	231.83	73.3	0.76	241.23	61.09	0.8	0.56	0.78	-0.22	3.5863e-09	3.30262e-08
ENSMUST00000087485.6	C2cd5	chr6	-	1028.1	143011783	chr6:143010920-143012136	171.15	164.71	0.51	178.45	134.12	0.57	227.54	71.96	0.76	235.75	73.76	0.76	0.54	0.76	-0.22	4.21948e-09	3.87008e-08
ENSMUST00000188313.6	Tpp2	chr1	+	1857.5	44002305	chr1:44002104-44003000	76.41	185.76	0.29	72.93	257.72	0.22	157.53	156.27	0.5	156.62	191.39	0.45	0.255	0.475	-0.22	5.4866e-09	4.97223e-08
ENSMUST00000030145.8	Dcaf12	chr4	-	1400.8	41292984	chr4:41291300-41293214	141.52	179.89	0.44	150.73	189.33	0.44	211.92	119.24	0.64	231.33	107.67	0.68	0.44	0.66	-0.22	1.68242e-08	1.4435e-07
ENSMUST00000112550.7	Baz2b	chr2	-	351.1	59900561	chr2:59899363-59900802	67.47	21.88	0.76	64.1	15.78	0.8	108.74	0	1	99.87	0	1	0.78	1	-0.22	1.42427e-07	1.10223e-06
ENSMUST00000090925.12	Baz2b	chr2	-	339	59900547	chr2:59899445-59900802	67.31	22.27	0.75	63.77	14.98	0.81	106.75	0	1	98.51	0	1	0.78	1	-0.22	1.74482e-07	1.3354e-06
ENSMUST00000103182.7	Rassf2	chr2	-	309.1	131994807	chr2:131992852-131996453	69.35	18.12	0.79	69.69	20.83	0.77	88.32	0	1	98.87	0	1	0.78	1	-0.22	3.66559e-07	2.69181e-06
ENSMUST00000108321.1	Hps3	chr3	-	221	19996828	chr3:19996167-19997029	110.37	51.17	0.68	124.94	42.72	0.75	122.29	18.76	0.87	126.45	0	1	0.715	0.935	-0.22	1.84589e-06	1.24543e-05
ENSMUST00000175912.7	Ctage5	chr12	+	1333.8	59189891	chr12:59189636-59190176	72.38	82.64	0.47	94.07	84.33	0.53	172.97	51	0.77	129.55	64.35	0.67	0.5	0.72	-0.22	9.50007e-06	5.84141e-05
ENSMUST00000025077.6	Mtpap	chr18	+	596.2	4396671	chr18:4396105-4397330	36.19	146.67	0.2	40.99	135.73	0.23	66.21	95.11	0.41	75.54	87.56	0.46	0.215	0.435	-0.22	1.40476e-05	8.40686e-05
ENSMUST00000084892.11	Dpy19l4	chr4	-	501.3	11265394	chr4:11261315-11265942	72.19	35.6	0.67	71	25.9	0.73	98.08	2.47	0.98	83.88	13.78	0.86	0.7	0.92	-0.22	0.000117638	0.000602546
ENSMUST00000089404.9	Bbx	chr16	-	526.7	50197223	chr16:50196616-50197646	75.04	105.33	0.42	76.96	77.54	0.5	94.59	31.65	0.75	95.61	62.31	0.61	0.46	0.68	-0.22	0.000141582	0.000713276
ENSMUST00000071814.12	Zfp711	chrX	+	133.3	112634316	chrX:112632379-112635070	32.58	8.31	0.8	43.74	18.69	0.7	52.89	3.67	0.94	56.73	0	1	0.75	0.97	-0.22	0.000301206	0.00142137
ENSMUST00000022660.13	Loxl2	chr14	+	448.8	69693613	chr14:69693040-69695834	60.2	66.13	0.48	75.26	60.26	0.56	87.6	33.34	0.72	74.44	23.16	0.76	0.52	0.74	-0.22	0.000314494	0.00147926
ENSMUST00000159334.7	Etv1	chr12	+	702.9	38866292	chr12:38865548-38868203	29.21	91.69	0.24	27.02	83.52	0.24	67.07	72.68	0.48	66.67	83.85	0.44	0.24	0.46	-0.22	0.000425465	0.00194781
ENSMUST00000178074.7	Rab10os	chr12	+	308.9	3238230	chr12:3238029-3241410	24.17	95.71	0.2	24.91	70	0.26	52.95	64	0.45	52.43	65.37	0.45	0.23	0.45	-0.22	0.000642018	0.0028117
ENSMUST00000121927.7	Nrip1	chr16	-	134.4	76291173	chr16:76287400-76295015	36.89	14.13	0.72	39.13	9.1	0.81	40.97	1.19	0.97	43.62	0	1	0.765	0.985	-0.22	0.000706101	0.00306291
ENSMUST00000111624.7	Slc43a1	chr2	+	154.1	84863385	chr2:84862883-84863581	47.54	31.21	0.6	46.28	29.16	0.61	73.42	25.64	0.74	87.38	8.3	0.91	0.605	0.825	-0.22	0.000970322	0.00408786
ENSMUST00000075637.10	Ptpn3	chr4	-	403.5	57193090	chr4:57190841-57194362	14.93	77.33	0.16	18.02	86.95	0.17	32.78	46.85	0.41	30.56	53.77	0.36	0.165	0.385	-0.22	0.00113601	0.00471243
ENSMUST00000000087.12	Scmh1	chr4	+	60.4	120529890	chr4:120529134-120530184	33.7	27.83	0.55	46.16	11.65	0.8	68.27	1.86	0.97	52.08	11.51	0.82	0.675	0.895	-0.22	0.00143487	0.00582198
ENSMUST00000033871.7	Slc25a15	chr8	-	164.3	22377458	chr8:22375551-22377981	36.15	49.77	0.42	54	22.51	0.71	65.07	11.87	0.85	58.16	22.11	0.72	0.565	0.785	-0.22	0.00217186	0.00837551
ENSMUST00000085256.7	Mthfs	chr9	+	213.7	89240062	chr9:89239842-89240240	22.08	63.32	0.26	31.23	61.51	0.34	44.86	40.97	0.52	53.22	49.69	0.52	0.3	0.52	-0.22	0.00253594	0.00961678
ENSMUST00000005952.10	Slc30a4	chr2	-	161.9	122684856	chr2:122681233-122685333	40.33	20.94	0.66	39.31	33.83	0.54	48.45	9.38	0.84	52.01	13.09	0.8	0.6	0.82	-0.22	0.00644489	0.0221162
ENSMUST00000169897.1	Gcnt1	chr19	-	260.4	17328776	chr19:17326143-17330488	15.23	57.23	0.21	14.54	72.65	0.17	19.18	32.65	0.37	20.17	24.55	0.45	0.19	0.41	-0.22	0.00704839	0.0238637
ENSMUST00000174236.7	Gcnt1	chr19	-	260.4	17328776	chr19:17326141-17330488	15.21	57.25	0.21	14.53	72.67	0.17	19.16	32.66	0.37	20.15	24.57	0.45	0.19	0.41	-0.22	0.00704839	0.0238637
ENSMUST00000087867.5	Uprt	chrX	+	209.9	104506398	chrX:104506156-104507490	39.58	32.48	0.55	32.2	37.89	0.46	47.95	21.4	0.69	47.4	14.81	0.76	0.505	0.725	-0.22	0.0087795	0.0288787
ENSMUST00000122363.7	Vps9d1	chr8	-	101	123242812	chr8:123242359-123243189	44.89	21.92	0.67	36.85	24.09	0.6	60.18	0	1	57.89	23.48	0.71	0.635	0.855	-0.22	0.00914878	0.0298961
ENSMUST00000118279.1	Vps9d1	chr8	-	101	123242812	chr8:123242359-123243189	44.89	21.92	0.67	36.85	24.09	0.6	60.18	0	1	57.89	23.48	0.71	0.635	0.855	-0.22	0.00914878	0.0298961
ENSMUST00000207628.1	Zfp787	chr7	-	123.7	6142418	chr7:6142286-6142619	30.04	30.25	0.5	29.8	48.58	0.38	44.49	23.91	0.65	34.92	17.04	0.67	0.44	0.66	-0.22	0.0122488	0.038481
ENSMUST00000042035.15	Adgrb1	chr15	+	134	74589246	chr15:74588687-74589464	26.34	23.86	0.52	42.03	13.49	0.76	41.23	16.1	0.72	62.01	0	1	0.64	0.86	-0.22	0.0129278	0.0403124
ENSMUST00000212276.1	2900026A02Rik	chr5	-	181.8	113088048	chr5:113086323-113091024	24.93	28.57	0.47	25.99	31.16	0.45	37.75	21.77	0.63	48.32	17.62	0.73	0.46	0.68	-0.22	0.0144792	0.0444893
ENSMUST00000218039.2	Rad51b	chr12	+	27.9	79814241	chr12:79813942-79814378	23.56	15.12	0.61	29.86	13.18	0.69	45.56	3.93	0.92	40.41	8.72	0.82	0.65	0.87	-0.22	0.0202252	0.0591803
ENSMUST00000141601.8	Cnpy1	chr5	-	117.7	28202597	chr5:28200819-28203436	16.82	50.37	0.25	18.21	41.74	0.3	26.95	39.05	0.41	23.63	17.46	0.58	0.275	0.495	-0.22	0.0328208	0.0891202
ENSMUST00000031280.1	Fgf5	chr5	+	79.8	98275916	chr5:98275211-98277030	15.33	33.35	0.31	38.34	24.99	0.61	42.82	11.8	0.78	36.56	26.33	0.58	0.46	0.68	-0.22	0.037543	0.0996522
ENSMUST00000025965.11	Hells	chr19	+	7272.1	38968163	chr19:38967733-38971051	86.73	926.56	0.09	91.6	1050.97	0.08	271.31	606.98	0.31	248.95	612.77	0.29	0.085	0.3	-0.215	1.28616e-35	4.7051e-34
ENSMUST00000018744.14	Shmt1	chr11	-	19561.4	60788945	chr11:60788287-60789316	161.24	720.26	0.18	136.39	835.78	0.14	307.64	551.46	0.36	366.77	574.87	0.39	0.16	0.375	-0.215	1.5553e-25	4.05343e-24
ENSMUST00000059580.10	Kmt5a	chr5	+	10070.3	124461278	chr5:124460488-124462308	468.52	253.66	0.65	465.27	242.18	0.66	635.85	87.53	0.88	659.02	106.57	0.86	0.655	0.87	-0.215	1.59673e-22	3.66444e-21
ENSMUST00000102915.9	Smc2	chr4	+	7160.9	52486700	chr4:52486497-52488260	313.86	177.02	0.64	355.46	76.05	0.82	354.75	43.54	0.89	382.28	0	1	0.73	0.945	-0.215	1.1164e-18	2.03971e-17
ENSMUST00000122309.1	Zfp984	chr4	-	988.1	147755885	chr4:147754199-147756235	179.09	61.68	0.74	194.97	40.26	0.83	239.25	0	1	254.08	0	1	0.785	1	-0.215	1.82585e-17	3.11135e-16
ENSMUST00000105734.9	Zfp984	chr4	-	927.6	147755884	chr4:147753974-147756235	178.09	62.62	0.74	196.14	38.99	0.83	239.13	0	1	251.08	0	1	0.785	1	-0.215	2.03668e-17	3.45586e-16
ENSMUST00000003310.6	Ranbp2	chr10	+	7719.4	58494027	chr10:58493663-58494356	247.78	427.34	0.37	296.79	585.62	0.34	379.95	325.96	0.54	347.6	234.88	0.6	0.355	0.57	-0.215	4.73232e-16	7.42188e-15
ENSMUST00000102889.9	AI314180	chr4	-	1494.1	58800096	chr4:58798911-58800320	12.87	278.22	0.04	16.44	326.84	0.05	80.2	194.92	0.29	61.55	207.74	0.23	0.045	0.26	-0.215	5.17708e-14	7.09402e-13
ENSMUST00000190997.6	Rbbp5	chr1	+	746.1	132504068	chr1:132503764-132504889	225.5	56.46	0.8	201.67	93.55	0.68	272.14	1.03	1	287	26.76	0.91	0.74	0.955	-0.215	7.96521e-14	1.08124e-12
ENSMUST00000066003.6	Sp3	chr2	-	2398.8	72938133	chr2:72936648-72938382	192.2	346.11	0.36	212.33	296.08	0.42	296.57	174.11	0.63	297.89	220.16	0.58	0.39	0.605	-0.215	6.98968e-12	7.94055e-11
ENSMUST00000032192.8	Itpr1	chr6	+	466.4	108550052	chr6:108549753-108551109	156.15	73.85	0.68	170.73	48.29	0.78	234.25	6.02	0.97	180.59	15.2	0.92	0.73	0.945	-0.215	2.15339e-11	2.3671e-10
ENSMUST00000102573.7	Trim44	chr2	-	1854.1	102303424	chr2:102300119-102304504	220.96	125.99	0.64	211.5	107.91	0.66	305.92	27.33	0.92	306.77	70.05	0.81	0.65	0.865	-0.215	4.07102e-11	4.36083e-10
ENSMUST00000007253.5	Neu1	chr17	+	3375.3	34935228	chr17:34934605-34935921	69.02	296.12	0.19	100.77	329.21	0.23	152.92	231.65	0.4	171.19	211.83	0.45	0.21	0.425	-0.215	2.18104e-10	2.22143e-09
ENSMUST00000114222.3	Gng12	chr6	+	4276.1	67017671	chr6:67017464-67018146	181.48	333.47	0.35	193.05	431.07	0.31	173.27	139.07	0.55	188.86	163.05	0.54	0.33	0.545	-0.215	2.21362e-10	2.25317e-09
ENSMUST00000095784.2	Moxd1	chr10	+	795.3	24301880	chr10:24301465-24302790	126.57	101.15	0.56	157.77	91.47	0.63	277.51	55.87	0.83	206.2	54.13	0.79	0.595	0.81	-0.215	4.67665e-08	3.81548e-07
ENSMUST00000131992.7	Pus7	chr5	-	910.8	23741765	chr5:23740656-23741976	147.85	84.24	0.64	163.22	76.29	0.68	201.4	1.47	0.99	189.01	59.37	0.76	0.66	0.875	-0.215	2.00274e-07	1.52403e-06
ENSMUST00000037064.4	Slc25a37	chr14	-	1142.8	69244377	chr14:69241848-69245354	118.78	174.81	0.4	106.58	165.95	0.39	190.85	105.12	0.64	187.68	135.39	0.58	0.395	0.61	-0.215	2.00855e-07	1.52772e-06
ENSMUST00000077175.6	Polr3b	chr10	+	1236.8	84726092	chr10:84725651-84727178	162.55	78.44	0.67	139.54	119.49	0.54	184.69	20.68	0.9	195.3	69.69	0.74	0.605	0.82	-0.215	1.4547e-06	9.92408e-06
ENSMUST00000184635.7	Hnrnpll	chr17	-	2383.5	80030339	chr17:80029487-80030540	59.58	133.83	0.31	33.39	118.34	0.22	213.02	193.08	0.52	189.59	238.2	0.44	0.265	0.48	-0.215	1.54574e-06	1.05002e-05
ENSMUST00000044443.14	Ank2	chr3	-	1058.7	126923500	chr3:126921612-126923971	51.65	112.1	0.32	60.63	147.77	0.29	97.55	95.75	0.5	107.57	91.59	0.54	0.305	0.52	-0.215	1.81138e-05	0.000106297
ENSMUST00000098817.2	Vps37a	chr8	+	338.6	40546477	chr8:40546276-40551101	23.04	116.72	0.16	18.63	114.34	0.14	54.94	79.86	0.41	45.31	94.74	0.32	0.15	0.365	-0.215	4.98049e-05	0.00027103
ENSMUST00000072948.10	Acox1	chr11	-	539.4	116172751	chr11:116171888-116173598	68.56	28.72	0.7	81.02	35.74	0.69	116.66	6.03	0.95	106.84	16.59	0.87	0.695	0.91	-0.215	6.81585e-05	0.00036286
ENSMUST00000037232.7	Rreb1	chr13	+	104.3	37949371	chr13:37948643-37951994	39.98	5.98	0.87	35.83	16.1	0.69	57.12	0.37	0.99	59.68	0	1	0.78	0.995	-0.215	8.12794e-05	0.000427998
ENSMUST00000151678.7	Dusp3	chr11	-	1010.1	101973501	chr11:101971859-101974939	64.71	114.41	0.36	87.59	104.89	0.46	105.2	55.33	0.66	109.73	76.11	0.59	0.41	0.625	-0.215	8.44832e-05	0.000443259
ENSMUST00000176047.7	Atpaf1	chr4	+	933.9	115811847	chr4:115811002-115812314	30.68	112.21	0.21	36.95	110.57	0.25	84.4	85.75	0.5	71.25	113.06	0.39	0.23	0.445	-0.215	9.42571e-05	0.000490186
ENSMUST00000045279.12	Jmjd4	chr11	+	1126.5	59455915	chr11:59455307-59458473	79.45	51.86	0.61	74.12	76.76	0.49	105.23	37.26	0.74	114.16	30.81	0.79	0.55	0.765	-0.215	0.000109752	0.000564511
ENSMUST00000040182.12	Ccdc88a	chr11	+	105.1	29508222	chr11:29507695-29510808	29.16	16.52	0.64	34.18	2.74	0.93	58.23	0	1	62.05	0	1	0.785	1	-0.215	0.000143746	0.000723723
ENSMUST00000062684.8	Tmem64	chr4	+	910.7	15285068	chr4:15283159-15286753	33.38	94.24	0.26	30.98	103.43	0.23	80.03	81.37	0.5	69.36	93.9	0.42	0.245	0.46	-0.215	0.000221677	0.00107699
ENSMUST00000068879.10	Rsbn1	chr3	+	263.5	103962615	chr3:103962160-103964536	58.55	86.68	0.4	62.82	77.74	0.45	93.63	38.62	0.71	85.08	63.49	0.57	0.425	0.64	-0.215	0.000358104	0.00166378
ENSMUST00000028384.4	Dusp19	chr2	+	323.4	80630999	chr2:80630792-80631661	19.51	91.67	0.18	26.35	99.77	0.21	55.34	57.49	0.49	43.64	86.79	0.33	0.195	0.41	-0.215	0.000359797	0.00166921
ENSMUST00000141722.7	Stxbp5	chr10	-	141.9	9760692	chr10:9759958-9760954	62.5	36.59	0.63	80.18	63.71	0.56	84.13	19.86	0.81	74.34	16.89	0.81	0.595	0.81	-0.215	0.000380824	0.00175706
ENSMUST00000029388.9	4930579G24Rik	chr3	+	538.7	79631744	chr3:79631129-79632820	60.9	72.36	0.46	55.96	76.6	0.42	83.03	34.46	0.71	87.25	58.24	0.6	0.44	0.655	-0.215	0.000812557	0.00348208
ENSMUST00000012580.12	Hps3	chr3	-	504.5	19996300	chr3:19995945-19997029	41.06	82.38	0.33	43.14	91.77	0.32	68.01	59.05	0.54	67.69	57.02	0.54	0.325	0.54	-0.215	0.000946637	0.00399441
ENSMUST00000072406.3	Prepl	chr17	-	1011.3	85064532	chr17:85064243-85064733	39.88	53.3	0.43	43.22	57.09	0.43	102.36	67.14	0.6	107.51	48.9	0.69	0.43	0.645	-0.215	0.00112215	0.004661
ENSMUST00000110322.8	Fbxo8	chr8	+	232.2	56591863	chr8:56591436-56592393	41.92	46.75	0.47	68.45	47.97	0.59	82.34	24.72	0.77	73.76	29.08	0.72	0.53	0.745	-0.215	0.00213613	0.00826172
ENSMUST00000098256.3	Runx1t1	chr4	+	61.9	13890008	chr4:13889612-13891117	40.58	36.45	0.53	46.11	9.01	0.84	43.67	0	1	39.76	9.84	0.8	0.685	0.9	-0.215	0.00272635	0.0102584
ENSMUST00000110664.8	Dab2	chr15	+	96.2	6439523	chr15:6438782-6440705	4.69	52.64	0.08	7.19	47.96	0.13	23.75	39.22	0.38	14.38	41.19	0.26	0.105	0.32	-0.215	0.00276461	0.0103852
ENSMUST00000164213.3	Exog	chr9	+	179.6	119463601	chr9:119462376-119464238	40.44	41.31	0.49	44.92	34.29	0.57	65.66	23.31	0.74	72.99	24.6	0.75	0.53	0.745	-0.215	0.00374492	0.0136062
ENSMUST00000114336.3	Tprn	chr2	+	83.8	25269590	chr2:25269356-25269885	45.07	21.31	0.68	45.24	47.27	0.49	39.36	11.45	0.77	38.1	7.61	0.83	0.585	0.8	-0.215	0.00677686	0.0231161
ENSMUST00000119154.7	Usp46	chr5	-	931.8	74000081	chr5:73998453-74002137	12.21	68.91	0.15	16.57	56.25	0.23	26.99	33.92	0.44	24.53	41.06	0.37	0.19	0.405	-0.215	0.00735864	0.0247408
ENSMUST00000108829.7	Zfp672	chr11	-	144.5	58315866	chr11:58315216-58317534	40.62	2.34	0.95	24.29	18.31	0.57	36.78	0	1	37.24	2.03	0.95	0.76	0.975	-0.215	0.00775492	0.0259241
ENSMUST00000186475.1	Zfp383	chr7	+	356.5	29916095	chr7:29914617-29916807	19.86	44.88	0.31	17.4	43.12	0.29	46.41	51.27	0.48	50.32	41.79	0.55	0.3	0.515	-0.215	0.00801868	0.0266899
ENSMUST00000074660.11	Chrdl1	chrX	-	100.2	143299862	chrX:143297174-143300063	23.53	23.12	0.5	28.35	12.61	0.69	56.6	4.06	0.93	43.66	19.55	0.69	0.595	0.81	-0.215	0.0143295	0.0440886
ENSMUST00000111240.7	Alkbh3	chr2	-	47.6	93980725	chr2:93980550-93980977	12.98	33.87	0.28	16.2	45.48	0.26	27.67	31.11	0.47	26.66	26.23	0.5	0.27	0.485	-0.215	0.0180863	0.05372
ENSMUST00000022075.5	Pcsk1	chr13	+	34.8	75132307	chr13:75131942-75134861	3.12	37.52	0.08	5.13	36.09	0.12	16.12	36.63	0.31	14.3	30.06	0.32	0.1	0.315	-0.215	0.0195907	0.057556
ENSMUST00000094194.9	Acsl6	chr11	+	88	54361276	chr11:54361060-54361501	27.75	26.36	0.51	31.53	25.44	0.55	63.33	12.54	0.83	59.97	31.52	0.66	0.53	0.745	-0.215	0.0265451	0.0744104
ENSMUST00000040005.12	Alkbh3	chr2	-	37.9	93980742	chr2:93980637-93980977	28.07	19.8	0.59	32.29	30.91	0.51	44.36	14.95	0.75	41.23	11.9	0.78	0.55	0.765	-0.215	0.0267658	0.074871
ENSMUST00000172107.7	St13	chr15	-	114020	81365148	chr15:81363669-81365578	200.08	2569.92	0.07	216.47	2768.11	0.07	533.22	1456.44	0.27	629.78	1553.84	0.29	0.07	0.28	-0.21	9.95104e-86	1.58719e-83
ENSMUST00000001480.13	Npepps	chr11	-	5556	97207050	chr11:97205844-97207268	555.42	149.68	0.79	602.53	158.03	0.79	880.57	0	1	896.07	0	1	0.79	1	-0.21	8.71951e-58	6.81746e-56
ENSMUST00000034270.16	Map1lc3b	chr8	+	30475	121596862	chr8:121596596-121598703	120.74	931.31	0.11	134.22	972.53	0.12	340.04	708.09	0.32	407.94	830.23	0.33	0.115	0.325	-0.21	5.26292e-33	1.75982e-31
ENSMUST00000035295.5	Degs1	chr1	-	25150.3	182276506	chr1:182275772-182276893	745.18	1000.48	0.43	884.37	953.26	0.48	796.01	333.6	0.7	653.32	377.57	0.63	0.455	0.665	-0.21	1.33131e-29	4.00648e-28
ENSMUST00000026976.11	Get4	chr5	+	19375.8	139269251	chr5:139268981-139270051	148.48	809.81	0.15	137.92	843.93	0.14	340.7	616.92	0.36	322.93	598.51	0.35	0.145	0.355	-0.21	1.49496e-25	3.90254e-24
ENSMUST00000151189.1	Tmed7	chr18	-	9491.3	46588267	chr18:46588032-46588688	586.39	456.22	0.56	694.3	476.03	0.59	698.83	163.23	0.81	500.66	159.74	0.76	0.575	0.785	-0.21	1.45475e-21	3.15261e-20
ENSMUST00000118204.1	Skil	chr3	+	7583.3	31118730	chr3:31118455-31118991	478.33	506.91	0.49	503.63	544.35	0.48	456.13	180.88	0.72	558.18	274.74	0.67	0.485	0.695	-0.21	3.38342e-18	6.02295e-17
ENSMUST00000030381.7	Ctps	chr4	-	5408.7	120540235	chr4:120539868-120540654	316.43	294.62	0.52	358.68	307.69	0.54	446.78	147.6	0.75	470.89	178.51	0.73	0.53	0.74	-0.21	1.44591e-14	2.08331e-13
ENSMUST00000072899.8	Cgnl1	chr9	-	1621.2	71629169	chr9:71626509-71629392	129.21	35.11	0.79	134.28	34.93	0.79	171.84	0	1	148.71	0	1	0.79	1	-0.21	9.50437e-12	1.07058e-10
ENSMUST00000057110.10	Eif3j2	chr18	-	89307.5	43476085	chr18:43475418-43477796	173.76	221.27	0.44	202.37	218.77	0.48	302.32	154.49	0.66	338.04	158.71	0.68	0.46	0.67	-0.21	2.92917e-10	2.94394e-09
ENSMUST00000184783.7	Tcf12	chr9	-	568.2	71846156	chr9:71845512-71846560	162.75	78.43	0.67	153.96	84.67	0.65	272.26	42.57	0.86	295.37	40.69	0.88	0.66	0.87	-0.21	2.16752e-09	2.03964e-08
ENSMUST00000118522.7	Paxbp1	chr16	-	2302.5	91014977	chr16:91014037-91015178	25.55	200.93	0.11	21.97	204.77	0.1	91.4	169.1	0.35	58.05	151.84	0.28	0.105	0.315	-0.21	1.33439e-08	1.15986e-07
ENSMUST00000102494.7	Nsrp1	chr11	-	3566.4	77045564	chr11:77044292-77046754	13.69	202.48	0.06	23.27	188.06	0.11	60.27	134.52	0.31	67.32	176	0.28	0.085	0.295	-0.21	3.57073e-08	2.93119e-07
ENSMUST00000110827.7	Nudt1	chr5	+	578.5	140337795	chr5:140337593-140337941	134.61	101.47	0.57	150.91	85.73	0.64	187.1	49.81	0.79	233.62	43.52	0.84	0.605	0.815	-0.21	1.44167e-07	1.11516e-06
ENSMUST00000023165.8	Crebbp	chr16	-	2336.9	4083008	chr16:4081328-4086198	15.2	180.24	0.08	31.69	169.61	0.16	68.36	135.5	0.34	67.64	142.05	0.32	0.12	0.33	-0.21	2.33167e-07	1.7584e-06
ENSMUST00000163147.7	Epb41l5	chr1	-	235.2	119548937	chr1:119548131-119549195	93.78	11.39	0.89	74.96	51.89	0.59	107.47	1.9	0.98	99.3	8.2	0.92	0.74	0.95	-0.21	3.31577e-06	2.15424e-05
ENSMUST00000022030.10	Ccnh	chr13	+	3606.4	85212941	chr13:85212740-85213723	24.64	140.81	0.15	20.21	147.77	0.12	50.09	108.38	0.32	50.33	86.78	0.37	0.135	0.345	-0.21	1.44737e-05	8.64306e-05
ENSMUST00000050990.9	Asap2	chr12	+	168.4	21268028	chr12:21267718-21268179	56.68	23.11	0.71	53.27	14.11	0.79	102.97	8.37	0.92	121.77	0	1	0.75	0.96	-0.21	2.27617e-05	0.000131017
ENSMUST00000122965.7	Elp4	chr2	-	373.5	105702515	chr2:105701027-105702861	18.16	116.64	0.13	16.33	125.31	0.12	49.56	95.49	0.34	47.49	98.63	0.33	0.125	0.335	-0.21	3.60804e-05	0.000201218
ENSMUST00000185524.6	Armc8	chr9	-	1102.9	99520381	chr9:99518804-99520582	18.29	96.65	0.16	16.42	110.82	0.13	52.25	94.26	0.36	63.37	116.47	0.35	0.145	0.355	-0.21	6.53811e-05	0.000349006
ENSMUST00000024840.11	Arhgap28	chr17	-	211.5	67845186	chr17:67842713-67845817	63.62	27.58	0.7	71.14	20.29	0.78	72.51	7.62	0.9	81.1	0	1	0.74	0.95	-0.21	7.11803e-05	0.000377687
ENSMUST00000022292.9	Samd8	chr14	+	281.8	21793138	chr14:21792937-21793302	117.14	47.48	0.71	96.75	54.91	0.64	81.75	9.54	0.9	80.13	11.89	0.87	0.675	0.885	-0.21	0.000122096	0.000623379
ENSMUST00000211798.1	Zfp143	chr7	+	244.2	110094768	chr7:110094291-110095018	97.81	40.23	0.71	68.71	73.09	0.48	112.63	26.55	0.81	124.53	31.78	0.8	0.595	0.805	-0.21	0.000165953	0.000826137
ENSMUST00000197449.1	Rprd2	chr3	-	127.6	95774111	chr3:95772255-95774372	16.62	89.75	0.16	8.47	84.77	0.09	56.89	83.18	0.41	48.11	134.48	0.26	0.125	0.335	-0.21	0.000189154	0.000931464
ENSMUST00000111432.9	Creg1	chr1	+	496	165774045	chr1:165773844-165775308	55.02	98.81	0.36	53.41	129.26	0.29	86.75	51.79	0.63	68.09	85.46	0.44	0.325	0.535	-0.21	0.000227592	0.00110108
ENSMUST00000204702.2	Hspa4l	chr3	+	760.2	40790262	chr3:40789201-40796103	12.22	83.15	0.13	13.16	94.83	0.12	42.61	76.72	0.36	40.86	89.15	0.31	0.125	0.335	-0.21	0.000232829	0.00112377
ENSMUST00000113409.7	Zfp711	chrX	+	133.8	112634310	chrX:112632379-112635062	33.03	7.83	0.81	44.1	18.37	0.71	53.12	3.43	0.94	57.01	0	1	0.76	0.97	-0.21	0.000277643	0.00131759
ENSMUST00000115425.8	Steap2	chr5	-	541.4	5671765	chr5:5670938-5673696	29.34	87.14	0.25	22.32	100.79	0.18	64.32	89.06	0.42	58.92	78.39	0.43	0.215	0.425	-0.21	0.000335696	0.00156973
ENSMUST00000034591.10	Bace1	chr9	+	327.1	45862199	chr9:45860682-45863425	29.07	84.01	0.26	35.65	91.66	0.28	78.1	102.68	0.43	81.83	71.13	0.53	0.27	0.48	-0.21	0.000356474	0.00165717
ENSMUST00000030897.14	Megf6	chr4	+	299.3	154274321	chr4:154273808-154275713	20.59	101.43	0.17	25.53	79.24	0.24	53.41	73.3	0.42	44.71	64.47	0.41	0.205	0.415	-0.21	0.000595402	0.00263065
ENSMUST00000026170.1	Ubtd1	chr19	+	128	42034337	chr19:42033589-42034641	50.47	18.6	0.73	51.58	27.55	0.65	64.81	15.15	0.81	71.64	0.48	0.99	0.69	0.9	-0.21	0.00102289	0.00429232
ENSMUST00000028469.13	Slc43a1	chr2	+	152.8	84863388	chr2:84862883-84863586	46.39	32.24	0.59	45.02	30.32	0.6	71.63	27.39	0.72	85.12	10.65	0.89	0.595	0.805	-0.21	0.00381888	0.013856
ENSMUST00000111625.1	Slc43a1	chr2	+	151.7	84863390	chr2:84862883-84863594	45.32	33.23	0.58	43.94	31.33	0.58	70.03	28.95	0.71	82.96	12.85	0.87	0.58	0.79	-0.21	0.0042377	0.0152027
ENSMUST00000109042.9	Zfp965	chr2	+	540.4	175478533	chr2:175478332-175479337	43.44	54.49	0.44	31.8	63.75	0.33	54.09	59	0.48	64.18	26.6	0.71	0.385	0.595	-0.21	0.00670391	0.0229107
ENSMUST00000118428.7	Brcc3	chrX	+	65.2	75450971	chrX:75450684-75451985	38.43	24.93	0.61	34.13	19.73	0.63	73.04	5.66	0.93	70.33	26.19	0.73	0.62	0.83	-0.21	0.00690558	0.0234698
ENSMUST00000035987.8	Map3k9	chr12	-	156	81721624	chr12:81721010-81722523	33.7	48.91	0.41	34.03	56.95	0.37	49.39	30.67	0.62	41.94	30.46	0.58	0.39	0.6	-0.21	0.0110093	0.0350777
ENSMUST00000099311.8	Slx4ip	chr2	+	106.6	137068503	chr2:137067593-137071950	25.17	12.49	0.67	25.71	11.69	0.69	35.88	8.41	0.81	42.58	1.49	0.97	0.68	0.89	-0.21	0.0124853	0.0390625
ENSMUST00000027040.12	Rb1cc1	chr1	+	160.4	6274466	chr1:6274198-6276648	6.88	56.23	0.11	8.6	52.64	0.14	16.07	23.53	0.41	19.94	57.94	0.26	0.125	0.335	-0.21	0.0126033	0.0393853
ENSMUST00000123256.2	Mmab	chr5	-	244.4	114434863	chr5:114434628-114435337	45.91	43.3	0.51	52.24	25.92	0.67	34.14	6.13	0.85	29.94	9.73	0.75	0.59	0.8	-0.21	0.0138137	0.0426948
ENSMUST00000056365.8	Evc2	chr5	+	55.6	37424677	chr5:37424409-37425055	28.66	17.02	0.63	26.75	30.06	0.47	49.26	20.03	0.71	49.32	11.32	0.81	0.55	0.76	-0.21	0.0159968	0.0483329
ENSMUST00000055304.13	Pip5kl1	chr2	+	46.4	32583605	chr2:32583273-32583782	31.7	22.33	0.59	47.42	33.7	0.58	48.64	2.38	0.95	37.31	21.25	0.64	0.585	0.795	-0.21	0.0185235	0.054896
ENSMUST00000031668.9	Col1a2	chr6	+	59.5	4540857	chr6:4540516-4541544	7.3	27.92	0.21	7.69	41.12	0.16	27.38	42.88	0.39	27.86	42.59	0.4	0.185	0.395	-0.21	0.0189837	0.0560826
ENSMUST00000169314.8	Idi1	chr13	+	42715.6	8890555	chr13:8890318-8892451	996.98	295.92	0.77	1066.72	306.55	0.78	963.24	33.54	0.97	914.53	11.61	0.99	0.775	0.98	-0.205	1.21616e-51	8.11625e-50
ENSMUST00000166033.5	Ube2d3	chr3	+	68960.2	135465955	chr3:135465195-135466950	174.04	1307.95	0.12	220.31	1350.83	0.14	715.61	1312.16	0.35	689.29	1483	0.32	0.13	0.335	-0.205	1.01365e-47	5.77418e-46
ENSMUST00000020578.10	Nudcd2	chr11	+	30178.8	40739428	chr11:40739159-40740046	864.41	666.73	0.56	912.44	717.35	0.56	1155	288.71	0.8	1139.61	411.74	0.73	0.56	0.765	-0.205	2.43291e-33	8.25635e-32
ENSMUST00000110778.1	Wipi2	chr5	+	6003.2	142667062	chr5:142666860-142667487	316.59	503.08	0.39	351.12	493.93	0.42	478.81	273.14	0.64	466.28	338.88	0.58	0.405	0.61	-0.205	1.48186e-16	2.39956e-15
ENSMUST00000098942.5	Spc24	chr9	-	16864.3	21756094	chr9:21755442-21756295	137.34	511.07	0.21	159.58	460.82	0.26	352.8	427.13	0.45	353.11	470.42	0.43	0.235	0.44	-0.205	2.59145e-16	4.14997e-15
ENSMUST00000190594.1	Taf9	chr13	+	268399	100654392	chr13:100654191-100656060	384.27	284.19	0.57	420.16	259.43	0.62	521.98	141.72	0.79	554.15	128.52	0.81	0.595	0.8	-0.205	6.7798e-16	1.0581e-14
ENSMUST00000080164.11	Fip1l1	chr5	+	3168	74596115	chr5:74595839-74597104	25.09	329.35	0.07	27.05	347.38	0.07	113.55	295.25	0.28	116.24	313.36	0.27	0.07	0.275	-0.205	4.43964e-14	6.11505e-13
ENSMUST00000113536.7	Fip1l1	chr5	+	3168	74596115	chr5:74595839-74597104	25.09	329.35	0.07	27.05	347.38	0.07	113.55	295.25	0.28	116.24	313.36	0.27	0.07	0.275	-0.205	4.43964e-14	6.11505e-13
ENSMUST00000003038.11	Ap2a2	chr7	+	6491.2	141631522	chr7:141631292-141633011	285.7	382.87	0.43	291.41	342.25	0.46	359.12	196.9	0.65	419.48	229.16	0.65	0.445	0.65	-0.205	5.1239e-13	6.46568e-12
ENSMUST00000060576.7	Lpar4	chrX	+	2555.8	106930530	chrX:106930130-106933900	208.13	79.05	0.72	215.86	66.45	0.76	284.1	2.83	0.99	246.77	26.69	0.9	0.74	0.945	-0.205	4.88255e-12	5.64733e-11
ENSMUST00000033805.14	Psmd10	chrX	-	6858	140949031	chrX:140948429-140949309	106.47	335.42	0.24	90.42	347.1	0.21	190.11	250.48	0.43	201.79	271.77	0.43	0.225	0.43	-0.205	7.07682e-11	7.43089e-10
ENSMUST00000102689.9	Sp3	chr2	-	3455.6	72938127	chr2:72936427-72938382	181.05	353.19	0.34	197.38	308.02	0.39	276.41	191.72	0.59	281.52	233.17	0.55	0.365	0.57	-0.205	1.04457e-10	1.0854e-09
ENSMUST00000070300.4	Fbxo30	chr10	+	1344.5	11295418	chr10:11295217-11295518	203.13	92.14	0.69	225.97	111.9	0.67	240.4	30.68	0.89	247.96	34.62	0.88	0.68	0.885	-0.205	1.19434e-09	1.15034e-08
ENSMUST00000004050.6	Mmd	chr11	+	4079.3	90277938	chr11:90276663-90278589	41.39	265.51	0.13	43.76	293.78	0.13	74.69	135.46	0.36	58.15	131.99	0.31	0.13	0.335	-0.205	6.81793e-08	5.48391e-07
ENSMUST00000067485.3	Slc30a7	chr3	-	377	115946196	chr3:115938973-115946711	20.34	190.56	0.1	21.31	242.53	0.08	46.92	113.94	0.29	40.57	92.49	0.3	0.09	0.295	-0.205	1.5939e-07	1.22696e-06
ENSMUST00000046955.6	Wdr92	chr11	+	1220	17233213	chr11:17232707-17233796	161.61	106.14	0.6	169.29	79.98	0.68	252.78	11.51	0.96	228.43	83.93	0.73	0.64	0.845	-0.205	1.62856e-07	1.25063e-06
ENSMUST00000117242.7	Golim4	chr3	-	1036.6	75876911	chr3:75876183-75878177	135.24	82.63	0.62	140.65	108.24	0.57	200	42.55	0.82	162.06	44.91	0.78	0.595	0.8	-0.205	4.85945e-07	3.5247e-06
ENSMUST00000037607.10	Map3k7	chr4	+	2305.1	32020673	chr4:32019501-32023467	130.17	155.49	0.46	136.27	151.07	0.47	180.29	101.05	0.64	187.45	79.87	0.7	0.465	0.67	-0.205	1.08557e-06	7.52492e-06
ENSMUST00000100676.2	Bmp4	chr14	-	350.7	46383989	chr14:46383707-46384712	106.38	48.08	0.69	115.92	38.36	0.75	132.32	0.89	0.99	108.8	18.2	0.86	0.72	0.925	-0.205	4.85477e-06	3.09487e-05
ENSMUST00000206801.1	AI987944	chr7	-	158.2	41373331	chr7:41372923-41374044	60.87	16.28	0.79	89.35	22.34	0.8	75.74	0	1	71.78	0	1	0.795	1	-0.205	8.55346e-06	5.28994e-05
ENSMUST00000002048.7	Taco1	chr11	+	269.4	106073379	chr11:106073101-106073612	90.37	72.77	0.55	99.62	114.59	0.47	131.01	71.69	0.65	186.19	53.37	0.78	0.51	0.715	-0.205	9.93959e-06	6.08352e-05
ENSMUST00000052691.8	1600012H06Rik	chr17	+	347.9	14944320	chr17:14943567-14945009	115.71	54.93	0.68	141.8	78.46	0.64	133.45	0	1	90.84	33.37	0.73	0.66	0.865	-0.205	1.2828e-05	7.75025e-05
ENSMUST00000174004.1	1600012H06Rik	chr17	+	354	14944317	chr17:14943572-14944986	116.04	54.92	0.68	141.98	78.46	0.64	134.04	0	1	91.24	33.12	0.73	0.66	0.865	-0.205	1.31256e-05	7.90013e-05
ENSMUST00000154864.3	Phf6	chrX	+	728.9	52954315	chrX:52953906-52955965	64.74	30.02	0.68	65.04	35.69	0.65	257.77	53.72	0.83	288.68	30.14	0.91	0.665	0.87	-0.205	2.48445e-05	0.00014188
ENSMUST00000107120.7	Elavl2	chr4	-	567.6	91252931	chr4:91250763-91253567	94.21	38.42	0.71	89.5	36.87	0.71	99.63	20.84	0.83	116.2	0	1	0.71	0.915	-0.205	4.32607e-05	0.000237934
ENSMUST00000175877.7	Ctage5	chr12	+	1444.5	59189898	chr12:59189636-59190222	65.99	87.74	0.43	85.29	91.94	0.48	159.02	64.17	0.71	117.28	75.91	0.61	0.455	0.66	-0.205	8.92285e-05	0.000466468
ENSMUST00000199754.4	Gatad2b	chr3	+	2085.7	90361512	chr3:90357869-90363407	63.61	97.93	0.39	61.48	97.96	0.39	124.44	81.74	0.6	111.84	77.26	0.59	0.39	0.595	-0.205	0.000118016	0.000603902
ENSMUST00000063650.9	Whrn	chr4	-	131.6	63415124	chr4:63414910-63415666	46.8	24.67	0.65	53.6	7.27	0.88	72.83	0	1	51.91	3.26	0.94	0.765	0.97	-0.205	0.000235878	0.00113634
ENSMUST00000110677.7	Smurf1	chr5	-	443.1	144879150	chr5:144876495-144879456	71.61	64.94	0.52	71.99	61.79	0.54	100.24	27.96	0.78	110.03	49.21	0.69	0.53	0.735	-0.205	0.00046922	0.00212797
ENSMUST00000097432.9	Serac1	chr17	-	237.9	6043110	chr17:6042196-6043954	45.83	4.2	0.92	34.1	28.97	0.54	63.01	9.57	0.87	58.68	0	1	0.73	0.935	-0.205	0.00113646	0.00471307
ENSMUST00000020986.14	Dnajc27	chr12	+	227.1	4107003	chr12:4106802-4110606	58.5	55.26	0.51	55.5	25.76	0.68	76.19	15.23	0.83	68.92	20.69	0.77	0.595	0.8	-0.205	0.0013739	0.00559736
ENSMUST00000036579.13	Vps13d	chr4	-	133.6	144974880	chr4:144972622-144975268	8.35	68.18	0.11	8.55	74.84	0.1	28.19	50.37	0.36	22.48	63.95	0.26	0.105	0.31	-0.205	0.00163019	0.00652484
ENSMUST00000036719.11	Prex1	chr2	-	170	166567106	chr2:166566342-166567850	61.89	44.48	0.58	64.38	45.52	0.59	79.03	18.78	0.81	86.91	26.1	0.77	0.585	0.79	-0.205	0.00181939	0.00720796
ENSMUST00000165032.7	Snx24	chr18	+	303.6	53389904	chr18:53389517-53390823	49.28	25.09	0.66	47.85	17.96	0.73	56.75	7.97	0.88	65.76	6	0.92	0.695	0.9	-0.205	0.00226726	0.00870433
ENSMUST00000117102.3	Fzd10	chr5	+	353.3	128602810	chr5:128600844-128604093	50.5	29.3	0.63	58.66	20.49	0.74	52.13	6.57	0.89	49.35	6.27	0.89	0.685	0.89	-0.205	0.0063904	0.0219575
ENSMUST00000121956.7	Zfp973	chr2	+	505.3	176679070	chr2:176678869-176679874	43.44	52.74	0.45	31.72	64.88	0.33	54.09	57.01	0.49	64.68	27.68	0.7	0.39	0.595	-0.205	0.00694698	0.0235944
ENSMUST00000105397.9	1810043G02Rik	chr10	+	134.3	77984730	chr10:77984419-77985434	47.27	27.07	0.64	55.48	33.64	0.62	60.49	30.39	0.67	73.57	0	1	0.63	0.835	-0.205	0.00872087	0.0287274
ENSMUST00000095743.3	Cdk19	chr10	+	73	40480187	chr10:40479675-40482145	35.35	6.74	0.84	31.3	18.19	0.63	39.53	5.16	0.88	35.15	0	1	0.735	0.94	-0.205	0.0090044	0.0294969
ENSMUST00000031817.9	Herc6	chr6	+	53.1	57663011	chr6:57662700-57664632	5.78	37.66	0.13	4.16	38.74	0.1	22.29	40.18	0.36	17.5	46.12	0.28	0.115	0.32	-0.205	0.0150764	0.045926
ENSMUST00000155901.7	Cnot6l	chr5	-	197.9	96074764	chr5:96070333-96077392	17.61	42.92	0.29	17.39	41.82	0.29	34.47	29.74	0.54	30.53	37.89	0.45	0.29	0.495	-0.205	0.0271956	0.0759002
ENSMUST00000099355.11	Tmpo	chr10	-	34584.4	91149249	chr10:91148905-91149758	428.25	1062.88	0.29	435.39	1106.38	0.28	531.38	594.01	0.47	596.24	607.02	0.5	0.285	0.485	-0.2	3.7785e-26	1.00613e-24
ENSMUST00000186415.6	Rnf2	chr1	-	2083.5	151471216	chr1:151471122-151471417	296.14	118.71	0.71	321.37	66.83	0.83	454.31	0	1	477.42	30.57	0.94	0.77	0.97	-0.2	2.9156e-20	5.85691e-19
ENSMUST00000005234.12	Wdr1	chr5	-	2164.1	38527640	chr5:38526813-38527912	354.42	143.85	0.71	393.12	140.54	0.74	482.44	42.34	0.92	534.26	40.93	0.93	0.725	0.925	-0.2	1.07244e-18	1.96388e-17
ENSMUST00000030128.5	Chmp5	chr4	+	6242.5	40964819	chr4:40964595-40965303	250.59	341.78	0.42	293.96	383.49	0.43	340.34	209.2	0.62	362.89	216.54	0.63	0.425	0.625	-0.2	2.29331e-11	2.51052e-10
ENSMUST00000030865.8	Agtrap	chr4	-	5185.3	148080213	chr4:148077061-148080604	94.39	328.1	0.22	101.95	428.85	0.19	183.46	296.86	0.38	173.53	227.92	0.43	0.205	0.405	-0.2	6.66757e-11	7.01503e-10
ENSMUST00000060067.11	Dnaja3	chr16	+	4610.1	4706880	chr16:4706568-4707695	247.85	141.44	0.64	245.5	187.67	0.57	323.08	58.31	0.85	347.63	109.5	0.76	0.605	0.805	-0.2	2.26612e-10	2.30074e-09
ENSMUST00000029629.14	Pla2g12a	chr3	+	3939.8	129895159	chr3:129894838-129895825	108.15	276.81	0.28	102.76	374.09	0.22	196.89	218.38	0.47	164.56	216.74	0.43	0.25	0.45	-0.2	2.56032e-10	2.57973e-09
ENSMUST00000074144.10	Dcaf8	chr1	+	4667.9	172195333	chr1:172194556-172196389	119.2	284.31	0.3	122.79	354.13	0.26	204.38	231.71	0.47	202.53	214.48	0.49	0.28	0.48	-0.2	8.06936e-10	7.87676e-09
ENSMUST00000061767.4	Crebzf	chr7	+	21136.9	90444377	chr7:90442729-90446104	75.99	291.8	0.21	75.04	294.76	0.2	188.24	264.27	0.42	164.29	258.65	0.39	0.205	0.405	-0.2	1.26723e-09	1.21687e-08
ENSMUST00000115632.9	Mre11a	chr9	+	675.3	14833927	chr9:14833607-14837123	26.2	248.76	0.1	30.76	278.18	0.1	75.14	149.72	0.33	71.6	195.5	0.27	0.1	0.3	-0.2	2.47557e-09	2.31585e-08
ENSMUST00000070524.4	Tgoln1	chr6	-	3546	72611677	chr6:72608432-72612110	171.26	245.9	0.41	182.58	267.29	0.41	289.73	151.74	0.66	255.06	201.05	0.56	0.41	0.61	-0.2	3.95501e-09	3.63378e-08
ENSMUST00000020343.8	Rab21	chr10	-	1417.9	115290318	chr10:115287084-115290911	33.05	265.01	0.11	36.09	271.35	0.12	69.1	144.33	0.32	74.4	164.69	0.31	0.115	0.315	-0.2	1.11906e-08	9.82876e-08
ENSMUST00000145167.7	Selenoi	chr5	+	4474.1	30268777	chr5:30266901-30272427	46.76	169.92	0.22	44.65	222.95	0.17	163.42	251.64	0.39	143.67	214.21	0.4	0.195	0.395	-0.2	2.19383e-08	1.86026e-07
ENSMUST00000131070.1	Ide	chr19	-	2699.4	37270636	chr19:37268743-37270837	185.76	242.6	0.43	198.43	234.13	0.46	252.07	174.98	0.59	264.53	115.34	0.7	0.445	0.645	-0.2	2.40557e-08	2.01835e-07
ENSMUST00000114654.7	Fmr1	chrX	+	6104.7	68717277	chrX:68715514-68717963	181.91	154.94	0.54	202.08	166.36	0.55	253.54	67.06	0.79	227.47	98.96	0.7	0.545	0.745	-0.2	7.12286e-08	5.71764e-07
ENSMUST00000046963.9	Map2k4	chr11	-	1315.1	65690061	chr11:65688243-65690804	168.84	74.71	0.69	168.47	85.2	0.66	221.34	48.88	0.82	238.61	17.2	0.93	0.675	0.875	-0.2	1.21139e-07	9.45284e-07
ENSMUST00000029126.14	Itch	chr2	+	1434	155225244	chr2:155224367-155226855	162.22	108.05	0.6	161.7	83	0.66	220.81	51.74	0.81	242.56	42.88	0.85	0.63	0.83	-0.2	1.60395e-07	1.23292e-06
ENSMUST00000109685.7	Itch	chr2	+	1434	155225244	chr2:155224367-155226853	162.19	108.08	0.6	161.67	83.03	0.66	220.76	51.79	0.81	242.55	42.89	0.85	0.63	0.83	-0.2	1.60395e-07	1.23292e-06
ENSMUST00000159120.7	Greb1	chr12	-	74.2	16672278	chr12:16672079-16672543	74.79	23.34	0.76	49.76	9.72	0.84	104.97	0	1	76.46	0	1	0.8	1	-0.2	1.86802e-06	1.2593e-05
ENSMUST00000027149.11	Lancl1	chr1	-	1056.8	67003356	chr1:67000517-67003557	9.22	137.63	0.06	9.37	133.54	0.07	42.67	97.97	0.3	39.47	133.19	0.23	0.065	0.265	-0.2	2.1388e-06	1.43155e-05
ENSMUST00000098331.9	Cpeb1	chr7	-	425.2	81348172	chr7:81347026-81348439	114.99	66	0.64	122.03	49.34	0.71	174.34	28.64	0.86	167.71	21.25	0.89	0.675	0.875	-0.2	2.61048e-06	1.72268e-05
ENSMUST00000095176.11	Znrf1	chr8	+	3985.7	111623014	chr8:111621596-111623778	31.17	170.87	0.15	34.08	175.66	0.16	68.01	132.08	0.34	76.11	128.41	0.37	0.155	0.355	-0.2	4.48354e-06	2.87314e-05
ENSMUST00000129456.7	Fbxo30	chr10	+	2313.3	11296033	chr10:11295217-11298052	21.78	142.79	0.13	24.27	161.85	0.13	69.74	125.04	0.36	65.08	149.22	0.3	0.13	0.33	-0.2	6.29239e-06	3.95755e-05
ENSMUST00000025963.7	Noc3l	chr19	-	1724.8	38789223	chr19:38788128-38789697	61.77	206.75	0.23	61.72	194.35	0.24	80.82	144.69	0.36	94.58	89.53	0.51	0.235	0.435	-0.2	1.44592e-05	8.63762e-05
ENSMUST00000018685.8	Cwc25	chr11	-	766.2	97746913	chr11:97745615-97747469	49.76	146.91	0.25	44.03	162.6	0.21	89.75	108.07	0.45	93.92	133.45	0.41	0.23	0.43	-0.2	1.66291e-05	9.7981e-05
ENSMUST00000188090.6	Mdm4	chr1	-	738.5	132991392	chr1:132986220-132992225	101.2	76.81	0.57	99.77	75.44	0.57	178.94	40.69	0.81	155.02	57.82	0.73	0.57	0.77	-0.2	2.01422e-05	0.000117251
ENSMUST00000115056.1	Dcaf12l1	chrX	-	456.2	44788035	chrX:44786570-44788293	106.61	58.95	0.64	107.05	113.54	0.49	119.32	34.19	0.78	134.78	45.36	0.75	0.565	0.765	-0.2	2.3989e-05	0.000137536
ENSMUST00000075304.13	Stx3	chr19	-	322	11776053	chr19:11775118-11776588	53.6	15.07	0.78	65.74	14.8	0.82	81.85	0	1	67.67	0	1	0.8	1	-0.2	2.77543e-05	0.000157258
ENSMUST00000041500.7	Srxn1	chr2	+	109.6	152109925	chr2:152108989-152111376	62.53	29.63	0.68	69.68	5.96	0.92	61.39	0	1	61.42	0	1	0.8	1	-0.2	4.26962e-05	0.000235316
ENSMUST00000169464.8	Dlgap4	chr2	+	334.5	156762908	chr2:156762685-156764363	27.57	107.83	0.2	35.92	137.9	0.21	79.2	120.6	0.4	78.99	115.28	0.41	0.205	0.405	-0.2	7.23921e-05	0.000383861
ENSMUST00000183663.7	Il6st	chr13	+	621.4	112506757	chr13:112503705-112510086	63.8	105.58	0.38	82.1	101.7	0.45	106.71	56.06	0.66	79.38	60.7	0.57	0.415	0.615	-0.2	0.000250858	0.00120048
ENSMUST00000064571.10	Afap1	chr5	+	179.7	35999900	chr5:35999699-36003923	45.35	12.46	0.78	48.67	14.78	0.77	66.93	3.69	0.95	70.78	0	1	0.775	0.975	-0.2	0.000270902	0.00128751
ENSMUST00000044189.15	Senp1	chr15	-	540.2	98041316	chr15:98038744-98042952	43.51	124.53	0.26	43.15	101.37	0.3	67.19	68.09	0.5	71.55	83.79	0.46	0.28	0.48	-0.2	0.000342175	0.00159769
ENSMUST00000170801.7	Erlin1	chr19	-	227.1	44036926	chr19:44034944-44037148	86.17	44.74	0.66	84.47	65.34	0.56	83.76	25.04	0.77	80.79	14.69	0.85	0.61	0.81	-0.2	0.000678317	0.00295606
ENSMUST00000072726.5	Wdr7	chr18	+	111	63988996	chr18:63987156-63989760	46.91	7.83	0.86	35.36	18.29	0.66	58.54	0	1	59.36	5.15	0.92	0.76	0.96	-0.2	0.00151364	0.0061074
ENSMUST00000069324.6	Zfp580	chr7	+	159.2	5053432	chr7:5052805-5053723	58.4	23.4	0.71	63.16	35.87	0.64	85.75	20.64	0.81	78.11	5.3	0.94	0.675	0.875	-0.2	0.00229758	0.0088029
ENSMUST00000049787.2	Lrrn4	chr2	-	163.3	132869601	chr2:132868305-132870903	49.85	19.47	0.72	49.92	21.92	0.69	63.36	15.06	0.81	74.24	0	1	0.705	0.905	-0.2	0.00284606	0.0106261
ENSMUST00000115869.2	Mpp7	chr18	-	184.5	7349728	chr18:7347962-7351144	43.15	9.34	0.82	37.54	32.63	0.54	63.4	4.21	0.94	62.43	13.27	0.82	0.68	0.88	-0.2	0.00285827	0.0106642
ENSMUST00000027974.6	Atf6	chr1	-	793.6	170707508	chr1:170704674-170710087	28.27	63.97	0.31	28.61	66.09	0.3	63.53	68.76	0.48	59.32	52.83	0.53	0.305	0.505	-0.2	0.00330541	0.012173
ENSMUST00000025497.6	Fbn2	chr18	-	150.1	58010239	chr18:58008623-58010632	46.05	12.29	0.79	53.55	28.61	0.65	67.49	13.02	0.84	57.09	0	1	0.72	0.92	-0.2	0.00402227	0.0144984
ENSMUST00000000129.12	Fer	chr17	+	133.2	64139176	chr17:64138875-64139494	9.33	59.23	0.14	15.79	42.61	0.27	17.9	33.18	0.35	32.28	37.37	0.46	0.205	0.405	-0.2	0.0101726	0.0327519
ENSMUST00000039165.14	Golga1	chr2	-	49.6	39017708	chr2:39016155-39018489	31.01	7.05	0.81	29.14	10.96	0.73	38.61	0	1	35.19	2.1	0.94	0.77	0.97	-0.2	0.0143282	0.0440886
ENSMUST00000020537.8	Nsg2	chr11	+	466.2	32057644	chr11:32057443-32059202	34.54	38.38	0.47	50.13	16.99	0.75	67.08	22.69	0.75	52.86	7.73	0.87	0.61	0.81	-0.2	0.0169244	0.0506747
ENSMUST00000119694.1	Ctsf	chr19	+	76.3	4860592	chr19:4860391-4860912	48.61	37.93	0.56	37.1	36.32	0.51	47.39	3.44	0.93	37.08	31.2	0.54	0.535	0.735	-0.2	0.0357633	0.0957248
ENSMUST00000020538.12	Xpo1	chr11	+	120416	23296191	chr11:23295961-23297597	239.75	1632.12	0.13	278.3	1924.25	0.13	675.36	1414.9	0.32	620.31	1248.02	0.33	0.13	0.325	-0.195	6.44686e-53	4.43222e-51
ENSMUST00000099945.5	Amd1	chr10	-	37952.6	40289268	chr10:40287458-40289469	513.97	123.44	0.81	514.84	127.11	0.8	685.51	0	1	743.4	0	1	0.805	1	-0.195	1.56996e-44	7.87449e-43
ENSMUST00000188939.6	Larp4b	chr13	+	558.8	9170997	chr13:9170652-9171296	300.53	64.06	0.82	279.03	82.36	0.77	346.01	1.45	1	350.28	5.57	0.98	0.795	0.99	-0.195	7.85045e-20	1.53826e-18
ENSMUST00000073339.6	Pgrmc1	chrX	+	4977.9	36605032	chrX:36604788-36606079	473.41	381.14	0.55	547.19	355.48	0.61	905.23	256.8	0.78	767.41	234.25	0.77	0.58	0.775	-0.195	7.88133e-20	1.54242e-18
ENSMUST00000015011.9	Surf4	chr2	-	21577.3	26920880	chr2:26920183-26922171	460.97	498.23	0.48	582.24	499.29	0.54	643.09	308.78	0.68	593.97	215.14	0.73	0.51	0.705	-0.195	1.43112e-17	2.45709e-16
ENSMUST00000029405.7	Gmps	chr3	+	3042.6	64016834	chr3:64016633-64022579	14.73	333.75	0.04	14.8	339.54	0.04	75.9	239.23	0.24	77.32	256.99	0.23	0.04	0.235	-0.195	3.43313e-14	4.77405e-13
ENSMUST00000025243.4	Iws1	chr18	+	736.1	32097470	chr18:32097150-32104328	37.18	377.25	0.09	28.93	410.29	0.07	107.51	276.01	0.28	104.53	277.1	0.27	0.08	0.275	-0.195	3.97343e-14	5.50141e-13
ENSMUST00000047357.9	Cpsf2	chr12	+	1682.8	102003934	chr12:102003129-102006424	28.64	356.08	0.07	32.28	364.61	0.08	93.27	281.07	0.25	108.93	269.55	0.29	0.075	0.27	-0.195	8.61006e-13	1.06706e-11
ENSMUST00000169190.4	Bend4	chr5	-	6110.5	67398137	chr5:67392147-67398450	246.77	73.05	0.77	234.19	121.31	0.66	300.68	46.1	0.87	334.05	16.09	0.95	0.715	0.91	-0.195	2.04873e-11	2.25827e-10
ENSMUST00000201972.1	Bend4	chr5	-	6110.5	67398137	chr5:67392148-67398450	246.77	73.05	0.77	234.19	121.31	0.66	300.68	46.1	0.87	334.05	16.09	0.95	0.715	0.91	-0.195	2.04873e-11	2.25827e-10
ENSMUST00000020931.5	Smc6	chr12	+	1205.4	11318143	chr12:11317770-11319785	29.24	274.03	0.1	26.25	340.46	0.07	83.16	201.22	0.29	86.04	237.86	0.27	0.085	0.28	-0.195	6.68003e-11	7.0235e-10
ENSMUST00000108964.1	Gm14410	chr2	-	1007.1	177195295	chr2:177194849-177195496	119.89	36.06	0.77	105.11	19.85	0.84	163.14	0	1	168.2	0	1	0.805	1	-0.195	1.46763e-10	1.51316e-09
ENSMUST00000057557.13	Mcmbp	chr7	-	5655.4	128697812	chr7:128696441-128698570	46.52	300.69	0.13	46.1	281.98	0.14	118.5	235.13	0.34	115.18	243.73	0.32	0.135	0.33	-0.195	3.6114e-09	3.32191e-08
ENSMUST00000021030.7	Mettl2	chr11	+	3838.2	105139762	chr11:105139561-105140394	207.22	187.59	0.52	246.99	238.04	0.51	321.76	126.92	0.72	292.36	126.6	0.7	0.515	0.71	-0.195	7.04376e-09	6.294e-08
ENSMUST00000190825.6	Rbbp5	chr1	+	362.1	132504076	chr1:132503767-132504490	208.77	72.1	0.74	182.33	112.57	0.62	249.25	23.61	0.91	262.92	50.25	0.84	0.68	0.875	-0.195	8.38148e-09	7.44347e-08
ENSMUST00000024747.13	Vegfa	chr17	-	4534	46017754	chr17:46016993-46018879	111.35	156.43	0.42	129.93	184.26	0.41	431.34	243.83	0.64	336.29	240.57	0.58	0.415	0.61	-0.195	2.24685e-08	1.89916e-07
ENSMUST00000119041.7	Nipa2	chr7	-	1661.3	55933245	chr7:55932602-55933547	175.89	171.08	0.51	213.44	196.18	0.52	267.14	127.26	0.68	256.77	88.53	0.74	0.515	0.71	-0.195	5.69913e-08	4.61662e-07
ENSMUST00000040421.10	Coq5	chr5	+	1109.3	115296066	chr5:115295865-115296972	160.29	124.24	0.56	174.82	120.98	0.59	260.52	74.68	0.78	270.41	84.83	0.76	0.575	0.77	-0.195	2.47553e-07	1.85723e-06
ENSMUST00000052556.3	Abhd17b	chr19	+	263.2	21684360	chr19:21684098-21685637	126.71	46.37	0.73	126.11	56.75	0.69	198.51	15.49	0.93	184.58	25.47	0.88	0.71	0.905	-0.195	1.33474e-06	9.13696e-06
ENSMUST00000034529.13	Cul5	chr9	-	2943.4	53617521	chr9:53617024-53618010	132.08	227.31	0.37	140.11	210.78	0.4	166.81	92.67	0.64	141.58	132.76	0.52	0.385	0.58	-0.195	1.53365e-06	1.04226e-05
ENSMUST00000095383.5	Tmem263	chr10	+	1092.4	85114854	chr10:85114408-85117585	131.79	50.78	0.72	136.97	82.33	0.62	175.87	14.21	0.93	185.27	46.78	0.8	0.67	0.865	-0.195	8.11952e-06	5.03524e-05
ENSMUST00000029078.8	Car2	chr3	+	672	14900445	chr3:14899971-14900770	133.76	146.48	0.48	157.2	159.17	0.5	150.31	85.48	0.64	158.53	58.74	0.73	0.49	0.685	-0.195	1.16668e-05	7.07821e-05
ENSMUST00000033927.7	Eri1	chr8	-	3452.6	35467353	chr8:35465253-35469370	23.17	118.25	0.16	26.2	125.21	0.17	79.65	147.91	0.35	77.46	130.67	0.37	0.165	0.36	-0.195	4.84811e-05	0.000264367
ENSMUST00000118144.7	Vwa5a	chr9	+	204.8	38741895	chr9:38741694-38742762	79.76	29.37	0.73	83.91	17.14	0.83	64.94	0	1	67.73	3.92	0.95	0.78	0.975	-0.195	6.34608e-05	0.000340007
ENSMUST00000035673.7	Vhl	chr6	+	671.4	113629665	chr6:113629385-113631633	118.48	82.77	0.59	125.8	90.37	0.58	143.17	26.02	0.85	134.8	55.24	0.71	0.585	0.78	-0.195	8.55083e-05	0.000448048
ENSMUST00000196975.4	Ttc14	chr3	+	1121.3	33807017	chr3:33806816-33807497	106.2	54.16	0.66	100.5	42.72	0.7	101.61	11.78	0.9	95.4	16.56	0.85	0.68	0.875	-0.195	0.00023283	0.00112377
ENSMUST00000030127.12	Tmem38b	chr4	+	248.4	53860488	chr4:53859882-53862019	5.01	118.08	0.04	8.55	131.52	0.06	13.16	39.49	0.25	12.79	39.55	0.24	0.05	0.245	-0.195	0.000387832	0.00178629
ENSMUST00000028105.12	Mindy3	chr2	-	900.4	12347781	chr2:12347263-12348203	68.82	71.5	0.49	47.55	97.28	0.33	108.91	91.08	0.54	128.35	63.86	0.67	0.41	0.605	-0.195	0.000408804	0.00187692
ENSMUST00000103007.3	Nudt11	chrX	+	802.8	6053530	chrX:6053027-6055110	85.75	80.79	0.51	77.87	74.03	0.51	101.49	49.19	0.67	114.9	39.68	0.74	0.51	0.705	-0.195	0.000458701	0.00208382
ENSMUST00000047196.13	Mettl27	chr5	+	563.6	134941215	chr5:134940457-134942637	49.57	97.89	0.34	61.99	114.46	0.35	79.91	61.21	0.57	76.19	72.85	0.51	0.345	0.54	-0.195	0.000782176	0.00336363
ENSMUST00000029116.13	Pcmtd2	chr2	+	394.1	181856583	chr2:181854938-181857461	43.39	60.99	0.42	44.22	67.53	0.4	106.75	66.67	0.62	95.57	65.69	0.59	0.41	0.605	-0.195	0.00124995	0.00514231
ENSMUST00000120272.7	Depdc1a	chr3	+	323.8	159529325	chr3:159528999-159529955	53.11	46.75	0.53	61.62	72.97	0.46	91.2	38.54	0.7	86.44	41.08	0.68	0.495	0.69	-0.195	0.00166836	0.00666091
ENSMUST00000023774.11	Slc11a2	chr15	-	337.1	100388875	chr15:100387898-100389161	31.58	71.13	0.31	34.87	105.56	0.25	51.86	48.32	0.52	42.33	56.08	0.43	0.28	0.475	-0.195	0.00297739	0.0110621
ENSMUST00000010195.13	Hyal1	chr9	+	163.2	107579357	chr9:107579100-107580978	48.08	25.76	0.65	51.65	10.87	0.83	57.47	2.02	0.97	54.24	6.09	0.9	0.74	0.935	-0.195	0.00410127	0.0147598
ENSMUST00000044581.13	1700025G04Rik	chr1	-	178.5	151892644	chr1:151887063-151893432	12.9	72.93	0.15	13.62	59.63	0.19	33.1	54.86	0.38	30.69	56.37	0.35	0.17	0.365	-0.195	0.00495001	0.0174751
ENSMUST00000111113.2	Wdr35	chr12	+	121.4	9028322	chr12:9028006-9028846	22.73	61.88	0.27	28.57	43.14	0.4	45.2	32.1	0.58	43.6	47.62	0.48	0.335	0.53	-0.195	0.0106858	0.0341355
ENSMUST00000220477.1	D430020J02Rik	chr12	-	175.6	116404349	chr12:116401947-116404643	44.74	33.26	0.57	45.31	50.73	0.47	55.46	18.72	0.75	53.35	24.98	0.68	0.52	0.715	-0.195	0.0146358	0.0448151
ENSMUST00000009777.3	G0s2	chr1	-	94.9	193272341	chr1:193272161-193272802	11.81	21.23	0.36	35.57	0	1	79.19	0	1	43.28	14.19	0.75	0.68	0.875	-0.195	0.021025	0.0611281
ENSMUST00000109418.1	Fitm2	chr2	-	220.3	163468679	chr2:163466379-163470118	30.07	53.35	0.36	35.57	52.11	0.41	45.4	25.78	0.64	33.47	31.09	0.52	0.385	0.58	-0.195	0.021275	0.0617535
ENSMUST00000066041.11	Shisa7	chr7	-	125	4828429	chr7:4825553-4830275	29.63	45.93	0.39	25.45	51.86	0.33	40.71	47.25	0.46	46.17	25.28	0.65	0.36	0.555	-0.195	0.0243224	0.0693373
ENSMUST00000150285.7	Slc35d1	chr4	-	163	103173530	chr4:103170649-103173780	28.62	12.45	0.7	30.9	15.69	0.66	45.27	12.46	0.78	38.74	1.3	0.97	0.68	0.875	-0.195	0.0247725	0.0703689
ENSMUST00000111956.8	Arhgap22	chr14	+	73	33369726	chr14:33369350-33369934	21.12	32.97	0.39	19.66	47.76	0.29	33.34	30.31	0.52	36.03	29.42	0.55	0.34	0.535	-0.195	0.0290211	0.080209
ENSMUST00000067545.7	Lclat1	chr17	+	179.6	73241322	chr17:73239718-73243368	29.27	21.6	0.58	33.06	15.41	0.68	57.36	16.9	0.77	53.33	7.58	0.88	0.63	0.825	-0.195	0.0313674	0.0857085
ENSMUST00000057608.4	Lrrc3	chr10	-	111.8	77899876	chr10:77897575-77901732	28.22	28.01	0.5	30.02	28.17	0.52	43.51	18.03	0.71	38.99	17.08	0.7	0.51	0.705	-0.195	0.036281	0.0968829
ENSMUST00000110505.7	Hmgb1	chr5	-	1.02494e+06	149048522	chr5:149048228-149048913	2100.02	2993.1	0.41	2278.54	3260.9	0.41	3668.13	2349.49	0.61	3877	2749.42	0.59	0.41	0.6	-0.19	2.6846e-88	4.7577e-86
ENSMUST00000109602.7	Rab1a	chr11	+	33157.7	20225328	chr11:20224648-20226850	225.22	1235.66	0.15	239.17	1271.25	0.16	523.27	1030.34	0.34	558.25	1040.11	0.35	0.155	0.345	-0.19	3.16674e-33	1.07239e-31
ENSMUST00000169426.7	Anp32e	chr3	+	29147.5	95945476	chr3:95945180-95945635	944.87	625.66	0.6	997.19	679.7	0.59	970.36	287.17	0.77	1181.67	302.31	0.8	0.595	0.785	-0.19	1.81519e-28	5.29292e-27
ENSMUST00000086580.11	Yap1	chr9	-	9928.1	7933962	chr9:7931999-7934732	448.25	176.87	0.72	446.27	192.87	0.7	539.57	87.01	0.86	636.89	39.42	0.94	0.71	0.9	-0.19	3.79576e-19	7.13943e-18
ENSMUST00000034090.7	Sall1	chr8	-	9582.1	89028329	chr8:89027235-89028818	190.13	566.75	0.25	225.58	447.36	0.34	340.08	367.1	0.48	345.55	359.68	0.49	0.295	0.485	-0.19	4.38293e-14	6.05261e-13
ENSMUST00000023460.6	Ncbp2	chr16	+	15673.5	31957213	chr16:31956939-31958472	305.44	425.35	0.42	305.82	457.96	0.4	439.23	315.01	0.58	449.36	278.49	0.62	0.41	0.6	-0.19	1.57674e-13	2.09594e-12
ENSMUST00000072896.12	Armc10	chr5	+	4754.8	21662295	chr5:21661364-21662694	196.99	50.85	0.79	214.13	57.37	0.79	260.46	7.12	0.97	274.9	3.69	0.99	0.79	0.98	-0.19	2.10391e-13	2.76192e-12
ENSMUST00000035086.12	Pdcd6ip	chr9	-	914.7	113654663	chr9:113651744-113655107	23.13	359.63	0.06	22.69	367.31	0.06	74.33	240.2	0.24	81.22	231.07	0.26	0.06	0.25	-0.19	6.45153e-13	8.10251e-12
ENSMUST00000024873.6	Yipf4	chr17	+	5036.5	74499227	chr17:74498971-74500277	87.88	321.62	0.21	120.02	385.08	0.24	154.64	187.62	0.45	136.77	226.96	0.38	0.225	0.415	-0.19	1.68359e-08	1.44372e-07
ENSMUST00000061070.5	Pwwp2a	chr11	+	2727.3	43705477	chr11:43704534-43707191	59.99	278.48	0.18	57.25	284.62	0.17	124.02	187.45	0.4	115.46	238.13	0.33	0.175	0.365	-0.19	2.90445e-08	2.4078e-07
ENSMUST00000089959.6	Gch1	chr14	-	448.6	47155720	chr14:47153895-47155924	13.41	171.46	0.07	10.37	178.72	0.05	54.54	173.28	0.24	59.96	168.12	0.26	0.06	0.25	-0.19	9.52412e-08	7.50913e-07
ENSMUST00000088546.11	Fmr1	chrX	+	3251.6	68717291	chrX:68715565-68717963	172.58	173.05	0.5	191.29	187.04	0.51	245.11	84.4	0.74	219.49	115.99	0.65	0.505	0.695	-0.19	1.27792e-07	9.93312e-07
ENSMUST00000025439.3	Me2	chr18	-	3795.2	73770607	chr18:73770040-73770808	84.61	209.09	0.29	91.41	243.68	0.27	121.52	135.78	0.47	135.57	152.61	0.47	0.28	0.47	-0.19	2.20484e-06	1.46959e-05
ENSMUST00000010049.5	Kdsr	chr1	-	583.7	106724041	chr1:106720459-106725021	13.31	146.07	0.08	14.84	174.1	0.08	49	117.83	0.29	39	117.65	0.25	0.08	0.27	-0.19	2.79277e-06	1.83462e-05
ENSMUST00000034787.11	Phip	chr9	-	966.7	82871190	chr9:82866159-82871861	135.91	74.99	0.64	144.33	60.2	0.71	191.86	25.02	0.88	199.34	35.41	0.85	0.675	0.865	-0.19	3.02992e-06	1.979e-05
ENSMUST00000038228.10	Tmx4	chr2	-	845.7	134598470	chr2:134594185-134598865	118.81	51.73	0.7	132.06	30.32	0.81	150.08	15.98	0.9	120.32	1.8	0.99	0.755	0.945	-0.19	3.35188e-06	2.17415e-05
ENSMUST00000014065.15	Clip3	chr7	+	800	30307125	chr7:30306806-30308367	136.93	157.73	0.46	136.77	135.72	0.5	181.04	81.93	0.69	234.14	125.7	0.65	0.48	0.67	-0.19	6.37711e-06	4.0061e-05
ENSMUST00000164837.2	1600012H06Rik	chr17	+	831.7	14944322	chr17:14943502-14945009	115.86	46.86	0.71	141.42	67.99	0.68	134.24	0	1	90.94	27.68	0.77	0.695	0.885	-0.19	1.58246e-05	9.35173e-05
ENSMUST00000044454.11	Azi2	chr9	+	592.9	118062286	chr9:118061714-118063839	90.01	140.27	0.39	96.23	108.4	0.47	152.95	97.85	0.61	163.49	95.58	0.63	0.43	0.62	-0.19	3.02327e-05	0.000170634
ENSMUST00000037315.12	Abhd2	chr7	+	490.6	79360259	chr7:79359960-79365508	71.06	31.17	0.7	74.56	11.95	0.86	84.69	0	1	73.37	5.03	0.94	0.78	0.97	-0.19	6.84081e-05	0.000364067
ENSMUST00000060839.7	Cntnap2	chr6	+	2759.9	47299088	chr6:47298415-47299570	95.2	68.51	0.58	106.03	71.86	0.6	135.92	25.46	0.84	95.9	37.28	0.72	0.59	0.78	-0.19	0.000167813	0.000834617
ENSMUST00000051667.13	Zfp105	chr9	+	496.4	122930240	chr9:122929600-122931028	80.8	40.3	0.67	102.25	31.39	0.77	116.53	26.1	0.82	129.71	0	1	0.72	0.91	-0.19	0.000190388	0.000936961
ENSMUST00000050248.8	Zbtb11	chr16	+	94.5	56007027	chr16:56006808-56007245	63.99	28.86	0.69	70.96	14.25	0.83	107.94	0	1	91.9	10.08	0.9	0.76	0.95	-0.19	0.000196556	0.000964935
ENSMUST00000120310.1	Ddah1	chr3	+	424.5	145891827	chr3:145891442-145893266	75.47	62.45	0.55	88.05	39.61	0.69	120.15	19.15	0.86	118.42	37.03	0.76	0.62	0.81	-0.19	0.000322621	0.00151436
ENSMUST00000172492.7	Znrf3	chr11	-	516.9	5280807	chr11:5278602-5282505	88.86	69.94	0.56	106.06	38.42	0.73	93.44	11.13	0.89	66.8	18.71	0.78	0.645	0.835	-0.19	0.000393318	0.00180895
ENSMUST00000084103.9	Ski	chr4	-	723.5	155155582	chr4:155154075-155157529	51.22	102.29	0.33	48.59	102.5	0.32	91.19	77	0.54	94.88	99.21	0.49	0.325	0.515	-0.19	0.000560118	0.0024955
ENSMUST00000025484.7	Fech	chr18	-	518.4	64457338	chr18:64456550-64458217	24.85	107.68	0.19	34.49	96.4	0.26	52.25	61.82	0.46	56.17	97.55	0.37	0.225	0.415	-0.19	0.00144247	0.00584389
ENSMUST00000112930.7	Col4a5	chrX	+	262.2	141688244	chrX:141688043-141689180	73.24	64.82	0.53	67.99	36.88	0.65	92.42	30.71	0.75	83.83	19.53	0.81	0.59	0.78	-0.19	0.00193533	0.00760685
ENSMUST00000112931.7	Col4a5	chrX	+	309.5	141688247	chrX:141688043-141689234	70.92	66.72	0.52	66.03	38.79	0.63	89.74	32.82	0.73	82.21	20.88	0.8	0.575	0.765	-0.19	0.00208985	0.00811857
ENSMUST00000215848.1	Rnf111	chr9	-	994.4	70425984	chr9:70425429-70427107	47.76	50.59	0.49	61.65	53.8	0.53	105.42	64.74	0.62	125.18	35.58	0.78	0.51	0.7	-0.19	0.00211132	0.00818561
ENSMUST00000113595.1	Rnf111	chr9	-	994.4	70425984	chr9:70425430-70427107	47.76	50.59	0.49	61.65	53.8	0.53	105.42	64.74	0.62	125.18	35.58	0.78	0.51	0.7	-0.19	0.00211132	0.00818561
ENSMUST00000036807.12	Thap1	chr8	+	136.1	26162826	chr8:26162434-26164151	11.54	71.76	0.14	10.05	76.34	0.12	28.66	83.41	0.26	37.01	59.28	0.38	0.13	0.32	-0.19	0.00248616	0.00944823
ENSMUST00000028648.2	Syt13	chr2	+	238.9	92953871	chr2:92953363-92956058	30.39	15.59	0.66	36.48	2.51	0.94	40.3	0.85	0.98	37.81	0	1	0.8	0.99	-0.19	0.00252142	0.00957082
ENSMUST00000113658.7	Gfpt1	chr6	+	651.2	87088315	chr6:87088114-87092197	49.68	23.09	0.68	51.74	24.25	0.68	94.34	12.13	0.89	96.74	16.56	0.85	0.68	0.87	-0.19	0.00269998	0.010164
ENSMUST00000006367.7	Htra1	chr7	+	189.2	130985385	chr7:130984963-130985660	62.34	48.63	0.56	67.3	43.38	0.61	57.69	35.41	0.62	82.04	5.81	0.93	0.585	0.775	-0.19	0.00418258	0.0150219
ENSMUST00000204778.2	Skap2	chr6	-	49.4	51859243	chr6:51857422-51859570	2.03	51.61	0.04	1.94	36.22	0.05	10.97	38.09	0.22	12.68	38.73	0.25	0.045	0.235	-0.19	0.0042516	0.0152389
ENSMUST00000038551.7	Ppp1r21	chr17	+	173.1	88587964	chr17:88587684-88588367	38.24	34.6	0.52	32.98	67.06	0.33	57.92	48.73	0.54	79.65	35.64	0.69	0.425	0.615	-0.19	0.00586403	0.020355
ENSMUST00000054591.9	Thnsl1	chr2	+	299.7	21213641	chr2:21211390-21215009	25.61	75.23	0.25	20.98	87.08	0.19	35.82	59.34	0.38	38.93	49.87	0.44	0.22	0.41	-0.19	0.00792103	0.0264145
ENSMUST00000033775.8	Mpp1	chrX	-	145.7	75110397	chrX:75109777-75110843	10.18	54.95	0.16	11.64	67.37	0.15	19.92	38.03	0.34	16.87	31.69	0.35	0.155	0.345	-0.19	0.00923023	0.0301191
ENSMUST00000033383.2	Usp11	chrX	+	330.9	20720225	chrX:20719766-20720539	62.33	77.98	0.44	52.68	98.52	0.35	37.86	23.94	0.61	34.54	26.61	0.56	0.395	0.585	-0.19	0.0138039	0.0426774
ENSMUST00000026425.12	Pa2g4	chr10	-	91644.7	128558769	chr10:128557766-128558971	434.8	1854.33	0.19	491.55	2161.37	0.19	811.27	1372.7	0.37	963.9	1601.36	0.38	0.19	0.375	-0.185	8.60699e-48	4.95601e-46
ENSMUST00000055241.12	Zfp106	chr2	-	17621.5	120509767	chr2:120506820-120510142	568.24	234.68	0.71	607.95	142.12	0.81	713.72	17.92	0.98	755.51	74.4	0.91	0.76	0.945	-0.185	3.42041e-25	8.72889e-24
ENSMUST00000030074.7	Ugcg	chr4	+	8560.1	59220532	chr4:59220223-59222833	318.35	71.12	0.82	350.69	85.74	0.8	370.12	0	1	305.87	1.59	0.99	0.81	0.995	-0.185	1.79941e-22	4.12364e-21
ENSMUST00000115735.7	Paip2	chr18	+	15314.6	35616519	chr18:35616199-35617183	536.99	720.23	0.43	531.85	732.57	0.42	828.04	529.48	0.61	827.68	530.96	0.61	0.425	0.61	-0.185	2.07962e-21	4.44409e-20
ENSMUST00000056508.11	Clcn3	chr8	-	3032.8	60912012	chr8:60910389-60913175	341.05	104.62	0.77	380.76	150.91	0.72	548.18	13.95	0.98	432.18	56.98	0.88	0.745	0.93	-0.185	1.21536e-17	2.10022e-16
ENSMUST00000110462.7	Cops2	chr2	-	6394.7	125831843	chr2:125831599-125832337	508.22	243.88	0.68	474.52	331.14	0.59	530.65	123.98	0.81	507.68	103.31	0.83	0.635	0.82	-0.185	1.78774e-15	2.71825e-14
ENSMUST00000112091.8	Rab9	chrX	-	7010.6	166457635	chrX:166457253-166458343	367.38	501.68	0.42	419.98	427.57	0.5	564.01	252.82	0.69	536.46	363.53	0.6	0.46	0.645	-0.185	3.17986e-14	4.43734e-13
ENSMUST00000088646.11	Wnk1	chr6	-	27659.8	119926380	chr6:119924621-119926687	335.72	506.87	0.4	386.6	517.41	0.43	548.68	254.63	0.68	517.88	478.02	0.52	0.415	0.6	-0.185	5.16825e-14	7.08802e-13
ENSMUST00000201595.3	Ubl3	chr5	-	1440.4	148505986	chr5:148505129-148506187	196.96	57.76	0.77	231.83	37.29	0.86	199.45	0	1	218.08	0	1	0.815	1	-0.185	2.1092e-13	2.76659e-12
ENSMUST00000164904.1	Ubl3	chr5	-	1429.7	148505985	chr5:148505142-148506187	196.23	58.43	0.77	231.83	37.07	0.86	198.47	0	1	217.18	0	1	0.815	1	-0.185	2.18524e-13	2.85693e-12
ENSMUST00000030028.4	Erp44	chr4	-	5580.1	48194508	chr4:48193323-48194709	34.17	397.9	0.08	52.66	428.07	0.11	138.97	390.54	0.26	127.03	295.79	0.3	0.095	0.28	-0.185	2.61143e-13	3.38912e-12
ENSMUST00000038118.14	Atp2c1	chr9	-	4062.9	105412747	chr9:105411358-105413189	53.55	386.93	0.12	55.81	483.64	0.1	127.93	328.87	0.28	106.41	238.03	0.31	0.11	0.295	-0.185	7.60972e-12	8.61427e-11
ENSMUST00000105720.7	Zfp979	chr4	-	1128.5	147613847	chr4:147611937-147614048	189.17	35.5	0.84	209.26	72.8	0.74	179.61	9.35	0.95	220.38	0	1	0.79	0.975	-0.185	5.0949e-11	5.40676e-10
ENSMUST00000115449.8	Sema6a	chr18	-	3720.6	47247533	chr18:47245255-47249584	94.34	356.79	0.21	125.32	384.68	0.25	168.96	218.18	0.44	136.53	211.72	0.39	0.23	0.415	-0.185	6.16884e-09	5.55893e-08
ENSMUST00000025663.6	Tmem2	chr19	+	3161.2	21856619	chr19:21856155-21858327	226.68	97.23	0.7	264.49	98.82	0.73	239.87	7.92	0.97	189.08	39.12	0.83	0.715	0.9	-0.185	2.25714e-08	1.90584e-07
ENSMUST00000014892.7	Tex261	chr6	-	2022.9	83770866	chr6:83768885-83771303	129.19	318.25	0.29	144.61	333.54	0.3	176.13	186.14	0.49	164	186.4	0.47	0.295	0.48	-0.185	9.91794e-08	7.8042e-07
ENSMUST00000049811.6	Cep120	chr18	-	890.1	53683244	chr18:53681724-53683464	206.94	120.19	0.63	211.15	150.41	0.58	272.63	59.84	0.82	285.71	89.84	0.76	0.605	0.79	-0.185	1.64165e-07	1.25947e-06
ENSMUST00000203216.2	Dera	chr6	+	489.3	137837317	chr6:137837116-137837457	189.22	115.16	0.62	186.93	136.55	0.58	288.08	44.99	0.86	243.26	97.45	0.71	0.6	0.785	-0.185	2.43479e-07	1.83097e-06
ENSMUST00000093157.12	Ap1g1	chr8	+	1057.9	109860838	chr8:109860094-109861725	196.81	102.15	0.66	182.77	109.46	0.63	202.19	49.59	0.8	236.65	39.09	0.86	0.645	0.83	-0.185	5.04984e-07	3.65449e-06
ENSMUST00000064763.5	Zfp608	chr18	-	1383.3	54888880	chr18:54888045-54889081	106.83	26.29	0.8	98.36	25.46	0.79	163.12	6.78	0.96	138.52	0	1	0.795	0.98	-0.185	8.55145e-07	6.01392e-06
ENSMUST00000024839.4	Sik1	chr17	-	1575.5	31846442	chr17:31844248-31846643	121.08	67.71	0.64	124.53	20.91	0.86	130.8	0	1	132.32	19.73	0.87	0.75	0.935	-0.185	3.16546e-06	2.06246e-05
ENSMUST00000120520.7	Acer3	chr7	-	156.5	98216569	chr7:98213658-98216890	8.81	155.75	0.05	8.09	155.15	0.05	30.99	87.01	0.26	23.94	87.97	0.21	0.05	0.235	-0.185	5.10031e-06	3.24232e-05
ENSMUST00000205276.1	Emsy	chr7	-	757.2	98589751	chr7:98587137-98590884	22.05	153.98	0.13	21.27	168.02	0.11	60.17	126.96	0.32	52.64	130.09	0.29	0.12	0.305	-0.185	1.02262e-05	6.24697e-05
ENSMUST00000100750.9	Mecp2	chrX	-	185.6	74035436	chrX:74026592-74036494	11.71	139.42	0.08	11.76	130.54	0.08	36.28	96.68	0.27	36.78	103	0.26	0.08	0.265	-0.185	2.2056e-05	0.000127461
ENSMUST00000071325.8	Nf1	chr11	+	1026.8	79578753	chr11:79578254-79581612	76.74	18.73	0.8	92.23	26.7	0.78	106.21	6.15	0.95	104.4	0	1	0.79	0.975	-0.185	2.95105e-05	0.000166735
ENSMUST00000060148.5	Hivep1	chr13	+	2690.6	42184515	chr13:42183392-42185026	109.01	114.54	0.49	126.3	120.17	0.51	142.45	56.09	0.72	134.52	71.17	0.65	0.5	0.685	-0.185	9.19525e-05	0.000479295
ENSMUST00000205911.1	Emsy	chr7	-	1174	98589761	chr7:98588936-98590884	40.76	135.73	0.23	34.87	155.29	0.18	74.57	113.14	0.4	69.35	113.92	0.38	0.205	0.39	-0.185	0.000147692	0.000741715
ENSMUST00000035719.10	Ankrd6	chr4	-	217.2	32805097	chr4:32804035-32806642	63.84	14.86	0.81	61.56	22.54	0.73	106.82	0	1	92.89	9.62	0.91	0.77	0.955	-0.185	0.000150517	0.000754639
ENSMUST00000059899.2	Mmgt1	chrX	-	455.2	56588993	chrX:56585512-56589303	101.57	59.26	0.63	113.36	52.17	0.68	135.07	21.12	0.86	118.24	25.13	0.82	0.655	0.84	-0.185	0.000220119	0.00107007
ENSMUST00000040522.6	Mfap4	chr11	+	245.7	61487955	chr11:61487754-61488075	90	29.67	0.75	62.75	26.89	0.7	72.16	15.94	0.82	92.33	0	1	0.725	0.91	-0.185	0.00063768	0.002795
ENSMUST00000137170.2	Lin52	chr12	+	138.8	84529891	chr12:84529690-84531573	56.68	8.93	0.86	59.53	33.7	0.64	67.73	0	1	66.11	9.6	0.87	0.75	0.935	-0.185	0.000756411	0.00326339
ENSMUST00000117146.7	Ube2w	chr1	-	832.2	16570410	chr1:16569782-16571282	53.93	112.05	0.32	55.21	100.62	0.35	101.48	76.94	0.57	97.32	108.21	0.47	0.335	0.52	-0.185	0.000795364	0.0034139
ENSMUST00000042988.6	Atg14	chr14	-	189	47542794	chr14:47540894-47543143	58.9	30	0.66	56.96	25.05	0.69	85.38	11.31	0.88	100.84	19.08	0.84	0.675	0.86	-0.185	0.00283202	0.0105786
ENSMUST00000092003.11	Asxl2	chr12	+	3324	3496936	chr12:3496225-3506852	51.35	107.77	0.32	57.37	71.62	0.44	69.35	51.29	0.57	67.05	53.49	0.56	0.38	0.565	-0.185	0.00284387	0.0106204
ENSMUST00000146692.7	Tnfrsf22	chr7	-	275.5	143637439	chr7:143636725-143638436	63.84	46.85	0.58	58.66	43.48	0.57	85.19	28.11	0.75	83.02	24.29	0.77	0.575	0.76	-0.185	0.00378579	0.0137454
ENSMUST00000000349.10	Dbt	chr3	+	481.2	116549095	chr3:116548033-116549981	36.98	93.44	0.28	55.16	78.56	0.41	72.6	55.31	0.57	66.36	70.14	0.49	0.345	0.53	-0.185	0.00424975	0.0152389
ENSMUST00000102952.7	Thnsl1	chr2	+	232.4	21213633	chr2:21212962-21214376	29.12	79.49	0.27	26.66	94.31	0.22	38.98	59.68	0.4	43.51	50.81	0.46	0.245	0.43	-0.185	0.00482153	0.0170631
ENSMUST00000112050.1	Scrn3	chr2	+	93.8	73319504	chr2:73319303-73320796	15.17	56.24	0.21	11.87	78.89	0.13	28.69	66.45	0.3	30.76	43.5	0.41	0.17	0.355	-0.185	0.00733563	0.024679
ENSMUST00000109514.7	Bcl11a	chr11	+	641.8	24164888	chr11:24163146-24166873	24.01	75.82	0.24	23.53	85.42	0.22	25.06	41.83	0.37	29.6	34.17	0.46	0.23	0.415	-0.185	0.00963739	0.0312559
ENSMUST00000047502.8	Mynn	chr3	+	435	30617512	chr3:30616551-30618368	29.08	61.93	0.32	32.93	48.52	0.4	58.94	49.31	0.54	68.18	55.51	0.55	0.36	0.545	-0.185	0.010167	0.0327404
ENSMUST00000027271.8	Inpp1	chr1	-	27.6	52789598	chr1:52785427-52790217	2.83	36.23	0.07	3.02	42.8	0.07	11.64	27.89	0.29	9.81	34.92	0.22	0.07	0.255	-0.185	0.0255101	0.0720104
ENSMUST00000035301.6	Atp6v1g1	chr4	+	100050	63550199	chr4:63549945-63550750	364.46	1390.93	0.21	402.01	1493.9	0.21	672.83	1051.98	0.39	728.57	1151.21	0.39	0.21	0.39	-0.18	3.17669e-32	1.02984e-30
ENSMUST00000105362.7	Dazap1	chr10	+	29179.4	80287882	chr10:80287539-80288408	364.81	788.78	0.32	400.64	808.31	0.33	658.11	564.81	0.54	612.3	699.55	0.47	0.325	0.505	-0.18	5.97685e-19	1.11238e-17
ENSMUST00000163119.7	Cul3	chr1	-	2475.2	80266872	chr1:80264923-80267287	20.62	466.11	0.04	24.07	495.78	0.05	115.35	372	0.24	108.27	396.42	0.21	0.045	0.225	-0.18	7.26868e-18	1.27542e-16
ENSMUST00000076587.4	Ptp4a1	chr1	-	2422.4	30942237	chr1:30941580-30943323	335.45	120.86	0.74	375.27	111.67	0.77	544.82	0	1	504.36	75.63	0.87	0.755	0.935	-0.18	3.92166e-16	6.18699e-15
ENSMUST00000086199.11	Glul	chr1	+	26108	153908250	chr1:153907864-153909723	342.66	640.2	0.35	348.99	626.12	0.36	459.52	399.41	0.53	552.39	473.25	0.54	0.355	0.535	-0.18	5.0554e-16	7.90526e-15
ENSMUST00000044857.3	Trappc5	chr8	+	4903.5	3679575	chr8:3679015-3681255	92.13	657.83	0.12	91.41	724.92	0.11	154.13	327	0.32	138.83	373.36	0.27	0.115	0.295	-0.18	3.68554e-15	5.53525e-14
ENSMUST00000109260.1	Clint1	chr11	+	11993	45909432	chr11:45908941-45910625	403.65	271.01	0.6	415.52	360.11	0.54	666.4	180.21	0.79	701.23	286.32	0.71	0.57	0.75	-0.18	1.65143e-14	2.35181e-13
ENSMUST00000042556.10	Pwp2	chr10	-	1200.1	78171386	chr10:78170909-78172134	225.21	71.32	0.76	228.21	46.69	0.83	284.38	13.9	0.95	323.85	0	1	0.795	0.975	-0.18	2.70281e-14	3.78156e-13
ENSMUST00000100802.10	Nufip2	chr11	+	42336.9	77710806	chr11:77709683-77712741	328.95	496.65	0.4	338.2	494.05	0.41	503.92	314.83	0.62	477.2	382.76	0.55	0.405	0.585	-0.18	8.56756e-14	1.15807e-12
ENSMUST00000126532.1	Heg1	chr16	+	27405.5	33767364	chr16:33766661-33769443	166.79	436.4	0.28	174.96	489.27	0.26	462.75	551.16	0.46	391.57	499.23	0.44	0.27	0.45	-0.18	3.44566e-13	4.41432e-12
ENSMUST00000051221.12	Ankrd40	chr11	+	3223.2	94339834	chr11:94339633-94339923	388.07	243.25	0.61	516.95	243.39	0.68	493.57	124.78	0.8	508.18	91.22	0.85	0.645	0.825	-0.18	1.86459e-12	2.24116e-11
ENSMUST00000070257.13	Ascc2	chr11	+	605	4683126	chr11:4682907-4683385	293.26	83.29	0.78	313.56	109.88	0.74	294.17	41.74	0.88	297.13	0	1	0.76	0.94	-0.18	4.72496e-11	5.02756e-10
ENSMUST00000004428.13	Clcn5	chrX	-	992.8	7159618	chrX:7153810-7159819	115.08	36.4	0.76	107.19	14.77	0.88	207.42	0	1	173.65	0	1	0.82	1	-0.18	7.88406e-11	8.24596e-10
ENSMUST00000007993.15	Rbm28	chr6	-	3984.2	29125323	chr6:29123576-29125524	63.44	324.6	0.16	68.01	349.24	0.16	145.04	277.74	0.34	153.68	299.51	0.34	0.16	0.34	-0.18	2.26369e-09	2.12888e-08
ENSMUST00000032359.14	Aebp2	chr6	+	5515.3	140652768	chr6:140650756-140655481	73.13	316.64	0.19	81.12	320.22	0.2	192.05	326.14	0.37	197.69	318.45	0.38	0.195	0.375	-0.18	2.584e-09	2.41164e-08
ENSMUST00000216649.1	Zbtb44	chr9	+	1080.8	31069559	chr9:31068745-31070233	186.96	115.53	0.62	253.57	65.17	0.8	285.99	22.57	0.93	270.98	49.16	0.85	0.71	0.89	-0.18	2.5191e-08	2.10916e-07
ENSMUST00000060175.7	BC030336	chr7	+	1625.9	120731229	chr7:120730477-120734854	96.16	16.49	0.85	93.16	35.27	0.73	250.03	0	1	232.49	15.66	0.94	0.79	0.97	-0.18	3.49225e-08	2.87121e-07
ENSMUST00000153558.7	Scamp1	chr13	-	978.8	94203954	chr13:94203747-94204163	272.91	136.06	0.67	321.92	164.02	0.66	285.91	74.82	0.79	259.28	29.47	0.9	0.665	0.845	-0.18	3.55195e-08	2.91728e-07
ENSMUST00000117268.7	Otud6b	chr4	-	4662.7	14811396	chr4:14809498-14811748	249.46	265.4	0.48	242.62	215.23	0.53	288.61	127.79	0.69	316.63	152.07	0.68	0.505	0.685	-0.18	3.79371e-08	3.10944e-07
ENSMUST00000164205.7	Mark2	chr19	-	534.5	7276969	chr19:7276733-7277450	190.58	49.55	0.79	180.48	72.11	0.71	253.75	0	1	263.54	41.37	0.86	0.75	0.93	-0.18	4.34137e-08	3.5492e-07
ENSMUST00000101066.9	Ncor1	chr11	-	6340.2	62317508	chr11:62316426-62318030	143.69	252.28	0.36	154.24	289.41	0.35	243.39	253.44	0.49	269.3	196.38	0.58	0.355	0.535	-0.18	7.21805e-08	5.78532e-07
ENSMUST00000092382.9	Usp36	chr11	-	3987.4	118261050	chr11:118259653-118261547	124.88	234.14	0.35	127.1	272.78	0.32	217.54	199.87	0.52	219	208.48	0.51	0.335	0.515	-0.18	1.14253e-07	8.9506e-07
ENSMUST00000088940.5	Tmem181a	chr17	+	3046.6	6305610	chr17:6305369-6308314	45.7	267.69	0.15	42.91	291.49	0.13	86.72	194.42	0.31	83.3	168.46	0.33	0.14	0.32	-0.18	1.40572e-07	1.08894e-06
ENSMUST00000067841.7	Irs4	chrX	-	357.1	141713234	chrX:141710998-141713558	86.74	25.38	0.77	93.29	14.36	0.87	123.8	0	1	134.02	0	1	0.82	1	-0.18	1.546e-07	1.19124e-06
ENSMUST00000117766.7	Mrpl1	chr5	+	646.4	96264402	chr5:96264201-96266727	11.12	186.32	0.06	13.89	198.23	0.07	49.22	136.34	0.27	41.73	150.35	0.22	0.065	0.245	-0.18	3.01464e-07	2.23644e-06
ENSMUST00000040241.14	Ddx19b	chr8	-	1546.7	111008100	chr8:111003188-111008311	110.75	262.44	0.3	114.78	281.38	0.29	157.04	179.51	0.47	175.19	189.92	0.48	0.295	0.475	-0.18	4.59956e-07	3.34685e-06
ENSMUST00000177543.7	Aftph	chr11	-	280.3	20685997	chr11:20685742-20686198	148.1	72.47	0.67	164.23	50.5	0.76	176.15	16.41	0.91	205.16	27.39	0.88	0.715	0.895	-0.18	2.15406e-06	1.44116e-05
ENSMUST00000111233.7	Limk1	chr5	-	508.3	134656995	chr5:134656040-134657385	133.3	39.88	0.77	141.29	45.23	0.76	163.91	0	1	160.84	20.09	0.89	0.765	0.945	-0.18	2.16278e-06	1.44578e-05
ENSMUST00000152390.1	Pofut1	chr2	+	1492.8	153265920	chr2:153265695-153268063	130.28	44.08	0.75	140.82	64.44	0.69	176.56	6.5	0.96	141.3	26.46	0.84	0.72	0.9	-0.18	2.34672e-06	1.55894e-05
ENSMUST00000034405.10	Mre11a	chr9	+	1852.6	14833896	chr9:14833607-14834646	49.22	237.67	0.17	57.65	264.89	0.18	91.4	143.05	0.39	87.97	187.93	0.32	0.175	0.355	-0.18	2.45395e-06	1.62679e-05
ENSMUST00000169679.7	Zfp532	chr18	+	405.1	65687269	chr18:65686962-65688940	98.95	37.09	0.73	110.37	21.86	0.83	144.19	12.22	0.92	146.24	0	1	0.78	0.96	-0.18	6.27926e-06	3.95086e-05
ENSMUST00000168592.8	Calcr	chr6	-	585.6	3687278	chr6:3686822-3687643	203.36	70.66	0.74	174.27	130.7	0.57	154.65	23.01	0.87	124.13	31.52	0.8	0.655	0.835	-0.18	2.05416e-05	0.000119271
ENSMUST00000197495.1	Tdrkh	chr3	+	891.4	94431243	chr3:94430560-94431509	55.73	10.2	0.85	51	15.41	0.77	78.7	1.71	0.98	82.43	0	1	0.81	0.99	-0.18	3.56543e-05	0.00019912
ENSMUST00000197901.4	Tdrkh	chr3	+	892.3	94431242	chr3:94430560-94431507	55.85	10.08	0.85	51.09	15.33	0.77	78.87	1.53	0.98	82.31	0	1	0.81	0.99	-0.18	3.56543e-05	0.00019912
ENSMUST00000001240.11	Agpat3	chr10	-	3736.6	78271699	chr10:78269178-78273775	20.08	145.97	0.12	26.7	155.96	0.15	58.12	137.62	0.3	62.49	126.39	0.33	0.135	0.315	-0.18	5.35536e-05	0.00028916
ENSMUST00000003219.13	Cnot11	chr1	+	699.7	39545270	chr1:39545069-39546873	88.58	145.3	0.38	76.9	178.71	0.3	115.5	89.66	0.56	121.58	132.02	0.48	0.34	0.52	-0.18	8.69216e-05	0.000455154
ENSMUST00000004054.12	Kpna1	chr16	+	1458.7	36035208	chr16:36033721-36037131	116.54	97.45	0.54	131.43	84.01	0.61	158.98	43.08	0.79	161.73	61.89	0.72	0.575	0.755	-0.18	0.000134452	0.000681227
ENSMUST00000032843.8	Tmem126b	chr7	-	368	90468552	chr7:90467438-90469161	81.67	28.77	0.74	77.08	22.1	0.78	114.76	0	1	107.42	15.06	0.88	0.76	0.94	-0.18	0.00018756	0.000924471
ENSMUST00000172239.2	Nt5c2	chr19	-	531.9	46888850	chr19:46887828-46889051	35.37	153.28	0.19	29.88	148.25	0.17	59.04	110.89	0.35	58.89	100.71	0.37	0.18	0.36	-0.18	0.000208169	0.00101694
ENSMUST00000093785.5	Nat6	chr9	+	144.3	107583117	chr9:107582817-107584050	72.79	25.92	0.74	82.61	16	0.84	91.05	0	1	94.31	6.32	0.94	0.79	0.97	-0.18	0.00022004	0.00107001
ENSMUST00000087374.9	Adam23	chr1	+	243.8	63592834	chr1:63592608-63596276	24.53	164.36	0.13	29.8	159.86	0.16	44.33	98.95	0.31	39.06	76.61	0.34	0.145	0.325	-0.18	0.000251538	0.00120337
ENSMUST00000021379.7	Gemin2	chr12	+	1215.2	59027938	chr12:59027737-59028470	51.2	142.43	0.26	43.92	130.27	0.25	85.48	108.97	0.44	77.88	101.25	0.43	0.255	0.435	-0.18	0.000443459	0.00201974
ENSMUST00000048518.15	Parpbp	chr10	-	248.2	88092825	chr10:88092375-88093186	101.19	74.4	0.58	96.85	85.5	0.53	107.83	31.36	0.77	123.7	52.35	0.7	0.555	0.735	-0.18	0.000613944	0.00270284
ENSMUST00000040117.14	Secisbp2	chr13	+	350.3	51683808	chr13:51683278-51684044	77.5	27.78	0.74	70.99	46.9	0.6	85.33	18.33	0.82	112.57	15.36	0.88	0.67	0.85	-0.18	0.000875038	0.0037258
ENSMUST00000029201.13	Pik3ca	chr3	+	590.6	32463686	chr3:32462561-32468486	15.39	93.58	0.14	20.3	107.06	0.16	43.45	86.54	0.33	41.38	85.78	0.33	0.15	0.33	-0.18	0.000946319	0.00399412
ENSMUST00000026735.8	Ccdc51	chr9	+	79.7	109091785	chr9:109091515-109092489	31.94	45.8	0.41	42.47	2.72	0.94	42.77	9.17	0.82	66.06	8.44	0.89	0.675	0.855	-0.18	0.000968501	0.00408127
ENSMUST00000042724.7	Usp38	chr8	-	295.1	80981704	chr8:80980733-80981980	65.82	81.27	0.45	83.39	76.85	0.52	123.3	40.65	0.75	113	82.77	0.58	0.485	0.665	-0.18	0.00175336	0.00696542
ENSMUST00000028802.2	Knl1	chr2	+	1058.8	119104669	chr2:119103978-119105501	69.64	84.78	0.45	90.76	66.89	0.58	107.08	31.78	0.77	91.99	55.29	0.62	0.515	0.695	-0.18	0.00197195	0.00773169
ENSMUST00000114909.1	Taf3	chr2	-	776	9915637	chr2:9914678-9916466	17.4	83.96	0.17	21.31	96.25	0.18	41.54	69.99	0.37	46.14	88.37	0.34	0.175	0.355	-0.18	0.00282455	0.0105581
ENSMUST00000026888.10	Taf3	chr2	-	776	9915637	chr2:9914678-9916466	17.4	83.96	0.17	21.31	96.25	0.18	41.54	69.99	0.37	46.14	88.37	0.34	0.175	0.355	-0.18	0.00282455	0.0105581
ENSMUST00000080771.9	Zbtb24	chr10	+	51.1	41464985	chr10:41464277-41465574	24.92	13.59	0.65	30.57	0.36	0.99	44.91	0	1	49.53	0	1	0.82	1	-0.18	0.00368575	0.0134341
ENSMUST00000151084.7	Crem	chr18	-	231.4	3267920	chr18:3267390-3268129	102.22	32.94	0.76	75.9	69.88	0.52	86.67	4.94	0.95	76.86	34.43	0.69	0.64	0.82	-0.18	0.00389476	0.0141019
ENSMUST00000055245.12	Abraxas1	chr5	-	296.4	100805897	chr5:100805192-100806489	25.71	72.92	0.26	30.76	96.28	0.24	63.1	68.15	0.48	50.89	82.6	0.38	0.25	0.43	-0.18	0.00445304	0.0159037
ENSMUST00000049016.11	Zfp532	chr18	+	486.4	65688618	chr18:65686962-65689443	47.1	57.91	0.45	51.15	62.1	0.45	93.71	52.59	0.64	89.12	54.06	0.62	0.45	0.63	-0.18	0.00491065	0.0173515
ENSMUST00000086556.11	Elk4	chr1	+	160.6	132023837	chr1:132023636-132026448	35.97	0	1	28.11	16.41	0.63	42.98	0	1	37.81	0.39	0.99	0.815	0.995	-0.18	0.00530605	0.0185799
ENSMUST00000030078.11	Hsdl2	chr4	+	391.3	59617969	chr4:59617635-59618689	25.71	85.7	0.23	33.72	89.66	0.27	55.52	63.09	0.47	44.73	71.23	0.39	0.25	0.43	-0.18	0.00552754	0.0192835
ENSMUST00000102951.1	Thnsl1	chr2	+	239.8	21213630	chr2:21212962-21214308	30.05	78.81	0.28	28.54	92.62	0.24	39.93	58.86	0.4	45.06	49.3	0.48	0.26	0.44	-0.18	0.00567661	0.019769
ENSMUST00000025295.6	Spry4	chr18	-	207.8	38589739	chr18:38586268-38590755	61.42	19.27	0.76	59.91	16.4	0.79	49.41	0	1	60.2	6.31	0.91	0.775	0.955	-0.18	0.00699276	0.0237106
ENSMUST00000028689.3	Lrp4	chr2	+	312.3	91511868	chr2:91511429-91513779	60.69	34.98	0.63	64.35	31.28	0.67	81.14	10.13	0.89	67.4	20.35	0.77	0.65	0.83	-0.18	0.00707443	0.0239366
ENSMUST00000027249.11	Chst10	chr1	-	82.9	38865631	chr1:38863867-38866035	31.56	7.21	0.81	30.13	6.22	0.83	38.31	0	1	42.24	0	1	0.82	1	-0.18	0.00890953	0.0292341
ENSMUST00000194361.5	Chst10	chr1	-	82.9	38865631	chr1:38863877-38866035	31.59	7.19	0.81	30.06	6.29	0.83	38.37	0	1	42.2	0	1	0.82	1	-0.18	0.00890953	0.0292341
ENSMUST00000057659.13	Gcc2	chr10	+	115.4	58304875	chr10:58304094-58305599	46.86	41.37	0.53	62.01	17.94	0.78	61.75	11.58	0.84	58.63	11.69	0.83	0.655	0.835	-0.18	0.00935531	0.0304525
ENSMUST00000045153.10	Pik3ip1	chr11	+	206.3	3341773	chr11:3341523-3342971	55.26	39.95	0.58	68.83	43.96	0.61	82.6	26.37	0.76	69.93	18.61	0.79	0.595	0.775	-0.18	0.00969471	0.0314162
ENSMUST00000029400.6	Mme	chr3	+	344.3	63380877	chr3:63380233-63381623	69.21	53.62	0.56	71.2	53.37	0.57	98.85	54.74	0.64	88.34	16.05	0.85	0.565	0.745	-0.18	0.0117796	0.037168
ENSMUST00000102662.10	P3h1	chr4	+	992.2	119248385	chr4:119248184-119248972	22.72	74.47	0.23	32.54	61.64	0.35	54.76	60.19	0.48	43	49.96	0.46	0.29	0.47	-0.18	0.0124355	0.0389372
ENSMUST00000028593.10	Prrg4	chr2	-	921.2	104832100	chr2:104830741-104832810	30.79	86.66	0.26	24.99	71.73	0.26	38.89	50.17	0.44	33.95	43.89	0.44	0.26	0.44	-0.18	0.0127	0.0396487
ENSMUST00000147875.8	Lyrm9	chr11	+	33.9	78839324	chr11:78839123-78846870	3.51	45.28	0.07	2.84	68.33	0.04	9.39	30.55	0.24	7.57	25.02	0.23	0.055	0.235	-0.18	0.0170483	0.0509883
ENSMUST00000107358.8	Stat5b	chr11	-	394.2	100782779	chr11:100780731-100783222	40.08	21.31	0.65	38.27	29.39	0.57	63.47	23.52	0.73	72.18	12.77	0.85	0.61	0.79	-0.18	0.0188802	0.0558079
ENSMUST00000067931.5	Vmac	chr17	-	271.5	56715610	chr17:56713932-56715817	41.93	19.18	0.69	39.36	31.44	0.56	48.19	17.58	0.73	56.47	7.56	0.88	0.625	0.805	-0.18	0.0190039	0.0561318
ENSMUST00000092674.13	Hbs1l	chr10	+	64.6	21309314	chr10:21309099-21311209	23.71	37.43	0.39	20.06	44.95	0.31	43.87	45.06	0.49	53.27	39.94	0.57	0.35	0.53	-0.18	0.0208009	0.060587
ENSMUST00000086006.11	Zfp111	chr7	-	202.9	24197715	chr7:24193947-24200042	11.86	56.86	0.17	11.7	53.63	0.18	19.08	38.01	0.33	22.63	37.09	0.38	0.175	0.355	-0.18	0.0227644	0.0654693
ENSMUST00000115736.7	Paip2	chr18	+	6557.6	35616408	chr18:35616199-35616519	1113.63	266.3	0.81	1081.06	342.15	0.76	1342.56	53.26	0.96	1338.08	62.85	0.96	0.785	0.96	-0.175	9.73205e-47	5.3898e-45
ENSMUST00000030518.15	Capzb	chr4	+	31010.1	139291250	chr4:139291003-139291440	712.6	950.93	0.43	778.42	975.29	0.44	882.24	629.08	0.58	1016.77	580.12	0.64	0.435	0.61	-0.175	1.68616e-23	4.03212e-22
ENSMUST00000015920.11	Med22	chr2	-	275.7	26905779	chr2:26905588-26905993	197.25	11.9	0.94	170.95	74.57	0.7	271.46	0	1	239.08	2.05	0.99	0.82	0.995	-0.175	2.01701e-14	2.85713e-13
ENSMUST00000025759.7	Eif1ad	chr19	+	5086.1	5370204	chr19:5369926-5371511	55.18	482.21	0.1	66.73	536.92	0.11	164.99	476.91	0.26	182.08	433.28	0.3	0.105	0.28	-0.175	4.66e-14	6.40751e-13
ENSMUST00000167111.5	Rabggtb	chr3	-	10768.1	153907540	chr3:153907289-153907741	370.15	432.66	0.46	409.36	428.73	0.49	467.51	254.15	0.65	471.78	253.95	0.65	0.475	0.65	-0.175	7.55068e-12	8.55959e-11
ENSMUST00000172070.7	Socs2	chr10	-	438.8	95412786	chr10:95411490-95413110	151.65	32.22	0.82	148.23	29.8	0.83	197.11	0.12	1	217.82	0	1	0.825	1	-0.175	1.09454e-11	1.22684e-10
ENSMUST00000024783.8	Bysl	chr17	-	4768.1	47601251	chr17:47599691-47601898	72.76	435.45	0.14	74.61	457.05	0.14	149.98	368.52	0.29	181.25	355.88	0.34	0.14	0.315	-0.175	2.20744e-11	2.42143e-10
ENSMUST00000067476.8	Spcs3	chr8	-	4277.3	54523194	chr8:54520433-54523395	309.84	233.18	0.57	358	150.3	0.7	377.72	79.44	0.83	319.54	83.52	0.79	0.635	0.81	-0.175	1.81331e-09	1.72054e-08
ENSMUST00000008445.6	Phax	chr18	+	5042.4	56587142	chr18:56586877-56587712	62.46	329.25	0.16	54.14	336.44	0.14	142.65	294.05	0.33	138.89	295.47	0.32	0.15	0.325	-0.175	5.04324e-09	4.59655e-08
ENSMUST00000005620.9	Dnajb1	chr8	+	6771	83610874	chr8:83610589-83612653	84.56	399.96	0.17	87.18	391.73	0.18	134.57	266.51	0.34	155.01	273.08	0.36	0.175	0.35	-0.175	6.47142e-09	5.81189e-08
ENSMUST00000115830.7	Mapre2	chr18	+	3535.5	23891174	chr18:23890857-23892364	265.59	137.93	0.66	297.59	122.85	0.71	281.13	20.24	0.93	308.17	80.69	0.79	0.685	0.86	-0.175	3.22004e-08	2.65287e-07
ENSMUST00000057829.3	Mrpl50	chr4	-	4340.5	49514052	chr4:49512596-49514577	130.38	351.41	0.27	133.67	365.1	0.27	181.26	210.01	0.46	194.69	255.27	0.43	0.27	0.445	-0.175	3.254e-08	2.67947e-07
ENSMUST00000066983.12	Abhd10	chr16	-	1053.2	45731447	chr16:45729725-45731959	14.44	231.94	0.06	10.09	218.32	0.04	50.4	170.45	0.23	52.59	190.54	0.22	0.05	0.225	-0.175	5.2195e-08	4.23885e-07
ENSMUST00000029444.12	Trim33	chr3	+	782.6	103355405	chr3:103353697-103358775	20.38	223.46	0.08	21.36	226.92	0.09	73.58	201.84	0.27	73.19	221.64	0.25	0.085	0.26	-0.175	8.41372e-08	6.67324e-07
ENSMUST00000080723.10	Tax1bp1	chr6	+	2745	52766405	chr6:52765873-52766780	130.45	333.12	0.28	137.75	357.58	0.28	175.96	242.01	0.42	201.98	213.97	0.49	0.28	0.455	-0.175	9.98651e-08	7.85107e-07
ENSMUST00000065784.5	Ddx19b	chr8	-	1418.5	111008095	chr8:111006659-111008311	107.7	262.27	0.29	98.98	293.58	0.25	147.14	187.59	0.44	163.8	199.3	0.45	0.27	0.445	-0.175	9.79185e-07	6.82903e-06
ENSMUST00000081291.12	Cyhr1	chr15	-	720.2	76645847	chr15:76643395-76646574	37.87	216.78	0.15	42.93	238.62	0.15	80.42	184.45	0.3	100.92	184.61	0.35	0.15	0.325	-0.175	1.15353e-06	7.97522e-06
ENSMUST00000033450.2	Gpc4	chrX	-	1001.6	52053525	chrX:52053021-52053726	174.2	96.48	0.64	260.68	82.49	0.76	291.37	52.82	0.85	237.01	27.33	0.9	0.7	0.875	-0.175	1.59016e-06	1.07974e-05
ENSMUST00000103204.10	Per3	chr4	-	351	151005758	chr4:151003652-151005959	57.38	24.6	0.7	55.23	2.89	0.95	96.3	0	1	78.38	0	1	0.825	1	-0.175	1.24168e-05	7.51035e-05
ENSMUST00000069443.13	Slain1	chr14	+	129.5	103704040	chr14:103703836-103704907	67.06	36.39	0.65	107.36	0	1	79.72	0	1	76.94	0	1	0.825	1	-0.175	2.4927e-05	0.000142249
ENSMUST00000049091.8	Cox10	chr11	-	3268.6	63963914	chr11:63962627-63964528	109.47	174.96	0.38	122.4	164.52	0.43	165.36	103.72	0.61	170.54	140.6	0.55	0.405	0.58	-0.175	4.11183e-05	0.00022709
ENSMUST00000109552.2	Rasa1	chr13	-	1111.5	85215544	chr13:85214780-85216187	34.74	172.2	0.17	35.54	185.35	0.16	74.73	138.32	0.35	65.29	134.91	0.33	0.165	0.34	-0.175	4.36885e-05	0.000240044
ENSMUST00000062009.13	Elf2	chr3	-	2178.8	51256088	chr3:51255231-51256985	73.15	166.32	0.31	85.14	160.89	0.35	138.58	132.37	0.51	148.22	150.5	0.5	0.33	0.505	-0.175	4.53585e-05	0.000248529
ENSMUST00000008907.13	Man1a2	chr3	-	1116.8	100565521	chr3:100562208-100567742	29.01	162.27	0.15	40.22	157.28	0.2	76.25	147.33	0.34	66.42	117.22	0.36	0.175	0.35	-0.175	0.000101166	0.000523216
ENSMUST00000067843.9	Hmbox1	chr14	-	131.9	64823497	chr14:64822218-64823698	77.22	7.19	0.91	48.71	17.21	0.74	78.99	0	1	71.76	0	1	0.825	1	-0.175	0.000138338	0.000698254
ENSMUST00000029199.10	Zmat3	chr3	-	2442.3	32341073	chr3:32334792-32341695	83.76	168.14	0.33	89.56	99.57	0.47	120.5	103.83	0.54	140.81	90.43	0.61	0.4	0.575	-0.175	0.000152313	0.000762521
ENSMUST00000028081.12	Plxdc2	chr2	+	55.5	16751652	chr2:16751191-16755839	4.83	97.1	0.05	4.13	115.8	0.03	18.73	55.32	0.25	13.67	61.56	0.18	0.04	0.215	-0.175	0.000174554	0.000865444
ENSMUST00000036877.9	Dennd2a	chr6	-	621.8	39463033	chr6:39462378-39463451	101.77	49.13	0.67	110.05	52.95	0.68	168.6	12.21	0.93	150.85	45.88	0.77	0.675	0.85	-0.175	0.000190133	0.000935996
ENSMUST00000180611.7	Dmxl1	chr18	+	1062.3	49962904	chr18:49962173-49964254	73.06	116.9	0.38	90.65	137.72	0.4	123.16	100.17	0.55	127.27	90.39	0.58	0.39	0.565	-0.175	0.00023649	0.00113889
ENSMUST00000124187.7	Haus2	chr2	+	2192.2	120619280	chr2:120618975-120621560	69.04	122.08	0.36	69.72	129.04	0.35	123.38	122.05	0.5	132.47	102.89	0.56	0.355	0.53	-0.175	0.000319739	0.00150216
ENSMUST00000161804.7	Auts2	chr5	-	626.6	131440227	chr5:131437788-131440693	106.61	42.19	0.72	106.92	51.23	0.68	154.15	0	1	141.73	47.61	0.75	0.7	0.875	-0.175	0.000360588	0.00167191
ENSMUST00000031388.12	Vps33a	chr5	-	489.5	123530898	chr5:123528659-123531221	97.63	71.89	0.58	100.84	43.53	0.7	115.67	36.92	0.76	125.97	18.73	0.87	0.64	0.815	-0.175	0.000497078	0.00224092
ENSMUST00000084530.8	Slc31a2	chr4	+	90.4	62297653	chr4:62296975-62298411	42.31	8.27	0.84	50.6	12.67	0.8	54.61	0.43	0.99	61.08	0	1	0.82	0.995	-0.175	0.000573488	0.00254724
ENSMUST00000176832.7	Hmbox1	chr14	-	129.7	64822912	chr14:64822814-64823164	87.5	0	1	34.95	18.54	0.65	87.84	0	1	81.97	0	1	0.825	1	-0.175	0.000614693	0.0027054
ENSMUST00000189341.6	Traf3ip1	chr1	+	411.2	91527819	chr1:91527618-91527956	124.67	48.08	0.72	125	49.91	0.71	108.86	3.09	0.97	100.82	22.97	0.81	0.715	0.89	-0.175	0.000652146	0.00285135
ENSMUST00000181969.7	Ndfip2	chr14	+	1127.9	105308611	chr14:105307886-105309298	26.52	108.62	0.2	38.68	131.83	0.23	60.66	88.81	0.41	55.49	92.58	0.37	0.215	0.39	-0.175	0.00066912	0.00291757
ENSMUST00000077458.6	Stxbp1	chr2	-	434.8	32789343	chr2:32787961-32789637	92.29	69.02	0.57	97.58	52.12	0.65	110.68	32.04	0.78	120.67	31.26	0.79	0.61	0.785	-0.175	0.00104539	0.00437752
ENSMUST00000115248.9	C330007P06Rik	chrX	-	769.1	36849447	chrX:36848543-36851162	76.25	48.25	0.61	95.33	32.12	0.75	99	12.26	0.89	93.21	20.51	0.82	0.68	0.855	-0.175	0.00134444	0.0054928
ENSMUST00000032995.14	Arrb1	chr7	+	439.5	99601383	chr7:99601098-99603574	68.01	47.66	0.59	64.91	11.97	0.84	67.63	5.67	0.92	80.45	12.94	0.86	0.715	0.89	-0.175	0.00166015	0.00662979
ENSMUST00000032776.14	Mef2a	chr7	-	117.9	67234892	chr7:67234207-67235228	62.73	20.57	0.75	72.89	26.66	0.73	82.84	17.28	0.83	90.46	0	1	0.74	0.915	-0.175	0.0027548	0.0103508
ENSMUST00000088287.9	Rab23	chr1	+	371.7	33740615	chr1:33739253-33742564	20.75	97.98	0.17	18.83	98.54	0.16	39.71	55.99	0.41	35.83	95.91	0.27	0.165	0.34	-0.175	0.00350614	0.0128542
ENSMUST00000057859.8	Frmd6	chr12	+	114.8	70899769	chr12:70899384-70902234	40.69	7.79	0.84	38.89	19.32	0.67	47.64	1.89	0.96	53.77	5.81	0.9	0.755	0.93	-0.175	0.00673568	0.0229986
ENSMUST00000136170.3	Gm16233	chr3	+	361.9	144953965	chr3:144953703-144954878	46.01	94.16	0.33	51.06	74.91	0.41	64.22	39.14	0.62	51.32	58.19	0.47	0.37	0.545	-0.175	0.00832748	0.0276312
ENSMUST00000027343.5	Ogfrl1	chr1	-	222.2	23369778	chr1:23366424-23370448	11.6	68.88	0.14	11.02	73.01	0.13	29.42	52.54	0.36	25.74	73.21	0.26	0.135	0.31	-0.175	0.0100164	0.032308
ENSMUST00000020692.6	Btg2	chr1	-	178.1	134077502	chr1:134075170-134077703	39.61	84.5	0.32	39.65	61.51	0.39	57.63	47.64	0.55	60.15	58.77	0.51	0.355	0.53	-0.175	0.0103263	0.0331915
ENSMUST00000114218.1	D16Ertd472e	chr16	-	298	78545083	chr16:78544961-78545284	59.75	37.68	0.61	74.29	46.94	0.61	67.72	24.22	0.74	66.21	13.72	0.83	0.61	0.785	-0.175	0.0122928	0.0385964
ENSMUST00000087241.6	Shisa3	chr5	+	229.6	67612375	chr5:67611036-67613992	16.36	64.09	0.2	15.66	68.06	0.19	29.43	59.81	0.33	30.83	43.74	0.41	0.195	0.37	-0.175	0.0151301	0.0460568
ENSMUST00000179162.6	Fer1l5	chr1	+	96.2	36421940	chr1:36421739-36422065	36.37	7.8	0.82	30.04	28.72	0.51	71.06	5.97	0.92	46.23	14.32	0.76	0.665	0.84	-0.175	0.0153404	0.04665
ENSMUST00000032591.14	Zfp12	chr5	+	175.2	143246335	chr5:143244062-143248834	41.6	16.92	0.71	45.14	18.85	0.71	77.54	4.59	0.94	78.54	15.82	0.83	0.71	0.885	-0.175	0.0158993	0.0480654
ENSMUST00000162041.7	Gcc2	chr10	+	125.8	58304869	chr10:58304094-58305242	53.75	34.61	0.61	53.8	26.3	0.67	59.8	13.56	0.82	56.66	13.71	0.81	0.64	0.815	-0.175	0.0187809	0.0555864
ENSMUST00000109055.1	Gm14391	chr2	-	972	175197404	chr2:175196942-175197605	32.73	65.49	0.33	56.22	58.36	0.49	63.32	48.67	0.57	63.28	42.03	0.6	0.41	0.585	-0.175	0.0198969	0.0583803
ENSMUST00000000285.8	Dgke	chr11	-	323.8	89040710	chr11:89037582-89040911	49.68	66.57	0.43	48.66	79.07	0.38	52.58	51.99	0.5	47.32	24.64	0.66	0.405	0.58	-0.175	0.0253923	0.071759
ENSMUST00000111668.7	Camkk2	chr5	-	317.1	122734006	chr5:122731170-122734245	29.42	19.47	0.6	29.08	38.44	0.43	58.61	22.47	0.72	54.43	28.37	0.66	0.515	0.69	-0.175	0.0342295	0.0923011
ENSMUST00000120904.7	Hecw2	chr1	-	192.9	53811261	chr1:53806876-53813333	7.77	37.93	0.17	9.77	35.42	0.22	28.35	47.5	0.37	23.82	40	0.37	0.195	0.37	-0.175	0.0354424	0.0949934
ENSMUST00000037198.9	Osgin2	chr4	-	119.1	15998432	chr4:15997121-15999000	38.61	41.57	0.48	35.54	40.04	0.47	52.15	26.44	0.66	51.31	29.31	0.64	0.475	0.65	-0.175	0.0354609	0.0950272
ENSMUST00000166117.3	Gen1	chr12	-	302.1	11240967	chr12:11238920-11242576	23.28	48.85	0.32	31.47	43.98	0.42	45.09	37.92	0.54	45.6	37.65	0.55	0.37	0.545	-0.175	0.0357061	0.095604
ENSMUST00000021062.11	Ddx5	chr11	-	382547	106781734	chr11:106780355-106782256	587.61	4573.61	0.11	631.2	4897	0.11	1464.69	3921.74	0.27	1577.85	3860.75	0.29	0.11	0.28	-0.17	1.54076e-107	4.91503e-105
ENSMUST00000029773.12	Cnn3	chr3	+	97268.7	121457838	chr3:121457082-121458207	1492.34	1369.63	0.52	1682.84	1317.65	0.56	1810.5	788.26	0.7	1951.22	759.19	0.72	0.54	0.71	-0.17	5.58773e-38	2.22255e-36
ENSMUST00000090192.11	Ube2l3	chr16	-	119232	17154036	chr16:17153704-17154282	497.35	1428.97	0.26	501.7	1433.77	0.26	598.41	889.76	0.4	723.79	858.13	0.46	0.26	0.43	-0.17	1.59163e-26	4.3248e-25
ENSMUST00000024897.8	Vapa	chr17	-	12000.2	65580478	chr17:65580056-65580847	609.01	213.68	0.74	658.71	244.96	0.73	952.6	57.52	0.94	974.14	146.29	0.87	0.735	0.905	-0.17	4.24276e-23	9.99586e-22
ENSMUST00000031530.8	Sppl3	chr5	+	869.5	115097512	chr5:115097126-115097689	468.46	131.66	0.78	533.42	152.51	0.78	505.93	46.2	0.92	517.69	9.57	0.98	0.78	0.95	-0.17	4.07575e-18	7.24729e-17
ENSMUST00000071402.6	Elovl6	chr3	+	28582.9	129634184	chr3:129633060-129638495	680.37	374.05	0.65	734.68	339.05	0.68	758.83	100.93	0.88	632.35	168.5	0.79	0.665	0.835	-0.17	6.00736e-18	1.05875e-16
ENSMUST00000069107.13	Mapk1	chr16	+	9246.7	17045199	chr16:17043686-17047453	74.98	645.63	0.1	76.22	646.27	0.11	230.14	577.12	0.29	226.61	644.56	0.26	0.105	0.275	-0.17	1.70839e-17	2.91743e-16
ENSMUST00000061578.8	Setx	chr2	+	3352.6	29179744	chr2:29179400-29182471	324.22	96.15	0.77	362.83	58.39	0.86	329.2	9.13	0.97	356.87	0	1	0.815	0.985	-0.17	2.99632e-17	5.03597e-16
ENSMUST00000100955.2	Gtf2h5	chr17	+	28225.4	6084719	chr17:6084472-6085132	359.05	839.4	0.3	337.58	1012.34	0.25	397.55	486.11	0.45	393.28	502.11	0.44	0.275	0.445	-0.17	2.90465e-16	4.63755e-15
ENSMUST00000023756.11	Racgap1	chr15	-	12591.5	99621263	chr15:99620497-99621464	366.89	200.32	0.65	439.03	99.42	0.82	661.06	59.84	0.92	656.64	80.62	0.89	0.735	0.905	-0.17	3.39015e-16	5.38039e-15
ENSMUST00000171702.7	Racgap1	chr15	-	12591.5	99621263	chr15:99620496-99621464	366.89	200.32	0.65	439.03	99.42	0.82	661.06	59.84	0.92	656.64	80.62	0.89	0.735	0.905	-0.17	3.39015e-16	5.38039e-15
ENSMUST00000085026.11	Vrk1	chr12	+	3611.5	106075208	chr12:106075007-106077426	27.85	351.19	0.07	31.61	422.85	0.07	118.2	390.82	0.23	142.42	419.71	0.25	0.07	0.24	-0.17	2.30038e-13	3.00254e-12
ENSMUST00000118768.7	Prkd3	chr17	-	519.9	78951827	chr17:78951641-78952030	224.38	58.13	0.79	233.91	44.04	0.84	219.1	0	1	227.08	7.06	0.97	0.815	0.985	-0.17	3.75808e-11	4.0419e-10
ENSMUST00000084299.5	Akirin2	chr4	+	6567.3	34566439	chr4:34566215-34566908	239.52	342.54	0.41	287.17	315.12	0.48	433.17	244.5	0.64	460.38	320.67	0.59	0.445	0.615	-0.17	1.34504e-09	1.28618e-08
ENSMUST00000036210.6	Poglut1	chr16	-	418.6	38526494	chr16:38525137-38526781	161.89	36.29	0.82	164.02	47.29	0.78	210.25	0	1	190.59	12.49	0.94	0.8	0.97	-0.17	1.52159e-08	1.31328e-07
ENSMUST00000118762.7	Kctd20	chr17	+	3082.9	28967893	chr17:28966652-28969549	235.18	167.48	0.58	253.96	155.41	0.62	337.01	92.5	0.78	333.59	107.93	0.76	0.6	0.77	-0.17	1.63766e-07	1.25701e-06
ENSMUST00000044373.5	Rfxap	chr3	-	868.9	54804296	chr3:54803115-54804575	15.21	203.47	0.07	20.71	218.8	0.09	44.39	149.15	0.23	60.75	162.11	0.27	0.08	0.25	-0.17	4.01028e-07	2.93009e-06
ENSMUST00000022612.9	Pbk	chr14	+	470.4	65817526	chr14:65817190-65817822	175.94	73.21	0.71	204.43	79.6	0.72	183	29.39	0.86	212.87	20.22	0.91	0.715	0.885	-0.17	1.03385e-06	7.19772e-06
ENSMUST00000079817.7	Stk24	chr14	-	1890.9	121286706	chr14:121286343-121287364	184.76	56.55	0.77	174.13	84.88	0.67	186.17	34.63	0.84	222.81	14.85	0.94	0.72	0.89	-0.17	1.07512e-06	7.45897e-06
ENSMUST00000150843.7	Pank2	chr2	+	1436.8	131296501	chr2:131296273-131298064	41.77	232.72	0.15	50.48	294.16	0.15	87.53	215.55	0.29	96.95	183.28	0.35	0.15	0.32	-0.17	1.10074e-06	7.62673e-06
ENSMUST00000024636.14	Fgfr1op	chr17	+	1410.8	8194826	chr17:8194521-8196475	170.87	175.93	0.49	185.98	244.77	0.43	261.32	149.72	0.64	245.91	152.3	0.62	0.46	0.63	-0.17	2.42263e-06	1.60669e-05
ENSMUST00000024881.13	Strn	chr17	-	346	78655458	chr17:78654596-78655659	91.82	12.24	0.88	97.5	27.55	0.78	102.57	0	1	98.17	0	1	0.83	1	-0.17	2.9172e-06	1.90929e-05
ENSMUST00000023686.14	Tmem50b	chr16	-	197.7	91575624	chr16:91574503-91576158	77.31	38.75	0.67	112.81	3.06	0.97	98.71	1.72	0.98	82.56	0	1	0.82	0.99	-0.17	4.92237e-06	3.13295e-05
ENSMUST00000088737.10	Grk2	chr19	-	1171.4	4287063	chr19:4286002-4287264	107.87	227.15	0.32	101.66	247.92	0.29	149.43	149.28	0.5	167.44	206.2	0.45	0.305	0.475	-0.17	9.55635e-06	5.86922e-05
ENSMUST00000025791.11	Grk2	chr19	-	1171.4	4287063	chr19:4286001-4287264	107.87	227.15	0.32	101.66	247.92	0.29	149.43	149.28	0.5	167.44	206.2	0.45	0.305	0.475	-0.17	9.55635e-06	5.86922e-05
ENSMUST00000021920.7	Sptlc1	chr13	-	897.1	53333336	chr13:53332748-53333977	128.62	76.54	0.63	163.14	99.26	0.62	242.28	43.41	0.85	173.88	61.77	0.74	0.625	0.795	-0.17	2.27988e-05	0.000131184
ENSMUST00000119928.7	Luc7l	chr17	+	902.9	26281865	chr17:26281625-26281990	202.9	96.06	0.68	141.46	111.04	0.56	210.08	59.28	0.78	231.66	58.49	0.8	0.62	0.79	-0.17	2.3146e-05	0.000133133
ENSMUST00000099274.2	Pdzd8	chr19	-	2159.9	59298585	chr19:59296084-59301708	137.4	146.06	0.48	180.94	118.39	0.6	216.17	71.04	0.75	171.52	83.56	0.67	0.54	0.71	-0.17	3.95308e-05	0.000219082
ENSMUST00000099195.9	Pde7a	chr3	-	976.7	19226251	chr3:19223108-19227841	31.02	154.74	0.17	30.68	146.08	0.17	83.87	142.47	0.37	71.94	163.88	0.31	0.17	0.34	-0.17	0.000112869	0.000579609
ENSMUST00000045029.14	Pigk	chr3	+	670.9	152785615	chr3:152785396-152785922	82.91	154.14	0.35	101.41	192.82	0.34	136.42	135.87	0.5	113.56	100.76	0.53	0.345	0.515	-0.17	0.000220971	0.00107388
ENSMUST00000105519.9	L3mbtl3	chr10	-	406.2	26275369	chr10:26274468-26276263	53.77	39.41	0.58	95.2	0.24	1	103.61	9.35	0.92	105.73	0	1	0.79	0.96	-0.17	0.000239342	0.0011495
ENSMUST00000077879.6	Vps13c	chr9	+	339.8	67995489	chr9:67995288-67995638	123.92	60.87	0.67	185.71	44.15	0.81	107.66	19.7	0.85	104.51	2.9	0.97	0.74	0.91	-0.17	0.000426731	0.00195304
ENSMUST00000067924.12	Lrrc8c	chr5	+	144.6	105608873	chr5:105606499-105613018	3.37	61.82	0.05	4.09	78.15	0.05	16.53	51.54	0.24	11.9	47.96	0.2	0.05	0.22	-0.17	0.00176021	0.00698913
ENSMUST00000085709.5	Ppcdc	chr9	-	228	57414022	chr9:57412653-57414726	6.71	81.08	0.08	6.19	84.08	0.07	20.46	91.65	0.18	25.57	57.72	0.31	0.075	0.245	-0.17	0.00202757	0.00790703
ENSMUST00000071087.11	Cspp1	chr1	+	164.8	10136222	chr1:10135934-10136768	106.58	49.55	0.68	110.15	51.74	0.68	97.1	15.01	0.87	86.75	17.44	0.83	0.68	0.85	-0.17	0.00226749	0.00870433
ENSMUST00000068071.11	Elp6	chr9	+	136.3	110321289	chr9:110320815-110322102	7.03	66.89	0.1	6.52	87.13	0.07	15.92	54.3	0.23	23.99	61.06	0.28	0.085	0.255	-0.17	0.00229726	0.0088029
ENSMUST00000025234.5	Epb41l4a	chr18	-	236.2	33797052	chr18:33796327-33797470	12.89	88.98	0.13	14.5	80.09	0.15	39.48	85.01	0.32	41.87	97.87	0.3	0.14	0.31	-0.17	0.00255232	0.00967201
ENSMUST00000124899.7	Asb7	chr7	-	131.7	66646182	chr7:66644565-66647925	22.77	12.36	0.65	31.75	2.18	0.94	50.78	3.69	0.93	69.6	0	1	0.795	0.965	-0.17	0.00284912	0.0106325
ENSMUST00000030417.9	Cdc42	chr4	-	636.5	137322418	chr4:137321762-137322619	24.55	75.16	0.25	33.2	52.71	0.39	82.31	81.44	0.5	76.57	83.11	0.48	0.32	0.49	-0.17	0.00536116	0.018753
ENSMUST00000059790.10	Pramef8	chr4	+	188.2	143419863	chr4:143418838-143421091	56.55	17.76	0.76	59.24	33.9	0.64	83.74	11.15	0.88	93.32	15.09	0.86	0.7	0.87	-0.17	0.00552526	0.0192835
ENSMUST00000027297.10	Plekhb2	chr1	+	257.3	34878263	chr1:34876911-34879580	48.41	27.66	0.64	56.59	24.44	0.7	79.26	3.08	0.96	74.77	28.86	0.72	0.67	0.84	-0.17	0.0118438	0.0373484
ENSMUST00000053230.6	Ulk3	chr9	+	265.8	57595295	chr9:57594943-57596233	46.34	54.99	0.46	53.64	42.72	0.56	90.65	27.53	0.77	78.82	55.58	0.59	0.51	0.68	-0.17	0.0132976	0.0413282
ENSMUST00000119141.7	Pxylp1	chr9	-	94	96825421	chr9:96823586-96825622	27.2	14.21	0.66	38.01	0	1	35.68	0	1	31.43	0	1	0.83	1	-0.17	0.0133412	0.0414394
ENSMUST00000090019.9	Osbpl3	chr6	-	74.7	50296894	chr6:50295687-50297161	4.63	44.86	0.09	3.21	54.85	0.06	14.24	45.38	0.24	13.27	39.21	0.25	0.075	0.245	-0.17	0.013385	0.0415513
ENSMUST00000102752.9	Homer1	chr13	+	271.6	93356141	chr13:93355940-93360462	30.07	75.68	0.28	19.5	74.88	0.21	38.05	56.9	0.4	39.18	52.34	0.43	0.245	0.415	-0.17	0.0136379	0.0422706
ENSMUST00000076169.3	Mtx3	chr13	+	352.8	92852985	chr13:92852784-92858230	53.96	34.16	0.61	52.4	21.42	0.71	85.54	13.86	0.86	80.13	20.26	0.8	0.66	0.83	-0.17	0.0141745	0.0436369
ENSMUST00000021738.9	Gpr137b	chr13	-	204.4	13359127	chr13:13357620-13359423	29.2	63.53	0.31	23.48	78.09	0.23	54.2	75.9	0.42	49.69	59.5	0.46	0.27	0.44	-0.17	0.0154719	0.0469961
ENSMUST00000119171.1	Mxd4	chr5	-	51.1	34176909	chr5:34176579-34177149	46.47	23.55	0.66	47.32	19.81	0.7	64.08	10.22	0.86	68.42	13.45	0.84	0.68	0.85	-0.17	0.0164864	0.0496334
ENSMUST00000145701.7	Inpp5e	chr2	-	94.6	26397363	chr2:26397122-26397971	39.08	25.85	0.6	52.31	20.65	0.72	66.83	7.16	0.9	65	20.58	0.76	0.66	0.83	-0.17	0.020893	0.0608219
ENSMUST00000034004.9	Pdgfrl	chr8	+	96.8	40990547	chr8:40990315-40990785	32.3	23.93	0.57	29.27	48.21	0.38	60.56	26.33	0.7	37.55	25.94	0.59	0.475	0.645	-0.17	0.0267197	0.0747814
ENSMUST00000121245.7	Nectin3	chr16	-	53.9	46395071	chr16:46394989-46395272	26.1	16.28	0.62	42.47	6.92	0.86	65.92	10.71	0.86	58.21	2.69	0.96	0.74	0.91	-0.17	0.0314486	0.0859061
ENSMUST00000034791.14	Lca5	chr9	-	170.8	83395694	chr9:83393419-83396055	48.37	43.77	0.52	53.57	28.64	0.65	64.68	26.65	0.71	57.1	14.62	0.8	0.585	0.755	-0.17	0.0322633	0.0877858
ENSMUST00000105739.7	Gm13212	chr4	+	1829.7	145624226	chr4:145622152-145625345	20.84	54.87	0.28	26.64	47.5	0.36	40.16	35.24	0.53	42.39	52.82	0.45	0.32	0.49	-0.17	0.0351303	0.0942646
ENSMUST00000029414.11	Ssr3	chr3	-	97407.9	65381757	chr3:65379655-65382034	1287.88	519.22	0.71	1454.04	453.07	0.76	1609.06	172.39	0.9	1389.65	150.68	0.9	0.735	0.9	-0.165	1.1096e-37	4.3699e-36
ENSMUST00000010278.11	Wdr77	chr3	+	9315.4	105968128	chr3:105967163-105969760	121.91	827.08	0.13	120.47	821.61	0.13	294.26	667.07	0.31	275.7	706.44	0.28	0.13	0.295	-0.165	6.76882e-19	1.25247e-17
ENSMUST00000024906.4	Twsg1	chr17	-	3057	65925242	chr17:65923066-65926466	370.49	96.03	0.79	377.2	119.57	0.76	442.83	6.93	0.98	357.93	37.61	0.9	0.775	0.94	-0.165	4.41345e-14	6.08949e-13
ENSMUST00000007559.14	Gatad1	chr5	-	12888.5	3641299	chr5:3639961-3641580	170.74	660.71	0.21	180.3	696.55	0.21	269.68	449.22	0.38	265.42	442.49	0.37	0.21	0.375	-0.165	1.17543e-13	1.57946e-12
ENSMUST00000033494.15	Otud5	chrX	+	7792	7874840	chrX:7874233-7876626	83.64	497.44	0.14	97.54	489.1	0.17	205.13	415.64	0.33	210.25	460.28	0.31	0.155	0.32	-0.165	6.96072e-12	7.91329e-11
ENSMUST00000117529.7	Mtfr1	chr3	+	3209.2	19219355	chr3:19219038-19219719	421.93	227.42	0.65	456.24	248.36	0.65	444.83	81.44	0.85	452.86	124.56	0.78	0.65	0.815	-0.165	1.73128e-10	1.77467e-09
ENSMUST00000045994.7	Rbm34	chr8	-	1037.6	126949242	chr8:126947172-126949543	23.05	312.09	0.07	29.7	321.33	0.08	66.58	227.6	0.23	73.27	225.54	0.25	0.075	0.24	-0.165	2.57033e-08	2.14981e-07
ENSMUST00000108808.7	Arfrp1	chr2	-	8503.6	181359360	chr2:181359100-181359561	140.4	312.97	0.31	128.1	357.42	0.26	205.48	266.07	0.44	215.45	248.35	0.46	0.285	0.45	-0.165	2.37802e-07	1.79251e-06
ENSMUST00000027502.15	Atg4b	chr1	+	2678.5	93788123	chr1:93787686-93790610	29.01	246.26	0.11	25.89	234.15	0.1	67.49	206.18	0.25	86.81	217.44	0.29	0.105	0.27	-0.165	4.20422e-07	3.06478e-06
ENSMUST00000107013.2	Gosr2	chr11	-	839.9	103679129	chr11:103678726-103679397	224.51	169.25	0.57	206.37	177.54	0.54	256.31	104.93	0.71	289.64	109.7	0.73	0.555	0.72	-0.165	3.11288e-06	2.03153e-05
ENSMUST00000002487.14	Braf	chr6	-	557.5	39609319	chr6:39603382-39610404	74.62	17.17	0.81	70.86	11.29	0.86	113.06	0	1	105.19	0	1	0.835	1	-0.165	5.55057e-06	3.51455e-05
ENSMUST00000084214.11	Eif4g3	chr4	+	3221	138206302	chr4:138205973-138207079	159.58	202.3	0.44	165.31	255.33	0.39	240.07	190.77	0.56	228.69	153.82	0.6	0.415	0.58	-0.165	5.71263e-06	3.61143e-05
ENSMUST00000204655.2	C2cd5	chr6	-	908.7	143011788	chr6:143011482-143012136	196.53	140.39	0.58	197.26	116.46	0.63	249.65	49.64	0.83	220.29	89.8	0.71	0.605	0.77	-0.165	7.10018e-06	4.43414e-05
ENSMUST00000029911.11	Pnisr	chr4	+	1571.9	21875114	chr4:21874913-21876475	42.18	193.05	0.18	50.24	238.16	0.17	135.27	267.51	0.34	118.28	230.43	0.34	0.175	0.34	-0.165	7.77318e-06	4.8355e-05
ENSMUST00000105389.7	Agpat3	chr10	-	1955.4	78273574	chr10:78271563-78273775	136.96	253.13	0.35	139.73	269.92	0.34	169.61	161.45	0.51	160.86	154.71	0.51	0.345	0.51	-0.165	1.04003e-05	6.34604e-05
ENSMUST00000029909.2	Coq3	chr4	+	341.9	21910651	chr4:21910419-21912162	9.19	154.89	0.06	7.98	112.5	0.07	34.83	105.03	0.25	33.3	127.35	0.21	0.065	0.23	-0.165	4.06791e-05	0.000224898
ENSMUST00000102660.7	Sestd1	chr2	-	198.9	77186654	chr2:77180340-77187260	9.47	130.87	0.07	9.39	139.59	0.06	31.1	105.52	0.23	31.09	103.77	0.23	0.065	0.23	-0.165	6.65582e-05	0.000354814
ENSMUST00000060579.9	Mgat2	chr12	+	4769.5	69185984	chr12:69184157-69186770	116.27	147.89	0.44	154.28	139.2	0.53	208.33	77.61	0.73	148.65	110.14	0.57	0.485	0.65	-0.165	7.01784e-05	0.000372991
ENSMUST00000196606.4	Tdrkh	chr3	+	903.4	94431234	chr3:94430560-94431496	57.42	8.54	0.87	52.85	13.6	0.8	80.55	0	1	82.55	0	1	0.835	1	-0.165	9.08253e-05	0.000474039
ENSMUST00000168423.7	Smad2	chr18	+	1830.2	76305016	chr18:76304607-76305731	72.04	202.47	0.26	82.73	214.09	0.28	109.24	124.73	0.47	103	153.39	0.4	0.27	0.435	-0.165	0.000113843	0.000584419
ENSMUST00000034470.10	Vps26b	chr9	-	409.5	27009789	chr9:27007771-27010037	124.68	136.48	0.48	130.96	143.85	0.48	164.54	78.06	0.68	175.62	111.5	0.61	0.48	0.645	-0.165	0.000116452	0.000597624
ENSMUST00000030432.7	Hmgcl	chr4	+	714.3	135962461	chr4:135962109-135962617	132.18	85.01	0.61	113.66	66.91	0.63	192.65	65.45	0.75	223.12	49.65	0.82	0.62	0.785	-0.165	0.000165192	0.000822865
ENSMUST00000119251.7	Mef2d	chr3	+	2038.9	88168286	chr3:88168038-88169930	113.22	82.49	0.58	120.1	69.01	0.64	172.54	45.19	0.79	179.7	55.36	0.76	0.61	0.775	-0.165	0.000167562	0.00083363
ENSMUST00000120707.1	Fopnl	chr16	-	702.4	14299931	chr16:14299244-14300209	139.64	114.34	0.55	152.4	91.53	0.62	164.34	63.06	0.72	167.16	46.4	0.78	0.585	0.75	-0.165	0.000182625	0.000902094
ENSMUST00000100496.4	Spryd7	chr14	-	1025.7	61534974	chr14:61534305-61535241	42.55	193.35	0.18	47.63	161.95	0.23	73.14	122.11	0.37	69.65	121.18	0.37	0.205	0.37	-0.165	0.000184884	0.000912409
ENSMUST00000177371.7	Asap1	chr15	-	567.5	64088643	chr15:64086857-64089521	15.58	119.33	0.12	12.88	112.75	0.1	40.22	93.71	0.3	35.98	110	0.25	0.11	0.275	-0.165	0.000627178	0.00275427
ENSMUST00000021447.8	Ppp2r5e	chr12	-	711.1	75452646	chr12:75450881-75453813	36.38	135.57	0.21	54.83	140.16	0.28	90.08	117.98	0.43	91.35	145.07	0.39	0.245	0.41	-0.165	0.000707395	0.00306768
ENSMUST00000053456.10	2020-09-06	chrX	-	293.7	36915915	chrX:36913446-36916545	30.32	157.92	0.16	31.44	153.07	0.17	45.24	77.18	0.37	47.4	116.03	0.29	0.165	0.33	-0.165	0.000886827	0.00376896
ENSMUST00000108086.6	Hspa4l	chr3	+	865.4	40789402	chr3:40789201-40789584	131.4	102.16	0.56	153.68	110.2	0.58	88.01	38.58	0.7	115.63	33.62	0.77	0.57	0.735	-0.165	0.00137942	0.00561843
ENSMUST00000029910.11	Nsmaf	chr4	-	342.8	6396519	chr4:6396284-6396817	83.94	70.7	0.54	147.01	75.96	0.66	108.69	42.42	0.72	131.31	31.7	0.81	0.6	0.765	-0.165	0.00259432	0.00981952
ENSMUST00000095767.10	Etv1	chr12	+	592.1	38866337	chr12:38865548-38870484	16.26	101.3	0.14	18.54	88.82	0.17	45.37	92.34	0.33	46.07	102.11	0.31	0.155	0.32	-0.165	0.00307775	0.0113951
ENSMUST00000095035.2	Zbtb43	chr2	-	183.9	33453553	chr2:33450287-33455123	51.54	15.67	0.77	44.27	9.79	0.82	62.01	1.05	0.98	64.98	3.85	0.94	0.795	0.96	-0.165	0.00334145	0.0122944
ENSMUST00000037418.6	Tmed8	chr12	-	522.6	87171978	chr12:87166237-87172631	86.29	37.56	0.7	78.59	32.08	0.71	94.39	15.45	0.86	105.8	14.6	0.88	0.705	0.87	-0.165	0.00350649	0.0128542
ENSMUST00000054835.14	Ercc8	chr13	+	607	108194476	chr13:108194056-108194985	24.26	88.63	0.21	27.3	121.91	0.18	58.17	81.96	0.42	44.71	106.82	0.3	0.195	0.36	-0.165	0.00439706	0.0157214
ENSMUST00000210564.1	Chmp1b	chr18	+	1051.5	67206681	chr18:67205391-67207880	39.81	83.77	0.32	32.09	82.93	0.28	85.13	89.85	0.49	84.78	106.53	0.44	0.3	0.465	-0.165	0.00537644	0.0188016
ENSMUST00000100400.8	Mpp3	chr11	-	477.1	102000472	chr11:101999652-102000729	69.37	68.55	0.5	69.01	71.87	0.49	89.32	29.06	0.75	60.39	45.44	0.57	0.495	0.66	-0.165	0.00720343	0.0243061
ENSMUST00000091037.2	Zbtb34	chr2	-	553	33410777	chr2:33406108-33412495	71.23	47.05	0.6	64.89	53.49	0.55	96.61	27.29	0.78	102.67	43.18	0.7	0.575	0.74	-0.165	0.00761292	0.0254829
ENSMUST00000077485.10	Zfp12	chr5	+	162.9	143245969	chr5:143244062-143247948	46.6	11.99	0.8	47.35	19.68	0.71	77.82	3.26	0.96	83.68	11.76	0.88	0.755	0.92	-0.165	0.00873505	0.0287503
ENSMUST00000212294.1	Alkbh8	chr9	+	147.4	3385689	chr9:3385042-3386175	61.56	41.57	0.6	77.79	45.17	0.63	96.97	31.64	0.75	86.76	20.92	0.81	0.615	0.78	-0.165	0.00943932	0.0306696
ENSMUST00000064701.7	B4galt7	chr13	+	187.2	55609574	chr13:55609219-55610442	62.62	65.1	0.49	80.79	63.89	0.56	95.01	44.81	0.68	73.58	31.57	0.7	0.525	0.69	-0.165	0.0105207	0.0337164
ENSMUST00000028796.1	Rpusd2	chr2	+	397.9	119039002	chr2:119038040-119039769	30.75	71.82	0.3	35.16	63.16	0.36	59.32	43.95	0.57	51.36	69.75	0.42	0.33	0.495	-0.165	0.0121041	0.0380864
ENSMUST00000049020.8	Irgq	chr7	+	91.2	24535196	chr7:24533266-24538600	26.93	7.14	0.79	28.61	4.14	0.87	37.27	0	1	43.34	0.6	0.99	0.83	0.995	-0.165	0.0143927	0.0442489
ENSMUST00000153597.2	Nsd3	chr8	+	233.5	25714433	chr8:25714159-25714692	71.74	53.12	0.57	56.31	72.8	0.44	60.02	31.92	0.65	58.77	26.71	0.69	0.505	0.67	-0.165	0.0243219	0.0693373
ENSMUST00000039537.13	Mindy1	chr3	+	95	95295893	chr3:95295651-95296096	42.3	19.32	0.69	40.59	28.99	0.58	67.38	17.09	0.8	66.84	16.84	0.8	0.635	0.8	-0.165	0.024597	0.0700326
ENSMUST00000168223.1	Mindy1	chr3	+	95	95295893	chr3:95295651-95296096	42.3	19.32	0.69	40.59	28.99	0.58	67.38	17.09	0.8	66.84	16.84	0.8	0.635	0.8	-0.165	0.024597	0.0700326
ENSMUST00000140770.1	Plekhd1	chr12	+	81.2	80723001	chr12:80722319-80724214	28.08	13.97	0.67	39.63	0	1	32.98	0	1	37.04	0	1	0.835	1	-0.165	0.0263739	0.0740214
ENSMUST00000022217.8	Zfyve16	chr13	-	170.8	92487950	chr13:92487108-92488623	11.91	61.3	0.16	12.77	51.35	0.2	21.92	42.99	0.34	22.1	40.78	0.35	0.18	0.345	-0.165	0.0290029	0.0801726
ENSMUST00000144897.1	Slx1b	chr7	-	191.6	126691136	chr7:126689468-126691655	24.21	65.6	0.27	36.75	59.79	0.38	56.03	42.92	0.57	46.73	68.36	0.41	0.325	0.49	-0.165	0.0303337	0.0832884
ENSMUST00000109926.7	Gm14139	chr2	+	199.4	150192160	chr2:150191856-150193279	49.19	61.43	0.44	49.79	55.83	0.47	75.08	28.98	0.72	66.48	61.62	0.52	0.455	0.62	-0.165	0.0310784	0.0850477
ENSMUST00000102866.9	Set	chr2	+	1.21925e+06	30071196	chr2:30070919-30072577	1293.95	6081.44	0.18	1439.97	6435.58	0.18	2827.24	5173.24	0.35	2947.71	6008.15	0.33	0.18	0.34	-0.16	3.03774e-121	1.46824e-118
ENSMUST00000027131.5	Slc39a10	chr1	-	2889.4	46809553	chr1:46807544-46810111	361.26	89.35	0.8	398.66	53.87	0.88	465.21	0	1	377.05	0	1	0.84	1	-0.16	3.63965e-22	8.13058e-21
ENSMUST00000200392.4	Fxr1	chr3	+	35208.6	34069289	chr3:34068917-34070322	245	941.32	0.21	285.73	986.47	0.22	394.97	609.88	0.39	405.64	721.39	0.36	0.215	0.375	-0.16	4.8696e-17	8.116e-16
ENSMUST00000035010.9	Stt3b	chr9	-	3290.1	115243776	chr9:115242581-115244045	587.85	308.45	0.66	686.14	301.61	0.69	721.59	155.12	0.82	623.06	111.97	0.85	0.675	0.835	-0.16	1.46002e-14	2.10174e-13
ENSMUST00000089287.6	Uba3	chr6	-	8675.7	97184664	chr6:97184007-97184865	435.77	263.43	0.62	428.96	316.66	0.58	733.69	219.72	0.77	731.54	247.79	0.75	0.6	0.76	-0.16	2.63974e-12	3.12343e-11
ENSMUST00000043227.12	Rcbtb1	chr14	+	992.2	59235420	chr14:59235219-59237265	140.13	12.67	0.92	137.79	42.67	0.76	217.72	0	1	204.64	0	1	0.84	1	-0.16	6.01959e-11	6.35003e-10
ENSMUST00000112588.8	Kdm5c	chrX	+	16550.4	152273478	chrX:152272709-152274535	189.65	553.66	0.26	209.18	553.36	0.27	290.15	382.27	0.43	330.17	463.61	0.42	0.265	0.425	-0.16	1.37006e-10	1.41623e-09
ENSMUST00000030914.3	Rer1	chr4	-	17625.5	155074793	chr4:155074110-155075028	240.11	398.94	0.38	253.12	433.58	0.37	418.75	371.78	0.53	406.46	340.6	0.54	0.375	0.535	-0.16	4.51867e-10	4.49499e-09
ENSMUST00000140991.1	Sap30bp	chr11	+	3306.1	115964458	chr11:115964211-115966725	62.71	423.02	0.13	62.56	486.82	0.11	122.39	317.22	0.28	125.93	320.56	0.28	0.12	0.28	-0.16	5.1296e-10	5.08435e-09
ENSMUST00000086430.4	Col5a2	chr1	-	664	45375856	chr1:45374321-45376230	10.33	273.78	0.04	11.59	288.92	0.04	54.16	201.3	0.21	45.98	200.48	0.19	0.04	0.2	-0.16	6.36882e-10	6.2628e-09
ENSMUST00000189220.6	Agfg1	chr1	+	1703.9	82895561	chr1:82894999-82901182	41.18	350.06	0.11	37.1	351.58	0.1	102.48	257.63	0.28	97.7	293.15	0.25	0.105	0.265	-0.16	2.13261e-09	2.00917e-08
ENSMUST00000055224.14	Magi1	chr6	-	3115.4	93678138	chr6:93675455-93679002	34.91	314.18	0.1	31.88	382.99	0.08	95.44	262.2	0.27	86.5	285.86	0.23	0.09	0.25	-0.16	3.23078e-09	2.99077e-08
ENSMUST00000115019.1	Sephs1	chr2	+	2975.7	4906856	chr2:4906581-4908137	324.87	222.14	0.59	351.08	196.63	0.64	407.09	141.56	0.74	455.79	104.64	0.81	0.615	0.775	-0.16	6.60206e-09	5.92084e-08
ENSMUST00000041023.13	Ipo9	chr1	-	3523.1	135384707	chr1:135382312-135385477	115.9	428.24	0.21	116.97	442.3	0.21	176.53	324.9	0.35	200.75	316.04	0.39	0.21	0.37	-0.16	1.01096e-08	8.9038e-08
ENSMUST00000001520.12	Afg3l1	chr8	+	3287.7	123502049	chr8:123501848-123503916	49.15	354.24	0.12	54.25	372.68	0.13	113.76	299.89	0.28	119.46	296.5	0.29	0.125	0.285	-0.16	2.15362e-08	1.82714e-07
ENSMUST00000166468.1	Ptprk	chr10	+	976.7	28596003	chr10:28595802-28597397	9.13	225.11	0.04	15.2	270.97	0.05	47.95	172.48	0.22	41.45	182.32	0.19	0.045	0.205	-0.16	2.49238e-07	1.86812e-06
ENSMUST00000207481.1	Polr3e	chr7	+	419.5	120945677	chr7:120945476-120945821	233.02	86.37	0.73	270.28	72.66	0.79	250.99	38.24	0.87	235.2	6.95	0.97	0.76	0.92	-0.16	2.96317e-07	2.20338e-06
ENSMUST00000079413.9	Fkbp5	chr17	-	5663.1	28400950	chr17:28399095-28401151	213.08	84.92	0.72	258.29	99.13	0.72	264.57	20.96	0.93	250.14	50.4	0.83	0.72	0.88	-0.16	5.27279e-07	3.8072e-06
ENSMUST00000030254.14	Leprot	chr4	+	2950	101658039	chr4:101657838-101659364	217.89	186.51	0.54	233.87	248.1	0.49	306.52	140.53	0.69	265.47	134.69	0.66	0.515	0.675	-0.16	8.42392e-07	5.92684e-06
ENSMUST00000029970.13	Slc35a1	chr4	-	3218.7	34664029	chr4:34663257-34664230	215.06	121.13	0.64	254.3	95.25	0.73	315.64	53.36	0.86	260.72	53.33	0.83	0.685	0.845	-0.16	9.44732e-07	6.60608e-06
ENSMUST00000169713.8	Plce1	chr19	+	2818.8	38782933	chr19:38782537-38785030	40.31	265.07	0.13	43.15	244.81	0.15	104.43	232.94	0.31	98.22	243.03	0.29	0.14	0.3	-0.16	1.49724e-06	1.01968e-05
ENSMUST00000060805.6	Fam120a	chr13	-	984.8	48880824	chr13:48879219-48881095	242.49	196.78	0.55	236.89	159.38	0.6	299.91	105.54	0.74	271.04	100.83	0.73	0.575	0.735	-0.16	2.03189e-06	1.364e-05
ENSMUST00000022462.13	Oxnad1	chr14	+	854.4	32102619	chr14:32102257-32103202	79.32	13.35	0.86	86.09	18.3	0.82	104.98	0	1	133.01	0	1	0.84	1	-0.16	3.4401e-06	2.22685e-05
ENSMUST00000097419.9	Fgfr1op	chr17	+	1558.8	8194827	chr17:8194521-8196804	167.69	178.75	0.48	178.69	251.69	0.42	255.89	154.91	0.62	237.2	160.8	0.6	0.45	0.61	-0.16	3.64133e-06	2.35043e-05
ENSMUST00000018547.8	Ggnbp2	chr11	-	3538.3	84833012	chr11:84832861-84833213	179.05	115.59	0.61	221.06	109.93	0.67	317.7	66.17	0.83	258.7	79.1	0.77	0.64	0.8	-0.16	5.81873e-06	3.67414e-05
ENSMUST00000020794.5	Ska2	chr11	+	5281.9	87122683	chr11:87122163-87124635	63.97	170.05	0.27	61.75	179.39	0.26	166.6	222.96	0.43	160.08	220.55	0.42	0.265	0.425	-0.16	5.04909e-05	0.000274295
ENSMUST00000091252.4	Sec16a	chr2	-	566.3	26410449	chr2:26409433-26410953	127.91	56.96	0.69	139.75	56.95	0.71	208.04	39.48	0.84	210.18	27.73	0.88	0.7	0.86	-0.16	6.59523e-05	0.000351702
ENSMUST00000028767.8	Rtf1	chr2	+	2117.3	119733403	chr2:119732785-119735407	78.65	201.55	0.28	89.43	200.26	0.31	127.46	151.39	0.46	129.3	160.22	0.45	0.295	0.455	-0.16	0.000131721	0.000668667
ENSMUST00000029877.8	Decr1	chr4	-	389	15918893	chr4:15917240-15919094	3.11	85.49	0.04	2.5	87.06	0.03	19.65	64.36	0.23	18.8	95.16	0.16	0.035	0.195	-0.16	0.000147608	0.000741527
ENSMUST00000027700.14	Rbbp5	chr1	+	1155.9	132504764	chr1:132503764-132505659	106.13	132.55	0.44	152.41	79.2	0.66	184.87	87.5	0.68	216.19	75.45	0.74	0.55	0.71	-0.16	0.000219784	0.00106942
ENSMUST00000182909.7	Arhgef40	chr14	+	1615.4	52005495	chr14:52005159-52005627	71.28	10.98	0.87	52.65	15.79	0.77	87.5	0	1	83.21	3.22	0.96	0.82	0.98	-0.16	0.000304057	0.00143398
ENSMUST00000115402.7	Slco5a1	chr1	-	169.7	12872116	chr1:12871348-12872328	94.99	16.68	0.85	72.59	22.37	0.76	96.88	0	1	71.14	5.74	0.93	0.805	0.965	-0.16	0.000313173	0.00147392
ENSMUST00000182760.7	Arhgef40	chr14	+	1629.9	52005493	chr14:52005159-52005623	72.21	10.09	0.88	53.67	14.81	0.78	88.89	0	1	84.27	2.12	0.98	0.83	0.99	-0.16	0.000636894	0.00279309
ENSMUST00000005504.14	Fbxo11	chr17	-	723.6	87991506	chr17:87990883-87992175	89.99	86.07	0.51	107.7	93.69	0.53	204.62	63.75	0.76	156.54	103.75	0.6	0.52	0.68	-0.16	0.000793396	0.00340912
ENSMUST00000102744.3	Orc1	chr4	+	869.6	108614523	chr4:108614281-108614833	67.75	123.16	0.35	67.66	139.52	0.33	97.41	84.14	0.54	102.59	118.18	0.46	0.34	0.5	-0.16	0.00162438	0.00650978
ENSMUST00000177556.7	Gm3373	chr14	-	7033	5718719	chr14:5718336-5719478	83.5	106.37	0.44	83.72	91.23	0.48	149.56	103.79	0.59	140.36	76.31	0.65	0.46	0.62	-0.16	0.00201459	0.00787181
ENSMUST00000035481.4	Chchd5	chr2	+	981.3	129133476	chr2:129133275-129134134	94.57	52.54	0.64	92.49	59.83	0.61	145.8	25.89	0.85	156.34	61.33	0.72	0.625	0.785	-0.16	0.002558	0.00969125
ENSMUST00000055575.7	Lsm10	chr4	+	434.2	126098204	chr4:126097829-126098584	124.47	60.15	0.67	90.33	70.15	0.56	153.03	24.38	0.86	145.88	65.68	0.69	0.615	0.775	-0.16	0.00292688	0.0108871
ENSMUST00000001415.7	Sra1	chr18	-	88.2	36671427	chr18:36671160-36671675	82.08	27.57	0.75	82.07	24.24	0.77	80.51	15.31	0.84	89.82	0	1	0.76	0.92	-0.16	0.00327471	0.0120655
ENSMUST00000118193.7	Ttc33	chr15	+	245.1	5217861	chr15:5217150-5218336	79.58	44.62	0.64	84.85	49.24	0.63	109.53	29.78	0.79	126.86	31.17	0.8	0.635	0.795	-0.16	0.00448464	0.0160058
ENSMUST00000114468.8	Osbpl3	chr6	-	36.9	50296893	chr6:50293330-50297161	3.84	45.55	0.08	2.11	55.83	0.04	12.64	46.92	0.21	12.3	40.1	0.23	0.06	0.22	-0.16	0.00826104	0.0274393
ENSMUST00000027263.13	Stk17b	chr1	-	298.2	53756350	chr1:53755506-53757770	22.38	88.82	0.2	26.23	87.96	0.23	34.12	59.97	0.36	40.55	63.76	0.39	0.215	0.375	-0.16	0.0100845	0.0324945
ENSMUST00000050646.12	Ttc19	chr11	+	614.6	62314991	chr11:62314010-62316426	44.2	74.45	0.37	53.47	65.45	0.45	84.22	63.25	0.57	68.02	51.79	0.57	0.41	0.57	-0.16	0.0116665	0.0368622
ENSMUST00000018002.12	Ift52	chr2	+	255.4	163045783	chr2:163045203-163046141	59.42	58.85	0.5	60.61	67.55	0.47	80.55	71.2	0.53	103.86	33.26	0.76	0.485	0.645	-0.16	0.0136545	0.0423139
ENSMUST00000120664.7	Pde4d	chr13	+	342	109951542	chr13:109950931-109953461	16.38	80.62	0.17	18.09	76.62	0.19	32.02	71.67	0.31	33.33	56.85	0.37	0.18	0.34	-0.16	0.0199328	0.0584565
ENSMUST00000109421.9	Gdap1l1	chr2	+	132.3	163453810	chr2:163453584-163453952	42.28	41.62	0.5	58.05	38.44	0.6	59.26	24.9	0.7	91.14	35.89	0.72	0.55	0.71	-0.16	0.0250114	0.0709463
ENSMUST00000163034.7	Sirpa	chr2	+	104.1	129630128	chr2:129629927-129630297	61.83	30.05	0.67	66.34	23.2	0.74	69.66	26.12	0.73	79.12	0	1	0.705	0.865	-0.16	0.0298634	0.0821386
ENSMUST00000079086.7	Homer1	chr13	+	199.6	93403683	chr13:93402041-93405129	28.91	65.12	0.31	25.68	77.97	0.25	31.28	34.85	0.47	30.81	43.89	0.41	0.28	0.44	-0.16	0.0322239	0.0877233
ENSMUST00000049385.13	Eif1	chr11	+	769251	100321524	chr11:100321317-100322096	1281.4	5423.27	0.19	1388.72	6201.89	0.18	2439.85	4783.51	0.34	2535.95	4864.99	0.34	0.185	0.34	-0.155	3.4054e-98	8.10689e-96
ENSMUST00000015893.12	Anp32e	chr3	+	25154.7	95945445	chr3:95945180-95945565	1305.2	289.83	0.82	1397.89	304.12	0.82	1221.02	35.72	0.97	1451.25	31.33	0.98	0.82	0.975	-0.155	1.31886e-48	7.84919e-47
ENSMUST00000130411.6	Srsf6	chr2	+	100611	162935129	chr2:162934412-162937121	401.58	2092.15	0.16	385.27	2150.49	0.15	855.25	1699.86	0.33	790.57	1930.1	0.29	0.155	0.31	-0.155	6.00434e-40	2.58836e-38
ENSMUST00000142407.7	Ube2k	chr5	+	9725.7	65595110	chr5:65594875-65598988	53.41	1120.87	0.05	58.61	1176.22	0.05	251.88	972.44	0.21	245.38	964.55	0.2	0.05	0.205	-0.155	2.16913e-33	7.39264e-32
ENSMUST00000022062.7	Sdha	chr13	-	72324.5	74322918	chr13:74322254-74323173	219.8	1107.6	0.17	251.8	1266.74	0.17	457.07	950.55	0.32	444.68	917.63	0.33	0.17	0.325	-0.155	3.88665e-23	9.18402e-22
ENSMUST00000027421.12	Trip12	chr1	-	9787	84724433	chr1:84721189-84724814	44.44	809.95	0.05	47.49	873.79	0.05	159.62	579.17	0.22	141	584.35	0.19	0.05	0.205	-0.155	9.49083e-22	2.07084e-20
ENSMUST00000027863.12	Atp1b1	chr1	-	67825.9	164437822	chr1:164437300-164438539	665.81	942.76	0.41	782.55	1092.25	0.42	1101.7	735.54	0.6	845.91	718.45	0.54	0.415	0.57	-0.155	3.83598e-20	7.67677e-19
ENSMUST00000212214.1	Csnk2a2	chr8	-	9147.6	95453211	chr8:95447974-95453443	81.39	634.19	0.11	89.77	694.23	0.11	175.7	463.08	0.28	172.23	511.07	0.25	0.11	0.265	-0.155	6.54164e-13	8.20469e-12
ENSMUST00000167377.2	Iqgap1	chr7	-	9381.4	80713042	chr7:80711583-80713945	560.87	275.44	0.67	604.29	307.59	0.66	622.08	118.58	0.84	549.96	134.01	0.8	0.665	0.82	-0.155	1.33728e-12	1.62946e-11
ENSMUST00000002818.8	Ykt6	chr11	+	32032	5966210	chr11:5966009-5967780	511.66	222.03	0.7	523.53	210.85	0.71	584.65	106.04	0.85	631.14	94.5	0.87	0.705	0.86	-0.155	1.68069e-12	2.0247e-11
ENSMUST00000027592.5	Ubxn4	chr1	+	4881.8	128277449	chr1:128276957-128279378	41.25	465.39	0.08	37.71	527.53	0.07	114.53	370.76	0.24	103.24	369.89	0.22	0.075	0.23	-0.155	4.23893e-12	4.93871e-11
ENSMUST00000049999.8	Spin2c	chrX	+	674	153833792	chrX:153833191-153834243	207.48	44.74	0.82	227.59	41.46	0.85	294.96	0	1	289.84	6.65	0.98	0.835	0.99	-0.155	4.7551e-12	5.5119e-11
ENSMUST00000099479.3	Ddx46	chr13	+	3103.2	55679047	chr13:55678784-55681256	52.83	446.48	0.11	52.45	456.68	0.1	135.72	355.66	0.28	125.33	395.48	0.24	0.105	0.26	-0.155	1.72744e-10	1.77188e-09
ENSMUST00000018875.12	Ap2b1	chr11	+	10022.3	83403022	chr11:83402570-83405035	382.07	219.94	0.63	408.61	157.38	0.72	519.34	101.53	0.84	581.74	129.96	0.82	0.675	0.83	-0.155	9.30232e-10	9.03606e-09
ENSMUST00000034879.4	Hmg20a	chr9	+	1780.4	56494884	chr9:56494533-56496936	162.16	35.62	0.82	177.5	31.41	0.85	212.53	0	1	220.67	4.36	0.98	0.835	0.99	-0.155	2.47456e-09	2.31585e-08
ENSMUST00000091853.11	Net1	chr13	-	851.8	3883933	chr13:3883333-3884473	177.46	38.09	0.82	180.44	37.82	0.83	207.35	9.08	0.96	230.09	0	1	0.825	0.98	-0.155	9.55877e-09	8.43732e-08
ENSMUST00000202639.3	Gtf3c2	chr5	-	3304.2	31157346	chr5:31156521-31157767	292.78	371.96	0.44	324.48	334.55	0.49	422.48	255.37	0.62	396.88	245.34	0.62	0.465	0.62	-0.155	1.69855e-08	1.45577e-07
ENSMUST00000056228.7	Sptssa	chr12	-	3288.6	54646332	chr12:54645392-54646535	321.12	269.38	0.54	383.56	284.73	0.57	437.11	137.17	0.76	426.25	217.85	0.66	0.555	0.71	-0.155	5.40737e-08	4.38919e-07
ENSMUST00000018337.8	Cdc73	chr1	-	1825.4	143607957	chr1:143598800-143608557	20.81	268.56	0.07	21.43	256.48	0.08	65.59	214.9	0.23	67.69	227.9	0.23	0.075	0.23	-0.155	1.87568e-07	1.43213e-06
ENSMUST00000102780.7	Ak4	chr4	+	1919.9	101463754	chr4:101463553-101466995	137.93	20.83	0.87	130.76	28.04	0.82	135.94	0	1	131.27	0	1	0.845	1	-0.155	2.52586e-07	1.89218e-06
[truncated: 1,908 more rows]
